# Supplementary material for: KRAS signaling in malignant pleural mesothelioma
Source: EMBO Mol Med. 2021 Dec 13;14(2):e13631. doi: 10.15252/emmm.202013631 (PMC8819314; doi:10.15252/emmm.202013631)
Supplement: Supplementary file 3 — Source Data for Expanded View/Appendix [file EMMM-14-e13631-s006.zip]

Archive with 2 entries (2 files):
- Appendix_Table_Source_Data.zip
- EMM-2020-13631-EVFigure_Source_Data.zip
