# Supplementary material for: KRAS signaling in malignant pleural mesothelioma
Source: EMBO Mol Med. 2021 Dec 13;14(2):e13631. doi: 10.15252/emmm.202013631 (PMC8819314; doi:10.15252/emmm.202013631)
Supplement: Supplementary file 4 — Source Data for Figure 1 [file EMMM-14-e13631-s001.xlsx]

## Sheet: Source Data - Fig 1A
Fig1A. KRAS and TP53 mutation frequencies in MPM from the catalogue of somatic mutations in cancer (COSMIC) stratified by histologic subtype (n = 775 patients).
Data are presented as cumulative percentages of patients tested mutant respective to patients tested for every gene. P, overall probability, two-way ANOVA.
Mutation frequency (%)	KRAS	TP53
Epithelioid	1.48	15.2
Biphasic	0.93	10
Sarcomatoid	3.03	15.38

## Sheet: Source Data - Fig 1B
Fig 1B. Top 25 mutated genes from ten molecular studies of human MPM (n = 838 patients).
Data are presented as number of patients with mutations.
	Bott et al, 2011	Enomoto et al, 2012	Mezzapelle et al, 2013	Shukuya et al, 2014	Guo et al, 2015	Lo Iacono et al, 2015	Bueno et al, 2016	De Rienzo et al, 2016	Kato et al, 2016	Hmeljak et al, 2018	Total
Study Patients	53	38	77	60	22	123	202	147	42	74	838
NF2	39				3	62	80	21	16	15	236
BAP1	22				8	71	68	31	20	15	235
CDKN2A	31					19	67	82	18		217
TP53	3			4	2	78	22	22	7	9	147
CSF1R						99					99
KDR						88			1		89
LATS1/2	4					1	58			12	75
CDKN2B							66				66
SETD2							59			7	66
PIK3CA			1	6		41				2	50
APC				3		43				1	47
SMARCB1	1					44				1	46
KIT						43				1	44
MST1							34				34
MTOR							32				32
SAV1							26			1	27
EGFR		6				20					26
FGFR3				1		20			1	1	23
ATM						20			1	1	22
KRAS			5	2		12			1		20
STK11						16			1	1	18
MET						17					17
FBXW7					1	13			2		16
SMAD4						16					16
RET						15				1	16
										Total	1684

## Sheet: Source Data - Figs 1C and 2B-F
Figs 1C-G and 2B-F. KRAS and TP53 alterations in the cancer genome atlas (TCGA) pan-cancer MPM dataset (n = 87). Shown are clinical and molecular data. In bold are and patients classified by the TCGA or reclassified by this study as KRAS- or TP53-altered.
Each row represents one patient and each column one clinical or molecular feature. Bold font indicates KRAS and TP53 alterations ruled in by TCGA analyses or by 12p gain, 17p loss, KRAS locus gain (z > 0.3), and/or TP53 locus loss (z < -0.3) analyzed here.
ID	Sex	Age	T Stage	N Stage	M Stage	TNM Stage	Histologic Subtype	Overall Survival (Months)	Overall Survival Status	Fraction Genome Altered	Mutation Count	Mutation spectrum (C>A)	Mutation spectrum (C>G)	Mutation spectrum (C>T)	Mutation spectrum (T>A)	Mutation spectrum (T>C)	Mutation spectrum (T>G)	Aneuploidy Score	12p Status	KRAS CNA	KRAS MUT	KRAS mRNA	KRAS MRNA_EXPRESSION Z-SCORE	KRAS SEG	17p Status	TP53 MUT	TP53 mRNA	TP53 PROT	TP53 MRNA_EXPRESSION Z-SCORE	TP53 HEATMAP PROTEIN_LEVEL Z-SCORE	TP53 seg	KRAS-altered	TP53-altered	KRAS/TP53-altered
TCGA-3H-AB3L	0	60	TX	N2	M0	III	Epithelioid	11.8684	1	0.3618	21	3	3	8	1	1	2	11					-0.1404	0.5378	Lost	Missense Mutation (putative driver)			-1.1316	0.7622	-0.4421	1	1	2
TCGA-3U-A98F	0	73	T3	N0	M0	III	Biphasic	17.6217	1	0.7484	33	13	3	7	2	3	1	28	Gained				1.8145	0.2193	Gained		mRNA High		2.3033	-1.0531	0.235	1	1	2
TCGA-LK-A4NW	0	60	T4	N2	M0	IV	Epithelioid	17.9505	1	0.2758	25	5	2	10	2	3	1	11	Gained				-0.1246	0.279	Lost			Protein Low	-1.7817	-6.7094	-0.4298	1	1	2
TCGA-NQ-A57I	0	71	T1B	NX	MX	IB	Biphasic	0.657527	1	0.4041	38	11	1	15	1	2	4	17		amp_rec	Missense Mutation (putative driver)		1.7207	-0.1236	Lost	Missense Mutation (putative driver)			-1.5167		0.147	1	1	2
TCGA-UD-AAC5	0	66	T1	N0	M0	I	Epithelioid	8.31772	1	0.431	22	11	3	2	2	1	2	11	Gained	amp_rec		mRNA High	4.0388	0.6895		Truncating mutation (putative driver)			-1.1101		-0.0181	1	1	2
TCGA-UT-A88C	0	62	T3	N2	M0	III	Epithelioid	28.3723	1	0.0975	16	4	1	7	1	2	1	10	Gained				0.3775	0.1954	Lost				-1.4742		-0.3278	1	1	2
TCGA-UT-A88G	0	73	T3	N0	M0	III	Biphasic	2.4986	1	0.7593	30	4	3	11	2	5	2	28	Gained				1.5687	0.4605	Lost				-1.4787		-0.32	1	1	2
TCGA-3U-A98D	0	80	T2	N2	M0	III	Biphasic	4.66844	1	0.3849	30	6	1	14	2	3	0	11				mRNA High	3.2471	0.1265					0.1825	-1.0294	0.1379	1	0	1
TCGA-LK-A4O0	0	81	T1A	N0	M0	IA	Sarcomatoid	6.08213	1	0.1177	29	8	1	15	2	0	3	17	Gained				0.458	0.1708	Gained				-0.5411	1.9533	0.1639	1	0	1
TCGA-LK-A4O4	0	69	T2	N1	M0	III	Epithelioid	31.1997	1	0	1	1	0	0	0	0	0	0				mRNA High	2.0148	0.0013					-1.9708	1.1381	-0.0008	1	0	1
TCGA-LK-A4O7	0	64	T3	N1	M0	III	Epithelioid	11.5067	1	0.6305	35	5	3	14	2	5	3	10					0.6261	0.5954					0.8634	-0.2682	0.1825	1	0	1
TCGA-MQ-A4LP	0	67	T3	N0	M0	III	Biphasic	17.3258	1	0.2448	43	1	7	18	4	7	4	8				mRNA High	2.0067	0.1541					1.2804	-0.6774	0.1116	1	0	1
TCGA-SC-A6LM	1	64	T4	NX	M0	IV	Epithelioid	28.9641	1	0.1716	30	5	3	14	4	3	1	3				mRNA High	3.3219	0.0668					1.831	-1.2745	0.0863	1	0	1
TCGA-SH-A9CU	0	60	T4	N2	M0	IV	Epithelioid	24.0655	1	0.6796	36	8	4	13	3	3	3	24	Gained				-0.6379	0.2895					-0.0755	0.1448	-0.018	1	0	1
TCGA-UD-AAC6	0	67	T2	N0	M0	II	Biphasic	14.9916	1	0.3799	28	6	2	10	3	4	1	10	Gained				0.2336	0.234					0.6964	0.6284	-0.0206	1	0	1
TCGA-XT-AASU	0	60	T3	NX	MX	III	Biphasic	4.66844	1	0.1727	41	7	5	13	2	11	1	3				mRNA High	2.3201	0.019					0.1248	0.7825	0.026	1	0	1
TCGA-ZN-A9VQ	0	61	T1	N0	MX	I	Biphasic	16.4053	0	0.1567	0							4				mRNA High	2.0962	0.1027					1.0439	-0.5292	0.088	1	0	1
TCGA-3H-AB3M	1	53	T3	N2	M0	III	Epithelioid	29.0956	1	0.7046	28	6	9	7	1	4	0	6					0.2957	0.2651	Lost				-1.0297	-0.2241	-0.5066	0	1	0
TCGA-3H-AB3T	0	79	T1	N0	M0	I	Biphasic	13.6108	1	0.2426	32	3	2	17	4	2	0	9	Lost				-1.2256	-0.2758	Lost	Missense Mutation (putative driver)		Protein High	-0.2449	2.2497	0.0826	0	1	0
TCGA-3H-AB3X	0	62	T3	N0	M0	III	Epithelioid	48.9858	0	0.2961	21	1	3	10	1	3	1	6					-0.0387	0.0324			mRNA High		2.4779		0.0741	0	1	0
TCGA-3U-A98E	1	71	T4	N2	M0	IV	Epithelioid	62.9911	0	0.1127	31	4	5	11	4	4	1	4					-0.7493	0.0002		Truncating mutation (putative driver)			-1.3665	0.931	0.0103	0	1	0
TCGA-3U-A98H	0	57	T4	N2	M0	IV	Biphasic	38.0051	1	0.0861	14	3	0	4	1	2	0	3					-0.6244	-0.0086				Protein Low	-0.0784	-2.5862	0.0032	0	1	0
TCGA-3U-A98I	0	68	T4	N3	M0	IV	Biphasic	28.2737	1	0.2392	40	7	8	16	6	0	1	9					1.946	0.1088		Missense Mutation (putative driver)			-1.4608	-0.1131	-0.3541	0	1	0
TCGA-LK-A4NZ	0	75	T2	N0	M0	II	Epithelioid	8.02183	1	0.1033	27	5	4	10	2	2	1	4					-0.8438	0.0114	Lost			Protein High	-1.2476	2.1869	0.0229	0	1	0
TCGA-MQ-A6BR	1	55	T1B	N1	MX	III	Epithelioid	68.7116	0	0.1604	13	3	1	3	1	2	0	5					-1.3477	-0.0225		Truncating mutation (putative driver)			-1.9318		-0.024	0	1	0
TCGA-MQ-A6BS	0	55	T2	N0	MX	II	Epithelioid	19.9888	1	0.7705	36	4	9	17	1	3	0	21					-0.2954	0.2012	Lost			Protein Low	-0.9051	-3.3976	-0.2175	0	1	0
TCGA-SC-A6LN	0	76	T2	N2	M0	III	Biphasic	13.6108	1	0.3914	25	2	3	9	3	3	0	9					-0.8027	0.131	Lost				0.1427	0.6058	-0.3618	0	1	0
TCGA-SC-A6LP	0	58	T2	N0	M0	II	Biphasic	2.56436	1	0.0622	16	3	0	10	0	0	2	3					-0.6054	-0.0048		Missense Mutation (putative driver)			0.2802		-0.0112	0	1	0
TCGA-SC-A6LQ	1	60	T3	N2	M0	III	Epithelioid	9.76428	1	0.0918	31	6	4	15	1	2	0	4					-0.0652	0.0803	Lost				-0.8927	-0.1096	-0.2581	0	1	0
TCGA-SC-A6LR	0	73	T1B	N2	M0	III	Epithelioid	38.3996	0	0.1758	40	0	3	24	2	4	4	25	Lost				-0.9339	-0.1668	Lost			Protein High	-0.6798	2.7202	-0.1795	0	1	0
TCGA-SC-AA5Z	0	54	T4	N2	M0	IV	Epithelioid	21.8299	0	0.1354	18	5	3	4	1	1	1	31	Lost				-0.8406	-0.0916	Lost	Missense Mutation (putative driver)			-1.2967	-0.0727	-0.0804	0	1	0
TCGA-SH-A7BH	1	65	T3	N0	M0	III	Biphasic	7.98895	1	0.7737	41	4	2	27	2	3	3	30	Lost				-1.8752	-0.4041	Lost	Missense Mutation (putative driver)			-0.9043		-0.4302	0	1	0
TCGA-SH-A9CT	0	67	T2	N0	M0	II	Epithelioid	14.7615	1	0.3048	25	6	2	7	1	4	4	8	Lost				-1.173	-0.5177	Lost			Protein Low	-1.4535	-3.2365	-0.5062	0	1	0
TCGA-TS-A7OU	0	56	T4	N0	MX	IV	Epithelioid	55.0679	1	0.1015	31	1	6	18	1	1	1	2					-0.8759	0.0328	Lost	Missense Mutation (putative driver)			-1.3874	0.6492	-0.576	0	1	0
TCGA-TS-A7OY	0	62	T3	N3	MX	IV	Epithelioid	8.38347	1	0.0024	20	1	2	11	0	5	1	4					-0.109	0.0437	Lost				-1.1638	0.1323	-0.1825	0	1	0
TCGA-TS-A7P0	0	42	T3	N0	MX	III	Epithelioid	41.4571	1	0.4653	53	12	9	21	2	3	1	16	Lost				-0.8174	-0.1776	Lost				0.2179	1.4312	-0.1448	0	1	0
TCGA-TS-A7P3	0	57	T3	N2	MX	III	Epithelioid	22.6518	1	0.0675	19	3	1	10	0	2	2	2					0.2296	0.0223	Lost				-1.2786	0.6306	-0.2866	0	1	0
TCGA-TS-A8AY	1	48	T3	N1	MX	III	Epithelioid	15.419	1	0.2808	14	2	2	3	3	2	0	7					-0.0923	0.141	Lost				-1.3244	1.9681	-0.4562	0	1	0
TCGA-UD-AABZ	0	46	T2	N0	M0	II	Epithelioid	6.47664	1	0.3122	39	13	6	12	2	4	1	9					-0.3938	0.0975			mRNA High		2.3134	0.8515	0.1042	0	1	0
TCGA-UD-AAC1	1	71	T2	N2	M0	III	Epithelioid	25.9394	1	0.1165	261	14	1	214	3	4	3	4					-1.2497	-0.0892		Missense Mutation (putative driver)			-0.6697	0.0304	-0.0602	0	1	0
TCGA-UD-AAC7	0	47	T2	N0	M0	II	Epithelioid	13.3478	1	0.6474	16	2	1	10	1	0	0	7					0.2748	0.2031	Lost	Truncating mutation (putative driver)			-1.2861	-0.2478	-0.4419	0	1	0
TCGA-UT-A97Y	1	81	T1	N0	M0	I	Epithelioid	4.73419	1	0	20	6	4	7	1	0	1	6					-0.1976	0.0392	Lost				-0.4053	-0.9503	-0.1972	0	1	0
TCGA-YS-A95B	1	28	T4	N3	M0	IV	Epithelioid	1.28218	1	0.1954	15	5	1	6	1	1	1	6					0.4721	0.0693	Lost				-1.0186	-1.0581	-0.7645	0	1	0
TCGA-ZN-A9VO	0	36	T4	N2	M1	IV	Epithelioid	8.58073	0	0.2205	23	1	5	10	1	2	4	7					-0.7811	0.1085	Lost				-1.473		-0.5419	0	1	0
TCGA-ZN-A9VP	0	51	T3	N2	MX	III	Epithelioid	7.49581	0	0.3342	20	7	0	10	1	1	0	12					-0.8585	-0.0012	Lost	Missense Mutation (putative driver)			-1.4244		-0.6371	0	1	0
TCGA-ZN-A9VS	0	67	T3	N0	MX	III	Epithelioid	40.3722	0	0.0954	32	9	1	15	1	3	0	9					1.5112	0.0919	Lost				-0.5859		-0.1829	0	1	0
TCGA-3H-AB3K	0	64	T2	N0	M0	II	Epithelioid	56.3829	1	0.0967	15	1	1	8	2	0	2	4					-0.7735	0.0648					0.1649	-0.663	0.0479	0	0	0
TCGA-3H-AB3O	0	58	T3	N0	M0	III	Epithelioid	42.805	1	0	1	0	0	0	0	1	0						-0.3928	0.008					-0.8721	-0.5112	0.0044	0	0	0
TCGA-3H-AB3S	0	69	T2	N0	M0	II	Epithelioid	12.6574	1	0.1163	42	14	8	9	2	4	2	3					-0.8121	0.0505					-0.0481	0.6707	0.0453	0	0	0
TCGA-3H-AB3U	0	71	T3	N0	M0	III	Epithelioid	27.1559	1	0.8602	26	6	3	10	2	1	1	19					0.4916	0.2133					-0.4573	-0.7854	0.2137	0	0	0
TCGA-3U-A98G	0	71	T4	N0	M0	IV	Biphasic	20.7121	1	0	3	2	1	0	0	0	0	0					0.5276	0.0045					-0.9579	-1.8832	-0.0034	0	0	0
TCGA-3U-A98J	0	55	T3	N2	M0	III	Epithelioid	24.3614	1	0.2116	22	5	2	9	2	2	1	7					-0.4518	0.0253					-0.2676	0.6437	0.0341	0	0	0
TCGA-LK-A4NY	1	66	T3	N0	M0	III	Biphasic	5.52323	1	0.2014	47	9	6	14	6	8	1	2					-0.4427	0.0775					0.0942	0.7375	0.0144	0	0	0
TCGA-LK-A4O2	1	56	T3	N0	M0	III	Epithelioid	1.87395	1	0.3345	26	1	3	13	2	1	3	10					-0.0397	0.1402					-0.8528	-0.1862	0.0452	0	0	0
TCGA-LK-A4O5	1	68	T3	N0	M0	III	Epithelioid	12.7231	1	0.1049	35	6	5	13	2	4	3	3					0.5326	0.1397					0.5889	1.3188	0.0856	0	0	0
TCGA-LK-A4O6	1	66	T3	N1	M0	III	Biphasic	14.7286	1	0.1427	29	6	4	12	1	2	2	9					-0.7425	0.0238					0.862	-0.6338	0.0247	0	0	0
TCGA-MQ-A4KX	0	55	T1	N0	M0	I	Epithelioid	80.8429	1	0.0815	17	3	4	5	2	0	3	3					-0.3063	0.1709					-0.8131	0.8157	0.0132	0	0	0
TCGA-MQ-A4LC	0	54	T2	N0	M0	II	Epithelioid	91.725	1	0.1018	21	4	2	8	1	0	5	2					-0.8039	0.053					-0.1197		0.0244	0	0	0
TCGA-MQ-A4LI	1	60	T2	N0	M0	II	Epithelioid	18.8053	1	0.3491	33	6	1	19	4	1	0	12					-0.449	0.1603					-0.0947	-0.4051	0.1531	0	0	0
TCGA-MQ-A4LJ	0	53	T2	N1	M0	III	Epithelioid	23.3093	1	0.1855	18	3	3	7	2	1	0	5					-0.2748	0.0622					-0.3206	-0.4481	0.0527	0	0	0
TCGA-MQ-A4LM	0	67	T3	N0	M0	III	Biphasic	5.19446	1	0.0032	33	6	5	10	3	3	3	9					-0.187	0.0832					0.4103		0.0603	0	0	0
TCGA-MQ-A4LV	0	63	T3	N0	M0	III	Biphasic	3.51777	1	0.1945	42	5	6	20	5	6	0	3					-0.2893	0.0862					0.8398	0.5974	-0.0244	0	0	0
TCGA-MQ-A6BL	0	78	T2	N0	M0	II	Biphasic	10.9478	1	0.0017	39	5	8	16	3	1	2	6					-0.5044	0.0466					-0.5711		0.0214	0	0	0
TCGA-MQ-A6BN	1	73	T2	N1	MX	III	Epithelioid	24.8874	1	0.0766	0												-1.0512	0.0352					-0.1309		0.0462	0	0	0
TCGA-MQ-A6BQ	0	58	T2	N0	MX	II	Epithelioid	77.5553	0	0.1041	24	2	3	10	2	3	2	5					-0.6408	0.0513					-0.2412		0.0636	0	0	0
TCGA-NQ-A638	0	66	T2	NX	M0	II	Epithelioid	0	0	0.3745	42	11	3	14	4	3	3	15					-0.0662	0.084					-0.0869		0.0739	0	0	0
TCGA-SH-A7BC	0	66	T3	N2	M0	III	Epithelioid	23.9011	1	0.2837	25	4	2	10	1	6	1	11					-0.117	0.1653					-1.0391	-1.1414	-0.2618	0	0	0
TCGA-SH-A7BD	0	68	T2	N0	M1	IV	Epithelioid	15.0902	1	0.1174	21	3	0	8	1	3	2	1					-1.225	0.1085					-0.7442		0.0878	0	0	0
TCGA-TS-A7OZ	0	67	T3	N1	MX	III	Epithelioid	27.7476	1	0.2289	44	12	8	12	6	4	0	5					-0.2581	0.1065					0.8247	1.8023	0.0844	0	0	0
TCGA-TS-A7P1	0	52	T1	N0	MX	I	Epithelioid	18.5094	1	0.1783	20	4	1	5	1	5	0	5					0.7128	0.1241					-0.3471	-0.2427	0.105	0	0	0
TCGA-TS-A7P6	0	61	T3	N2	MX	III	Epithelioid	9.30401	1	0.4057	20	3	2	11	1	2	0	8					-0.3223	0.1954					0.1729		0.1478	0	0	0
TCGA-TS-A7P7	0	62	T3	N2	MX	III	Epithelioid	19.4299	1	0.2113	0												-0.3073	0.1296					1.1819	1.0247	0.0646	0	0	0
TCGA-TS-A7P8	0	80	TX	N1	MX	III	Epithelioid	15.0245	1	0	42	7	3	14	7	6	2	0					0.5481	0.0296					-0.3291	-1.0907	0.0325	0	0	0
TCGA-TS-A7PB	0	62	T3	N2	MX	III	Biphasic	32.2846	1	0.1017	33	4	1	18	1	4	2	1					0.2408	0.0565					-0.8589	0.3365	0.031	0	0	0
TCGA-TS-A8AF	0	69	T2	N2	MX	III	Epithelioid	11.7697	1	0.3565	0												1.1718	-0.1261					0.3692	-0.1445	-0.0454	0	0	0
TCGA-TS-A8AI	0	58	T4	N1	MX	IV	Epithelioid	10.7834	1	0.2554	24	8	2	10	0	3	0	4					-0.2988	0.1257					1.109	0.2603	0.0742	0	0	0
TCGA-TS-A8AS	0	77	T1A	N0	MX	IA	Epithelioid	26.1367	1	0.0074	18	4	1	4	2	6	1	3					1.4975	0.0076					-1.0117		0.0031	0	0	0
TCGA-TS-A8AV	0	55	T2	N2	MX	III	Sarcomatoid			0.0001	10	5	2	2	0	0	1						0.9909	0.0115					-0.9675	0.3859	0.0092	0	0	0
TCGA-UD-AABY	0	50	T3	N0	M0	III	Epithelioid	27.7148	1	0.0564	0												0.0861	0.0477					-0.4703	0.3212	0.0445	0	0	0
TCGA-UD-AAC4	0	65	T2	N2	M0	III	Epithelioid	23.6381	1	0.095	33	8	4	11	1	2	4	3					-0.8574	0.0186					1.8009	-0.5142	-0.0053	0	0	0
TCGA-UT-A88D	0	66	T2	N0	M0	II	Epithelioid	27.0572	1	0.0385	30	5	4	16	2	1	0	1					0.0935	0.0158					-0.3495		0.0037	0	0	0
TCGA-UT-A88E	0	74	T1	N0	M0	I	Epithelioid	14.2683	1	0.2184	41	7	3	16	0	6	6	6					0.4275	0.1					-1.2099		0.1074	0	0	0
TCGA-YS-A95C	0	54	T1	N2	M0	III	Epithelioid	4.37255	1	0.2288	19	2	2	9	1	3	1	8					0.8849	0.0307					0.286	0.0719	0.0461	0	0	0
TCGA-YS-AA4M	0	66	T1B	N0	M1	IV	Epithelioid	2.76161	1	0.0007	18	3	1	8	2	1	1	3					-0.3643	0.0261					0.1134		0.0771	0	0	0
TCGA-ZN-A9VU	0	70	T2	N0	MX	II	Epithelioid	32.1202	0	0.1627	36	7	3	15	2	3	3	5					-0.6286	0.0244					-0.1842		0.0175	0	0	0
TCGA-ZN-A9VV	0	68	T3	N2	MX	III	Biphasic	43.0351	0	0.0294	33	6	4	11	2	3	1	1					-0.6452	0.0313					-0.0632	-0.608	0.06	0	0	0
TCGA-ZN-A9VW	0	61	T4	N0	MX	IV	Biphasic	2.76161	1	0.1941	54	10	10	23	1	4	4	5					-0.3523	0.0568					0.5881	0.1557	0.0545	0	0	0
TCGA #	0 = male	Years						Months	0 = alive										Chromosome arm where KRAS resides						Chromosome arm where TP53 resides							0 = normal	0 = normal	0 = KRAS/TP53-normal
	1 = female								1 = diseased											TCGA-defined						TCGA-defined						1 = gained or mutant	1 = lost or mutant	1 = KRAS-gained or mutant
																					TCGA-defined						TCGA-defined							2= KRAS-gained or mutant AND TP53 lost or mutant
																						TCGA-defined						TCGA-defined
																							TCGA-defined						TCGA-defined
																								Defined by this study as KRAS-gained when z > 0.3						TCGA-defined
																															Defined by this study as TP53-lost when z < -0.3

## Sheet: Source Data - Figs 1D-E
Figs 1D and E. Copy number variation data summary.
ID	chrom	loc.start	loc.end	num.mark	seg.mean	chrom	loc.start	loc.end	num.mark	seg.mean
TCGA-3H-AB3K-01	12	889902	133161346	73925	0.0648	17	987221	46875982	18865	0.0479
TCGA-3H-AB3L-01	12	889902	2647042	715	0.5378	17	987221	15734795	7470	-0.4421
TCGA-3H-AB3M-01	12	889902	60471873	31170	0.2651	17	987221	25270517	9612	-0.5066
TCGA-3H-AB3O-01	12	889902	133161346	73881	0.008	17	987221	80917016	36946	0.0044
TCGA-3H-AB3S-01	12	889902	24802588	14006	0.0505	17	987221	80917016	36971	0.0453
TCGA-3H-AB3T-01	12	889902	33521107	19549	-0.2758	17	987221	3305917	974	0.0826
TCGA-3H-AB3U-01	12	889902	117305744	66051	0.2133	17	987221	80917016	36970	0.2137
TCGA-3H-AB3X-01	12	889902	26034692	14782	0.0324	17	987221	59049077	25828	0.0741
TCGA-3U-A98D-01	12	889902	7377086	3897	0.1265	17	987221	59183161	25902	0.1379
TCGA-3U-A98E-01	12	889902	133161346	73885	0.0002	17	987221	80917016	36940	0.0103
TCGA-3U-A98F-01	12	889902	5133603	2449	0.2193	17	987221	60286504	26460	0.235
TCGA-3U-A98G-01	12	889902	133161346	73920	0.0045	17	987221	80917016	36971	-0.0034
TCGA-3U-A98H-01	12	889902	100549758	55666	-0.0086	17	987221	80400755	36661	0.0032
TCGA-3U-A98I-01	12	889902	69215465	36586	0.1088	17	987221	11977952	5956	-0.3541
TCGA-3U-A98J-01	12	889902	133161346	73909	0.0253	17	987221	40924238	16683	0.0341
TCGA-LK-A4NW-01	12	889902	23527412	13081	0.279	17	987221	12577847	6334	-0.4298
TCGA-LK-A4NY-01	12	889902	17425575	9329	0.0775	17	987221	13323183	6855	0.0144
TCGA-LK-A4NZ-01	12	889902	10446616	5113	0.0114	17	987221	7193890	2969	0.0229
TCGA-LK-A4O0-01	12	889902	16875965	9009	0.1708	17	987221	80917016	36823	0.1639
TCGA-LK-A4O2-01	12	889902	55697616	28306	0.1402	17	987221	47227049	18939	0.0452
TCGA-LK-A4O4-01	12	889902	133161346	73625	0.0013	17	987221	80917016	36820	-0.0008
TCGA-LK-A4O5-01	12	889902	83942640	45423	0.1397	17	987221	80917016	36889	0.0856
TCGA-LK-A4O6-01	12	889902	133161346	73719	0.0238	17	987221	80917016	36884	0.0247
TCGA-LK-A4O7-01	12	889902	4672181	2043	0.5954	17	987221	80917016	36886	0.1825
TCGA-MQ-A4KX-01	12	889902	133161346	73637	0.1709	17	987221	51323641	21017	0.0132
TCGA-MQ-A4LC-01	12	889902	52907623	26752	0.053	17	987221	43511538	17789	0.0244
TCGA-MQ-A4LI-01	12	889902	133161346	73620	0.1603	17	987221	80917016	36810	0.1531
TCGA-MQ-A4LJ-01	12	889902	44359086	22233	0.0622	17	987221	80917016	36795	0.0527
TCGA-MQ-A4LM-01	12	889902	126126340	70631	0.0832	17	987221	80917016	36826	0.0603
TCGA-MQ-A4LP-01	12	889902	133161346	73724	0.1541	17	987221	80917016	36889	0.1116
TCGA-MQ-A4LV-01	12	889902	62057877	31959	0.0862	17	987221	36099840	14517	-0.0244
TCGA-MQ-A6BL-01	12	889902	66327680	34368	0.0466	17	987221	80917016	36823	0.0214
TCGA-MQ-A6BN-01	12	889902	114880655	64068	0.0352	17	987221	78191671	35868	0.0462
TCGA-MQ-A6BQ-01	12	889902	53951246	27362	0.0513	17	987221	17123861	8033	0.0636
TCGA-MQ-A6BR-01	12	889902	133161346	73657	-0.0225	17	987221	19561705	9001	-0.024
TCGA-MQ-A6BS-01	12	889902	45410946	22849	0.2012	17	987221	21305392	9587	-0.2175
TCGA-NQ-A57I-01	12	889902	23314321	12971	-0.1236	17	987221	3784390	1239	0.147
TCGA-NQ-A638-01	12	889902	48907160	24879	0.084	17	987221	40570585	16529	0.0739
TCGA-SC-A6LM-01	12	889902	82090616	44310	0.0668	17	987221	37332963	14942	0.0863
TCGA-SC-A6LN-01	12	889902	11824340	5707	0.131	17	987221	30586099	11850	-0.3618
TCGA-SC-A6LP-01	12	889902	46193722	23291	-0.0048	17	987221	9754611	4420	-0.0112
TCGA-SC-A6LQ-01	12	889902	19356505	10479	0.0803	17	987221	21305392	9593	-0.2581
TCGA-SC-A6LR-01	12	889902	133161346	73640	-0.1668	17	987221	34931836	13739	-0.1795
TCGA-SC-AA5Z-01	12	889902	133161346	73878	-0.0916	17	987221	80917016	36958	-0.0804
TCGA-SH-A7BC-01	12	889902	4609625	2012	0.1653	17	987221	8332598	3457	-0.2618
TCGA-SH-A7BD-01	12	889902	133161346	73725	0.1085	17	987221	12560197	6332	0.0878
TCGA-SH-A7BH-01	12	889902	133161346	73600	-0.4041	17	987221	46644161	18708	-0.4302
TCGA-SH-A9CT-01	12	889902	5080920	2386	-0.5177	17	987221	21303007	9616	-0.5062
TCGA-SH-A9CU-01	12	889902	41307896	20765	0.2895	17	987221	1505164	152	-0.018
TCGA-TS-A7OU-01	12	889902	4676037	2056	0.0328	17	987221	18289210	8670	-0.576
TCGA-TS-A7OY-01	12	889902	133161346	73646	0.0437	17	987221	21303007	9591	-0.1825
TCGA-TS-A7OZ-01	12	889902	41356396	20797	0.1065	17	987221	80917016	36968	0.0844
TCGA-TS-A7P0-01	12	889902	18127924	9704	-0.1776	17	987221	51403007	21076	-0.1448
TCGA-TS-A7P1-01	12	889902	92234831	50177	0.1241	17	987221	80917016	36972	0.105
TCGA-TS-A7P3-01	12	889902	85903921	46482	0.0223	17	987221	21303007	9569	-0.2866
TCGA-TS-A7P6-01	12	889902	3170191	944	0.1954	17	987221	80917016	36825	0.1478
TCGA-TS-A7P7-01	12	889902	56908376	29054	0.1296	17	987221	26235050	10103	0.0646
TCGA-TS-A7P8-01	12	889902	9859870	4764	0.0296	17	987221	55837910	24300	0.0325
TCGA-TS-A7PB-01	12	889902	119277428	67158	0.0565	17	987221	21305392	9615	0.031
TCGA-TS-A8AF-01	12	889902	892494	2	-0.1261	17	987221	9338357	4145	-0.0454
TCGA-TS-A8AI-01	12	889902	32614635	19029	0.1257	17	987221	45613680	18256	0.0742
TCGA-TS-A8AS-01	12	889902	133161346	73895	0.0076	17	987221	80917016	36951	0.0031
TCGA-TS-A8AV-01	12	889902	95501364	52460	0.0115	17	987221	80917016	36976	0.0092
TCGA-TS-A8AY-01	12	889902	40714881	20352	0.141	17	987221	19296800	8913	-0.4562
TCGA-UD-AABY-01	12	889902	17983252	9683	0.0477	17	987221	80917016	36966	0.0445
TCGA-UD-AABZ-01	12	889902	8918751	4411	0.0975	17	987221	80917016	36967	0.1042
TCGA-UD-AAC1-01	12	889902	133161346	73854	-0.0892	17	987221	80917016	36942	-0.0602
TCGA-UD-AAC4-01	12	889902	9271136	4636	0.0186	17	987221	19924964	9240	-0.0053
TCGA-UD-AAC5-01	12	889902	2361460	494	0.6895	17	987221	11419528	5602	-0.0181
TCGA-UD-AAC6-01	12	889902	24802588	14003	0.234	17	987221	25276327	9640	-0.0206
TCGA-UD-AAC7-01	12	889902	3920097	1477	0.2031	17	987221	6739157	2849	-0.4419
TCGA-UT-A88C-01	12	889902	24393754	13699	0.1954	17	987221	17888549	8478	-0.3278
TCGA-UT-A88D-01	12	889902	133161346	73877	0.0158	17	987221	39954741	16240	0.0037
TCGA-UT-A88E-01	12	889902	46531876	23543	0.1	17	987221	43242694	17735	0.1074
TCGA-UT-A88G-01	12	889902	11599564	5591	0.4605	17	987221	30267151	11782	-0.32
TCGA-UT-A97Y-01	12	889902	100523496	55659	0.0392	17	987221	1227501	34	-0.1972
TCGA-XT-AASU-01	12	889902	60636672	31271	0.019	17	987221	41251931	16869	0.026
TCGA-YS-A95B-01	12	889902	101594082	56311	0.0693	17	987221	1235317	41	-0.7645
TCGA-YS-A95C-01	12	889902	2989342	889	0.0307	17	987221	27616662	10710	0.0461
TCGA-YS-AA4M-01	12	889902	69750839	36963	0.0261	17	987221	80917016	36968	0.0771
TCGA-ZN-A9VO-01	12	889902	53374834	27255	0.1085	17	987221	41313698	16848	-0.5419
TCGA-ZN-A9VP-01	12	889902	89440452	48510	-0.0012	17	987221	21303007	9616	-0.6371
TCGA-ZN-A9VQ-01	12	889902	71911730	38299	0.1027	17	987221	43511538	17860	0.088
TCGA-ZN-A9VS-01	12	889902	133161346	73904	0.0919	17	987221	39632340	16119	-0.1829
TCGA-ZN-A9VU-01	12	889902	16434288	8746	0.0244	17	987221	48940422	19933	0.0175
TCGA-ZN-A9VV-01	12	889902	25486226	14363	0.0313	17	987221	31865853	12889	0.06
TCGA-ZN-A9VW-01	12	889902	7622402	4000	0.0568	17	987221	80917016	36965	0.0545
					KRAS CNV z-score					TP53 CNV z-score
