# Supplementary material for: KRAS signaling in malignant pleural mesothelioma
Source: EMBO Mol Med. 2021 Dec 13;14(2):e13631. doi: 10.15252/emmm.202013631 (PMC8819314; doi:10.15252/emmm.202013631)
Supplement: Supplementary file 5 — Source Data for Figure 2 [file EMMM-14-e13631-s012.xlsx]

## Sheet: Source Data - Fig 2A
Fig 2A. Expression (n = 86 patients; gene expression data were not available for one patient) of 40 genes significantly overexpressed in KRAS/TP53-altered over KRAS-altered over KRAS/TP53-normal patients.
Data are given as Transcripts Per Kilobase Million.
ID	TCGA-3H-AB3L	TCGA-3U-A98F	TCGA-LK-A4NW	TCGA-NQ-A57I	TCGA-UD-AAC5	TCGA-UT-A88C	TCGA-UT-A88G	TCGA-3U-A98D	TCGA-LK-A4O0	TCGA-LK-A4O4	TCGA-LK-A4O7	TCGA-MQ-A4LP	TCGA-SC-A6LM	TCGA-SH-A9CU	TCGA-UD-AAC6	TCGA-XT-AASU	TCGA-ZN-A9VQ	TCGA-3H-AB3M	TCGA-3H-AB3T	TCGA-3H-AB3X	TCGA-3U-A98E	TCGA-3U-A98H	TCGA-3U-A98I	TCGA-LK-A4NZ	TCGA-MQ-A6BR	TCGA-MQ-A6BS	TCGA-SC-A6LN	TCGA-SC-A6LP	TCGA-SC-A6LQ	TCGA-SC-A6LR	TCGA-SC-AA5Z	TCGA-SH-A7BH	TCGA-SH-A9CT	TCGA-TS-A7OU	TCGA-TS-A7OY	TCGA-TS-A7P0	TCGA-TS-A7P3	TCGA-TS-A8AY	TCGA-UD-AABZ	TCGA-UD-AAC1	TCGA-UD-AAC7	TCGA-UT-A97Y	TCGA-YS-A95B	TCGA-ZN-A9VO	TCGA-ZN-A9VP	TCGA-ZN-A9VS	TCGA-3H-AB3K	TCGA-3H-AB3O	TCGA-3H-AB3S
MIR196A1	12.7157	15.3402	0	14.5239	0	12.6206	13.5804	0	14.4971	0	0	0	13.949	0	0	0	0	14.4741	0	0	0	0	0	0	0	0	16.4898	0	0	0	0	0	0	0	0	0	0	0	0	0	0	0	14.033	12.4207	0	12.8177	0	0	0
MIR6813	14.0375	13.8548	13.0396	12.846	14.2763	13.9424	13.9023	13.3476	13.8191	13.3403	14.4267	0	13.271	0	0	12.8967	0	13.7961	0	0	13.3871	0	0	0	0	13.1916	0	0	12.9316	14.1375	0	0	0	0	0	13.0281	0	0	0	0	0	0	14.3549	13.7425	0	0	0	15.7643	0
VSTM2A	15.0867	7.12964	14.474	8.92068	17.3737	18.7017	8.17176	12.6784	0	6.61944	13.4282	13.3771	9.99623	15.3317	17.4355	11.1617	17.7208	7.65267	0	0	9.46093	6.60562	8.36037	0	7.60315	18.5467	7.38451	0	11.1035	0	0	7.41468	0	6.7921	9.14089	0	0	11.6587	0	0	10.5973	0	0	6.0292	7.87556	0	12.7688	9.03164	8.49053
ARL5AP3	0	12.07	11.8397	12.8682	12.4914	11.7426	11.1177	0	0	0	10.0579	10.3511	11.4862	11.8561	0	13.2814	0	0	0	0	11.6023	0	11.3069	0	0	10.4074	0	0	0	0	10.3836	0	0	0	0	0	10.6673	10.2175	0	9.78395	0	0	0	10.958	11.2354	10.3554	0	0	10.4379
RN7SL751P	11.6955	10.5133	10.6979	11.5039	10.9346	10.6009	11.5603	13.3272	12.0619	11.9981	0	11.7931	0	0	0	11.5546	12.4286	0	11.8539	10.7694	0	0	12.7492	0	0	10.8498	12.3541	0	10.5899	0	0	12.7994	10.7393	0	0	10.6864	0	10.6599	0	10.2262	10.6683	11.017	0	10.4011	0	11.7975	0	0	0
HMGN2P18	11.7684	10.5862	11.7704	10.5773	12.0071	10.6737	12.6329	0	10.5505	11.0713	12.1574	10.8664	0	0	11.1674	11.6275	0	10.5275	10.9272	10.8423	0	0	0	0	0	0	0	12.1431	10.6628	0	10.8989	12.8724	0	0	0	0	0	12.3172	11.6917	0	10.7412	0	0	11.4734	0	12.4552	0	0	0
ADGRL3-AS1	9.95901	8.77816	9.96105	9.76757	9.19881	8.86555	0	0	0	0	0	9.05792	11.1916	10.5619	0	0	9.37116	0	0	0	0	9.24867	0	0	0	0	0	0	10.8523	0	0	0	0	0	0	0	9.37387	0	9.88238	0	0	0	0	0	0	9.06228	0	0	0
RNU6-584P	12.2752	13.0924	12.2773	12.0836	0	13.18	14.7247	0	12.0568	0	13.0793	13.3727	13.5084	0	12.674	0	11.6868	0	0	12.3487	0	0	0	12.2807	0	0	0	0	13.169	13.3751	0	0	13.3185	0	0	0	14.2741	0	0	14.1269	13.2475	0	12.0078	0	15.0648	14.6989	12.7876	12.4171	0
MIR3657	0	12.7919	11.9768	12.783	12.2135	11.8797	11.8396	12.2848	11.7564	0	12.7788	12.0724	0	0	0	0	12.3861	0	0	13.0481	0	13.8482	0	0	0	12.1287	0	0	12.8686	12.0748	0	0	0	0	12.0038	0	13.9736	12.9385	0	11.5049	0	0	13.707	12.6796	11.9572	13.0766	0	0	12.1593
MIR933	12.5782	12.3956	13.5802	0	12.817	13.483	14.7647	13.8881	14.3596	0	0	13.6758	12.8116	13.1816	12.977	13.4372	0	0	0	12.6517	0	0	0	0	12.8719	14.317	12.6521	0	0	0	12.7084	0	12.6217	0	0	12.5688	12.9923	0	0	13.6931	12.5507	0	0	14.868	0	0	13.0906	0	0
PSMA2P1	0	10.9124	9.51341	0	9.74986	9.41639	9.37632	9.82104	9.29324	0	9.31586	0	0	0	0	9.37062	0	0	0	0	0	0	0	0	0	0	0	0	0	0	0	0	0	0	0	9.50191	0	0	0	9.04212	0	9.83223	9.24425	0	0	0	0	0	0
MIR370	12.0638	0	12.0658	12.872	12.3025	0	0	0	0	0	0	0	12.2971	0	0	11.9228	0	0	0	0	0	0	0	0	0	0	0	0	0	12.1637	12.1939	0	0	0	0	0	0	0	0	0	0	0	0	0	0	0	0	0	0
SEMA6A-AS2	9.93337	12.5568	9.93541	9.74193	12.171	11.4223	11.7971	10.2431	9.71516	0	9.73778	11.0302	10.1665	0	11.9161	0	13.1508	0	10.0917	11.0061	0	10.2218	12.9861	9.93881	11.2262	10.0872	10.0072	10.3079	0	11.0326	0	0	0	0	11.9612	0	12.6682	0	10.856	0	0	10.2543	9.66614	10.6377	10.9151	0	10.4454	0	10.1177
RNASEH1P2	9.22149	9.03912	9.22353	9.03019	9.45991	0	9.08648	0	9.00343	0	9.02604	0	9.45452	9.82409	9.61974	9.08079	8.63413	0	9.37975	0	0	0	0	0	0	0	0	0	9.11564	0	9.35146	0	9.26486	0	9.25043	0	0	9.1855	0	0	0	0	0	0	0	9.32334	0	0	0
CAB39P1	10.0007	11.4021	10.0027	12.3929	10.2393	9.90569	9.86559	0	10.7817	10.3031	0	10.0983	10.2339	10.6036	10.3992	9.85989	9.41283	0	10.1591	0	10.3499	0	0	0	0	11.1539	0	11.9595	0	10.1006	10.1308	0	0	0	0	0	0	9.96468	0	10.5303	9.97315	10.3217	10.7326	9.70597	10.9825	0	0	11.1419	0
FTCD-AS1	0	9.69804	9.88257	9.6891	0	11.7843	11.7442	0	0	0	10.6841	9.97808	0	0	0	9.73973	9.29272	0	0	0	0	0	0	9.88597	0	0	0	0	0	0	0	0	0	0	0	0	0	0	0	0	9.85298	0	0	9.58583	11.4469	0	0	0	0
GSTA8P	9.53159	9.34915	11.5322	0	9.77008	9.4366	9.39653	9.84126	9.31345	0	9.33606	12.2125	0	10.1343	0	9.39083	9.94252	0	0	0	11.8795	9.81997	0	9.53702	0	9.68536	0	0	0	0	0	0	0	11.5921	0	0	9.94523	0	0	9.06232	0	0	0	12.2349	0	10.6326	0	0	9.71587
CYCSP6	12.9285	0	12.1937	13.7368	10.846	10.5123	0	10.9172	10.389	10.9098	0	0	0	0	0	10.4664	10.0192	0	0	0	0	0	0	0	0	11.7608	0	0	10.5013	0	0	0	0	0	0	0	0	0	0	10.1376	12.579	0	10.34	0	0	10.7093	0	0	0
RNU7-75P	0	14.7079	12.8928	12.6992	13.1295	12.7957	12.7555	13.2008	12.6724	14.1934	14.6948	12.9884	0	14.4941	13.2896	0	0	12.6493	0	0	14.8251	13.1795	0	0	0	13.0447	0	0	13.7846	12.9908	0	0	0	0	0	0	14.3048	0	0	12.4208	0	0	12.6233	12.5958	15.195	12.9928	0	13.0327	0
MIR199A2	0	13.8808	12.0658	13.4569	12.3025	13.5534	11.9285	13.9585	0	12.3664	13.4527	14.1611	0	0	0	0	13.475	13.822	0	0	0	12.3524	0	0	12.3574	0	14.1374	12.4385	0	0	0	0	0	0	0	0	13.4777	0	0	0	12.0362	13.3848	13.796	0	0	0	0	0	15.9484
RNU6-15P	12.1036	0	12.1057	0	12.3424	0	11.9684	0	0	12.4063	0	0	0	0	0	11.9627	0	0	0	0	0	0	0	0	0	0	0	0	0	0	12.2338	0	0	0	12.1326	0	0	0	0	0	13.0759	0	0	0	0	0	0	0	0
HMGN2P10	12.3802	10.6132	12.3822	12.1886	12.0341	0	11.6601	11.1056	11.577	12.098	10.6001	0	12.6135	0	0	11.6544	0	10.5544	10.9542	0	0	0	0	0	0	10.9496	10.8696	11.1704	10.6898	0	10.9258	0	12.4236	0	10.8247	0	11.2097	0	0	0	0	0	10.5284	0	0	0	11.3079	0	0
MIR3193	0	0	0	12.872	13.3024	12.9685	12.9284	13.3736	0	0	0	0	13.297	0	0	0	12.4751	14.407	0	13.1371	0	0	0	13.069	13.3573	13.2175	0	0	0	0	0	0	0	0	0	0	14.4776	0	0	0	0	0	0	0	0	0	0	0	0
RPL6P5	14.1958	12.6693	9.15587	10.5456	13.9137	11.0569	10.6019	13.5489	0	0	10.5414	9.25131	15.1921	14.0027	11.5506	0	11.1483	13.8168	0	10.8106	11.8232	12.8997	10.2065	0	0	16.2595	0	10.5271	0	16.0715	9.28378	0	0	13.5353	0	0	9.56733	9.11784	0	0	12.124	13.6426	10.4698	8.85935	10.135	10.2545	0	0	13.336
RNU6-323P	14.6883	11.921	13.6904	13.4968	12.3424	13.0084	13.9682	12.4136	12.8851	0	0	14.523	0	13.7068	13.5023	11.9627	13.8368	11.8622	12.2621	0	12.4531	0	13.1575	13.6938	12.3973	12.2576	0	0	12.9975	14.2034	12.2338	0	13.7318	0	0	12.0942	13.5176	13.0674	14.6116	11.6338	12.0761	13.4247	13.4209	11.8087	14.8932	0	0	13.2454	12.2881
CCDC92B	9.21785	9.03548	9.21989	10.0252	11.0399	0	14.4726	0	0	0	10.021	11.6355	9.45088	16.3267	0	10.0758	0	13.0616	0	0	10.5659	0	0	0	0	0	10.2904	0	10.1107	10.3166	0	0	9.26122	0	0	11.5284	0	0	0	0	9.19032	0	8.95082	0	9.20033	0	0	0	0
RNU6-26P	12.1036	12.9208	13.1055	15.8186	13.9272	12.0086	16.216	14.9984	14.8849	12.4063	12.9077	16.1079	13.3368	12.707	12.5024	0	13.5149	14.8619	0	13.177	14.0379	0	14.7423	0	13.9821	12.2576	0	0	13.5824	13.7884	0	0	14.4687	0	12.1326	14.0939	15.8394	14.0673	0	11.6338	14.0758	15.232	13.8359	12.8085	14.0858	12.2056	0	0	12.2881
RN7SL239P	10.6169	11.4338	11.6185	11.4248	11.8551	12.843	11.4812	0	0	0	10.4212	12.2989	10.8501	11.22	13.015	10.476	12.0277	10.3756	0	10.6903	10.9662	10.9055	0	0	10.9104	10.7708	0	0	0	10.7168	0	0	12.2447	0	10.6459	12.1918	0	0	12.5395	11.1466	12.1737	11.9376	0	11.9063	13.4059	0	0	10.7587	0
RNU4-14P	0	11.7318	11.9165	12.7226	0	11.8193	0	12.2244	0	0	0	0	14.1475	0	0	0	0	0	0	0	0	0	0	0	0	0	0	0	0	0	0	0	0	0	0	0	0	0	0	0	0	13.2354	0	11.6195	11.8969	0	0	0	12.0989
RNASE7	8.29959	9.11491	8.30162	9.69006	10.12	10.5228	9.7464	8.60875	0	0	0	9.39479	8.53229	8.90144	10.28	10.477	0	8.05894	8.45762	9.37068	0	0	0	8.30501	0	0	0	0	8.19389	0	9.42727	12.3995	8.34289	0	10.6468	8.29014	8.71258	0	0	0	8.27209	0	0	9.58679	9.27977	8.40129	0	0	8.48355
RNU6-1311P	0	0	0	0	12.3424	12.0086	11.9684	0	0	0	11.9079	0	0	0	0	0	0	0	0	0	0	0	0	0	0	0	0	0	0	0	0	0	0	0	0	0	0	0	0	0	0	0	0	0	0	0	0	0	0
MIR4641	12.8006	12.6179	0	12.609	0	0	12.6654	0	0	13.1033	0	12.8982	0	13.4039	0	0	0	0	0	0	0	0	0	0	0	0	12.8744	0	0	13.9005	0	0	0	0	0	0	13.2147	0	0	0	0	0	12.5331	0	0	0	0	0	0
FBXO36P1	9.96664	9.78414	10.968	0	12.2043	0	9.83154	0	10.7476	0	9.77105	10.0642	0	0	0	9.82583	0	9.72543	0	0	0	0	0	0	0	0	10.0404	0	0	0	0	15.0694	0	0	0	0	0	0	0	10.4962	0	0	9.69941	0	0	0	0	0	0
CNTNAP3P1	0	10.8395	9.02623	8.83294	9.26256	10.5123	8.88922	0	0	0	8.82879	9.12165	0	10.6258	11.0059	0	9.43492	10.366	0	10.6808	9.37312	10.3113	0	10.0282	9.3174	0	0	0	0	0	9.15412	0	0	9.50044	9.05312	0	11.0212	0	0	0	0	0	0	0	0	0	0	0	0
MIR656	0	12.377	0	15.1751	12.7984	14.4643	0	0	0	0	0	0	14.7928	0	12.9584	0	11.9712	0	0	0	0	0	0	0	0	0	0	0	12.4536	0	12.6898	0	0	0	0	0	0	0	0	0	0	12.8808	0	0	0	0	0	0	0
KRT77	0	9.03839	10.0697	0	9.45918	11.1239	12.0834	7.2162	0	0	7.70753	0	8.13495	0	0	6.76875	7.31691	10.7432	0	0	0	0	0	6.91388	0	8.05582	9.55715	0	0	0	0	0	0	0	7.93133	0	0	0	0	0	6.88113	0	0	9.41084	10.3394	0	0	0	0
MIR4312	0	14.7361	12.5991	0	13.8357	14.0868	15.4616	0	0	0	13.9861	12.6947	12.8304	0	12.9959	13.456	12.0086	12.3557	0	0	0	0	14.6509	0	12.8908	12.751	0	0	0	0	0	0	0	0	12.6261	12.5876	0	0	0	12.1272	14.1543	14.5031	14.9143	0	0	0	0	0	0
TAS2R42	0	8.7812	8.96554	0	10.2006	8.86859	9.82696	0	0	0	9.76647	9.06096	9.19646	9.56594	0	0	8.37638	8.72256	0	0	0	0	0	9.9675	0	0	0	0	0	0	0	0	0	0	0	0	0	0	10.8847	0	0	0	0	0	8.94599	0	0	0	0
ERHP1	0	11.3865	11.5712	12.3773	13.6149	12.0588	11.4339	10.8795	11.3508	11.8717	11.9582	11.6667	11.8025	0	0	12.013	10.9808	10.3283	11.7276	0	11.9186	0	0	11.5746	10.8632	11.7231	11.643	0	0	0	0	0	0	11.0464	0	0	0	0	0	10.1	12.1264	0	0	10.2748	0	0	0	0	0
SCDP1	0	8.58769	8.77198	10.1612	10.0068	8.67505	9.6332	0	10.8709	10.0707	8.57462	0	9.00284	0	0	12.5328	0	0	8.92811	0	0	0	0	8.77537	0	0	0	0	0	0	0	9.87237	0	0	0	8.76049	0	8.73397	9.69166	8.3012	10.3251	9.09053	10.8218	0	0	0	0	9.91006	0
[truncated: 37 more columns]

## Sheet: Mutation List fed into PANTHER
Figs 2H-I. List of the 2150 MPM mutations identified in the 86 TCGA MPM patients.
Shown are raw data from cbioportal.org.
The list from column A was fed into PANTHER yielding the results in the next tab.
	Mutation #	Patient #	Profiled Samples	Freq
NF2	21	20	86	0.233
BAP1	19	18	86	0.209
TP53	14	14	86	0.163
TTN	12	12	86	0.14
LATS2	9	8	86	0.093
SETD2	8	8	86	0.093
PTCH1	5	4	86	0.047
FAT4	4	4	86	0.047
FLG	3	3	86	0.035
LRP4	3	3	86	0.035
USH2A	3	3	86	0.035
VWF	3	3	86	0.035
NDST2	3	3	86	0.035
NCOR1	3	3	86	0.035
SETDB1	3	3	86	0.035
SRGAP3	3	3	86	0.035
FRY	3	3	86	0.035
WWP2	3	3	86	0.035
MGA	3	3	86	0.035
SYNE1	3	3	86	0.035
CNTNAP2	3	3	86	0.035
PBRM1	3	3	86	0.035
OGDHL	3	3	86	0.035
KIAA1211	3	3	86	0.035
ALPK3	3	3	86	0.035
PHRF1	3	3	86	0.035
PAPPA2	3	3	86	0.035
ZNF469	4	3	86	0.035
MROH2B	3	3	86	0.035
SHROOM1	3	3	86	0.035
DNHD1	3	3	86	0.035
NLRP7	3	3	86	0.035
TDRD6	3	3	86	0.035
SDK1	3	3	86	0.035
NLRP9	3	3	86	0.035
NEXMIF	3	3	86	0.035
ANK2	3	2	86	0.023
AVPR2	2	2	86	0.023
CFB	2	2	86	0.023
DST	2	2	86	0.023
MYRF	2	2	86	0.023
CAPN3	2	2	86	0.023
COL7A1	2	2	86	0.023
CR1	2	2	86	0.023
DACH1	2	2	86	0.023
DDX1	2	2	86	0.023
DNAH6	2	2	86	0.023
DNMT3A	2	2	86	0.023
DNMT3B	2	2	86	0.023
DOCK2	2	2	86	0.023
DSP	2	2	86	0.023
MEGF8	2	2	86	0.023
EPHA5	2	2	86	0.023
EPHB4	2	2	86	0.023
FANCA	2	2	86	0.023
GLI1	2	2	86	0.023
GTF3C1	2	2	86	0.023
HTT	2	2	86	0.023
HDLBP	2	2	86	0.023
NCKAP1L	2	2	86	0.023
INPPL1	2	2	86	0.023
KCNQ2	2	2	86	0.023
KLC1	2	2	86	0.023
LAMA5	2	2	86	0.023
LRP1	2	2	86	0.023
MCF2	2	2	86	0.023
MUC4	2	2	86	0.023
MYBL1	2	2	86	0.023
NEB	2	2	86	0.023
NRAP	2	2	86	0.023
PAX5	2	2	86	0.023
PHKA1	2	2	86	0.023
PIK3CA	2	2	86	0.023
PKHD1	2	2	86	0.023
PLA2G4A	2	2	86	0.023
POLR2G	2	2	86	0.023
PRKDC	2	2	86	0.023
RELN	2	2	86	0.023
PTEN	2	2	86	0.023
RGL2	2	2	86	0.023
ROCK1	2	2	86	0.023
ROS1	2	2	86	0.023
RYR2	2	2	86	0.023
RYR3	2	2	86	0.023
SGSH	2	2	86	0.023
SMTN	2	2	86	0.023
SLIT1	2	2	86	0.023
SPTA1	2	2	86	0.023
SPTBN1	2	2	86	0.023
ABCC8	2	2	86	0.023
TECTB	2	2	86	0.023
TCHH	2	2	86	0.023
ZNF99	2	2	86	0.023
USP9X	2	2	86	0.023
LMO4	2	2	86	0.023
RDH16	2	2	86	0.023
MATN4	2	2	86	0.023
NRP1	2	2	86	0.023
LDB1	2	2	86	0.023
LATS1	2	2	86	0.023
PDLIM7	2	2	86	0.023
MMP20	2	2	86	0.023
ITGBL1	2	2	86	0.023
TM9SF2	2	2	86	0.023
AKAP6	2	2	86	0.023
PDIA4	2	2	86	0.023
IKBKE	2	2	86	0.023
LPIN2	2	2	86	0.023
CLINT1	2	2	86	0.023
ACAP1	2	2	86	0.023
ZNF536	2	2	86	0.023
KMT2B	2	2	86	0.023
MAGEC1	2	2	86	0.023
ABCC9	2	2	86	0.023
RAD50	2	2	86	0.023
FARP1	2	2	86	0.023
APC2	2	2	86	0.023
RTN3	2	2	86	0.023
DLC1	2	2	86	0.023
SEC24B	2	2	86	0.023
N4BP2L2	2	2	86	0.023
TACC2	2	2	86	0.023
STAG3	2	2	86	0.023
ASCC3	2	2	86	0.023
SCN11A	2	2	86	0.023
ABLIM3	2	2	86	0.023
SNRNP200	2	2	86	0.023
PDZD2	2	2	86	0.023
STAB1	2	2	86	0.023
ZC3H4	2	2	86	0.023
COBL	2	2	86	0.023
MCF2L	2	2	86	0.023
PLXNB2	2	2	86	0.023
ARIH1	2	2	86	0.023
PLEKHG4	2	2	86	0.023
ZBTB20	2	2	86	0.023
KIF26A	2	2	86	0.023
SLC13A4	2	2	86	0.023
ZNF638	2	2	86	0.023
UTP20	2	2	86	0.023
PCLO	2	2	86	0.023
ANKRD11	2	2	86	0.023
BAZ2B	2	2	86	0.023
IRAK4	2	2	86	0.023
NIN	2	2	86	0.023
PIPOX	2	2	86	0.023
SPTBN5	2	2	86	0.023
VPS13C	2	2	86	0.023
BCOR	2	2	86	0.023
TMEM132A	2	2	86	0.023
HEATR3	2	2	86	0.023
STAB2	2	2	86	0.023
NBPF1	2	2	86	0.023
FRMD4A	2	2	86	0.023
GPRC5C	2	2	86	0.023
PCDHGB1	2	2	86	0.023
OTUD7B	2	2	86	0.023
DTWD1	2	2	86	0.023
ATP13A1	2	2	86	0.023
MAN1C1	2	2	86	0.023
TENM2	2	2	86	0.023
HCN3	2	2	86	0.023
ALS2	2	2	86	0.023
CSMD1	2	2	86	0.023
DCLRE1B	2	2	86	0.023
CCDC86	2	2	86	0.023
VEPH1	2	2	86	0.023
ZFHX4	2	2	86	0.023
FRMD1	2	2	86	0.023
FHOD3	2	2	86	0.023
ASXL3	2	2	86	0.023
TAS1R2	2	2	86	0.023
TLN2	2	2	86	0.023
OBSCN	2	2	86	0.023
ARID5B	2	2	86	0.023
CARD6	2	2	86	0.023
SIGLEC10	2	2	86	0.023
GAL3ST3	2	2	86	0.023
ANKRD30A	2	2	86	0.023
TMEM132C	2	2	86	0.023
SPECC1	2	2	86	0.023
PKHD1L1	2	2	86	0.023
WDR89	2	2	86	0.023
CSMD3	2	2	86	0.023
SORCS1	2	2	86	0.023
DBX1	2	2	86	0.023
LOXHD1	2	2	86	0.023
OTOP1	2	2	86	0.023
LRFN5	2	2	86	0.023
NLRP4	2	2	86	0.023
CCDC63	2	2	86	0.023
EML5	2	2	86	0.023
ZNF567	2	2	86	0.023
CCDC185	2	2	86	0.023
STKLD1	2	2	86	0.023
DNAH10	2	2	86	0.023
ARID2	2	2	86	0.023
VWA3B	2	2	86	0.023
SRRM3	2	2	86	0.023
RALGAPA1	2	2	86	0.023
COL6A5	2	2	86	0.023
OR4N4	2	2	86	0.023
OR5F1	2	2	86	0.023
LRIT3	2	2	86	0.023
RSPH4A	2	2	86	0.023
ANKRD36	2	2	86	0.023
AGRN	2	2	86	0.023
C2ORF81	2	2	86	0.023
SLC9A4	2	2	86	0.023
NUGGC	2	2	86	0.023
SPATA31D1	2	2	86	0.023
SNX19	2	2	86	0.023
FSIP2	2	2	86	0.023
ANKRD30BL	2	2	86	0.023
ANHX	2	2	86	0.023
SKOR2	2	2	86	0.023
MUC5B	2	2	86	0.023
AGAP2-AS1	2	2	86	0.023
FPGT-TNNI3K	2	2	86	0.023
ABCF1	1	1	86	0.012
ACO2	1	1	86	0.012
ACTN4	1	1	86	0.012
ACVR1	1	1	86	0.012
ADD2	1	1	86	0.012
ADM	1	1	86	0.012
ADSS	1	1	86	0.012
AP1G1	1	1	86	0.012
JAG1	1	1	86	0.012
AK2	1	1	86	0.012
ALDH9A1	1	1	86	0.012
ALK	1	1	86	0.012
ALOX15B	1	1	86	0.012
AMELY	1	1	86	0.012
ANK1	1	1	86	0.012
ANPEP	1	1	86	0.012
APAF1	1	1	86	0.012
APBB2	1	1	86	0.012
APEH	1	1	86	0.012
APOA1	1	1	86	0.012
KLK3	1	1	86	0.012
SHROOM2	1	1	86	0.012
ARAF	1	1	86	0.012
ASL	1	1	86	0.012
ASTN1	1	1	86	0.012
ZFHX3	1	1	86	0.012
ATF1	1	1	86	0.012
ATM	1	1	86	0.012
ATP1A4	1	1	86	0.012
ATP6V1A	1	1	86	0.012
ATR	1	1	86	0.012
ATRX	1	1	86	0.012
AUH	1	1	86	0.012
AXL	1	1	86	0.012
BAAT	1	1	86	0.012
ADGRB1	1	1	86	0.012
BBS1	1	1	86	0.012
BCL9	1	1	86	0.012
BFSP1	1	1	86	0.012
CEACAM1	1	1	86	0.012
PRDM1	1	1	86	0.012
BNC1	1	1	86	0.012
BMP1	1	1	86	0.012
BRAF	1	1	86	0.012
BTD	1	1	86	0.012
BTN1A1	1	1	86	0.012
C1QBP	1	1	86	0.012
CAPN5	1	1	86	0.012
OSGIN2	1	1	86	0.012
CACNA1B	1	1	86	0.012
DDR1	1	1	86	0.012
CAD	1	1	86	0.012
CAMK2G	1	1	86	0.012
CAPG	1	1	86	0.012
CAPN2	1	1	86	0.012
CAPZA1	1	1	86	0.012
CAST	1	1	86	0.012
CASR	1	1	86	0.012
CCND3	1	1	86	0.012
CD5	1	1	86	0.012
CD6	1	1	86	0.012
CD27	1	1	86	0.012
CD33	1	1	86	0.012
CD79B	1	1	86	0.012
CDK11B	1	1	86	0.012
LRBA	1	1	86	0.012
CDC27	1	1	86	0.012
CDH6	1	1	86	0.012
CDH8	1	1	86	0.012
CDH9	1	1	86	0.012
CDH11	1	1	86	0.012
CDKN2C	1	1	86	0.012
CENPF	1	1	86	0.012
CES1	1	1	86	0.012
CHD2	1	1	86	0.012
CHI3L1	1	1	86	0.012
LYST	1	1	86	0.012
CHRM5	1	1	86	0.012
CHRNA2	1	1	86	0.012
CHRNB4	1	1	86	0.012
CIRBP	1	1	86	0.012
CLCA1	1	1	86	0.012
CLCN1	1	1	86	0.012
CLCNKB	1	1	86	0.012
TPP1	1	1	86	0.012
COL4A2	1	1	86	0.012
COL4A3	1	1	86	0.012
COL4A5	1	1	86	0.012
COL5A2	1	1	86	0.012
COL6A2	1	1	86	0.012
COL6A3	1	1	86	0.012
COL8A2	1	1	86	0.012
COL16A1	1	1	86	0.012
COL19A1	1	1	86	0.012
COX11	1	1	86	0.012
CPM	1	1	86	0.012
CR2	1	1	86	0.012
CREBBP	1	1	86	0.012
HAPLN1	1	1	86	0.012
CRYGA	1	1	86	0.012
CSF1R	1	1	86	0.012
VCAN	1	1	86	0.012
NCAN	1	1	86	0.012
CSPG4	1	1	86	0.012
CSTF3	1	1	86	0.012
CTSS	1	1	86	0.012
DAG1	1	1	86	0.012
DCTN1	1	1	86	0.012
DDC	1	1	86	0.012
DGUOK	1	1	86	0.012
DIAPH1	1	1	86	0.012
DLG4	1	1	86	0.012
DLX2	1	1	86	0.012
DMD	1	1	86	0.012
DNAH5	1	1	86	0.012
DYNC1H1	1	1	86	0.012
DPYSL2	1	1	86	0.012
DRD4	1	1	86	0.012
DRP2	1	1	86	0.012
DSCAM	1	1	86	0.012
S1PR3	1	1	86	0.012
EEF1B2	1	1	86	0.012
EFNB2	1	1	86	0.012
CELSR2	1	1	86	0.012
EGR3	1	1	86	0.012
EGR4	1	1	86	0.012
EHHADH	1	1	86	0.012
EIF4A1	1	1	86	0.012
EIF4G1	1	1	86	0.012
EIF4G2	1	1	86	0.012
ELAVL2	1	1	86	0.012
ELF4	1	1	86	0.012
ELF5	1	1	86	0.012
ADGRE1	1	1	86	0.012
EP300	1	1	86	0.012
EPHA1	1	1	86	0.012
EPHA3	1	1	86	0.012
EPHA7	1	1	86	0.012
EPHB2	1	1	86	0.012
ERBB4	1	1	86	0.012
ERCC3	1	1	86	0.012
ERG	1	1	86	0.012
ERV3-1	1	1	86	0.012
FBL	1	1	86	0.012
ESR2	1	1	86	0.012
EXT2	1	1	86	0.012
EXTL1	1	1	86	0.012
EZH2	1	1	86	0.012
F5	1	1	86	0.012
ACSL4	1	1	86	0.012
FBLN1	1	1	86	0.012
FAT1	1	1	86	0.012
FBN1	1	1	86	0.012
FBN2	1	1	86	0.012
FCGRT	1	1	86	0.012
FES	1	1	86	0.012
FGB	1	1	86	0.012
FGD1	1	1	86	0.012
FGFR1	1	1	86	0.012
FGFR3	1	1	86	0.012
FHL2	1	1	86	0.012
FOXF2	1	1	86	0.012
FOXO1	1	1	86	0.012
FLNA	1	1	86	0.012
FLNC	1	1	86	0.012
FLT4	1	1	86	0.012
FN1	1	1	86	0.012
FNTA	1	1	86	0.012
MTOR	1	1	86	0.012
FUT4	1	1	86	0.012
FYB1	1	1	86	0.012
GAA	1	1	86	0.012
GABRA1	1	1	86	0.012
GABRA6	1	1	86	0.012
GABRB1	1	1	86	0.012
GALNT2	1	1	86	0.012
GAS8	1	1	86	0.012
GATM	1	1	86	0.012
NIPSNAP2	1	1	86	0.012
GBP2	1	1	86	0.012
GC	1	1	86	0.012
GCK	1	1	86	0.012
GDF10	1	1	86	0.012
GEM	1	1	86	0.012
GFAP	1	1	86	0.012
GIP	1	1	86	0.012
GJA3	1	1	86	0.012
GJA8	1	1	86	0.012
GK2	1	1	86	0.012
GPC3	1	1	86	0.012
GLI3	1	1	86	0.012
GLUD2	1	1	86	0.012
GNAL	1	1	86	0.012
GNAS	1	1	86	0.012
GNAT1	1	1	86	0.012
GNG7	1	1	86	0.012
GOLGB1	1	1	86	0.012
GPD2	1	1	86	0.012
GPER1	1	1	86	0.012
GPR32	1	1	86	0.012
GRIA1	1	1	86	0.012
GRIK3	1	1	86	0.012
GRIN1	1	1	86	0.012
GRIN2B	1	1	86	0.012
GRIN2C	1	1	86	0.012
ARHGAP35	1	1	86	0.012
GRM1	1	1	86	0.012
GRM5	1	1	86	0.012
GRM6	1	1	86	0.012
GRM7	1	1	86	0.012
GRM8	1	1	86	0.012
GSN	1	1	86	0.012
GSTM5	1	1	86	0.012
MSH6	1	1	86	0.012
GTF2F1	1	1	86	0.012
GUCY1A2	1	1	86	0.012
GUCY1A1	1	1	86	0.012
GUCY2C	1	1	86	0.012
GZMA	1	1	86	0.012
GZMM	1	1	86	0.012
HIST1H1C	1	1	86	0.012
HIST1H1D	1	1	86	0.012
HIST1H1E	1	1	86	0.012
HIST1H2AE	1	1	86	0.012
HIST1H2AD	1	1	86	0.012
H3F3B	1	1	86	0.012
HCRTR2	1	1	86	0.012
HDAC1	1	1	86	0.012
HELLS	1	1	86	0.012
HIC1	1	1	86	0.012
HK1	1	1	86	0.012
HK3	1	1	86	0.012
NR4A1	1	1	86	0.012
HNF4G	1	1	86	0.012
HNRNPAB	1	1	86	0.012
HNRNPH1	1	1	86	0.012
HOXB1	1	1	86	0.012
HOXB6	1	1	86	0.012
HSPA1A	1	1	86	0.012
HTR2C	1	1	86	0.012
TNC	1	1	86	0.012
ID4	1	1	86	0.012
IFIT2	1	1	86	0.012
IGFALS	1	1	86	0.012
IL1RAP	1	1	86	0.012
IL4R	1	1	86	0.012
CXCR1	1	1	86	0.012
IL11RA	1	1	86	0.012
IL13RA1	1	1	86	0.012
IMPG1	1	1	86	0.012
INSM1	1	1	86	0.012
IRF4	1	1	86	0.012
ITGA1	1	1	86	0.012
ITGB3	1	1	86	0.012
ITGB6	1	1	86	0.012
ITGB7	1	1	86	0.012
ITIH1	1	1	86	0.012
ITPKB	1	1	86	0.012
JARID2	1	1	86	0.012
KCNC1	1	1	86	0.012
KCNH1	1	1	86	0.012
KCNH2	1	1	86	0.012
KCNJ15	1	1	86	0.012
KCNMA1	1	1	86	0.012
KCNQ3	1	1	86	0.012
KHK	1	1	86	0.012
KIF5C	1	1	86	0.012
KIT	1	1	86	0.012
KRAS	1	1	86	0.012
KRT4	1	1	86	0.012
KRT14	1	1	86	0.012
KRT19	1	1	86	0.012
KRT34	1	1	86	0.012
LAIR1	1	1	86	0.012
LAMA4	1	1	86	0.012
LAMC2	1	1	86	0.012
LASP1	1	1	86	0.012
LGALS3BP	1	1	86	0.012
LIM2	1	1	86	0.012
LOX	1	1	86	0.012
LPO	1	1	86	0.012
LRP2	1	1	86	0.012
LRP5	1	1	86	0.012
LSP1	1	1	86	0.012
LTBP1	1	1	86	0.012
LTBR	1	1	86	0.012
LYN	1	1	86	0.012
MAF	1	1	86	0.012
MAFG	1	1	86	0.012
MATK	1	1	86	0.012
MATN3	1	1	86	0.012
CHST6	1	1	86	0.012
MAP3K3	1	1	86	0.012
MAP3K4	1	1	86	0.012
MEP1B	1	1	86	0.012
MELTF	1	1	86	0.012
MGAT5	1	1	86	0.012
MAP3K9	1	1	86	0.012
KMT2A	1	1	86	0.012
AFF1	1	1	86	0.012
MMP2	1	1	86	0.012
MMP8	1	1	86	0.012
MOBP	1	1	86	0.012
MSH2	1	1	86	0.012
MSH3	1	1	86	0.012
MSH4	1	1	86	0.012
MSRA	1	1	86	0.012
NUDT1	1	1	86	0.012
MTTP	1	1	86	0.012
MUC1	1	1	86	0.012
MUC2	1	1	86	0.012
MYB	1	1	86	0.012
MYBL2	1	1	86	0.012
MYC	1	1	86	0.012
MYD88	1	1	86	0.012
MYH6	1	1	86	0.012
MYH7	1	1	86	0.012
MYH9	1	1	86	0.012
MYO1D	1	1	86	0.012
MYO1E	1	1	86	0.012
MYO5A	1	1	86	0.012
MYO7B	1	1	86	0.012
MYO9B	1	1	86	0.012
MYO10	1	1	86	0.012
PPP1R12A	1	1	86	0.012
NAP1L1	1	1	86	0.012
NCF2	1	1	86	0.012
NDUFA10	1	1	86	0.012
RPL10A	1	1	86	0.012
NEK2	1	1	86	0.012
NEO1	1	1	86	0.012
NEU1	1	1	86	0.012
NEU2	1	1	86	0.012
NFE2L1	1	1	86	0.012
NFKBIA	1	1	86	0.012
NFKBIE	1	1	86	0.012
NKTR	1	1	86	0.012
NMB	1	1	86	0.012
NOP2	1	1	86	0.012
CNOT3	1	1	86	0.012
NOTCH3	1	1	86	0.012
PNP	1	1	86	0.012
NPHP1	1	1	86	0.012
NPR1	1	1	86	0.012
NPR3	1	1	86	0.012
NPTX1	1	1	86	0.012
NRAS	1	1	86	0.012
NRTN	1	1	86	0.012
NSF	1	1	86	0.012
NTRK2	1	1	86	0.012
NUP88	1	1	86	0.012
NR4A2	1	1	86	0.012
NVL	1	1	86	0.012
TBC1D25	1	1	86	0.012
OCA2	1	1	86	0.012
OCM2	1	1	86	0.012
OPCML	1	1	86	0.012
OR1D2	1	1	86	0.012
OR3A2	1	1	86	0.012
ORM2	1	1	86	0.012
OXA1L	1	1	86	0.012
P4HA1	1	1	86	0.012
PAWR	1	1	86	0.012
PCM1	1	1	86	0.012
PCSK1	1	1	86	0.012
PCSK2	1	1	86	0.012
PDCD2	1	1	86	0.012
PDE1C	1	1	86	0.012
PDE4A	1	1	86	0.012
PDYN	1	1	86	0.012
PEPD	1	1	86	0.012
PEX1	1	1	86	0.012
PEX10	1	1	86	0.012
PFKFB4	1	1	86	0.012
CDK14	1	1	86	0.012
ABCB4	1	1	86	0.012
PHB	1	1	86	0.012
SERPINE2	1	1	86	0.012
PIK3C3	1	1	86	0.012
PKM	1	1	86	0.012
PLAGL1	1	1	86	0.012
PLAT	1	1	86	0.012
PLCB2	1	1	86	0.012
PLD2	1	1	86	0.012
PLXNA1	1	1	86	0.012
PMS2	1	1	86	0.012
SEPTIN5	1	1	86	0.012
POLD2	1	1	86	0.012
POLE	1	1	86	0.012
POLR2A	1	1	86	0.012
POLR2B	1	1	86	0.012
POLR2H	1	1	86	0.012
POLRMT	1	1	86	0.012
PPA1	1	1	86	0.012
PPP2R2C	1	1	86	0.012
PRB4	1	1	86	0.012
PRF1	1	1	86	0.012
PRKACG	1	1	86	0.012
PRKCA	1	1	86	0.012
PKN1	1	1	86	0.012
MAPK4	1	1	86	0.012
MAPK8	1	1	86	0.012
MAPK13	1	1	86	0.012
MAP2K2	1	1	86	0.012
MAP2K3	1	1	86	0.012
MAP2K7	1	1	86	0.012
PROX1	1	1	86	0.012
PRPH	1	1	86	0.012
PRRG1	1	1	86	0.012
MASP1	1	1	86	0.012
PSD	1	1	86	0.012
PSG7	1	1	86	0.012
PSMB1	1	1	86	0.012
PSMB5	1	1	86	0.012
PSMD8	1	1	86	0.012
PTH2R	1	1	86	0.012
PTN	1	1	86	0.012
PTPN4	1	1	86	0.012
PTPN12	1	1	86	0.012
PTPN14	1	1	86	0.012
PTPRD	1	1	86	0.012
PTPRE	1	1	86	0.012
PEX5	1	1	86	0.012
PYGB	1	1	86	0.012
PZP	1	1	86	0.012
RAD21	1	1	86	0.012
RAD23B	1	1	86	0.012
RAD51	1	1	86	0.012
RANBP2	1	1	86	0.012
RARA	1	1	86	0.012
RASGRF2	1	1	86	0.012
RB1	1	1	86	0.012
RBL2	1	1	86	0.012
RBP3	1	1	86	0.012
UPF1	1	1	86	0.012
REV3L	1	1	86	0.012
RFC4	1	1	86	0.012
RFX1	1	1	86	0.012
RGS12	1	1	86	0.012
GRK1	1	1	86	0.012
RNF2	1	1	86	0.012
ROBO2	1	1	86	0.012
RORC	1	1	86	0.012
RP1	1	1	86	0.012
RPS6	1	1	86	0.012
RPS6KB1	1	1	86	0.012
RPS6KB2	1	1	86	0.012
RTKN	1	1	86	0.012
S100A9	1	1	86	0.012
ACSM3	1	1	86	0.012
SBF1	1	1	86	0.012
SCN1A	1	1	86	0.012
SCN2A	1	1	86	0.012
SCN9A	1	1	86	0.012
SCN10A	1	1	86	0.012
SCNN1G	1	1	86	0.012
SDC2	1	1	86	0.012
SDHD	1	1	86	0.012
SELE	1	1	86	0.012
SELP	1	1	86	0.012
SEMG2	1	1	86	0.012
SET	1	1	86	0.012
SGK1	1	1	86	0.012
STIL	1	1	86	0.012
SKIL	1	1	86	0.012
SLC1A2	1	1	86	0.012
SLC4A3	1	1	86	0.012
SLC1A6	1	1	86	0.012
SLC3A1	1	1	86	0.012
SLC3A2	1	1	86	0.012
SLC6A2	1	1	86	0.012
SLC8A2	1	1	86	0.012
SLC9A1	1	1	86	0.012
SLC12A1	1	1	86	0.012
SLCO1A2	1	1	86	0.012
SLC22A1	1	1	86	0.012
SLC22A3	1	1	86	0.012
SLIT3	1	1	86	0.012
SMARCA4	1	1	86	0.012
SMARCB1	1	1	86	0.012
SIGLEC1	1	1	86	0.012
SNRNP70	1	1	86	0.012
SNRPA1	1	1	86	0.012
SNTB2	1	1	86	0.012
SOAT1	1	1	86	0.012
CAPN15	1	1	86	0.012
SOS1	1	1	86	0.012
SOX1	1	1	86	0.012
SOX11	1	1	86	0.012
SOX12	1	1	86	0.012
SP100	1	1	86	0.012
SPN	1	1	86	0.012
SPTAN1	1	1	86	0.012
SREBF1	1	1	86	0.012
SRPK2	1	1	86	0.012
STAT1	1	1	86	0.012
STAT2	1	1	86	0.012
STC1	1	1	86	0.012
HSPA13	1	1	86	0.012
SULT1E1	1	1	86	0.012
SULT1A1	1	1	86	0.012
SUOX	1	1	86	0.012
SURF1	1	1	86	0.012
TAC1	1	1	86	0.012
ADAM17	1	1	86	0.012
TAF11	1	1	86	0.012
TAPBP	3	1	86	0.012
TBCD	1	1	86	0.012
TBX2	1	1	86	0.012
TBX3	1	1	86	0.012
TCTE3	1	1	86	0.012
TDO2	1	1	86	0.012
TECTA	1	1	86	0.012
TERF2	1	1	86	0.012
TERT	1	1	86	0.012
TGFBR2	1	1	86	0.012
TGM3	1	1	86	0.012
TJP1	1	1	86	0.012
TLE4	1	1	86	0.012
TLL2	1	1	86	0.012
TLN1	1	1	86	0.012
TNR	1	1	86	0.012
TNS1	1	1	86	0.012
TOP2A	1	1	86	0.012
TPMT	1	1	86	0.012
TRAF1	1	1	86	0.012
TRAF6	1	1	86	0.012
TRH	1	1	86	0.012
TRIO	1	1	86	0.012
TRPC1	1	1	86	0.012
TRPC4	1	1	86	0.012
TRPM2	1	1	86	0.012
TSC1	1	1	86	0.012
TSC2	1	1	86	0.012
EIPR1	1	1	86	0.012
TTK	1	1	86	0.012
TUFT1	1	1	86	0.012
TULP1	1	1	86	0.012
TYMS	1	1	86	0.012
UBP1	1	1	86	0.012
UGP2	1	1	86	0.012
UGT2B4	1	1	86	0.012
USP4	1	1	86	0.012
NR1H2	1	1	86	0.012
KDM6A	1	1	86	0.012
VARS	1	1	86	0.012
VAV2	1	1	86	0.012
BEST1	1	1	86	0.012
VRK1	1	1	86	0.012
ZAN	1	1	86	0.012
CLIP2	1	1	86	0.012
WNT1	1	1	86	0.012
WNT3	1	1	86	0.012
WNT7B	1	1	86	0.012
WT1	1	1	86	0.012
XBP1	1	1	86	0.012
ZFP36	1	1	86	0.012
ZNF18	1	1	86	0.012
ZNF23	1	1	86	0.012
ZSCAN21	1	1	86	0.012
MZF1	1	1	86	0.012
ZNF148	1	1	86	0.012
ZNF175	1	1	86	0.012
ZNF177	1	1	86	0.012
ZNF225	1	1	86	0.012
ZNF226	1	1	86	0.012
MAP3K12	1	1	86	0.012
LUZP1	1	1	86	0.012
DNALI1	1	1	86	0.012
PXDN	1	1	86	0.012
IL1R2	1	1	86	0.012
FZD5	1	1	86	0.012
USP7	1	1	86	0.012
ST8SIA4	1	1	86	0.012
SEM1	1	1	86	0.012
TUSC3	1	1	86	0.012
MLLT10	1	1	86	0.012
CUBN	1	1	86	0.012
PDHX	1	1	86	0.012
CUL5	1	1	86	0.012
ALX1	1	1	86	0.012
AP3B2	1	1	86	0.012
ST8SIA2	1	1	86	0.012
SYMPK	1	1	86	0.012
KDM5C	1	1	86	0.012
ARID1A	1	1	86	0.012
HIST1H4I	1	1	86	0.012
AXIN2	1	1	86	0.012
FZD7	1	1	86	0.012
FZD9	1	1	86	0.012
HIST1H2BH	1	1	86	0.012
HIST1H4D	1	1	86	0.012
HYAL3	1	1	86	0.012
SLC25A11	1	1	86	0.012
EEA1	1	1	86	0.012
BBOX1	1	1	86	0.012
ZNF282	1	1	86	0.012
RASAL1	1	1	86	0.012
DHX16	1	1	86	0.012
ATRN	1	1	86	0.012
SMARCA5	1	1	86	0.012
OFD1	1	1	86	0.012
RGS5	1	1	86	0.012
MAP4K3	1	1	86	0.012
PKP4	1	1	86	0.012
ITGA8	1	1	86	0.012
ELP1	1	1	86	0.012
GCM1	1	1	86	0.012
CYP4F2	1	1	86	0.012
RRP1	1	1	86	0.012
FAM193A	1	1	86	0.012
ASMTL	1	1	86	0.012
DNAH17	1	1	86	0.012
RNASET2	1	1	86	0.012
DCHS1	3	1	86	0.012
SLC4A4	1	1	86	0.012
EIF4G3	1	1	86	0.012
KRT36	1	1	86	0.012
S1PR4	1	1	86	0.012
B3GALT4	1	1	86	0.012
ADAM9	1	1	86	0.012
FBP2	1	1	86	0.012
TNFRSF10B	1	1	86	0.012
SUCLA2	1	1	86	0.012
INPP4B	1	1	86	0.012
GMPS	1	1	86	0.012
KSR1	1	1	86	0.012
TSC22D1	1	1	86	0.012
KAT2B	1	1	86	0.012
PROZ	1	1	86	0.012
PER3	1	1	86	0.012
SYNJ1	1	1	86	0.012
VNN1	1	1	86	0.012
SPHK1	1	1	86	0.012
MCM3AP	1	1	86	0.012
MTMR3	1	1	86	0.012
PRPF4B	1	1	86	0.012
CPNE1	1	1	86	0.012
TIMELESS	1	1	86	0.012
HERC3	1	1	86	0.012
HERC1	1	1	86	0.012
BSN	1	1	86	0.012
KYNU	1	1	86	0.012
HIST1H3F	1	1	86	0.012
PLOD3	1	1	86	0.012
TRPA1	1	1	86	0.012
SELENBP1	1	1	86	0.012
ATP6V0E1	1	1	86	0.012
PGLYRP1	1	1	86	0.012
KALRN	1	1	86	0.012
HAP1	1	1	86	0.012
TAF1A	1	1	86	0.012
HIP1R	1	1	86	0.012
MAP3K6	1	1	86	0.012
CLDN8	1	1	86	0.012
USP10	1	1	86	0.012
USP8	1	1	86	0.012
SLC16A6	1	1	86	0.012
KCNQ4	1	1	86	0.012
DYRK1B	1	1	86	0.012
CTDP1	1	1	86	0.012
SLC6A5	1	1	86	0.012
LPAR2	1	1	86	0.012
MAP3K13	1	1	86	0.012
ARHGEF2	1	1	86	0.012
RASSF9	1	1	86	0.012
DEDD	1	1	86	0.012
BMP15	1	1	86	0.012
VAPB	1	1	86	0.012
MAGI1	1	1	86	0.012
DLGAP2	1	1	86	0.012
RAB11B	1	1	86	0.012
DLG5	1	1	86	0.012
CCPG1	1	1	86	0.012
TBRG4	1	1	86	0.012
CACNA2D2	1	1	86	0.012
TSPOAP1	1	1	86	0.012
MFHAS1	1	1	86	0.012
COPB2	1	1	86	0.012
ZBTB22	1	1	86	0.012
TRIP10	1	1	86	0.012
KL	1	1	86	0.012
SLC9A3R1	1	1	86	0.012
SLC22A14	1	1	86	0.012
ARHGAP29	1	1	86	0.012
ECEL1	1	1	86	0.012
PGS1	1	1	86	0.012
ADAMTS4	1	1	86	0.012
NRG2	1	1	86	0.012
RAB3D	1	1	86	0.012
ATP6V1G1	1	1	86	0.012
AKAP12	1	1	86	0.012
RAB36	1	1	86	0.012
RIN1	1	1	86	0.012
GDA	1	1	86	0.012
NUP155	1	1	86	0.012
ARHGEF10	1	1	86	0.012
MORF4L2	1	1	86	0.012
PPM1F	1	1	86	0.012
MTFR1	1	1	86	0.012
MDC1	1	1	86	0.012
IQCB1	1	1	86	0.012
WSCD2	1	1	86	0.012
DEPDC5	1	1	86	0.012
GREB1	1	1	86	0.012
EMC2	1	1	86	0.012
CROCC	1	1	86	0.012
KIAA0100	1	1	86	0.012
ST18	1	1	86	0.012
KIAA0355	1	1	86	0.012
AQR	1	1	86	0.012
ADAMTSL2	1	1	86	0.012
GPRIN2	1	1	86	0.012
CCP110	1	1	86	0.012
IFT140	1	1	86	0.012
ARHGAP32	1	1	86	0.012
ZSCAN12	1	1	86	0.012
TMEM94	1	1	86	0.012
DHX38	1	1	86	0.012
KIAA0586	2	1	86	0.012
BMS1	1	1	86	0.012
SERTAD2	1	1	86	0.012
PHYHIP	1	1	86	0.012
PLEKHM1	1	1	86	0.012
HEPH	1	1	86	0.012
KIAA0319	1	1	86	0.012
TRIM66	1	1	86	0.012
TRANK1	1	1	86	0.012
UBAP2L	1	1	86	0.012
DENND4B	1	1	86	0.012
TMCC2	1	1	86	0.012
ARNT2	1	1	86	0.012
IQSEC1	1	1	86	0.012
HELZ	1	1	86	0.012
DLEC1	1	1	86	0.012
EXOG	2	1	86	0.012
THRAP3	1	1	86	0.012
MED12	1	1	86	0.012
DMTF1	1	1	86	0.012
SLC12A6	1	1	86	0.012
AKT3	1	1	86	0.012
MED6	1	1	86	0.012
BCL2L11	1	1	86	0.012
SH2B3	1	1	86	0.012
GNE	1	1	86	0.012
AP1M2	1	1	86	0.012
SAE1	1	1	86	0.012
ABCF2	1	1	86	0.012
SCAMP3	1	1	86	0.012
RWDD2B	1	1	86	0.012
PTPRU	1	1	86	0.012
ATP9A	1	1	86	0.012
EDIL3	1	1	86	0.012
NUBP2	1	1	86	0.012
TRIM10	1	1	86	0.012
ENAM	1	1	86	0.012
ARL4C	1	1	86	0.012
RASGRP1	1	1	86	0.012
CELA3A	1	1	86	0.012
ABI2	1	1	86	0.012
PLXNC1	1	1	86	0.012
TRIM28	1	1	86	0.012
LHFPL6	1	1	86	0.012
TNK2	1	1	86	0.012
FLOT1	1	1	86	0.012
PRG4	1	1	86	0.012
CTDSPL	1	1	86	0.012
HNRNPR	1	1	86	0.012
GLYAT	1	1	86	0.012
SRRM1	1	1	86	0.012
AKAP8	1	1	86	0.012
PCGF3	1	1	86	0.012
NDC80	1	1	86	0.012
IFITM3	1	1	86	0.012
TESK2	1	1	86	0.012
ACAA2	1	1	86	0.012
VAV3	1	1	86	0.012
TAB1	1	1	86	0.012
TRIM38	1	1	86	0.012
SEC23A	1	1	86	0.012
CRTAP	1	1	86	0.012
ENOX2	1	1	86	0.012
SEMA4B	1	1	86	0.012
DDX17	1	1	86	0.012
IPO7	1	1	86	0.012
ARFGEF2	1	1	86	0.012
ARFGEF1	1	1	86	0.012
CCT2	1	1	86	0.012
SORBS1	1	1	86	0.012
PRPF8	1	1	86	0.012
USP16	1	1	86	0.012
TBL3	1	1	86	0.012
POLR3G	1	1	86	0.012
TXNIP	1	1	86	0.012
GAS2L1	1	1	86	0.012
CTCF	1	1	86	0.012
FAM189B	1	1	86	0.012
AP4B1	1	1	86	0.012
OGA	1	1	86	0.012
STAG2	1	1	86	0.012
RAI1	1	1	86	0.012
NES	1	1	86	0.012
HBS1L	1	1	86	0.012
WDR4	1	1	86	0.012
IQGAP2	1	1	86	0.012
MTHFD2	1	1	86	0.012
SEPTIN9	1	1	86	0.012
GJB6	1	1	86	0.012
WASF3	1	1	86	0.012
PDE10A	1	1	86	0.012
ADAM28	1	1	86	0.012
FGL2	1	1	86	0.012
ACTL7B	1	1	86	0.012
MRPS30	1	1	86	0.012
NPFFR2	1	1	86	0.012
MMP24	1	1	86	0.012
BTNL3	1	1	86	0.012
PDIA5	1	1	86	0.012
TMED2	1	1	86	0.012
IFI44L	1	1	86	0.012
YWHAQ	1	1	86	0.012
FERMT2	1	1	86	0.012
GCN1	1	1	86	0.012
SLC27A2	1	1	86	0.012
SPINK5	1	1	86	0.012
ATF7	1	1	86	0.012
SNRNP27	1	1	86	0.012
LILRA3	1	1	86	0.012
RIPK3	1	1	86	0.012
MID2	1	1	86	0.012
NUDT21	1	1	86	0.012
CNTRL	1	1	86	0.012
TRIM31	1	1	86	0.012
TPPP	1	1	86	0.012
KERA	1	1	86	0.012
ESM1	1	1	86	0.012
ADAMTS13	1	1	86	0.012
HNRNPUL1	1	1	86	0.012
KIF3A	1	1	86	0.012
KPTN	1	1	86	0.012
DMC1	1	1	86	0.012
NUDT6	1	1	86	0.012
NUDT3	1	1	86	0.012
BAZ2A	1	1	86	0.012
LZTS1	1	1	86	0.012
SLC2A6	1	1	86	0.012
PKP3	1	1	86	0.012
NISCH	1	1	86	0.012
SEC23IP	1	1	86	0.012
RPL35	1	1	86	0.012
RNF139	1	1	86	0.012
GPR45	1	1	86	0.012
XPOT	1	1	86	0.012
USP18	1	1	86	0.012
GPN1	1	1	86	0.012
MGLL	1	1	86	0.012
CASC3	1	1	86	0.012
CEP162	1	1	86	0.012
COBLL1	1	1	86	0.012
ADNP2	1	1	86	0.012
ANKRD26	1	1	86	0.012
ATG14	1	1	86	0.012
PPP6R1	1	1	86	0.012
PLEKHA6	1	1	86	0.012
MLXIP	1	1	86	0.012
CLSTN1	1	1	86	0.012
EPN2	1	1	86	0.012
MAPRE1	1	1	86	0.012
PLA2R1	1	1	86	0.012
SHANK2	1	1	86	0.012
CCT5	1	1	86	0.012
SORCS3	1	1	86	0.012
SV2C	1	1	86	0.012
HMGXB3	1	1	86	0.012
LIMCH1	1	1	86	0.012
RIMS1	1	1	86	0.012
WDFY3	1	1	86	0.012
DAAM1	1	1	86	0.012
MAPKBP1	1	1	86	0.012
PDZRN3	1	1	86	0.012
MYO16	1	1	86	0.012
KDM4B	1	1	86	0.012
PHLPP2	1	1	86	0.012
WDTC1	1	1	86	0.012
MYT1L	1	1	86	0.012
TNIK	1	1	86	0.012
KIF21B	1	1	86	0.012
NCOA6	1	1	86	0.012
NMNAT2	1	1	86	0.012
TBC1D9B	1	1	86	0.012
SETX	1	1	86	0.012
SETD1B	1	1	86	0.012
CMTR1	1	1	86	0.012
UHRF1BP1L	1	1	86	0.012
MYCBP2	1	1	86	0.012
PPRC1	1	1	86	0.012
ZNF423	1	1	86	0.012
ARHGAP26	1	1	86	0.012
IQSEC2	1	1	86	0.012
MCF2L2	1	1	86	0.012
RAP1GAP2	1	1	86	0.012
GPATCH8	1	1	86	0.012
FCHO1	1	1	86	0.012
CIC	1	1	86	0.012
EFR3A	1	1	86	0.012
TTLL12	1	1	86	0.012
METAP1	1	1	86	0.012
LPIN1	1	1	86	0.012
DIP2A	1	1	86	0.012
GANAB	1	1	86	0.012
FBXL7	1	1	86	0.012
MDN1	1	1	86	0.012
PSME4	1	1	86	0.012
PRRC2C	1	1	86	0.012
NBEAL2	1	1	86	0.012
VPS13A	1	1	86	0.012
SIK2	1	1	86	0.012
ARC	1	1	86	0.012
RPRD2	1	1	86	0.012
SCFD1	1	1	86	0.012
TASOR	1	1	86	0.012
MTUS2	1	1	86	0.012
KIF13B	1	1	86	0.012
NCAPD3	1	1	86	0.012
DNAJC13	1	1	86	0.012
NEDD4L	1	1	86	0.012
SMCHD1	1	1	86	0.012
KHNYN	1	1	86	0.012
USP24	1	1	86	0.012
ZNF629	1	1	86	0.012
ARHGEF12	1	1	86	0.012
PPP1R13B	1	1	86	0.012
ARHGEF18	1	1	86	0.012
AHCYL2	1	1	86	0.012
MAU2	1	1	86	0.012
NCSTN	1	1	86	0.012
SIK3	1	1	86	0.012
KCNH3	1	1	86	0.012
AP4E1	1	1	86	0.012
SF3B3	1	1	86	0.012
SF3B1	1	1	86	0.012
NPTXR	1	1	86	0.012
MACF1	1	1	86	0.012
DAAM2	1	1	86	0.012
ZFYVE26	1	1	86	0.012
RIMBP2	1	1	86	0.012
SCRIB	1	1	86	0.012
KAT6B	1	1	86	0.012
NNT	1	1	86	0.012
OR52A1	1	1	86	0.012
PADI4	1	1	86	0.012
CD2AP	1	1	86	0.012
ZMYND8	1	1	86	0.012
KCNE5	1	1	86	0.012
LRRC6	1	1	86	0.012
LDOC1	1	1	86	0.012
ZKSCAN5	1	1	86	0.012
CEMIP2	1	1	86	0.012
CADM1	1	1	86	0.012
NPAP1	1	1	86	0.012
PISD	1	1	86	0.012
FLRT2	1	1	86	0.012
KIAA1549L	1	1	86	0.012
SLC39A6	1	1	86	0.012
HECTD1	1	1	86	0.012
NIPBL	1	1	86	0.012
PARM1	1	1	86	0.012
WHRN	1	1	86	0.012
ABHD14A	1	1	86	0.012
NEPRO	1	1	86	0.012
LETMD1	1	1	86	0.012
SPEF1	1	1	86	0.012
MXRA5	1	1	86	0.012
POLR1A	1	1	86	0.012
ABI3BP	1	1	86	0.012
RNF19A	1	1	86	0.012
CNOT10	1	1	86	0.012
ZNF521	1	1	86	0.012
GEMIN5	1	1	86	0.012
C20ORF194	1	1	86	0.012
UNC50	1	1	86	0.012
TSKU	1	1	86	0.012
HINFP	1	1	86	0.012
ZZZ3	1	1	86	0.012
SPATS2L	1	1	86	0.012
TENM4	1	1	86	0.012
ACOT11	1	1	86	0.012
PLEKHG3	1	1	86	0.012
CHD5	1	1	86	0.012
GIGYF2	1	1	86	0.012
DECR2	1	1	86	0.012
RAI14	1	1	86	0.012
DCAF4	2	1	86	0.012
EDRF1	1	1	86	0.012
WSB1	1	1	86	0.012
IRF2BP1	1	1	86	0.012
IFT172	1	1	86	0.012
PCDHB5	1	1	86	0.012
KLHL3	1	1	86	0.012
KCNG2	1	1	86	0.012
IL1RAPL2	1	1	86	0.012
GALNT8	1	1	86	0.012
EHF	1	1	86	0.012
NUPR1	1	1	86	0.012
OR8G1	1	1	86	0.012
SLC17A5	1	1	86	0.012
CNNM1	1	1	86	0.012
AGO1	1	1	86	0.012
TSPAN16	1	1	86	0.012
OR10H3	1	1	86	0.012
ITGB1BP2	1	1	86	0.012
NUFIP1	1	1	86	0.012
HAVCR1	1	1	86	0.012
OPLAH	1	1	86	0.012
RANBP6	1	1	86	0.012
NPHP3	1	1	86	0.012
NOX1	1	1	86	0.012
UTP25	1	1	86	0.012
SND1	1	1	86	0.012
VPS41	1	1	86	0.012
LAMP3	1	1	86	0.012
LYPD3	1	1	86	0.012
INVS	1	1	86	0.012
CPNE7	1	1	86	0.012
DISC1	1	1	86	0.012
OXGR1	1	1	86	0.012
NMRK2	1	1	86	0.012
GPR162	1	1	86	0.012
ZNF544	1	1	86	0.012
BMP10	1	1	86	0.012
RPS6KA6	1	1	86	0.012
HTRA2	1	1	86	0.012
SLCO4A1	1	1	86	0.012
IGHV3-23	2	1	86	0.012
CDH19	1	1	86	0.012
DLL1	1	1	86	0.012
IGLV2-23	2	1	86	0.012
IGLV1-50	1	1	86	0.012
IGKV1D-16	1	1	86	0.012
GIT1	1	1	86	0.012
HIPK2	1	1	86	0.012
WDR91	1	1	86	0.012
ZC3H7A	1	1	86	0.012
LGALSL	1	1	86	0.012
SSU72	1	1	86	0.012
DROSHA	1	1	86	0.012
BRD7	1	1	86	0.012
CD274	1	1	86	0.012
BLNK	1	1	86	0.012
USP25	1	1	86	0.012
CYP2S1	1	1	86	0.012
REPIN1	1	1	86	0.012
GRHL1	1	1	86	0.012
TFCP2L1	1	1	86	0.012
TRPM5	1	1	86	0.012
UBN1	1	1	86	0.012
CPSF1	1	1	86	0.012
HOOK2	1	1	86	0.012
DNMT3L	1	1	86	0.012
CERS2	1	1	86	0.012
SLC25A24	1	1	86	0.012
TBX21	1	1	86	0.012
HUNK	1	1	86	0.012
ADGRE2	1	1	86	0.012
MINK1	1	1	86	0.012
CHST11	1	1	86	0.012
IL21R	1	1	86	0.012
CUZD1	1	1	86	0.012
TAS2R4	1	1	86	0.012
F11R	1	1	86	0.012
PARD6A	1	1	86	0.012
TBX22	1	1	86	0.012
EMC9	1	1	86	0.012
FAM135B	1	1	86	0.012
RRNAD1	1	1	86	0.012
ZC2HC1A	1	1	86	0.012
RMDN1	1	1	86	0.012
COQ4	1	1	86	0.012
CERCAM	1	1	86	0.012
MYO15A	1	1	86	0.012
ZNF639	1	1	86	0.012
PHF20	1	1	86	0.012
CRIM1	1	1	86	0.012
UBAP1	1	1	86	0.012
GCNT4	1	1	86	0.012
FAM53C	1	1	86	0.012
SLC22A17	1	1	86	0.012
SLC25A37	1	1	86	0.012
ZBTB7A	1	1	86	0.012
MBTPS2	1	1	86	0.012
PLA1A	1	1	86	0.012
UCHL5	1	1	86	0.012
ACTL6B	1	1	86	0.012
AMOTL2	1	1	86	0.012
ANAPC7	1	1	86	0.012
LCMT1	1	1	86	0.012
NCKIPSD	1	1	86	0.012
TMEM138	1	1	86	0.012
MTFP1	1	1	86	0.012
VPS54	1	1	86	0.012
MBIP	1	1	86	0.012
CUTA	1	1	86	0.012
ATP6V1H	1	1	86	0.012
MRPS33	1	1	86	0.012
TPPP3	1	1	86	0.012
WBP11	1	1	86	0.012
UBASH3A	1	1	86	0.012
LRP1B	1	1	86	0.012
CLIC5	1	1	86	0.012
PTOV1	1	1	86	0.012
PPIL3	1	1	86	0.012
CNTN5	1	1	86	0.012
BRWD1	1	1	86	0.012
TLR9	1	1	86	0.012
GPR88	1	1	86	0.012
RETREG1	1	1	86	0.012
ETAA1	1	1	86	0.012
NLE1	1	1	86	0.012
TRMT13	1	1	86	0.012
NEURL1B	1	1	86	0.012
RBM47	1	1	86	0.012
CCDC93	1	1	86	0.012
EGLN1	1	1	86	0.012
INO80	1	1	86	0.012
CROT	1	1	86	0.012
MPHOSPH8	1	1	86	0.012
ZNF853	1	1	86	0.012
ZRANB1	1	1	86	0.012
TRPM4	1	1	86	0.012
TRPM7	1	1	86	0.012
FBXL12	1	1	86	0.012
WDR55	1	1	86	0.012
TENT5C	1	1	86	0.012
GON4L	1	1	86	0.012
PGPEP1	1	1	86	0.012
ZCCHC2	1	1	86	0.012
NSUN2	1	1	86	0.012
LAX1	1	1	86	0.012
MKS1	1	1	86	0.012
FOCAD	1	1	86	0.012
IMPAD1	1	1	86	0.012
HAUS4	1	1	86	0.012
KANSL2	1	1	86	0.012
COMMD8	1	1	86	0.012
ODR4	1	1	86	0.012
TRMT61B	1	1	86	0.012
MOCOS	1	1	86	0.012
NRDE2	1	1	86	0.012
RADX	1	1	86	0.012
GPATCH2	1	1	86	0.012
ANO1	1	1	86	0.012
WDR60	1	1	86	0.012
SLC6A15	1	1	86	0.012
MSL2	1	1	86	0.012
SLC25A36	1	1	86	0.012
VPS13D	1	1	86	0.012
NADSYN1	1	1	86	0.012
SETD5	1	1	86	0.012
DPPA4	1	1	86	0.012
FANCI	1	1	86	0.012
VRTN	1	1	86	0.012
OGFOD1	1	1	86	0.012
NEIL3	1	1	86	0.012
ACER3	1	1	86	0.012
VNN3	1	1	86	0.012
PIDD1	1	1	86	0.012
ZNF331	1	1	86	0.012
GPRC5D	1	1	86	0.012
SVOP	1	1	86	0.012
CDC42BPG	1	1	86	0.012
DNAH3	1	1	86	0.012
CNOT11	1	1	86	0.012
SUPT20H	1	1	86	0.012
VEZT	1	1	86	0.012
KIF21A	1	1	86	0.012
PPP1R9A	1	1	86	0.012
AMBRA1	1	1	86	0.012
G2E3	1	1	86	0.012
KANSL3	1	1	86	0.012
PACS1	1	1	86	0.012
RADIL	1	1	86	0.012
ARHGEF40	1	1	86	0.012
IPO9	1	1	86	0.012
CEP72	1	1	86	0.012
INTS13	1	1	86	0.012
CHFR	1	1	86	0.012
AP5M1	1	1	86	0.012
IFT122	1	1	86	0.012
PRR11	1	1	86	0.012
FGD6	1	1	86	0.012
TXLNG	1	1	86	0.012
HR	1	1	86	0.012
ST6GALNAC1	1	1	86	0.012
TRERF1	1	1	86	0.012
DOK5	1	1	86	0.012
KDM3A	1	1	86	0.012
VPS11	1	1	86	0.012
ITFG2	1	1	86	0.012
SLC22A11	1	1	86	0.012
ASH1L	1	1	86	0.012
ZKSCAN7	1	1	86	0.012
ZNF395	1	1	86	0.012
KMT2E	1	1	86	0.012
LANCL2	1	1	86	0.012
NXT2	1	1	86	0.012
PCDHGC4	1	1	86	0.012
PCDHGB3	1	1	86	0.012
PCDHGB2	1	1	86	0.012
PCDHGA11	1	1	86	0.012
PCDHGA9	1	1	86	0.012
PCDHB10	1	1	86	0.012
PCDHB7	1	1	86	0.012
PCDHA12	1	1	86	0.012
PCDHA8	1	1	86	0.012
PCDHA7	1	1	86	0.012
PCDHA2	1	1	86	0.012
PCDHA1	1	1	86	0.012
TEX15	1	1	86	0.012
RNF17	1	1	86	0.012
CPXM1	1	1	86	0.012
TMEM9B	1	1	86	0.012
JPH1	1	1	86	0.012
FMN2	1	1	86	0.012
GPR137	1	1	86	0.012
RAD18	1	1	86	0.012
TM9SF3	1	1	86	0.012
TCIM	1	1	86	0.012
AGPAT3	1	1	86	0.012
DPYSL5	1	1	86	0.012
SPIRE1	1	1	86	0.012
DUSP22	1	1	86	0.012
SHD	1	1	86	0.012
POGLUT1	1	1	86	0.012
TULP4	1	1	86	0.012
COQ8A	1	1	86	0.012
ADAMTS9	1	1	86	0.012
ANO2	1	1	86	0.012
MRPL47	1	1	86	0.012
APMAP	1	1	86	0.012
LYRM1	1	1	86	0.012
SLC44A2	1	1	86	0.012
SMURF1	2	1	86	0.012
PHTF2	1	1	86	0.012
SALL4	1	1	86	0.012
ANKRD50	1	1	86	0.012
SELENON	1	1	86	0.012
SLC45A4	1	1	86	0.012
VANGL2	1	1	86	0.012
JPH3	1	1	86	0.012
ZNF304	1	1	86	0.012
BIRC6	2	1	86	0.012
PLEKHG5	1	1	86	0.012
DSCAML1	1	1	86	0.012
GATAD2B	1	1	86	0.012
PPM1H	1	1	86	0.012
SLC12A5	1	1	86	0.012
ZNF490	1	1	86	0.012
PLEKHH1	1	1	86	0.012
PLEKHG1	1	1	86	0.012
ESYT2	1	1	86	0.012
NWD2	1	1	86	0.012
KIDINS220	1	1	86	0.012
AARS2	1	1	86	0.012
ZNF608	1	1	86	0.012
XPO5	1	1	86	0.012
RPTOR	1	1	86	0.012
NUFIP2	1	1	86	0.012
WDR35	1	1	86	0.012
LRRC7	1	1	86	0.012
STAMBPL1	1	1	86	0.012
KLHL8	1	1	86	0.012
SIPA1L2	1	1	86	0.012
DOCK6	1	1	86	0.012
PCDH10	1	1	86	0.012
ZNF687	1	1	86	0.012
FNIP2	1	1	86	0.012
SLAIN2	1	1	86	0.012
ZNF492	1	1	86	0.012
LRFN1	1	1	86	0.012
EP400	1	1	86	0.012
ARHGAP23	1	1	86	0.012
POGK	1	1	86	0.012
CAMSAP3	1	1	86	0.012
FBRSL1	1	1	86	0.012
KIAA1549	1	1	86	0.012
RNF213	1	1	86	0.012
CHD8	1	1	86	0.012
ZSWIM6	1	1	86	0.012
CPNE5	1	1	86	0.012
NCKAP5L	1	1	86	0.012
KIAA1614	1	1	86	0.012
SFMBT2	1	1	86	0.012
PCDHB16	1	1	86	0.012
SPTBN4	1	1	86	0.012
GBA3	1	1	86	0.012
SUGP1	1	1	86	0.012
SLC4A5	1	1	86	0.012
PLEKHB1	1	1	86	0.012
OPRPN	1	1	86	0.012
KMT2C	1	1	86	0.012
CACTIN	1	1	86	0.012
DLGAP3	1	1	86	0.012
EPS15L1	1	1	86	0.012
SIGIRR	1	1	86	0.012
TSKS	1	1	86	0.012
SLC25A19	1	1	86	0.012
SAV1	1	1	86	0.012
TRMT11	1	1	86	0.012
PPCDC	1	1	86	0.012
ELAC2	1	1	86	0.012
GUF1	1	1	86	0.012
SLC22A23	1	1	86	0.012
BCAN	1	1	86	0.012
THADA	1	1	86	0.012
UBE2O	1	1	86	0.012
GPATCH3	1	1	86	0.012
ELMO2	1	1	86	0.012
GALNT11	1	1	86	0.012
PRDM14	1	1	86	0.012
MYO1G	1	1	86	0.012
TSPYL2	1	1	86	0.012
LHPP	1	1	86	0.012
SNX16	1	1	86	0.012
NPFFR1	1	1	86	0.012
ADGRL4	1	1	86	0.012
IFIH1	1	1	86	0.012
ROBO3	1	1	86	0.012
ABCG8	1	1	86	0.012
NSD1	1	1	86	0.012
COP1	1	1	86	0.012
MMP25	1	1	86	0.012
GREM2	1	1	86	0.012
RGS18	1	1	86	0.012
KLHL25	1	1	86	0.012
GIGYF1	1	1	86	0.012
EBF2	1	1	86	0.012
TMPRSS3	1	1	86	0.012
FAM160B2	1	1	86	0.012
MTHFSD	1	1	86	0.012
MICAL1	1	1	86	0.012
GINS3	1	1	86	0.012
CEP85	1	1	86	0.012
GNPNAT1	1	1	86	0.012
YTHDC2	1	1	86	0.012
CDCP1	1	1	86	0.012
PAPOLG	1	1	86	0.012
SLC26A10	1	1	86	0.012
PINK1	1	1	86	0.012
TMEM135	1	1	86	0.012
RSRC2	1	1	86	0.012
ZSWIM4	1	1	86	0.012
COA7	1	1	86	0.012
C8ORF33	1	1	86	0.012
CAPRIN2	1	1	86	0.012
PRR14	1	1	86	0.012
AUNIP	1	1	86	0.012
CAMKV	1	1	86	0.012
AHNAK	1	1	86	0.012
DDX54	1	1	86	0.012
NOC4L	1	1	86	0.012
PRRG4	1	1	86	0.012
PRRG3	1	1	86	0.012
CHAC1	1	1	86	0.012
DHX58	1	1	86	0.012
RETREG2	1	1	86	0.012
DERL1	1	1	86	0.012
DCAF10	1	1	86	0.012
OR4K5	1	1	86	0.012
RIPOR1	1	1	86	0.012
CARS2	1	1	86	0.012
RNF219	1	1	86	0.012
HMBOX1	1	1	86	0.012
GALNT14	1	1	86	0.012
FAM184A	1	1	86	0.012
PPP1R3B	1	1	86	0.012
ANKRD55	1	1	86	0.012
WDR59	1	1	86	0.012
ZBBX	1	1	86	0.012
CCDC7	1	1	86	0.012
ZNF419	1	1	86	0.012
MICALL2	1	1	86	0.012
SUGCT	1	1	86	0.012
ZNF408	1	1	86	0.012
MMRN2	1	1	86	0.012
CATSPERB	1	1	86	0.012
TMC5	1	1	86	0.012
AGBL2	1	1	86	0.012
CFAP69	1	1	86	0.012
JHY	1	1	86	0.012
CBLL1	1	1	86	0.012
CCDC134	1	1	86	0.012
ATP8B4	1	1	86	0.012
MORN1	1	1	86	0.012
BTNL8	1	1	86	0.012
FAM110D	1	1	86	0.012
PLPPR3	1	1	86	0.012
DENND1C	1	1	86	0.012
JADE1	1	1	86	0.012
SVEP1	1	1	86	0.012
DOCK5	1	1	86	0.012
UBTD1	1	1	86	0.012
ADAMTS20	1	1	86	0.012
C3ORF36	1	1	86	0.012
FRAS1	1	1	86	0.012
NAA15	1	1	86	0.012
TEDC2	1	1	86	0.012
CHD9	1	1	86	0.012
PROSER1	1	1	86	0.012
ALPK1	1	1	86	0.012
PAAF1	1	1	86	0.012
EFHD1	1	1	86	0.012
SPHKAP	1	1	86	0.012
TET1	1	1	86	0.012
ULBP2	1	1	86	0.012
REEP4	1	1	86	0.012
COASY	1	1	86	0.012
ESX1	1	1	86	0.012
SLC44A4	1	1	86	0.012
LY6G6C	1	1	86	0.012
TUBB1	1	1	86	0.012
OR8J3	1	1	86	0.012
OR4C15	1	1	86	0.012
OR6K2	1	1	86	0.012
OR2C3	1	1	86	0.012
CFHR5	1	1	86	0.012
FBXO38	1	1	86	0.012
TRIM8	1	1	86	0.012
TRMT1L	1	1	86	0.012
CCNL2	1	1	86	0.012
VMP1	1	1	86	0.012
SLCO5A1	1	1	86	0.012
SBF2	1	1	86	0.012
RAB1B	1	1	86	0.012
LAS1L	1	1	86	0.012
FCRL5	1	1	86	0.012
ADPGK	1	1	86	0.012
GSG1	1	1	86	0.012
SLC25A31	1	1	86	0.012
EPPK1	1	1	86	0.012
CCM2	1	1	86	0.012
SLC4A9	1	1	86	0.012
ESPN	1	1	86	0.012
ITCH	1	1	86	0.012
ARMC10	1	1	86	0.012
HMCN1	1	1	86	0.012
MIXL1	1	1	86	0.012
SPATA16	1	1	86	0.012
SPRTN	1	1	86	0.012
EIF2A	1	1	86	0.012
FAM234A	1	1	86	0.012
BRIP1	1	1	86	0.012
CTTNBP2	1	1	86	0.012
ADGRV1	1	1	86	0.012
ANKRD27	1	1	86	0.012
ZRANB3	1	1	86	0.012
PRAM1	1	1	86	0.012
LRRIQ1	1	1	86	0.012
WDR75	1	1	86	0.012
TOMM40L	1	1	86	0.012
GTF2IRD2	1	1	86	0.012
CHD6	1	1	86	0.012
SLITRK6	1	1	86	0.012
ZNF541	1	1	86	0.012
TRAF7	1	1	86	0.012
ZDHHC18	1	1	86	0.012
MRI1	1	1	86	0.012
PSD2	1	1	86	0.012
SGIP1	1	1	86	0.012
SLC37A3	1	1	86	0.012
FBXW9	1	1	86	0.012
ZNF397	1	1	86	0.012
COG8	1	1	86	0.012
HPS3	1	1	86	0.012
FRMPD3	1	1	86	0.012
BRSK1	1	1	86	0.012
ZNF333	1	1	86	0.012
FBN3	2	1	86	0.012
SPIRE2	1	1	86	0.012
ACRBP	1	1	86	0.012
MAK16	1	1	86	0.012
ZGPAT	1	1	86	0.012
TNRC18	1	1	86	0.012
MYPN	1	1	86	0.012
KDM2B	1	1	86	0.012
C9ORF24	1	1	86	0.012
FAM71F1	1	1	86	0.012
ABHD1	1	1	86	0.012
MYO18B	1	1	86	0.012
PCGF1	1	1	86	0.012
NFKBID	1	1	86	0.012
ZBTB45	1	1	86	0.012
SPPL2A	1	1	86	0.012
SLC7A3	1	1	86	0.012
FBH1	1	1	86	0.012
ATAD1	1	1	86	0.012
TBRG1	1	1	86	0.012
UTP4	1	1	86	0.012
LRP11	1	1	86	0.012
PPP1R15B	1	1	86	0.012
SYTL1	1	1	86	0.012
AJUBA	1	1	86	0.012
IGSF21	1	1	86	0.012
C1ORF94	1	1	86	0.012
DISP1	1	1	86	0.012
USP45	1	1	86	0.012
COL27A1	1	1	86	0.012
FBF1	1	1	86	0.012
SLC22A16	1	1	86	0.012
DOCK7	1	1	86	0.012
CNTNAP4	1	1	86	0.012
SERPINB12	1	1	86	0.012
NAV3	1	1	86	0.012
ABCC10	1	1	86	0.012
PLCZ1	1	1	86	0.012
ZNF628	1	1	86	0.012
PAPLN	1	1	86	0.012
UBE3D	1	1	86	0.012
CCDC120	1	1	86	0.012
PHLDB2	1	1	86	0.012
UNC5A	1	1	86	0.012
ZNF835	1	1	86	0.012
TBL1Y	1	1	86	0.012
TMEM67	1	1	86	0.012
SCARF2	1	1	86	0.012
RNF185	1	1	86	0.012
C12ORF65	1	1	86	0.012
ZNF804A	1	1	86	0.012
EXOC3L4	1	1	86	0.012
CHRDL1	1	1	86	0.012
COG7	1	1	86	0.012
INTS4	1	1	86	0.012
DSEL	1	1	86	0.012
DAPL1	1	1	86	0.012
CDHR1	1	1	86	0.012
FANK1	2	1	86	0.012
MGME1	1	1	86	0.012
TMEM169	1	1	86	0.012
MARS2	1	1	86	0.012
COQ10A	1	1	86	0.012
MUC16	2	1	86	0.012
TMEM203	1	1	86	0.012
SYTL4	1	1	86	0.012
SYTL5	1	1	86	0.012
FOXQ1	2	1	86	0.012
FNIP1	1	1	86	0.012
PRRT2	1	1	86	0.012
CMTM7	1	1	86	0.012
STX1B	1	1	86	0.012
SGF29	1	1	86	0.012
NACC1	1	1	86	0.012
SCAMP4	1	1	86	0.012
ADAT3	1	1	86	0.012
LACTB	1	1	86	0.012
LMTK3	1	1	86	0.012
FMNL2	1	1	86	0.012
ELFN2	1	1	86	0.012
LENG8	1	1	86	0.012
VASN	1	1	86	0.012
KCTD12	1	1	86	0.012
FCRL3	2	1	86	0.012
GBP5	1	1	86	0.012
ZNF689	1	1	86	0.012
FCHO2	1	1	86	0.012
CCDC151	1	1	86	0.012
SLC22A12	1	1	86	0.012
PHACTR3	1	1	86	0.012
GRIN3A	1	1	86	0.012
GRIN3B	1	1	86	0.012
CLNK	1	1	86	0.012
MED12L	1	1	86	0.012
ARAP2	1	1	86	0.012
ARAP1	1	1	86	0.012
FTSJ3	1	1	86	0.012
ZNF354B	1	1	86	0.012
CFAP70	1	1	86	0.012
SFXN4	1	1	86	0.012
OR52R1	1	1	86	0.012
OR52K2	1	1	86	0.012
COLCA2	1	1	86	0.012
JAML	1	1	86	0.012
LRRK2	1	1	86	0.012
SLC15A4	1	1	86	0.012
GTSF1	1	1	86	0.012
NEDD1	1	1	86	0.012
ASCL4	1	1	86	0.012
CSNK1A1L	1	1	86	0.012
RXFP2	1	1	86	0.012
LRR1	1	1	86	0.012
FRMD6	1	1	86	0.012
NOXO1	1	1	86	0.012
CCDC78	1	1	86	0.012
SLC38A10	1	1	86	0.012
CANT1	1	1	86	0.012
MIEF2	1	1	86	0.012
RAVER1	1	1	86	0.012
ZNF440	1	1	86	0.012
NLRP8	1	1	86	0.012
GIPC3	1	1	86	0.012
ANKLE1	1	1	86	0.012
TCHHL1	1	1	86	0.012
AXDND1	1	1	86	0.012
OR2T4	1	1	86	0.012
ERICH3	1	1	86	0.012
GJB4	1	1	86	0.012
DNAH14	1	1	86	0.012
VWA5B1	1	1	86	0.012
ZNF831	1	1	86	0.012
PROKR2	1	1	86	0.012
CST9	1	1	86	0.012
TRABD2A	1	1	86	0.012
XIRP2	1	1	86	0.012
DIS3L2	1	1	86	0.012
UBR3	1	1	86	0.012
FAM131A	1	1	86	0.012
COL6A6	1	1	86	0.012
PPARGC1B	1	1	86	0.012
AFAP1L1	1	1	86	0.012
TMEM171	1	1	86	0.012
STARD4	1	1	86	0.012
ACOT12	1	1	86	0.012
SOWAHA	1	1	86	0.012
C5ORF24	1	1	86	0.012
NCOA7	1	1	86	0.012
PM20D2	1	1	86	0.012
COL26A1	1	1	86	0.012
SVOPL	1	1	86	0.012
PXDNL	1	1	86	0.012
HGSNAT	1	1	86	0.012
C9ORF85	1	1	86	0.012
PIP5KL1	1	1	86	0.012
C9ORF131	1	1	86	0.012
OR13C8	1	1	86	0.012
PWWP3B	1	1	86	0.012
RBMXL3	1	1	86	0.012
MUC17	1	1	86	0.012
ZNF358	1	1	86	0.012
ZFP28	1	1	86	0.012
MROH8	1	1	86	0.012
MACROD2	1	1	86	0.012
TMEM37	1	1	86	0.012
SMCR8	1	1	86	0.012
RIPOR3	1	1	86	0.012
STK35	1	1	86	0.012
SLC34A3	1	1	86	0.012
ITLN2	1	1	86	0.012
ASB14	1	1	86	0.012
XRRA1	1	1	86	0.012
PRICKLE1	1	1	86	0.012
AMDHD1	1	1	86	0.012
ZNF664	1	1	86	0.012
A2ML1	1	1	86	0.012
ZFP90	1	1	86	0.012
ZNF597	1	1	86	0.012
C16ORF89	1	1	86	0.012
C16ORF71	1	1	86	0.012
TMEM199	1	1	86	0.012
TMC4	1	1	86	0.012
CCDC155	1	1	86	0.012
ZNF582	1	1	86	0.012
ZNF569	1	1	86	0.012
ANKRD35	1	1	86	0.012
IL23R	1	1	86	0.012
FAM78B	1	1	86	0.012
EXOC8	1	1	86	0.012
TTL	1	1	86	0.012
CCNYL1	1	1	86	0.012
TTC14	1	1	86	0.012
SGO1	1	1	86	0.012
PP2D1	1	1	86	0.012
NIPAL1	1	1	86	0.012
PLEKHG4B	1	1	86	0.012
SH3RF2	1	1	86	0.012
AMOTL1	1	1	86	0.012
LRATD2	1	1	86	0.012
VPS13B	1	1	86	0.012
KCNU1	1	1	86	0.012
RASEF	1	1	86	0.012
FREM1	1	1	86	0.012
PRUNE2	1	1	86	0.012
RHOXF1	1	1	86	0.012
AWAT1	1	1	86	0.012
AWAT2	1	1	86	0.012
FAM122B	1	1	86	0.012
CFAP58	1	1	86	0.012
TMTC2	1	1	86	0.012
PPTC7	1	1	86	0.012
OTUD7A	1	1	86	0.012
ZNF846	1	1	86	0.012
ZNF579	1	1	86	0.012
ZNF780B	1	1	86	0.012
LEXM	1	1	86	0.012
SASS6	1	1	86	0.012
LRRN4	1	1	86	0.012
LONRF2	1	1	86	0.012
XIRP1	1	1	86	0.012
ADGRA3	1	1	86	0.012
ZNF366	1	1	86	0.012
ZNF679	1	1	86	0.012
CNBD1	1	1	86	0.012
COL22A1	1	1	86	0.012
KCNV2	1	1	86	0.012
ZNF169	1	1	86	0.012
ADAMTS18	1	1	86	0.012
GSX2	1	1	86	0.012
ZNF431	1	1	86	0.012
ZFC3H1	1	1	86	0.012
SLC5A9	1	1	86	0.012
SPAG17	1	1	86	0.012
TIGD1	1	1	86	0.012
FLCN	1	1	86	0.012
SPEM2	1	1	86	0.012
SLC39A11	1	1	86	0.012
FAM153B	1	1	86	0.012
RANBP3L	1	1	86	0.012
TSNARE1	1	1	86	0.012
LGI3	1	1	86	0.012
ANKS6	1	1	86	0.012
NRK	1	1	86	0.012
TRIML2	1	1	86	0.012
LVRN	1	1	86	0.012
SAMD9L	1	1	86	0.012
OR4C16	1	1	86	0.012
OR5D14	1	1	86	0.012
OR5L1	1	1	86	0.012
OR5M3	1	1	86	0.012
LRRC55	1	1	86	0.012
ARMC3	1	1	86	0.012
UNC5B	1	1	86	0.012
RTKN2	1	1	86	0.012
MPEG1	1	1	86	0.012
OR4D6	1	1	86	0.012
OOSP2	1	1	86	0.012
LRRC63	1	1	86	0.012
SPATA13	1	1	86	0.012
ADGRG5	1	1	86	0.012
LRRC73	1	1	86	0.012
KIF6	1	1	86	0.012
JAZF1	1	1	86	0.012
DAGLB	1	1	86	0.012
KIAA1324L	1	1	86	0.012
BEND7	1	1	86	0.012
ZSCAN23	1	1	86	0.012
SLC29A4	1	1	86	0.012
VGLL2	1	1	86	0.012
ZNF396	1	1	86	0.012
ANKRD18A	1	1	86	0.012
BRWD3	1	1	86	0.012
SNX32	1	1	86	0.012
MCM9	1	1	86	0.012
NAALADL2	1	1	86	0.012
LCE5A	1	1	86	0.012
REXO1L1P	1	1	86	0.012
COL24A1	1	1	86	0.012
GK5	1	1	86	0.012
MFSD8	1	1	86	0.012
MAP7D2	1	1	86	0.012
SERINC5	1	1	86	0.012
CATSPERD	1	1	86	0.012
PLCXD2	1	1	86	0.012
ARHGAP30	1	1	86	0.012
RNF214	1	1	86	0.012
NALCN	1	1	86	0.012
TMIE	1	1	86	0.012
ASPM	1	1	86	0.012
TAS2R40	1	1	86	0.012
CYP4X1	1	1	86	0.012
MAGI3	1	1	86	0.012
AQP11	1	1	86	0.012
OR51B5	1	1	86	0.012
CCDC153	1	1	86	0.012
P4HA3	1	1	86	0.012
TMEM80	1	1	86	0.012
CD163L1	1	1	86	0.012
ZNF740	1	1	86	0.012
B4GALNT3	1	1	86	0.012
GAS2L3	1	1	86	0.012
HECTD4	1	1	86	0.012
[truncated: 154 more rows]

## Sheet: Source Data - Figs 1C and 2B-F
Figs 1C-G and 2B-F. KRAS and TP53 alterations in the cancer genome atlas (TCGA) pan-cancer MPM dataset (n = 87). Shown are clinical and molecular data. In bold are and patients classified by the TCGA or reclassified by this study as KRAS- or TP53-altered.
Each row represents one patient and each column one clinical or molecular feature. Bold font indicates KRAS and TP53 alterations ruled in by TCGA analyses or by 12p gain, 17p loss, KRAS locus gain (z > 0.3), and/or TP53 locus loss (z < -0.3) analyzed here.
ID	Sex	Age	T Stage	N Stage	M Stage	TNM Stage	Histologic Subtype	Overall Survival (Months)	Overall Survival Status	Fraction Genome Altered	Mutation Count	Mutation spectrum (C>A)	Mutation spectrum (C>G)	Mutation spectrum (C>T)	Mutation spectrum (T>A)	Mutation spectrum (T>C)	Mutation spectrum (T>G)	Aneuploidy Score	12p Status	KRAS CNA	KRAS MUT	KRAS mRNA	KRAS MRNA_EXPRESSION Z-SCORE	KRAS SEG	17p Status	TP53 MUT	TP53 mRNA	TP53 PROT	TP53 MRNA_EXPRESSION Z-SCORE	TP53 HEATMAP PROTEIN_LEVEL Z-SCORE	TP53 seg	KRAS-altered	TP53-altered	KRAS/TP53-altered
TCGA-3H-AB3L	0	60	TX	N2	M0	III	Epithelioid	11.8684	1	0.3618	21	3	3	8	1	1	2	11					-0.1404	0.5378	Lost	Missense Mutation (putative driver)			-1.1316	0.7622	-0.4421	1	1	2
TCGA-3U-A98F	0	73	T3	N0	M0	III	Biphasic	17.6217	1	0.7484	33	13	3	7	2	3	1	28	Gained				1.8145	0.2193	Gained		mRNA High		2.3033	-1.0531	0.235	1	1	2
TCGA-LK-A4NW	0	60	T4	N2	M0	IV	Epithelioid	17.9505	1	0.2758	25	5	2	10	2	3	1	11	Gained				-0.1246	0.279	Lost			Protein Low	-1.7817	-6.7094	-0.4298	1	1	2
TCGA-NQ-A57I	0	71	T1B	NX	MX	IB	Biphasic	0.657527	1	0.4041	38	11	1	15	1	2	4	17		amp_rec	Missense Mutation (putative driver)		1.7207	-0.1236	Lost	Missense Mutation (putative driver)			-1.5167		0.147	1	1	2
TCGA-UD-AAC5	0	66	T1	N0	M0	I	Epithelioid	8.31772	1	0.431	22	11	3	2	2	1	2	11	Gained	amp_rec		mRNA High	4.0388	0.6895		Truncating mutation (putative driver)			-1.1101		-0.0181	1	1	2
TCGA-UT-A88C	0	62	T3	N2	M0	III	Epithelioid	28.3723	1	0.0975	16	4	1	7	1	2	1	10	Gained				0.3775	0.1954	Lost				-1.4742		-0.3278	1	1	2
TCGA-UT-A88G	0	73	T3	N0	M0	III	Biphasic	2.4986	1	0.7593	30	4	3	11	2	5	2	28	Gained				1.5687	0.4605	Lost				-1.4787		-0.32	1	1	2
TCGA-3U-A98D	0	80	T2	N2	M0	III	Biphasic	4.66844	1	0.3849	30	6	1	14	2	3	0	11				mRNA High	3.2471	0.1265					0.1825	-1.0294	0.1379	1	0	1
TCGA-LK-A4O0	0	81	T1A	N0	M0	IA	Sarcomatoid	6.08213	1	0.1177	29	8	1	15	2	0	3	17	Gained				0.458	0.1708	Gained				-0.5411	1.9533	0.1639	1	0	1
TCGA-LK-A4O4	0	69	T2	N1	M0	III	Epithelioid	31.1997	1	0	1	1	0	0	0	0	0	0				mRNA High	2.0148	0.0013					-1.9708	1.1381	-0.0008	1	0	1
TCGA-LK-A4O7	0	64	T3	N1	M0	III	Epithelioid	11.5067	1	0.6305	35	5	3	14	2	5	3	10					0.6261	0.5954					0.8634	-0.2682	0.1825	1	0	1
TCGA-MQ-A4LP	0	67	T3	N0	M0	III	Biphasic	17.3258	1	0.2448	43	1	7	18	4	7	4	8				mRNA High	2.0067	0.1541					1.2804	-0.6774	0.1116	1	0	1
TCGA-SC-A6LM	1	64	T4	NX	M0	IV	Epithelioid	28.9641	1	0.1716	30	5	3	14	4	3	1	3				mRNA High	3.3219	0.0668					1.831	-1.2745	0.0863	1	0	1
TCGA-SH-A9CU	0	60	T4	N2	M0	IV	Epithelioid	24.0655	1	0.6796	36	8	4	13	3	3	3	24	Gained				-0.6379	0.2895					-0.0755	0.1448	-0.018	1	0	1
TCGA-UD-AAC6	0	67	T2	N0	M0	II	Biphasic	14.9916	1	0.3799	28	6	2	10	3	4	1	10	Gained				0.2336	0.234					0.6964	0.6284	-0.0206	1	0	1
TCGA-XT-AASU	0	60	T3	NX	MX	III	Biphasic	4.66844	1	0.1727	41	7	5	13	2	11	1	3				mRNA High	2.3201	0.019					0.1248	0.7825	0.026	1	0	1
TCGA-ZN-A9VQ	0	61	T1	N0	MX	I	Biphasic	16.4053	0	0.1567	0							4				mRNA High	2.0962	0.1027					1.0439	-0.5292	0.088	1	0	1
TCGA-3H-AB3M	1	53	T3	N2	M0	III	Epithelioid	29.0956	1	0.7046	28	6	9	7	1	4	0	6					0.2957	0.2651	Lost				-1.0297	-0.2241	-0.5066	0	1	0
TCGA-3H-AB3T	0	79	T1	N0	M0	I	Biphasic	13.6108	1	0.2426	32	3	2	17	4	2	0	9	Lost				-1.2256	-0.2758	Lost	Missense Mutation (putative driver)		Protein High	-0.2449	2.2497	0.0826	0	1	0
TCGA-3H-AB3X	0	62	T3	N0	M0	III	Epithelioid	48.9858	0	0.2961	21	1	3	10	1	3	1	6					-0.0387	0.0324			mRNA High		2.4779		0.0741	0	1	0
TCGA-3U-A98E	1	71	T4	N2	M0	IV	Epithelioid	62.9911	0	0.1127	31	4	5	11	4	4	1	4					-0.7493	0.0002		Truncating mutation (putative driver)			-1.3665	0.931	0.0103	0	1	0
TCGA-3U-A98H	0	57	T4	N2	M0	IV	Biphasic	38.0051	1	0.0861	14	3	0	4	1	2	0	3					-0.6244	-0.0086				Protein Low	-0.0784	-2.5862	0.0032	0	1	0
TCGA-3U-A98I	0	68	T4	N3	M0	IV	Biphasic	28.2737	1	0.2392	40	7	8	16	6	0	1	9					1.946	0.1088		Missense Mutation (putative driver)			-1.4608	-0.1131	-0.3541	0	1	0
TCGA-LK-A4NZ	0	75	T2	N0	M0	II	Epithelioid	8.02183	1	0.1033	27	5	4	10	2	2	1	4					-0.8438	0.0114	Lost			Protein High	-1.2476	2.1869	0.0229	0	1	0
TCGA-MQ-A6BR	1	55	T1B	N1	MX	III	Epithelioid	68.7116	0	0.1604	13	3	1	3	1	2	0	5					-1.3477	-0.0225		Truncating mutation (putative driver)			-1.9318		-0.024	0	1	0
TCGA-MQ-A6BS	0	55	T2	N0	MX	II	Epithelioid	19.9888	1	0.7705	36	4	9	17	1	3	0	21					-0.2954	0.2012	Lost			Protein Low	-0.9051	-3.3976	-0.2175	0	1	0
TCGA-SC-A6LN	0	76	T2	N2	M0	III	Biphasic	13.6108	1	0.3914	25	2	3	9	3	3	0	9					-0.8027	0.131	Lost				0.1427	0.6058	-0.3618	0	1	0
TCGA-SC-A6LP	0	58	T2	N0	M0	II	Biphasic	2.56436	1	0.0622	16	3	0	10	0	0	2	3					-0.6054	-0.0048		Missense Mutation (putative driver)			0.2802		-0.0112	0	1	0
TCGA-SC-A6LQ	1	60	T3	N2	M0	III	Epithelioid	9.76428	1	0.0918	31	6	4	15	1	2	0	4					-0.0652	0.0803	Lost				-0.8927	-0.1096	-0.2581	0	1	0
TCGA-SC-A6LR	0	73	T1B	N2	M0	III	Epithelioid	38.3996	0	0.1758	40	0	3	24	2	4	4	25	Lost				-0.9339	-0.1668	Lost			Protein High	-0.6798	2.7202	-0.1795	0	1	0
TCGA-SC-AA5Z	0	54	T4	N2	M0	IV	Epithelioid	21.8299	0	0.1354	18	5	3	4	1	1	1	31	Lost				-0.8406	-0.0916	Lost	Missense Mutation (putative driver)			-1.2967	-0.0727	-0.0804	0	1	0
TCGA-SH-A7BH	1	65	T3	N0	M0	III	Biphasic	7.98895	1	0.7737	41	4	2	27	2	3	3	30	Lost				-1.8752	-0.4041	Lost	Missense Mutation (putative driver)			-0.9043		-0.4302	0	1	0
TCGA-SH-A9CT	0	67	T2	N0	M0	II	Epithelioid	14.7615	1	0.3048	25	6	2	7	1	4	4	8	Lost				-1.173	-0.5177	Lost			Protein Low	-1.4535	-3.2365	-0.5062	0	1	0
TCGA-TS-A7OU	0	56	T4	N0	MX	IV	Epithelioid	55.0679	1	0.1015	31	1	6	18	1	1	1	2					-0.8759	0.0328	Lost	Missense Mutation (putative driver)			-1.3874	0.6492	-0.576	0	1	0
TCGA-TS-A7OY	0	62	T3	N3	MX	IV	Epithelioid	8.38347	1	0.0024	20	1	2	11	0	5	1	4					-0.109	0.0437	Lost				-1.1638	0.1323	-0.1825	0	1	0
TCGA-TS-A7P0	0	42	T3	N0	MX	III	Epithelioid	41.4571	1	0.4653	53	12	9	21	2	3	1	16	Lost				-0.8174	-0.1776	Lost				0.2179	1.4312	-0.1448	0	1	0
TCGA-TS-A7P3	0	57	T3	N2	MX	III	Epithelioid	22.6518	1	0.0675	19	3	1	10	0	2	2	2					0.2296	0.0223	Lost				-1.2786	0.6306	-0.2866	0	1	0
TCGA-TS-A8AY	1	48	T3	N1	MX	III	Epithelioid	15.419	1	0.2808	14	2	2	3	3	2	0	7					-0.0923	0.141	Lost				-1.3244	1.9681	-0.4562	0	1	0
TCGA-UD-AABZ	0	46	T2	N0	M0	II	Epithelioid	6.47664	1	0.3122	39	13	6	12	2	4	1	9					-0.3938	0.0975			mRNA High		2.3134	0.8515	0.1042	0	1	0
TCGA-UD-AAC1	1	71	T2	N2	M0	III	Epithelioid	25.9394	1	0.1165	261	14	1	214	3	4	3	4					-1.2497	-0.0892		Missense Mutation (putative driver)			-0.6697	0.0304	-0.0602	0	1	0
TCGA-UD-AAC7	0	47	T2	N0	M0	II	Epithelioid	13.3478	1	0.6474	16	2	1	10	1	0	0	7					0.2748	0.2031	Lost	Truncating mutation (putative driver)			-1.2861	-0.2478	-0.4419	0	1	0
TCGA-UT-A97Y	1	81	T1	N0	M0	I	Epithelioid	4.73419	1	0	20	6	4	7	1	0	1	6					-0.1976	0.0392	Lost				-0.4053	-0.9503	-0.1972	0	1	0
TCGA-YS-A95B	1	28	T4	N3	M0	IV	Epithelioid	1.28218	1	0.1954	15	5	1	6	1	1	1	6					0.4721	0.0693	Lost				-1.0186	-1.0581	-0.7645	0	1	0
TCGA-ZN-A9VO	0	36	T4	N2	M1	IV	Epithelioid	8.58073	0	0.2205	23	1	5	10	1	2	4	7					-0.7811	0.1085	Lost				-1.473		-0.5419	0	1	0
TCGA-ZN-A9VP	0	51	T3	N2	MX	III	Epithelioid	7.49581	0	0.3342	20	7	0	10	1	1	0	12					-0.8585	-0.0012	Lost	Missense Mutation (putative driver)			-1.4244		-0.6371	0	1	0
TCGA-ZN-A9VS	0	67	T3	N0	MX	III	Epithelioid	40.3722	0	0.0954	32	9	1	15	1	3	0	9					1.5112	0.0919	Lost				-0.5859		-0.1829	0	1	0
TCGA-3H-AB3K	0	64	T2	N0	M0	II	Epithelioid	56.3829	1	0.0967	15	1	1	8	2	0	2	4					-0.7735	0.0648					0.1649	-0.663	0.0479	0	0	0
TCGA-3H-AB3O	0	58	T3	N0	M0	III	Epithelioid	42.805	1	0	1	0	0	0	0	1	0						-0.3928	0.008					-0.8721	-0.5112	0.0044	0	0	0
TCGA-3H-AB3S	0	69	T2	N0	M0	II	Epithelioid	12.6574	1	0.1163	42	14	8	9	2	4	2	3					-0.8121	0.0505					-0.0481	0.6707	0.0453	0	0	0
TCGA-3H-AB3U	0	71	T3	N0	M0	III	Epithelioid	27.1559	1	0.8602	26	6	3	10	2	1	1	19					0.4916	0.2133					-0.4573	-0.7854	0.2137	0	0	0
TCGA-3U-A98G	0	71	T4	N0	M0	IV	Biphasic	20.7121	1	0	3	2	1	0	0	0	0	0					0.5276	0.0045					-0.9579	-1.8832	-0.0034	0	0	0
TCGA-3U-A98J	0	55	T3	N2	M0	III	Epithelioid	24.3614	1	0.2116	22	5	2	9	2	2	1	7					-0.4518	0.0253					-0.2676	0.6437	0.0341	0	0	0
TCGA-LK-A4NY	1	66	T3	N0	M0	III	Biphasic	5.52323	1	0.2014	47	9	6	14	6	8	1	2					-0.4427	0.0775					0.0942	0.7375	0.0144	0	0	0
TCGA-LK-A4O2	1	56	T3	N0	M0	III	Epithelioid	1.87395	1	0.3345	26	1	3	13	2	1	3	10					-0.0397	0.1402					-0.8528	-0.1862	0.0452	0	0	0
TCGA-LK-A4O5	1	68	T3	N0	M0	III	Epithelioid	12.7231	1	0.1049	35	6	5	13	2	4	3	3					0.5326	0.1397					0.5889	1.3188	0.0856	0	0	0
TCGA-LK-A4O6	1	66	T3	N1	M0	III	Biphasic	14.7286	1	0.1427	29	6	4	12	1	2	2	9					-0.7425	0.0238					0.862	-0.6338	0.0247	0	0	0
TCGA-MQ-A4KX	0	55	T1	N0	M0	I	Epithelioid	80.8429	1	0.0815	17	3	4	5	2	0	3	3					-0.3063	0.1709					-0.8131	0.8157	0.0132	0	0	0
TCGA-MQ-A4LC	0	54	T2	N0	M0	II	Epithelioid	91.725	1	0.1018	21	4	2	8	1	0	5	2					-0.8039	0.053					-0.1197		0.0244	0	0	0
TCGA-MQ-A4LI	1	60	T2	N0	M0	II	Epithelioid	18.8053	1	0.3491	33	6	1	19	4	1	0	12					-0.449	0.1603					-0.0947	-0.4051	0.1531	0	0	0
TCGA-MQ-A4LJ	0	53	T2	N1	M0	III	Epithelioid	23.3093	1	0.1855	18	3	3	7	2	1	0	5					-0.2748	0.0622					-0.3206	-0.4481	0.0527	0	0	0
TCGA-MQ-A4LM	0	67	T3	N0	M0	III	Biphasic	5.19446	1	0.0032	33	6	5	10	3	3	3	9					-0.187	0.0832					0.4103		0.0603	0	0	0
TCGA-MQ-A4LV	0	63	T3	N0	M0	III	Biphasic	3.51777	1	0.1945	42	5	6	20	5	6	0	3					-0.2893	0.0862					0.8398	0.5974	-0.0244	0	0	0
TCGA-MQ-A6BL	0	78	T2	N0	M0	II	Biphasic	10.9478	1	0.0017	39	5	8	16	3	1	2	6					-0.5044	0.0466					-0.5711		0.0214	0	0	0
TCGA-MQ-A6BN	1	73	T2	N1	MX	III	Epithelioid	24.8874	1	0.0766	0												-1.0512	0.0352					-0.1309		0.0462	0	0	0
TCGA-MQ-A6BQ	0	58	T2	N0	MX	II	Epithelioid	77.5553	0	0.1041	24	2	3	10	2	3	2	5					-0.6408	0.0513					-0.2412		0.0636	0	0	0
TCGA-NQ-A638	0	66	T2	NX	M0	II	Epithelioid	0	0	0.3745	42	11	3	14	4	3	3	15					-0.0662	0.084					-0.0869		0.0739	0	0	0
TCGA-SH-A7BC	0	66	T3	N2	M0	III	Epithelioid	23.9011	1	0.2837	25	4	2	10	1	6	1	11					-0.117	0.1653					-1.0391	-1.1414	-0.2618	0	0	0
TCGA-SH-A7BD	0	68	T2	N0	M1	IV	Epithelioid	15.0902	1	0.1174	21	3	0	8	1	3	2	1					-1.225	0.1085					-0.7442		0.0878	0	0	0
TCGA-TS-A7OZ	0	67	T3	N1	MX	III	Epithelioid	27.7476	1	0.2289	44	12	8	12	6	4	0	5					-0.2581	0.1065					0.8247	1.8023	0.0844	0	0	0
TCGA-TS-A7P1	0	52	T1	N0	MX	I	Epithelioid	18.5094	1	0.1783	20	4	1	5	1	5	0	5					0.7128	0.1241					-0.3471	-0.2427	0.105	0	0	0
TCGA-TS-A7P6	0	61	T3	N2	MX	III	Epithelioid	9.30401	1	0.4057	20	3	2	11	1	2	0	8					-0.3223	0.1954					0.1729		0.1478	0	0	0
TCGA-TS-A7P7	0	62	T3	N2	MX	III	Epithelioid	19.4299	1	0.2113	0												-0.3073	0.1296					1.1819	1.0247	0.0646	0	0	0
TCGA-TS-A7P8	0	80	TX	N1	MX	III	Epithelioid	15.0245	1	0	42	7	3	14	7	6	2	0					0.5481	0.0296					-0.3291	-1.0907	0.0325	0	0	0
TCGA-TS-A7PB	0	62	T3	N2	MX	III	Biphasic	32.2846	1	0.1017	33	4	1	18	1	4	2	1					0.2408	0.0565					-0.8589	0.3365	0.031	0	0	0
TCGA-TS-A8AF	0	69	T2	N2	MX	III	Epithelioid	11.7697	1	0.3565	0												1.1718	-0.1261					0.3692	-0.1445	-0.0454	0	0	0
TCGA-TS-A8AI	0	58	T4	N1	MX	IV	Epithelioid	10.7834	1	0.2554	24	8	2	10	0	3	0	4					-0.2988	0.1257					1.109	0.2603	0.0742	0	0	0
TCGA-TS-A8AS	0	77	T1A	N0	MX	IA	Epithelioid	26.1367	1	0.0074	18	4	1	4	2	6	1	3					1.4975	0.0076					-1.0117		0.0031	0	0	0
TCGA-TS-A8AV	0	55	T2	N2	MX	III	Sarcomatoid			0.0001	10	5	2	2	0	0	1						0.9909	0.0115					-0.9675	0.3859	0.0092	0	0	0
TCGA-UD-AABY	0	50	T3	N0	M0	III	Epithelioid	27.7148	1	0.0564	0												0.0861	0.0477					-0.4703	0.3212	0.0445	0	0	0
TCGA-UD-AAC4	0	65	T2	N2	M0	III	Epithelioid	23.6381	1	0.095	33	8	4	11	1	2	4	3					-0.8574	0.0186					1.8009	-0.5142	-0.0053	0	0	0
TCGA-UT-A88D	0	66	T2	N0	M0	II	Epithelioid	27.0572	1	0.0385	30	5	4	16	2	1	0	1					0.0935	0.0158					-0.3495		0.0037	0	0	0
TCGA-UT-A88E	0	74	T1	N0	M0	I	Epithelioid	14.2683	1	0.2184	41	7	3	16	0	6	6	6					0.4275	0.1					-1.2099		0.1074	0	0	0
TCGA-YS-A95C	0	54	T1	N2	M0	III	Epithelioid	4.37255	1	0.2288	19	2	2	9	1	3	1	8					0.8849	0.0307					0.286	0.0719	0.0461	0	0	0
TCGA-YS-AA4M	0	66	T1B	N0	M1	IV	Epithelioid	2.76161	1	0.0007	18	3	1	8	2	1	1	3					-0.3643	0.0261					0.1134		0.0771	0	0	0
TCGA-ZN-A9VU	0	70	T2	N0	MX	II	Epithelioid	32.1202	0	0.1627	36	7	3	15	2	3	3	5					-0.6286	0.0244					-0.1842		0.0175	0	0	0
TCGA-ZN-A9VV	0	68	T3	N2	MX	III	Biphasic	43.0351	0	0.0294	33	6	4	11	2	3	1	1					-0.6452	0.0313					-0.0632	-0.608	0.06	0	0	0
TCGA-ZN-A9VW	0	61	T4	N0	MX	IV	Biphasic	2.76161	1	0.1941	54	10	10	23	1	4	4	5					-0.3523	0.0568					0.5881	0.1557	0.0545	0	0	0
TCGA #	0 = male	Years						Months	0 = alive										Chromosome arm where KRAS resides						Chromosome arm where TP53 resides							0 = normal	0 = normal	0 = KRAS/TP53-normal
	1 = female								1 = diseased											TCGA-defined						TCGA-defined						1 = gained or mutant	1 = lost or mutant	1 = KRAS-gained or mutant
																					TCGA-defined						TCGA-defined							2= KRAS-gained or mutant AND TP53 lost or mutant
																						TCGA-defined						TCGA-defined
																							TCGA-defined						TCGA-defined
																								Defined by this study as KRAS-gained when z > 0.3						TCGA-defined
																															Defined by this study as TP53-lost when z < -0.3

## Sheet: Source Data - Figs 2G and 2H
Analysis Type:	PANTHER Overrepresentation Test (Released 20210224)	PANTHER Overrepresentation Test (Released 20210224)
Annotation Version and Release Date:	PANTHER version 16.0 Released 2020-12-01	Reactome version 65 Released 2020-11-17
Analyzed List:	Client Text Box Input (Homo sapiens)	Client Text Box Input (Homo sapiens)
Reference List:	Homo sapiens (all genes in database)	Homo sapiens (all genes in database)
Test Type:	BINOMIAL	BINOMIAL
Correction:	False discovery rate (FDR)	False discovery rate (FDR)
PANTHER (P) and Reactome (R) Pathways	Homo sapiens - REFLIST (20595)	Client Text Box Input (2189)	Client Text Box Input (expected)	Client Text Box Input (over/under)	Client Text Box Input (fold Enrichment)	Client Text Box Input (raw P-value)	Client Text Box Input (FDR)	-log10(P)
Extracellular matrix organization (R-HSA-1474244)	299	80	31.78	+	2.52	3.13e-13	7.16e-10	12.5045
Degradation of the extracellular matrix (R-HSA-1474228)	140	41	14.88	+	2.76	1.62e-08	1.24e-05	7.79048
ECM proteoglycans (R-HSA-3000178)	76	27	8.08	+	3.34	1.16e-07	6.6e-05	6.93554
Axon guidance (R-HSA-422475)	547	99	58.14	+	1.7	4.58e-07	0.000209	6.33913
Collagen formation (R-HSA-1474290)	89	28	9.46	+	2.96	7.36e-07	0.00028	6.13312
Collagen biosynthesis and modifying enzymes (R-HSA-1650814)	67	23	7.12	+	3.23	1.7e-06	0.000553	5.76955
Collagen chain trimerization (R-HSA-8948216)	44	17	4.68	+	3.64	8.33e-06	0.00238	5.07935
NCAM signaling for neurite out-growth (R-HSA-375165)	59	20	6.27	+	3.19	9.33e-06	0.00237	5.03012
Interaction between L1 and Ankyrins (R-HSA-445095)	31	14	3.29	+	4.25	9.41e-06	0.00215	5.02641
Signal Transduction (R-HSA-162582)	2728	359	289.95	+	1.24	1.34e-05	0.00279	4.8729
Signaling by Receptor Tyrosine Kinases (R-HSA-9006934)	457	79	48.57	+	1.63	3e-05	0.00572	4.52288
Assembly of collagen fibrils and other multimeric structures (R-HSA-2022090)	60	19	6.38	+	2.98	3.81e-05	0.00669	4.41908
Integrin cell surface interactions (R-HSA-216083)	84	23	8.93	+	2.58	5.69e-05	0.00928	4.24489
Integrin signalling pathway (P00034)	193	40	20.51	+	1.95	8.23e-05	0.00687	4.0846
p75 NTR receptor-mediated signalling (R-HSA-193704)	98	25	10.42	+	2.4	8.39e-05	0.0128	4.07624
NRAGE signals death through JNK (R-HSA-193648)	59	18	6.27	+	2.87	9.52e-05	0.0136	4.02136
PDGF signaling pathway (P00047)	147	32	15.62	+	2.05	0.000173	0.00965	3.76195
Death Receptor Signalling (R-HSA-73887)	141	31	14.99	+	2.07	0.000183	0.0246	3.73755
Developmental Biology (R-HSA-1266738)	1055	151	112.13	+	1.35	0.000187	0.0238	3.72816
Wnt signaling pathway (P00057)	317	56	33.69	+	1.66	0.000241	0.0101	3.61798
Collagen degradation (R-HSA-1442490)	64	18	6.8	+	2.65	0.000252	0.0303	3.5986
Metabotropic glutamate receptor group III pathway (P00039)	70	19	7.44	+	2.55	0.000267	0.00892	3.57349
Cell death signalling via NRAGE, NRIF and NADE (R-HSA-204998)	76	20	8.08	+	2.48	0.000277	0.0316	3.55752
Chromatin organization (R-HSA-4839726)	240	45	25.51	+	1.76	0.000279	0.029	3.5544
Chromatin modifying enzymes (R-HSA-3247509)	240	45	25.51	+	1.76	0.000279	0.0303	3.5544
Huntington disease (P00029)	148	31	15.73	+	1.97	0.00041	0.0114	3.38722
L1CAM interactions (R-HSA-373760)	117	26	12.44	+	2.09	0.000496	0.0492	3.30452
Synaptic adhesion-like molecules (R-HSA-8849932)	21	9	2.23	+	4.03	0.000515	0.049	3.28819
Cadherin signaling pathway (P00012)	164	33	17.43	+	1.89	0.000539	0.0128	3.26841
NCAM1 interactions (R-HSA-419037)	42	13	4.46	+	2.91	0.000738	0.0674	3.13194
Non-integrin membrane-ECM interactions (R-HSA-3000171)	59	16	6.27	+	2.55	0.000789	0.0693	3.10292
Disease (R-HSA-1643685)	1126	155	119.68	+	1.3	0.000807	0.0683	3.09313
Netrin-1 signaling (R-HSA-373752)	49	14	5.21	+	2.69	0.00101	0.0821	2.99568
Ras Pathway (P04393)	73	18	7.76	+	2.32	0.00112	0.0234	2.95078
Anchoring fibril formation (R-HSA-2214320)	15	7	1.59	+	4.39	0.0013	0.103	2.88606
Dermatan sulfate biosynthesis (R-HSA-2022923)	11	6	1.17	+	5.13	0.00131	0.0998	2.88273
Signaling downstream of RAS mutants (R-HSA-9649948)	45	13	4.78	+	2.72	0.00136	0.0913	2.86646
Signaling by moderate kinase activity BRAF mutants (R-HSA-6802946)	45	13	4.78	+	2.72	0.00136	0.094	2.86646
Signaling by RAS mutants (R-HSA-6802949)	45	13	4.78	+	2.72	0.00136	0.097	2.86646
Paradoxical activation of RAF signaling by kinase inactive BRAF (R-HSA-6802955)	45	13	4.78	+	2.72	0.00136	0.1	2.86646
Rho GTPase cycle (R-HSA-194840)	140	28	14.88	+	1.88	0.00147	0.0962	2.83268
Alzheimer disease-presenilin pathway (P00004)	127	26	13.5	+	1.93	0.00156	0.0289	2.80688
Defective B4GALT7 causes EDS, progeroid type (R-HSA-3560783)	20	8	2.13	+	3.76	0.00159	0.0956	2.7986
Defective B3GAT3 causes JDSSDHD (R-HSA-3560801)	20	8	2.13	+	3.76	0.00159	0.0982	2.7986
Defective B3GALT6 causes EDSP2 and SEMDJL1 (R-HSA-4420332)	20	8	2.13	+	3.76	0.00159	0.101	2.7986
Signaling by Rho GTPases (R-HSA-194315)	416	65	44.22	+	1.47	0.00181	0.106	2.74232
Defective CHST3 causes SEDCJD (R-HSA-3595172)	8	5	0.85	+	5.88	0.00183	0.0996	2.73755
Defective CHST14 causes EDS, musculocontractural type (R-HSA-3595174)	8	5	0.85	+	5.88	0.00183	0.102	2.73755
Defective CHSY1 causes TPBS (R-HSA-3595177)	8	5	0.85	+	5.88	0.00183	0.105	2.73755
Diseases of Mismatch Repair (MMR) (R-HSA-5423599)	5	4	0.53	+	7.53	0.00218	0.116	2.66154
Signaling by PDGF (R-HSA-186797)	54	14	5.74	+	2.44	0.00243	0.126	2.61439
G alpha (12/13) signalling events (R-HSA-416482)	80	18	8.5	+	2.12	0.00295	0.15	2.53018
Ionotropic glutamate receptor pathway (P00037)	50	13	5.31	+	2.45	0.00332	0.0555	2.47886
Crosslinking of collagen fibrils (R-HSA-2243919)	18	7	1.91	+	3.66	0.00356	0.177	2.44855
Antimicrobial peptides (R-HSA-6803157)	91	2	9.67	-	0.21	0.00357	0.173	2.44733
Signaling by SCF-KIT (R-HSA-1433557)	39	11	4.15	+	2.65	0.00366	0.174	2.43652
p53 pathway feedback loops 2 (P04398)	51	13	5.42	+	2.4	0.00391	0.0593	2.40782
B cell activation (P00010)	70	16	7.44	+	2.15	0.00421	0.0586	2.37572
Defective Mismatch Repair Associated With MSH2 (R-HSA-5632928)	3	3	0.32	+	9.41	0.00426	0.194	2.37059
Activation of BIM and translocation to mitochondria (R-HSA-111446)	3	3	0.32	+	9.41	0.00426	0.198	2.37059
GRB2:SOS provides linkage to MAPK signaling for Integrins (R-HSA-354194)	14	6	1.49	+	4.03	0.00427	0.188	2.36957
CS/DS degradation (R-HSA-2024101)	14	6	1.49	+	4.03	0.00427	0.191	2.36957
Gene expression (Transcription) (R-HSA-74160)	1451	187	154.22	+	1.21	0.0043	0.185	2.36653
Signaling by VEGF (R-HSA-194138)	103	21	10.95	+	1.92	0.00433	0.183	2.36351
Neuronal System (R-HSA-112316)	402	61	42.73	+	1.43	0.00454	0.189	2.34294
Signaling by ERBB2 (R-HSA-1227986)	46	12	4.89	+	2.45	0.00455	0.186	2.34199
Bicarbonate transporters (R-HSA-425381)	10	5	1.06	+	4.7	0.0047	0.185	2.3279
Regulation of FOXO transcriptional activity by acetylation (R-HSA-9617629)	10	5	1.06	+	4.7	0.0047	0.189	2.3279
Ras activation upon Ca2+ influx through NMDA receptor (R-HSA-442982)	19	7	2.02	+	3.47	0.00475	0.184	2.32331
Diseases of glycosylation (R-HSA-3781865)	146	27	15.52	+	1.74	0.00496	0.189	2.30452
Signaling by high-kinase activity BRAF mutants (R-HSA-6802948)	35	10	3.72	+	2.69	0.00499	0.187	2.3019
EPH-Ephrin signaling (R-HSA-2682334)	91	19	9.67	+	1.96	0.00505	0.186	2.29671
Diseases associated with glycosaminoglycan metabolism (R-HSA-3560782)	41	11	4.36	+	2.52	0.00526	0.191	2.27901
Oncogenic MAPK signaling (R-HSA-6802957)	72	16	7.65	+	2.09	0.00546	0.195	2.26281
Immunoregulatory interactions between a Lymphoid and a non-Lymphoid cell (R-HSA-198933)	199	10	21.15	-	0.47	0.00557	0.196	2.25414
Generic Transcription Pathway (R-HSA-212436)	1196	156	127.12	+	1.23	0.00581	0.201	2.23582
Selenoamino acid metabolism (R-HSA-2408522)	116	4	12.33	-	0.32	0.00593	0.202	2.22695
Metabotropic glutamate receptor group I pathway (P00041)	25	8	2.66	+	3.01	0.00601	0.0772	2.22113
Defensins (R-HSA-1461973)	47	0	5	-	0.01	0.00673	0.226	2.17198
VEGFA-VEGFR2 Pathway (R-HSA-4420097)	94	19	9.99	+	1.9	0.007	0.232	2.1549
Amino acids regulate mTORC1 (R-HSA-9639288)	55	13	5.85	+	2.22	0.00714	0.233	2.1463
A tetrasaccharide linker sequence is required for GAG synthesis (R-HSA-1971475)	26	8	2.76	+	2.89	0.00751	0.242	2.12436
Mitochondrial protein import (R-HSA-1268020)	65	1	6.91	-	0.14	0.00784	0.249	2.10568
Unblocking of NMDA receptors, glutamate binding and activation (R-HSA-438066)	21	7	2.23	+	3.14	0.008	0.247	2.09691
Negative regulation of NMDA receptor-mediated neuronal transmission (R-HSA-9617324)	21	7	2.23	+	3.14	0.008	0.25	2.09691
SRP-dependent cotranslational protein targeting to membrane (R-HSA-1799339)	112	4	11.9	-	0.34	0.008	0.244	2.09691
Diseases of signal transduction (R-HSA-5663202)	366	55	38.9	+	1.41	0.00808	0.243	2.09259
EPH-ephrin mediated repulsion of cells (R-HSA-3928665)	50	12	5.31	+	2.26	0.0085	0.252	2.07058
Molecules associated with elastic fibres (R-HSA-2129379)	38	10	4.04	+	2.48	0.0086	0.252	2.0655
ER to Golgi Anterograde Transport (R-HSA-199977)	153	27	16.26	+	1.66	0.00883	0.255	2.05404
CREB1 phosphorylation through NMDA receptor-mediated activation of RAS signaling (R-HSA-442742)	27	8	2.87	+	2.79	0.00928	0.265	2.03245
HDL clearance (R-HSA-8964011)	4	3	0.43	+	7.06	0.00933	0.263	2.03012
Long-term potentiation (R-HSA-9620244)	22	7	2.34	+	2.99	0.0101	0.276	1.99568
Elastic fibre formation (R-HSA-1566948)	45	11	4.78	+	2.3	0.0101	0.281	1.99568
Signaling by BRAF and RAF fusions (R-HSA-6802952)	64	14	6.8	+	2.06	0.0101	0.279	1.99568
MAP2K and MAPK activation (R-HSA-5674135)	39	10	4.15	+	2.41	0.0102	0.273	1.9914
Transport of inorganic cations/anions and amino acids/oligopeptides (R-HSA-425393)	105	20	11.16	+	1.79	0.0105	0.28	1.97881
EGF receptor signaling pathway (P00018)	141	25	14.99	+	1.67	0.0108	0.129	1.96658
Signaling by FGFR3 fusions in cancer (R-HSA-8853334)	8	4	0.85	+	4.7	0.0111	0.292	1.95468
TRP channels (R-HSA-3295583)	28	8	2.98	+	2.69	0.0113	0.294	1.94692
TP53 Regulates Transcription of DNA Repair Genes (R-HSA-6796648)	65	14	6.91	+	2.03	0.0114	0.294	1.9431
Stimuli-sensing channels (R-HSA-2672351)	106	20	11.27	+	1.78	0.0116	0.293	1.93554
Transport of small molecules (R-HSA-382551)	719	97	76.42	+	1.27	0.0117	0.294	1.93181
RNA Polymerase II Transcription (R-HSA-73857)	1318	167	140.09	+	1.19	0.012	0.299	1.92082
Disorders of transmembrane transporters (R-HSA-5619115)	172	29	18.28	+	1.59	0.0121	0.297	1.91721
Transcriptional Regulation by MECP2 (R-HSA-8986944)	59	13	6.27	+	2.07	0.0122	0.296	1.91364
p53 pathway by glucose deprivation (P04397)	23	7	2.44	+	2.86	0.0127	0.141	1.8962
COPI-mediated anterograde transport (R-HSA-6807878)	100	19	10.63	+	1.79	0.0127	0.305	1.8962
Translation (R-HSA-72766)	293	19	31.14	-	0.61	0.0131	0.311	1.88273
Regulation of KIT signaling (R-HSA-1433559)	13	5	1.38	+	3.62	0.0135	0.315	1.86967
PKMTs methylate histone lysines (R-HSA-3214841)	47	11	5	+	2.2	0.0135	0.318	1.86967
SHC1 events in ERBB2 signaling (R-HSA-1250196)	18	6	1.91	+	3.14	0.0136	0.313	1.86646
Protein-protein interactions at synapses (R-HSA-6794362)	87	17	9.25	+	1.84	0.0139	0.317	1.85699
Phase I - Functionalization of compounds (R-HSA-211945)	104	4	11.05	-	0.36	0.0144	0.325	1.84164
FGF signaling pathway (P00021)	123	22	13.07	+	1.68	0.0146	0.153	1.83565
Signaling by ERBB4 (R-HSA-1236394)	54	12	5.74	+	2.09	0.0147	0.329	1.83268
Angiogenesis (P00005)	175	29	18.6	+	1.56	0.0149	0.146	1.82681
RHO GTPases Activate NADPH Oxidases (R-HSA-5668599)	24	7	2.55	+	2.74	0.0156	0.343	1.80688
MicroRNA (miRNA) biogenesis (R-HSA-203927)	24	7	2.55	+	2.74	0.0156	0.346	1.80688
Hypoxia response via HIF activation (P00030)	30	8	3.19	+	2.51	0.0164	0.153	1.78516
Laminin interactions (R-HSA-3000157)	30	8	3.19	+	2.51	0.0164	0.351	1.78516
Transport to the Golgi and subsequent modification (R-HSA-948021)	184	30	19.56	+	1.53	0.0164	0.356	1.78516
Chemokine receptors bind chemokines (R-HSA-380108)	57	1	6.06	-	0.17	0.0164	0.353	1.78516
RUNX1 interacts with co-factors whose precise effect on RUNX1 targets is not known (R-HSA-8939243)	36	9	3.83	+	2.35	0.0165	0.35	1.78252
Heparan sulfate/heparin (HS-GAG) metabolism (R-HSA-1638091)	55	12	5.85	+	2.05	0.0167	0.35	1.77728
SLC transporter disorders (R-HSA-5619102)	96	18	10.2	+	1.76	0.0168	0.35	1.77469
Chondroitin sulfate biosynthesis (R-HSA-2022870)	19	6	2.02	+	2.97	0.0172	0.345	1.76447
Signaling by Hippo (R-HSA-2028269)	19	6	2.02	+	2.97	0.0172	0.348	1.76447
Defective GALNT3 causes familial hyperphosphatemic tumoral calcinosis (HFTC) (R-HSA-5083625)	19	6	2.02	+	2.97	0.0172	0.351	1.76447
Defective GALNT12 causes colorectal cancer 1 (CRCS1) (R-HSA-5083636)	19	6	2.02	+	2.97	0.0172	0.354	1.76447
Beta defensins (R-HSA-1461957)	38	0	4.04	-	0.01	0.0176	0.349	1.75449
Chondroitin sulfate/dermatan sulfate metabolism (R-HSA-1793185)	49	11	5.21	+	2.11	0.0178	0.35	1.74958
Formation of a pool of free 40S subunits (R-HSA-72689)	101	4	10.74	-	0.37	0.0178	0.348	1.74958
SLC-mediated transmembrane transport (R-HSA-425407)	248	38	26.36	+	1.44	0.0186	0.36	1.73049
Class A/1 (Rhodopsin-like receptors) (R-HSA-373076)	330	23	35.08	-	0.66	0.0194	0.373	1.7122
Regulation of TP53 Expression (R-HSA-6804754)	2	2	0.21	+	9.41	0.0196	0.374	1.70774
Toll pathway-drosophila (P06217)	2	2	0.21	+	9.41	0.0196	0.173	1.70774
Defective Mismatch Repair Associated With MSH3 (R-HSA-5632927)	2	2	0.21	+	9.41	0.0196	0.364	1.70774
Defective Mismatch Repair Associated With MSH6 (R-HSA-5632968)	2	2	0.21	+	9.41	0.0196	0.367	1.70774
Defective AVP does not bind AVPR2 and causes neurohypophyseal diabetes insipidus (NDI) (R-HSA-9036092)	2	2	0.21	+	9.41	0.0196	0.37	1.70774
Cell-Cell communication (R-HSA-1500931)	127	22	13.5	+	1.63	0.0201	0.37	1.6968
Activation of HOX genes during differentiation (R-HSA-5619507)	91	17	9.67	+	1.76	0.0204	0.369	1.69037
Activation of anterior HOX genes in hindbrain development during early embryogenesis (R-HSA-5617472)	91	17	9.67	+	1.76	0.0204	0.372	1.69037
Defective C1GALT1C1 causes Tn polyagglutination syndrome (TNPS) (R-HSA-5083632)	20	6	2.13	+	2.82	0.0215	0.386	1.66756
Transcriptional regulation by RUNX1 (R-HSA-8878171)	204	32	21.68	+	1.48	0.0218	0.389	1.66154
Diseases associated with O-glycosylation of proteins (R-HSA-3906995)	71	14	7.55	+	1.86	0.0224	0.396	1.64975
Endothelin signaling pathway (P00019)	85	16	9.03	+	1.77	0.0225	0.188	1.64782
Integrin signaling (R-HSA-354192)	26	7	2.76	+	2.53	0.0229	0.399	1.64016
HDMs demethylate histones (R-HSA-3214842)	26	7	2.76	+	2.53	0.0229	0.402	1.64016
AKT phosphorylates targets in the nucleus (R-HSA-198693)	10	4	1.06	+	3.76	0.0231	0.399	1.63639
Cohesin Loading onto Chromatin (R-HSA-2470946)	10	4	1.06	+	3.76	0.0231	0.396	1.63639
Mismatch Repair (R-HSA-5358508)	15	5	1.59	+	3.14	0.0233	0.389	1.63264
Organic cation/anion/zwitterion transport (R-HSA-549132)	15	5	1.59	+	3.14	0.0233	0.392	1.63264
FOXO-mediated transcription of cell death genes (R-HSA-9614657)	15	5	1.59	+	3.14	0.0233	0.395	1.63264
p130Cas linkage to MAPK signaling for integrins (R-HSA-372708)	15	5	1.59	+	3.14	0.0233	0.398	1.63264
DNA Repair (R-HSA-73894)	309	45	32.84	+	1.37	0.0243	0.402	1.61439
FOXO-mediated transcription (R-HSA-9614085)	65	13	6.91	+	1.88	0.0245	0.402	1.61083
Respiratory electron transport, ATP synthesis by chemiosmotic coupling, and heat production by uncoupling proteins. (R-HSA-163200)	123	6	13.07	-	0.46	0.0245	0.4	1.61083
Interleukin signaling pathway (P00036)	86	16	9.14	+	1.75	0.0246	0.196	1.60906
The citric acid (TCA) cycle and respiratory electron transport (R-HSA-1428517)	173	10	18.39	-	0.54	0.0246	0.398	1.60906
Ion channel transport (R-HSA-983712)	183	29	19.45	+	1.49	0.0249	0.4	1.6038
Metabolism of amino acids and derivatives (R-HSA-71291)	367	27	39.01	-	0.69	0.0265	0.424	1.57675
Activated NTRK2 signals through RAS (R-HSA-9026519)	6	3	0.64	+	4.7	0.027	0.422	1.56864
Vasopressin-like receptors (R-HSA-388479)	6	3	0.64	+	4.7	0.027	0.425	1.56864
Activation of NMDA receptors and postsynaptic events (R-HSA-442755)	87	16	9.25	+	1.73	0.027	0.428	1.56864
TGF-beta receptor signaling in EMT (epithelial to mesenchymal transition) (R-HSA-2173791)	16	5	1.7	+	2.94	0.0296	0.454	1.52871
CRMPs in Sema3A signaling (R-HSA-399956)	16	5	1.7	+	2.94	0.0296	0.457	1.52871
Keratinization (R-HSA-6805567)	217	14	23.06	-	0.61	0.0296	0.459	1.52871
Class C/3 (Metabotropic glutamate/pheromone receptors) (R-HSA-420499)	40	9	4.25	+	2.12	0.0297	0.452	1.52724
Alzheimer disease-amyloid secretase pathway (P00003)	67	13	7.12	+	1.83	0.0301	0.229	1.52143
SUMOylation (R-HSA-2990846)	163	26	17.32	+	1.5	0.0301	0.455	1.52143
DSCAM interactions (R-HSA-376172)	11	4	1.17	+	3.42	0.0311	0.468	1.50724
Selenocysteine synthesis (R-HSA-2408557)	93	4	9.88	-	0.4	0.0312	0.466	1.50585
Anchoring of the basal body to the plasma membrane (R-HSA-5620912)	96	17	10.2	+	1.67	0.0314	0.466	1.50307
EPHA-mediated growth cone collapse (R-HSA-3928663)	28	7	2.98	+	2.35	0.0322	0.475	1.49214
mRNA Splicing - Major Pathway (R-HSA-72163)	180	28	19.13	+	1.46	0.033	0.483	1.48149
SUMO E3 ligases SUMOylate target proteins (R-HSA-3108232)	157	25	16.69	+	1.5	0.0335	0.487	1.47496
EPHB-mediated forward signaling (R-HSA-3928662)	41	9	4.36	+	2.07	0.0339	0.487	1.4698
Assembly and cell surface presentation of NMDA receptors (R-HSA-9609736)	41	9	4.36	+	2.07	0.0339	0.49	1.4698
G alpha (s) signalling events (R-HSA-418555)	575	47	61.12	-	0.77	0.0347	0.496	1.45967
Signaling by NOTCH3 (R-HSA-9012852)	48	10	5.1	+	1.96	0.0355	0.504	1.44977
Cristae formation (R-HSA-8949613)	31	0	3.29	-	0.01	0.037	0.521	1.4318
RAF activation (R-HSA-5673000)	29	7	3.08	+	2.27	0.0377	0.529	1.42366
Dectin-2 family (R-HSA-5621480)	29	7	3.08	+	2.27	0.0377	0.522	1.42366
Activation of BH3-only proteins (R-HSA-114452)	29	7	3.08	+	2.27	0.0377	0.525	1.42366
Abortive elongation of HIV-1 transcript in the absence of Tat (R-HSA-167242)	23	6	2.44	+	2.45	0.0383	0.527	1.4168
Asparagine N-linked glycosylation (R-HSA-446203)	303	43	32.21	+	1.34	0.0384	0.525	1.41567
Post-translational protein modification (R-HSA-597592)	1388	169	147.53	+	1.15	0.039	0.53	1.40894
Cilium Assembly (R-HSA-5617833)	199	30	21.15	+	1.42	0.0396	0.535	1.4023
Signaling by NOTCH1 t(7;9)(NOTCH1:M1580_K2555) Translocation Mutant (R-HSA-2660825)	7	3	0.74	+	4.03	0.0397	0.524	1.40121
Constitutive Signaling by NOTCH1 t(7;9)(NOTCH1:M1580_K2555) Translocation Mutant (R-HSA-2660826)	7	3	0.74	+	4.03	0.0397	0.527	1.40121
EGFR Transactivation by Gastrin (R-HSA-2179392)	7	3	0.74	+	4.03	0.0397	0.53	1.40121
Cation-coupled Chloride cotransporters (R-HSA-426117)	7	3	0.74	+	4.03	0.0397	0.533	1.40121
TP53 Regulates Transcription of Caspase Activators and Caspases (R-HSA-6803207)	12	4	1.28	+	3.14	0.0406	0.533	1.39147
Peptide chain elongation (R-HSA-156902)	89	4	9.46	-	0.42	0.041	0.532	1.38722
Viral mRNA Translation (R-HSA-192823)	89	4	9.46	-	0.42	0.041	0.535	1.38722
RAS GTPase cycle mutants (R-HSA-9649913)	3	2	0.32	+	6.27	0.0412	0.526	1.3851
Inhibition of TSC complex formation by PKB (R-HSA-165181)	3	2	0.32	+	6.27	0.0412	0.529	1.3851
GLI proteins bind promoters of Hh responsive genes to promote transcription (R-HSA-5635851)	3	2	0.32	+	6.27	0.0412	0.532	1.3851
Regulation of TP53 Expression and Degradation (R-HSA-6806003)	36	8	3.83	+	2.09	0.0413	0.524	1.38405
NR1H3 & NR1H2 regulate gene expression linked to cholesterol transport and efflux (R-HSA-9029569)	36	8	3.83	+	2.09	0.0413	0.521	1.38405
Membrane Trafficking (R-HSA-199991)	624	81	66.32	+	1.22	0.0418	0.524	1.37882
Cell Cycle (R-HSA-1640170)	599	78	63.67	+	1.23	0.0425	0.531	1.37161
Epigenetic regulation of gene expression (R-HSA-212165)	115	19	12.22	+	1.55	0.043	0.534	1.36653
Voltage gated Potassium channels (R-HSA-1296072)	43	9	4.57	+	1.97	0.0434	0.536	1.36251
MET activates PTK2 signaling (R-HSA-8874081)	30	7	3.19	+	2.2	0.0438	0.538	1.35853
Signaling by NOTCH1 (R-HSA-1980143)	71	13	7.55	+	1.72	0.0441	0.539	1.35556
Semaphorin interactions (R-HSA-373755)	64	12	6.8	+	1.76	0.0447	0.543	1.34969
PI3 kinase pathway (P00048)	57	11	6.06	+	1.82	0.0448	0.326	1.34872
Signaling by FGFR in disease (R-HSA-1226099)	57	11	6.06	+	1.82	0.0448	0.528	1.34872
Signaling by NOTCH1 PEST Domain Mutants in Cancer (R-HSA-2644602)	57	11	6.06	+	1.82	0.0448	0.531	1.34872
Signaling by NOTCH1 in Cancer (R-HSA-2644603)	57	11	6.06	+	1.82	0.0448	0.533	1.34872
Constitutive Signaling by NOTCH1 PEST Domain Mutants (R-HSA-2644606)	57	11	6.06	+	1.82	0.0448	0.536	1.34872
Signaling by NOTCH1 HD+PEST Domain Mutants in Cancer (R-HSA-2894858)	57	11	6.06	+	1.82	0.0448	0.539	1.34872
Constitutive Signaling by NOTCH1 HD+PEST Domain Mutants (R-HSA-2894862)	57	11	6.06	+	1.82	0.0448	0.542	1.34872
RORA activates gene expression (R-HSA-1368082)	18	5	1.91	+	2.61	0.0451	0.528	1.34582
HSF1-dependent transactivation (R-HSA-3371571)	24	6	2.55	+	2.35	0.0454	0.529	1.34294
Interleukin-10 signaling (R-HSA-6783783)	45	1	4.78	-	0.21	0.0482	0.559	1.31695
MAPK family signaling cascades (R-HSA-5683057)	276	39	29.34	+	1.33	0.049	0.565	1.3098
Toll receptor signaling pathway (P00054)	58	11	6.16	+	1.78	0.0496	0.345	1.30452
Vesicle-mediated transport (R-HSA-5653656)	725	92	77.06	+	1.19	0.0499	0.573	1.3019
Phosphorylation of CD3 and TCR zeta chains (R-HSA-202427)	28	0	2.98	-	0.01	0.0509	0.581	1.29328
mRNA Splicing (R-HSA-72172)	188	28	19.98	+	1.4	0.0512	0.582	1.29073
Hedgehog 'off' state (R-HSA-5610787)	110	18	11.69	+	1.54	0.0514	0.581	1.28904
Mitotic Telophase/Cytokinesis (R-HSA-68884)	13	4	1.38	+	2.89	0.0516	0.578	1.28735
Lysosphingolipid and LPA receptors (R-HSA-419408)	13	4	1.38	+	2.89	0.0516	0.581	1.28735
NOTCH3 Activation and Transmission of Signal to the Nucleus (R-HSA-9013507)	25	6	2.66	+	2.26	0.0532	0.59	1.27409
Classical antibody-mediated complement activation (R-HSA-173623)	72	3	7.65	-	0.39	0.0532	0.593	1.27409
Signaling by FGFR2 in disease (R-HSA-5655253)	38	8	4.04	+	1.98	0.0533	0.588	1.27327
RUNX1 regulates genes involved in megakaryocyte differentiation and platelet function (R-HSA-8936459)	66	12	7.02	+	1.71	0.0537	0.59	1.27003
Signaling by FGFR2 IIIa TM (R-HSA-8851708)	19	5	2.02	+	2.48	0.0543	0.594	1.2652
Orexin and neuropeptides FF and QRFP bind to their respective receptors (R-HSA-389397)	8	3	0.85	+	3.53	0.0549	0.586	1.26043
Coenzyme A biosynthesis (R-HSA-196783)	8	3	0.85	+	3.53	0.0549	0.589	1.26043
Beta-oxidation of very long chain fatty acids (R-HSA-390247)	8	3	0.85	+	3.53	0.0549	0.591	1.26043
ROBO receptors bind AKAP5 (R-HSA-9010642)	8	3	0.85	+	3.53	0.0549	0.594	1.26043
HuR (ELAVL1) binds and stabilizes mRNA (R-HSA-450520)	8	3	0.85	+	3.53	0.0549	0.597	1.26043
Olfactory Signaling Pathway (R-HSA-381753)	432	35	45.92	-	0.76	0.0556	0.591	1.25493
ATF4 activates genes in response to endoplasmic reticulum stress (R-HSA-380994)	27	0	2.87	-	0.01	0.0566	0.599	1.24718
p53 pathway (P00059)	89	15	9.46	+	1.59	0.0579	0.387	1.23732
Reproduction (R-HSA-1474165)	112	18	11.9	+	1.51	0.0589	0.62	1.22988
Formation of the beta-catenin:TCF transactivating complex (R-HSA-201722)	60	11	6.38	+	1.72	0.0599	0.628	1.22257
Regulation of beta-cell development (R-HSA-186712)	39	8	4.15	+	1.93	0.0601	0.627	1.22113
FGFR2 alternative splicing (R-HSA-6803529)	26	6	2.76	+	2.17	0.0619	0.633	1.20831
Constitutive Signaling by AKT1 E17K in Cancer (R-HSA-5674400)	26	6	2.76	+	2.17	0.0619	0.636	1.20831
Synthesis of IP3 and IP4 in the cytosol (R-HSA-1855204)	26	6	2.76	+	2.17	0.0619	0.639	1.20831
Termination of O-glycan biosynthesis (R-HSA-977068)	26	6	2.76	+	2.17	0.0619	0.642	1.20831
Post NMDA receptor activation events (R-HSA-438064)	75	13	7.97	+	1.63	0.0621	0.633	1.20691
VEGF signaling pathway (P00056)	68	12	7.23	+	1.66	0.064	0.411	1.19382
Regulation of TP53 Activity through Association with Co-factors (R-HSA-6804759)	14	4	1.49	+	2.69	0.0641	0.639	1.19314
Mismatch repair (MMR) directed by MSH2:MSH6 (MutSalpha) (R-HSA-5358565)	14	4	1.49	+	2.69	0.0641	0.628	1.19314
Defective EXT2 causes exostoses 2 (R-HSA-3656237)	14	4	1.49	+	2.69	0.0641	0.631	1.19314
Defective EXT1 causes exostoses 1, TRPS2 and CHDS (R-HSA-3656253)	14	4	1.49	+	2.69	0.0641	0.634	1.19314
Mismatch repair (MMR) directed by MSH2:MSH3 (MutSbeta) (R-HSA-5358606)	14	4	1.49	+	2.69	0.0641	0.636	1.19314
TRAF6 mediated IRF7 activation in TLR7/8 or 9 signaling (R-HSA-975110)	14	4	1.49	+	2.69	0.0641	0.642	1.19314
TRAF3-dependent IRF activation pathway (R-HSA-918233)	14	4	1.49	+	2.69	0.0641	0.645	1.19314
RUNX3 regulates NOTCH signaling (R-HSA-8941856)	14	4	1.49	+	2.69	0.0641	0.648	1.19314
SEMA3A-Plexin repulsion signaling by inhibiting Integrin adhesion (R-HSA-399955)	14	4	1.49	+	2.69	0.0641	0.651	1.19314
Cap-dependent Translation Initiation (R-HSA-72737)	119	7	12.65	-	0.55	0.0642	0.624	1.19246
Eukaryotic Translation Initiation (R-HSA-72613)	119	7	12.65	-	0.55	0.0642	0.627	1.19246
Hedgehog signaling pathway (P00025)	20	5	2.13	+	2.35	0.0646	0.4	1.18977
CD209 (DC-SIGN) signaling (R-HSA-5621575)	20	5	2.13	+	2.35	0.0646	0.625	1.18977
FLT3 Signaling (R-HSA-9607240)	250	35	26.57	+	1.32	0.0655	0.631	1.18376
Muscarinic acetylcholine receptor 1 and 3 signaling pathway (P00042)	61	11	6.48	+	1.7	0.0656	0.391	1.1831
Formation of the HIV-1 Early Elongation Complex (R-HSA-167158)	33	7	3.51	+	2	0.0657	0.625	1.18243
Formation of the Early Elongation Complex (R-HSA-113418)	33	7	3.51	+	2	0.0657	0.628	1.18243
Sialic acid metabolism (R-HSA-4085001)	33	7	3.51	+	2	0.0657	0.631	1.18243
O-linked glycosylation (R-HSA-5173105)	114	18	12.12	+	1.49	0.067	0.63	1.17393
Mitochondrial translation (R-HSA-5368287)	94	5	9.99	-	0.5	0.067	0.632	1.17393
Eukaryotic Translation Elongation (R-HSA-156842)	94	5	9.99	-	0.5	0.067	0.635	1.17393
Cell junction organization (R-HSA-446728)	91	15	9.67	+	1.55	0.0671	0.628	1.17328
MET promotes cell motility (R-HSA-8875878)	40	8	4.25	+	1.88	0.0673	0.628	1.17198
Xanthine and guanine salvage pathway (P02788)	4	2	0.43	+	4.7	0.0684	0.394	1.16494
ATP sensitive Potassium channels (R-HSA-1296025)	4	2	0.43	+	4.7	0.0684	0.618	1.16494
Regulation of cortical dendrite branching (R-HSA-8985801)	4	2	0.43	+	4.7	0.0684	0.62	1.16494
Wax biosynthesis (R-HSA-9640463)	4	2	0.43	+	4.7	0.0684	0.622	1.16494
AKT-mediated inactivation of FOXO1A (R-HSA-211163)	4	2	0.43	+	4.7	0.0684	0.625	1.16494
Scavenging by Class H Receptors (R-HSA-3000497)	4	2	0.43	+	4.7	0.0684	0.627	1.16494
IRAK4 deficiency (TLR5) (R-HSA-5603037)	4	2	0.43	+	4.7	0.0684	0.63	1.16494
Carnitine synthesis (R-HSA-71262)	4	2	0.43	+	4.7	0.0684	0.633	1.16494
Activation of RAS in B cells (R-HSA-1169092)	4	2	0.43	+	4.7	0.0684	0.635	1.16494
Complex I biogenesis (R-HSA-6799198)	55	2	5.85	-	0.34	0.069	0.62	1.16115
Signaling by Hedgehog (R-HSA-5358351)	146	22	15.52	+	1.42	0.0695	0.623	1.15802
Translocation of ZAP-70 to Immunological synapse (R-HSA-202430)	25	0	2.66	-	0.01	0.07	0.625	1.1549
Transmission across Chemical Synapses (R-HSA-112315)	260	36	27.63	+	1.3	0.0705	0.626	1.15181
Eukaryotic Translation Termination (R-HSA-72764)	93	5	9.88	-	0.51	0.0711	0.63	1.14813
RNA Pol II CTD phosphorylation and interaction with CE during HIV infection (R-HSA-167160)	27	6	2.87	+	2.09	0.0712	0.621	1.14752
RNA Pol II CTD phosphorylation and interaction with CE (R-HSA-77075)	27	6	2.87	+	2.09	0.0712	0.623	1.14752
Syndecan interactions (R-HSA-3000170)	27	6	2.87	+	2.09	0.0712	0.626	1.14752
Downregulation of ERBB2 signaling (R-HSA-8863795)	27	6	2.87	+	2.09	0.0712	0.628	1.14752
Metabolism (R-HSA-1430728)	2079	200	220.97	-	0.91	0.0717	0.622	1.14448
Glycosaminoglycan metabolism (R-HSA-1630316)	123	19	13.07	+	1.45	0.0722	0.625	1.14146
Neurotransmitter receptors and postsynaptic signal transmission (R-HSA-112314)	195	28	20.73	+	1.35	0.0724	0.624	1.14026
Constitutive Signaling by Overexpressed ERBB2 (R-HSA-9634285)	9	3	0.96	+	3.14	0.0725	0.608	1.13966
Activated NTRK2 signals through FRS2 and FRS3 (R-HSA-9028731)	9	3	0.96	+	3.14	0.0725	0.611	1.13966
Regulation of commissural axon pathfinding by SLIT and ROBO (R-HSA-428542)	9	3	0.96	+	3.14	0.0725	0.613	1.13966
Nef mediated downregulation of MHC class I complex cell surface expression (R-HSA-164940)	9	3	0.96	+	3.14	0.0725	0.615	1.13966
Signaling by FGFR4 in disease (R-HSA-5655291)	9	3	0.96	+	3.14	0.0725	0.617	1.13966
CHL1 interactions (R-HSA-447041)	9	3	0.96	+	3.14	0.0725	0.62	1.13966
Sperm Motility And Taxes (R-HSA-1300642)	9	3	0.96	+	3.14	0.0725	0.622	1.13966
Biological oxidations (R-HSA-211859)	219	16	23.28	-	0.69	0.073	0.611	1.13668
Nucleosome assembly (R-HSA-774815)	54	2	5.74	-	0.35	0.0744	0.618	1.12843
Deposition of new CENPA-containing nucleosomes at the centromere (R-HSA-606279)	54	2	5.74	-	0.35	0.0744	0.62	1.12843
Generation of second messenger molecules (R-HSA-202433)	40	1	4.25	-	0.24	0.0746	0.617	1.12726
HATs acetylate histones (R-HSA-3214847)	108	17	11.48	+	1.48	0.0749	0.618	1.12552
Viral Messenger RNA Synthesis (R-HSA-168325)	41	8	4.36	+	1.84	0.0751	0.615	1.12436
Nuclear Receptor transcription pathway (R-HSA-383280)	41	8	4.36	+	1.84	0.0751	0.617	1.12436
TP53 regulates transcription of additional cell cycle genes whose exact role in the p53 pathway remain uncertain (R-HSA-6804115)	21	5	2.23	+	2.24	0.0759	0.619	1.11976
Signaling by NTRK2 (TRKB) (R-HSA-9006115)	21	5	2.23	+	2.24	0.0759	0.617	1.11976
Regulation of Insulin-like Growth Factor (IGF) transport and uptake by Insulin-like Growth Factor Binding Proteins (IGFBPs) (R-HSA-381426)	124	19	13.18	+	1.44	0.0766	0.62	1.11577
Cholesterol biosynthesis (R-HSA-191273)	24	0	2.55	-	0.01	0.0779	0.626	1.10846
Metabolism of porphyrins (R-HSA-189445)	24	0	2.55	-	0.01	0.0779	0.629	1.10846
Signaling by NOTCH1 HD Domain Mutants in Cancer (R-HSA-2691230)	15	4	1.59	+	2.51	0.078	0.62	1.10791
Constitutive Signaling by NOTCH1 HD Domain Mutants (R-HSA-2691232)	15	4	1.59	+	2.51	0.078	0.623	1.10791
Nucleobase biosynthesis (R-HSA-8956320)	15	4	1.59	+	2.51	0.078	0.625	1.10791
Asymmetric localization of PCP proteins (R-HSA-4608870)	63	11	6.7	+	1.64	0.078	0.619	1.10791
Creation of C4 and C2 activators (R-HSA-166786)	79	4	8.4	-	0.48	0.0787	0.622	1.10403
Nonsense Mediated Decay (NMD) enhanced by the Exon Junction Complex (EJC) (R-HSA-975957)	115	7	12.22	-	0.57	0.0796	0.625	1.09909
Nonsense-Mediated Decay (NMD) (R-HSA-927802)	115	7	12.22	-	0.57	0.0796	0.627	1.09909
Meiosis (R-HSA-1500620)	86	14	9.14	+	1.53	0.0807	0.631	1.09313
Golgi-to-ER retrograde transport (R-HSA-8856688)	133	20	14.14	+	1.41	0.0815	0.636	1.08884
Adaptive Immune System (R-HSA-1280218)	819	74	87.05	-	0.85	0.0824	0.64	1.08407
Regulation of TP53 Degradation (R-HSA-6804757)	35	7	3.72	+	1.88	0.0834	0.646	1.07883
TGF-beta signaling pathway (P00052)	102	16	10.84	+	1.48	0.0839	0.467	1.07624
Gap-filling DNA repair synthesis and ligation in TC-NER (R-HSA-6782210)	64	11	6.8	+	1.62	0.0848	0.654	1.0716
Programmed Cell Death (R-HSA-5357801)	174	25	18.49	+	1.35	0.085	0.653	1.07058
Apoptosis signaling pathway (P00006)	118	18	12.54	+	1.44	0.0855	0.461	1.06803
Estrogen-dependent gene expression (R-HSA-9018519)	118	18	12.54	+	1.44	0.0855	0.656	1.06803
Cytochrome P450 - arranged by substrate type (R-HSA-211897)	65	3	6.91	-	0.43	0.0863	0.659	1.06399
RAF/MAP kinase cascade (R-HSA-5673001)	232	32	24.66	+	1.3	0.0869	0.661	1.06098
Neurexins and neuroligins (R-HSA-6794361)	57	10	6.06	+	1.65	0.0877	0.666	1.057
Signaling by TGF-beta Receptor Complex (R-HSA-170834)	72	12	7.65	+	1.57	0.0881	0.667	1.05502
Axon guidance mediated by semaphorins (P00007)	22	5	2.34	+	2.14	0.0882	0.46	1.05453
HS-GAG degradation (R-HSA-2024096)	22	5	2.34	+	2.14	0.0882	0.663	1.05453
Signaling by ERBB2 in Cancer (R-HSA-1227990)	22	5	2.34	+	2.14	0.0882	0.665	1.05453
Response of EIF2AK4 (GCN2) to amino acid deficiency (R-HSA-9633012)	101	6	10.74	-	0.56	0.0896	0.671	1.04769
Muscle contraction (R-HSA-397014)	208	29	22.11	+	1.31	0.0899	0.671	1.04624
Intrinsic Pathway for Apoptosis (R-HSA-109606)	50	9	5.31	+	1.69	0.0903	0.672	1.04431
Protein localization (R-HSA-9609507)	158	11	16.79	-	0.66	0.0914	0.678	1.03905
Dual incision in TC-NER (R-HSA-6782135)	65	11	6.91	+	1.59	0.0918	0.677	1.03716
O-linked glycosylation of mucins (R-HSA-913709)	65	11	6.91	+	1.59	0.0918	0.679	1.03716
Organic cation transport (R-HSA-549127)	10	3	1.06	+	2.82	0.0922	0.675	1.03527
Chylomicron assembly (R-HSA-8963888)	10	3	1.06	+	2.82	0.0922	0.677	1.03527
mRNA Capping (R-HSA-72086)	29	6	3.08	+	1.95	0.0923	0.671	1.0348
PIWI-interacting RNA (piRNA) biogenesis (R-HSA-5601884)	29	6	3.08	+	1.95	0.0923	0.674	1.0348
Transcriptional Regulation by TP53 (R-HSA-3700989)	360	47	38.26	+	1.23	0.0926	0.671	1.03339
Formation of the ternary complex, and subsequently, the 43S complex (R-HSA-72695)	51	2	5.42	-	0.37	0.0931	0.673	1.03105
VEGFR2 mediated cell proliferation (R-HSA-5218921)	16	4	1.7	+	2.35	0.0932	0.663	1.03058
Formation of Senescence-Associated Heterochromatin Foci (SAHF) (R-HSA-2559584)	16	4	1.7	+	2.35	0.0932	0.665	1.03058
MECP2 regulates neuronal receptors and channels (R-HSA-9022699)	16	4	1.7	+	2.35	0.0932	0.667	1.03058
Regulation of Complement cascade (R-HSA-977606)	112	7	11.9	-	0.59	0.0932	0.669	1.03058
GTP hydrolysis and joining of the 60S ribosomal subunit (R-HSA-72706)	112	7	11.9	-	0.59	0.0932	0.671	1.03058
Respiratory electron transport (R-HSA-611105)	100	6	10.63	-	0.56	0.0947	0.671	1.02365
FCGR activation (R-HSA-2029481)	76	4	8.08	-	0.5	0.0948	0.671	1.02319
Mitochondrial translation initiation (R-HSA-5368286)	88	5	9.35	-	0.53	0.0954	0.668	1.02045
Mitochondrial translation termination (R-HSA-5419276)	88	5	9.35	-	0.53	0.0954	0.67	1.02045
Mitochondrial translation elongation (R-HSA-5389840)	88	5	9.35	-	0.53	0.0954	0.672	1.02045
Fatty acyl-CoA biosynthesis (R-HSA-75105)	37	1	3.93	-	0.25	0.0964	0.672	1.01592
ERK/MAPK targets (R-HSA-198753)	22	0	2.34	-	0.01	0.0964	0.673	1.01592
L13a-mediated translational silencing of Ceruloplasmin expression (R-HSA-156827)	111	7	11.8	-	0.59	0.0981	0.681	1.00833
Purine metabolism (P02769)	5	2	0.53	+	3.76	0.0999	0.505	1.00043
Organic anion transport (R-HSA-561048)	5	2	0.53	+	3.76	0.0999	0.675	1.00043
TFAP2A acts as a transcriptional repressor during retinoic acid induced cell differentiation (R-HSA-8869496)	5	2	0.53	+	3.76	0.0999	0.677	1.00043
Arachidonate production from DAG (R-HSA-426048)	5	2	0.53	+	3.76	0.0999	0.679	1.00043
Activated NTRK3 signals through RAS (R-HSA-9034864)	5	2	0.53	+	3.76	0.0999	0.681	1.00043
LRR FLII-interacting protein 1 (LRRFIP1) activates type I IFN production (R-HSA-3134973)	5	2	0.53	+	3.76	0.0999	0.683	1.00043
Abacavir transmembrane transport (R-HSA-2161517)	5	2	0.53	+	3.76	0.0999	0.685	1.00043
Scavenging by Class B Receptors (R-HSA-3000471)	5	2	0.53	+	3.76	0.0999	0.687	1.00043
SOS-mediated signalling (R-HSA-112412)	5	2	0.53	+	3.76	0.0999	0.689	1.00043
Alternative complement activation (R-HSA-173736)	5	2	0.53	+	3.76	0.0999	0.691	1.00043
TNFR2 non-canonical NF-kB pathway (R-HSA-5668541)	99	6	10.52	-	0.57	0.0999	0.673	1.00043
Visual phototransduction (R-HSA-2187338)	97	15	10.31	+	1.45	0.1	0.672	1
Defective BTD causes biotidinase deficiency (R-HSA-3371598)	1	1	0.11	+	9.41	0.101	0.626	0.995679
Blockage of phagosome acidification (R-HSA-9636467)	1	1	0.11	+	9.41	0.101	0.628	0.995679
Vitamin E (R-HSA-8877627)	1	1	0.11	+	9.41	0.101	0.629	0.995679
Viral RNP Complexes in the Host Cell Nucleus (R-HSA-168330)	1	1	0.11	+	9.41	0.101	0.631	0.995679
MPS IIIC - Sanfilippo syndrome C (R-HSA-2206291)	1	1	0.11	+	9.41	0.101	0.633	0.995679
t(4;14) translocations of FGFR3 (R-HSA-2033515)	1	1	0.11	+	9.41	0.101	0.634	0.995679
Defective ABCB4 causes progressive familial intrahepatic cholestasis 3, intrahepatic cholestasis of pregnancy 3 and gallbladder disease 1 (R-HSA-5678771)	1	1	0.11	+	9.41	0.101	0.636	0.995679
MPS IIIA - Sanfilippo syndrome A (R-HSA-2206307)	1	1	0.11	+	9.41	0.101	0.638	0.995679
Defective SLC17A5 causes Salla disease (SD) and ISSD (R-HSA-5619035)	1	1	0.11	+	9.41	0.101	0.64	0.995679
Defective SLC12A6 causes agenesis of the corpus callosum, with peripheral neuropathy (ACCPN) (R-HSA-5619039)	1	1	0.11	+	9.41	0.101	0.642	0.995679
Defective GNE causes sialuria, Nonaka myopathy and inclusion body myopathy 2 (R-HSA-4085011)	1	1	0.11	+	9.41	0.101	0.643	0.995679
Defective SLC4A4 causes renal tubular acidosis, proximal, with ocular abnormalities and mental retardation (pRTA-OA) (R-HSA-5619054)	1	1	0.11	+	9.41	0.101	0.645	0.995679
Defective HK1 causes hexokinase deficiency (HK deficiency) (R-HSA-5619056)	1	1	0.11	+	9.41	0.101	0.647	0.995679
Defective SLC22A12 causes renal hypouricemia 1 (RHUC1) (R-HSA-5619071)	1	1	0.11	+	9.41	0.101	0.649	0.995679
Defective GCK causes maturity-onset diabetes of the young 2 (MODY2) (R-HSA-5619073)	1	1	0.11	+	9.41	0.101	0.651	0.995679
Defective SLC6A5 causes hyperekplexia 3 (HKPX3) (R-HSA-5619089)	1	1	0.11	+	9.41	0.101	0.652	0.995679
PTEN Loss of Function in Cancer (R-HSA-5674404)	1	1	0.11	+	9.41	0.101	0.654	0.995679
Defective SLC34A3 causes Hereditary hypophosphatemic rickets with hypercalciuria (HHRH) (R-HSA-5619097)	1	1	0.11	+	9.41	0.101	0.656	0.995679
NEIL3-mediated resolution of ICLs (R-HSA-9636003)	1	1	0.11	+	9.41	0.101	0.658	0.995679
Essential fructosuria (R-HSA-5657562)	1	1	0.11	+	9.41	0.101	0.66	0.995679
Defective TPMT causes Thiopurine S-methyltransferase deficiency (TPMT deficiency) (R-HSA-5578995)	1	1	0.11	+	9.41	0.101	0.662	0.995679
Defective OPLAH causes 5-oxoprolinase deficiency (OPLAHD) (R-HSA-5578998)	1	1	0.11	+	9.41	0.101	0.664	0.995679
Defective Base Excision Repair Associated with NEIL3 (R-HSA-9629232)	1	1	0.11	+	9.41	0.101	0.666	0.995679
Defective SFTPA2 causes idiopathic pulmonary fibrosis (IPF) (R-HSA-5687868)	1	1	0.11	+	9.41	0.101	0.668	0.995679
Defective SLC12A1 causes Bartter syndrome 1 (BS1) (R-HSA-5619104)	1	1	0.11	+	9.41	0.101	0.67	0.995679
Defective SLC6A2 causes orthostatic intolerance (OI) (R-HSA-5619109)	1	1	0.11	+	9.41	0.101	0.671	0.995679
Defective Intrinsic Pathway for Apoptosis Due to p14ARF Loss of Function (R-HSA-9645722)	1	1	0.11	+	9.41	0.101	0.673	0.995679
Diseases of Programmed Cell Death (R-HSA-9645723)	1	1	0.11	+	9.41	0.101	0.675	0.995679
Downregulation of SMAD2/3:SMAD4 transcriptional activity (R-HSA-2173795)	23	5	2.44	+	2.05	0.101	0.623	0.995679
mTORC1-mediated signalling (R-HSA-166208)	23	5	2.44	+	2.05	0.101	0.624	0.995679
Nephrin family interactions (R-HSA-373753)	23	5	2.44	+	2.05	0.101	0.626	0.995679
Nicotinic acetylcholine receptor signaling pathway (P00044)	105	16	11.16	+	1.43	0.101	0.495	0.995679
Signaling by Nuclear Receptors (R-HSA-9006931)	261	35	27.74	+	1.26	0.101	0.627	0.995679
Regulation of TP53 Activity through Acetylation (R-HSA-6804758)	30	6	3.19	+	1.88	0.104	0.633	0.982967
Regulation of MECP2 expression and activity (R-HSA-9022692)	30	6	3.19	+	1.88	0.104	0.635	0.982967
Apoptotic cleavage of cellular proteins (R-HSA-111465)	37	7	3.93	+	1.78	0.104	0.634	0.982967
ESR-mediated signaling (R-HSA-8939211)	187	26	19.88	+	1.31	0.106	0.642	0.974694
MAPK1/MAPK3 signaling (R-HSA-5684996)	237	32	25.19	+	1.27	0.106	0.642	0.974694
Signaling by NODAL (R-HSA-1181150)	21	0	2.23	-	0.01	0.107	0.648	0.970616
mRNA Splicing - Minor Pathway (R-HSA-72165)	52	9	5.53	+	1.63	0.108	0.647	0.966576
Intraflagellar transport (R-HSA-5620924)	52	9	5.53	+	1.63	0.108	0.649	0.966576
Apoptosis (R-HSA-109581)	171	24	18.18	+	1.32	0.108	0.648	0.966576
Signaling by FGFR3 in disease (R-HSA-5655332)	17	4	1.81	+	2.21	0.11	0.653	0.958607
Vitamin B5 (pantothenate) metabolism (R-HSA-199220)	17	4	1.81	+	2.21	0.11	0.654	0.958607
Signaling by FGFR3 point mutants in cancer (R-HSA-8853338)	17	4	1.81	+	2.21	0.11	0.656	0.958607
NR1H2 and NR1H3-mediated signaling (R-HSA-9024446)	45	8	4.78	+	1.67	0.111	0.661	0.954677
rRNA modification in the nucleus and cytosol (R-HSA-6790901)	60	10	6.38	+	1.57	0.112	0.663	0.950782
PCP/CE pathway (R-HSA-4086400)	91	14	9.67	+	1.45	0.112	0.663	0.950782
Potassium Channels (R-HSA-1296071)	99	15	10.52	+	1.43	0.113	0.665	0.946922
Fructose galactose metabolism (P02744)	11	3	1.17	+	2.57	0.114	0.543	0.943095
Type I hemidesmosome assembly (R-HSA-446107)	11	3	1.17	+	2.57	0.114	0.66	0.943095
Alpha-protein kinase 1 signaling pathway (R-HSA-9645460)	11	3	1.17	+	2.57	0.114	0.662	0.943095
SHC1 events in ERBB4 signaling (R-HSA-1250347)	11	3	1.17	+	2.57	0.114	0.663	0.943095
Transport of organic anions (R-HSA-879518)	11	3	1.17	+	2.57	0.114	0.665	0.943095
Vitamin D (calciferol) metabolism (R-HSA-196791)	11	3	1.17	+	2.57	0.114	0.667	0.943095
Regulated proteolysis of p75NTR (R-HSA-193692)	11	3	1.17	+	2.57	0.114	0.668	0.943095
Selective autophagy (R-HSA-9663891)	73	4	7.76	-	0.52	0.114	0.658	0.943095
Ovarian tumor domain proteases (R-HSA-5689896)	38	7	4.04	+	1.73	0.115	0.659	0.939302
Platelet Aggregation (Plug Formation) (R-HSA-76009)	38	7	4.04	+	1.73	0.115	0.661	0.939302
COPII-mediated vesicle transport (R-HSA-204005)	68	11	7.23	+	1.52	0.115	0.656	0.939302
Loss of Nlp from mitotic centrosomes (R-HSA-380259)	68	11	7.23	+	1.52	0.115	0.657	0.939302
Loss of proteins required for interphase microtubule organization from the centrosome (R-HSA-380284)	68	11	7.23	+	1.52	0.115	0.659	0.939302
Factors involved in megakaryocyte development and platelet production (R-HSA-983231)	156	22	16.58	+	1.33	0.115	0.656	0.939302
G alpha (q) signalling events (R-HSA-416476)	214	29	22.75	+	1.27	0.115	0.66	0.939302
Endogenous cannabinoid signaling (P05730)	24	5	2.55	+	1.96	0.116	0.536	0.935542
NOTCH3 Intracellular Domain Regulates Transcription (R-HSA-9013508)	24	5	2.55	+	1.96	0.116	0.654	0.935542
Peroxisomal lipid metabolism (R-HSA-390918)	24	5	2.55	+	1.96	0.116	0.655	0.935542
Signalling to ERKs (R-HSA-187687)	31	6	3.29	+	1.82	0.116	0.655	0.935542
Activated NOTCH1 Transmits Signal to the Nucleus (R-HSA-2122948)	31	6	3.29	+	1.82	0.116	0.656	0.935542
G-protein mediated events (R-HSA-112040)	53	9	5.63	+	1.6	0.117	0.653	0.931814
Signaling by MET (R-HSA-6806834)	76	12	8.08	+	1.49	0.117	0.653	0.931814
Immune System (R-HSA-168256)	2158	247	229.37	+	1.08	0.117	0.655	0.931814
Peptide ligand-binding receptors (R-HSA-375276)	196	15	20.83	-	0.72	0.117	0.653	0.931814
Organelle biogenesis and maintenance (R-HSA-1852241)	291	38	30.93	+	1.23	0.119	0.661	0.924453
Aflatoxin activation and detoxification (R-HSA-5423646)	20	0	2.13	-	0.01	0.119	0.661	0.924453
DNA Replication Pre-Initiation (R-HSA-69002)	84	5	8.93	-	0.56	0.12	0.662	0.920819
Nonsense Mediated Decay (NMD) independent of the Exon Junction Complex (EJC) (R-HSA-975956)	95	6	10.1	-	0.59	0.124	0.682	0.906578
Late endosomal microautophagy (R-HSA-9615710)	34	1	3.61	-	0.28	0.124	0.683	0.906578
Insulin/IGF pathway-protein kinase B signaling cascade (P00033)	39	7	4.15	+	1.69	0.126	0.569	0.899629
Smooth Muscle Contraction (R-HSA-445355)	39	7	4.15	+	1.69	0.126	0.691	0.899629
RET signaling (R-HSA-8853659)	39	7	4.15	+	1.69	0.126	0.693	0.899629
Regulation of PLK1 Activity at G2/M Transition (R-HSA-2565942)	85	13	9.03	+	1.44	0.126	0.69	0.899629
Ephrin signaling (R-HSA-3928664)	18	4	1.91	+	2.09	0.127	0.688	0.896196
Plasma lipoprotein assembly (R-HSA-8963898)	18	4	1.91	+	2.09	0.127	0.69	0.896196
Class B/2 (Secretin family receptors) (R-HSA-373080)	93	14	9.88	+	1.42	0.127	0.691	0.896196
Signaling by TGF-beta family members (R-HSA-9006936)	101	15	10.74	+	1.4	0.127	0.69	0.896196
Innate Immune System (R-HSA-168249)	1105	130	117.45	+	1.11	0.127	0.691	0.896196
SCF(Skp2)-mediated degradation of p27/p21 (R-HSA-187577)	59	3	6.27	-	0.48	0.128	0.691	0.89279
Deadenylation of mRNA (R-HSA-429947)	25	5	2.66	+	1.88	0.131	0.699	0.882729
Uptake and actions of bacterial toxins (R-HSA-5339562)	25	5	2.66	+	1.88	0.131	0.701	0.882729
DAP12 signaling (R-HSA-2424491)	25	5	2.66	+	1.88	0.131	0.702	0.882729
Cell Cycle, Mitotic (R-HSA-69278)	494	61	52.51	+	1.16	0.133	0.703	0.876148
Phase 4 - resting membrane potential (R-HSA-5576886)	19	0	2.02	-	0.01	0.133	0.703	0.876148
Metabolism of cofactors (R-HSA-8978934)	19	0	2.02	-	0.01	0.133	0.704	0.876148
Insertion of tail-anchored proteins into the endoplasmic reticulum membrane (R-HSA-9609523)	19	0	2.02	-	0.01	0.133	0.706	0.876148
Nicotinamide salvaging (R-HSA-197264)	19	0	2.02	-	0.01	0.133	0.708	0.876148
Arginine biosynthesis (P02728)	6	2	0.64	+	3.14	0.134	0.591	0.872895
Fibronectin matrix formation (R-HSA-1566977)	6	2	0.64	+	3.14	0.134	0.692	0.872895
SHC-related events triggered by IGF1R (R-HSA-2428933)	6	2	0.64	+	3.14	0.134	0.693	0.872895
PTK6 promotes HIF1A stabilization (R-HSA-8857538)	6	2	0.64	+	3.14	0.134	0.695	0.872895
Pre-NOTCH Processing in the Endoplasmic Reticulum (R-HSA-1912399)	6	2	0.64	+	3.14	0.134	0.696	0.872895
Negative feedback regulation of MAPK pathway (R-HSA-5674499)	6	2	0.64	+	3.14	0.134	0.698	0.872895
Sensing of DNA Double Strand Breaks (R-HSA-5693548)	6	2	0.64	+	3.14	0.134	0.7	0.872895
Activated NTRK2 signals through PI3K (R-HSA-9028335)	6	2	0.64	+	3.14	0.134	0.701	0.872895
Activated NTRK2 signals through FYN (R-HSA-9032500)	6	2	0.64	+	3.14	0.134	0.703	0.872895
Transport of bile salts and organic acids, metal ions and amine compounds (R-HSA-425366)	86	13	9.14	+	1.42	0.134	0.703	0.872895
RHO GTPase Effectors (R-HSA-195258)	286	37	30.4	+	1.22	0.134	0.703	0.872895
Metabolism of carbohydrates (R-HSA-71387)	286	37	30.4	+	1.22	0.134	0.705	0.872895
Interleukin-12 signaling (R-HSA-9020591)	46	2	4.89	-	0.41	0.134	0.704	0.872895
Activation of the pre-replicative complex (R-HSA-68962)	33	1	3.51	-	0.29	0.135	0.692	0.869666
Orc1 removal from chromatin (R-HSA-68949)	70	4	7.44	-	0.54	0.136	0.697	0.866461
TP53 Regulates Transcription of Death Receptors and Ligands (R-HSA-6803211)	12	3	1.28	+	2.35	0.137	0.693	0.863279
Purine ribonucleoside monophosphate biosynthesis (R-HSA-73817)	12	3	1.28	+	2.35	0.137	0.69	0.863279
Physiological factors (R-HSA-5578768)	12	3	1.28	+	2.35	0.137	0.692	0.863279
Hyaluronan uptake and degradation (R-HSA-2160916)	12	3	1.28	+	2.35	0.137	0.695	0.863279
POU5F1 (OCT4), SOX2, NANOG activate genes related to proliferation (R-HSA-2892247)	12	3	1.28	+	2.35	0.137	0.696	0.863279
Downregulation of ERBB2:ERBB3 signaling (R-HSA-1358803)	12	3	1.28	+	2.35	0.137	0.698	0.863279
Erythropoietin activates RAS (R-HSA-9027284)	12	3	1.28	+	2.35	0.137	0.7	0.863279
Regulation of localization of FOXO transcription factors (R-HSA-9614399)	12	3	1.28	+	2.35	0.137	0.701	0.863279
mTOR signalling (R-HSA-165159)	40	7	4.25	+	1.65	0.138	0.693	0.860121
Cytokine Signaling in Immune system (R-HSA-1280215)	823	98	87.47	+	1.12	0.138	0.691	0.860121
AURKA Activation by TPX2 (R-HSA-8854518)	71	11	7.55	+	1.46	0.141	0.707	0.850781
Neddylation (R-HSA-8951664)	233	19	24.77	-	0.77	0.142	0.709	0.847712
Insulin/IGF pathway-mitogen activated protein kinase kinase/MAP kinase cascade (P00032)	33	6	3.51	+	1.71	0.143	0.613	0.844664
Cargo concentration in the ER (R-HSA-5694530)	33	6	3.51	+	1.71	0.143	0.713	0.844664
DNA Damage Bypass (R-HSA-73893)	48	8	5.1	+	1.57	0.144	0.712	0.841638
Metabolism of fat-soluble vitamins (R-HSA-6806667)	48	8	5.1	+	1.57	0.144	0.713	0.841638
Inositol phosphate metabolism (R-HSA-1483249)	48	8	5.1	+	1.57	0.144	0.715	0.841638
TP53 Regulates Transcription of Genes Involved in Cytochrome C Release (R-HSA-6803204)	19	4	2.02	+	1.98	0.146	0.714	0.835647
Transcription of E2F targets under negative control by DREAM complex (R-HSA-1362277)	19	4	2.02	+	1.98	0.146	0.716	0.835647
Scavenging by Class A Receptors (R-HSA-3000480)	19	4	2.02	+	1.98	0.146	0.717	0.835647
Regulation of gene expression in beta cells (R-HSA-210745)	19	4	2.02	+	1.98	0.146	0.719	0.835647
Na+/Cl- dependent neurotransmitter transporters (R-HSA-442660)	19	4	2.02	+	1.98	0.146	0.72	0.835647
Processing of Intronless Pre-mRNAs (R-HSA-77595)	19	4	2.02	+	1.98	0.146	0.722	0.835647
PERK regulates gene expression (R-HSA-381042)	32	1	3.4	-	0.29	0.146	0.713	0.835647
The role of Nef in HIV-1 replication and disease pathogenesis (R-HSA-164952)	26	5	2.76	+	1.81	0.147	0.712	0.832683
Biosynthesis of specialized proresolving mediators (SPMs) (R-HSA-9018678)	18	0	1.91	-	0.01	0.147	0.714	0.832683
Formation of ATP by chemiosmotic coupling (R-HSA-163210)	18	0	1.91	-	0.01	0.147	0.715	0.832683
Processing of Capped Intron-Containing Pre-mRNA (R-HSA-72203)	238	31	25.3	+	1.23	0.149	0.721	0.826814
Recruitment of mitotic centrosome proteins and complexes (R-HSA-380270)	80	12	8.5	+	1.41	0.151	0.727	0.821023
Centrosome maturation (R-HSA-380287)	80	12	8.5	+	1.41	0.151	0.728	0.821023
TCR signaling (R-HSA-202403)	124	9	13.18	-	0.68	0.153	0.736	0.815309
EML4 and NUDC in mitotic spindle formation (R-HSA-9648025)	113	8	12.01	-	0.67	0.154	0.736	0.812479
RMTs methylate histone arginines (R-HSA-3214858)	49	8	5.21	+	1.54	0.156	0.744	0.806875
C-type lectin receptors (CLRs) (R-HSA-5621481)	138	19	14.67	+	1.3	0.157	0.748	0.8041
HCMV Late Events (R-HSA-9610379)	79	5	8.4	-	0.6	0.157	0.749	0.8041
Pausing and recovery of Tat-mediated HIV elongation (R-HSA-167238)	34	6	3.61	+	1.66	0.158	0.747	0.801343
Tat-mediated HIV elongation arrest and recovery (R-HSA-167243)	34	6	3.61	+	1.66	0.158	0.748	0.801343
Role of phospholipids in phagocytosis (R-HSA-2029485)	90	6	9.57	-	0.63	0.159	0.749	0.798603
Glyoxylate metabolism and glycine degradation (R-HSA-389661)	31	1	3.29	-	0.3	0.159	0.749	0.798603
Thrombin signalling through proteinase activated receptors (PARs) (R-HSA-456926)	31	1	3.29	-	0.3	0.159	0.75	0.798603
Endosomal Sorting Complex Required For Transport (ESCRT) (R-HSA-917729)	31	1	3.29	-	0.3	0.159	0.752	0.798603
Signaling by FGFR2 (R-HSA-5654738)	65	10	6.91	+	1.45	0.16	0.751	0.79588
Positive epigenetic regulation of rRNA expression (R-HSA-5250913)	73	11	7.76	+	1.42	0.161	0.751	0.793174
Constitutive Signaling by EGFRvIII (R-HSA-5637810)	13	3	1.38	+	2.17	0.162	0.745	0.790485
Signaling by EGFRvIII in Cancer (R-HSA-5637812)	13	3	1.38	+	2.17	0.162	0.746	0.790485
Trafficking of GluR2-containing AMPA receptors (R-HSA-416993)	13	3	1.38	+	2.17	0.162	0.748	0.790485
Glutathione synthesis and recycling (R-HSA-174403)	13	3	1.38	+	2.17	0.162	0.749	0.790485
PTK6 Regulates RHO GTPases, RAS GTPase and MAP kinases (R-HSA-8849471)	13	3	1.38	+	2.17	0.162	0.751	0.790485
GRB2 events in ERBB2 signaling (R-HSA-1963640)	13	3	1.38	+	2.17	0.162	0.752	0.790485
Synthesis of PE (R-HSA-1483213)	13	3	1.38	+	2.17	0.162	0.754	0.790485
Depolymerisation of the Nuclear Lamina (R-HSA-4419969)	13	3	1.38	+	2.17	0.162	0.755	0.790485
Assembly of the pre-replicative complex (R-HSA-68867)	67	4	7.12	-	0.56	0.162	0.756	0.790485
Trafficking of AMPA receptors (R-HSA-399719)	27	5	2.87	+	1.74	0.163	0.743	0.787812
Glutamate binding, activation of AMPA receptors and synaptic plasticity (R-HSA-399721)	27	5	2.87	+	1.74	0.163	0.744	0.787812
Insulin processing (R-HSA-264876)	27	5	2.87	+	1.74	0.163	0.746	0.787812
G0 and Early G1 (R-HSA-1538133)	27	5	2.87	+	1.74	0.163	0.747	0.787812
Infectious disease (R-HSA-5663205)	464	42	49.32	-	0.85	0.163	0.748	0.787812
KSRP (KHSRP) binds and destabilizes mRNA (R-HSA-450604)	17	0	1.81	-	0.01	0.164	0.738	0.785156
Butyrate Response Factor 1 (BRF1) binds and destabilizes mRNA (R-HSA-450385)	17	0	1.81	-	0.01	0.164	0.739	0.785156
Synthesis of glycosylphosphatidylinositol (GPI) (R-HSA-162710)	17	0	1.81	-	0.01	0.164	0.74	0.785156
Diseases associated with N-glycosylation of proteins (R-HSA-3781860)	17	0	1.81	-	0.01	0.164	0.742	0.785156
Protein methylation (R-HSA-8876725)	17	0	1.81	-	0.01	0.164	0.743	0.785156
Beta-catenin phosphorylation cascade (R-HSA-196299)	17	0	1.81	-	0.01	0.164	0.745	0.785156
Nef-mediates down modulation of cell surface receptors by recruiting them to clathrin adapters (R-HSA-164938)	20	4	2.13	+	1.88	0.166	0.743	0.779892
Signal transduction by L1 (R-HSA-445144)	20	4	2.13	+	1.88	0.166	0.744	0.779892
NOTCH4 Intracellular Domain Regulates Transcription (R-HSA-9013695)	20	4	2.13	+	1.88	0.166	0.746	0.779892
Complement cascade (R-HSA-166658)	122	9	12.97	-	0.69	0.167	0.746	0.777284
B-WICH complex positively regulates rRNA expression (R-HSA-5250924)	58	9	6.16	+	1.46	0.17	0.757	0.769551
Neutrophil degranulation (R-HSA-6798695)	478	58	50.81	+	1.14	0.17	0.757	0.769551
P53 pathway feedback loops 1 (P04392)	7	2	0.74	+	2.69	0.171	0.681	0.767004
Formyltetrahydroformate biosynthesis (P02743)	7	2	0.74	+	2.69	0.171	0.697	0.767004
2-arachidonoylglycerol biosynthesis (P05726)	7	2	0.74	+	2.69	0.171	0.715	0.767004
RUNX2 regulates genes involved in cell migration (R-HSA-8941332)	7	2	0.74	+	2.69	0.171	0.746	0.767004
Uptake and function of anthrax toxins (R-HSA-5210891)	7	2	0.74	+	2.69	0.171	0.748	0.767004
Wax and plasmalogen biosynthesis (R-HSA-8848584)	7	2	0.74	+	2.69	0.171	0.749	0.767004
ARMS-mediated activation (R-HSA-170984)	7	2	0.74	+	2.69	0.171	0.751	0.767004
NrCAM interactions (R-HSA-447038)	7	2	0.74	+	2.69	0.171	0.752	0.767004
HDL assembly (R-HSA-8963896)	7	2	0.74	+	2.69	0.171	0.754	0.767004
The retinoid cycle in cones (daylight vision) (R-HSA-2187335)	7	2	0.74	+	2.69	0.171	0.755	0.767004
RUNX3 regulates CDKN1A transcription (R-HSA-8941855)	7	2	0.74	+	2.69	0.171	0.756	0.767004
MECP2 regulates transcription of neuronal ligands (R-HSA-9022702)	7	2	0.74	+	2.69	0.171	0.758	0.767004
Class I MHC mediated antigen processing & presentation (R-HSA-983169)	371	33	39.43	-	0.84	0.171	0.757	0.767004
Surfactant metabolism (R-HSA-5683826)	30	1	3.19	-	0.31	0.172	0.749	0.764472
Pyruvate metabolism (R-HSA-70268)	30	1	3.19	-	0.31	0.172	0.75	0.764472
Enkephalin release (P05913)	35	6	3.72	+	1.61	0.173	0.67	0.761954
Post-translational protein phosphorylation (R-HSA-8957275)	107	15	11.37	+	1.32	0.174	0.754	0.759451
Signaling by NOTCH (R-HSA-157118)	200	26	21.26	+	1.22	0.176	0.761	0.754487
Heterotrimeric G-protein signaling pathway-Gq alpha and Go alpha mediated pathway (P00027)	124	17	13.18	+	1.29	0.177	0.672	0.752027
TP53 Regulates Transcription of Cell Death Genes (R-HSA-5633008)	43	7	4.57	+	1.53	0.178	0.768	0.74958
Antigen processing: Ubiquitination & Proteasome degradation (R-HSA-983168)	308	27	32.74	-	0.82	0.179	0.772	0.747147
TRAF6 mediated IRF7 activation (R-HSA-933541)	28	5	2.98	+	1.68	0.181	0.773	0.742321
Notch-HLH transcription pathway (R-HSA-350054)	28	5	2.98	+	1.68	0.181	0.774	0.742321
COPI-independent Golgi-to-ER retrograde traffic (R-HSA-6811436)	51	8	5.42	+	1.48	0.181	0.775	0.742321
Apoptotic execution phase (R-HSA-75153)	51	8	5.42	+	1.48	0.181	0.777	0.742321
Recruitment and ATM-mediated phosphorylation of repair and signaling proteins at DNA double strand breaks (R-HSA-5693565)	59	9	6.27	+	1.44	0.182	0.776	0.739929
Nucleotide-like (purinergic) receptors (R-HSA-418038)	16	0	1.7	-	0.01	0.182	0.772	0.739929
Biosynthesis of DHA-derived SPMs (R-HSA-9018677)	16	0	1.7	-	0.01	0.182	0.773	0.739929
Elevation of cytosolic Ca2+ levels (R-HSA-139853)	16	0	1.7	-	0.01	0.182	0.775	0.739929
FGFR2 ligand binding and activation (R-HSA-190241)	16	0	1.7	-	0.01	0.182	0.776	0.739929
MAP3K8 (TPL2)-dependent MAPK1/3 activation (R-HSA-5684264)	16	0	1.7	-	0.01	0.182	0.777	0.739929
Scavenging of heme from plasma (R-HSA-2168880)	76	5	8.08	-	0.62	0.184	0.776	0.735182
Initial triggering of complement (R-HSA-166663)	87	6	9.25	-	0.65	0.185	0.778	0.732828
G2/M Transition (R-HSA-69275)	193	25	20.51	+	1.22	0.186	0.782	0.730487
Signaling by ERBB2 KD Mutants (R-HSA-9664565)	21	4	2.23	+	1.79	0.187	0.779	0.728158
RHO GTPases activate PAKs (R-HSA-5627123)	21	4	2.23	+	1.79	0.187	0.78	0.728158
ZBP1(DAI) mediated induction of type I IFNs (R-HSA-1606322)	21	4	2.23	+	1.79	0.187	0.782	0.728158
PCNA-Dependent Long Patch Base Excision Repair (R-HSA-5651801)	21	4	2.23	+	1.79	0.187	0.783	0.728158
Interleukin-37 signaling (R-HSA-9008059)	21	4	2.23	+	1.79	0.187	0.785	0.728158
G1/S Transition (R-HSA-69206)	130	10	13.82	-	0.72	0.187	0.776	0.728158
PD-1 signaling (R-HSA-389948)	29	1	3.08	-	0.32	0.187	0.776	0.728158
TNFs bind their physiological receptors (R-HSA-5669034)	29	1	3.08	-	0.32	0.187	0.778	0.728158
Attenuation phase (R-HSA-3371568)	14	3	1.49	+	2.02	0.188	0.771	0.725842
Triglyceride biosynthesis (R-HSA-75109)	14	3	1.49	+	2.02	0.188	0.773	0.725842
LGI-ADAM interactions (R-HSA-5682910)	14	3	1.49	+	2.02	0.188	0.774	0.725842
Prolonged ERK activation events (R-HSA-169893)	14	3	1.49	+	2.02	0.188	0.776	0.725842
Tryptophan catabolism (R-HSA-71240)	14	3	1.49	+	2.02	0.188	0.777	0.725842
Signaling by NTRK3 (TRKC) (R-HSA-9034015)	14	3	1.49	+	2.02	0.188	0.778	0.725842
Transcriptional regulation by the AP-2 (TFAP2) family of transcription factors (R-HSA-8864260)	36	6	3.83	+	1.57	0.188	0.765	0.725842
HIV elongation arrest and recovery (R-HSA-167287)	36	6	3.83	+	1.57	0.188	0.766	0.725842
Pausing and recovery of HIV elongation (R-HSA-167290)	36	6	3.83	+	1.57	0.188	0.768	0.725842
Ca-dependent events (R-HSA-111996)	36	6	3.83	+	1.57	0.188	0.769	0.725842
ROS and RNS production in phagocytes (R-HSA-1222556)	36	6	3.83	+	1.57	0.188	0.77	0.725842
Hedgehog 'on' state (R-HSA-5632684)	84	12	8.93	+	1.34	0.19	0.769	0.721246
Coenzyme A linked carnitine metabolism (P02732)	2	1	0.21	+	4.7	0.192	0.695	0.716699
Carnitine metabolism (P02733)	2	1	0.21	+	4.7	0.192	0.711	0.716699
Defective SLC40A1 causes hemochromatosis 4 (HFE4) (duodenum) (R-HSA-5655799)	2	1	0.21	+	4.7	0.192	0.741	0.716699
Defective ABCG8 causes gallbladder disease 4 and sitosterolemia (R-HSA-5679090)	2	1	0.21	+	4.7	0.192	0.743	0.716699
Defective ABCG5 causes sitosterolemia (R-HSA-5679096)	2	1	0.21	+	4.7	0.192	0.744	0.716699
Defective Mismatch Repair Associated With PMS2 (R-HSA-5632987)	2	1	0.21	+	4.7	0.192	0.745	0.716699
Defective ABCA1 causes Tangier disease (R-HSA-5682113)	2	1	0.21	+	4.7	0.192	0.746	0.716699
Loss of MECP2 binding ability to 5mC-DNA (R-HSA-9022538)	2	1	0.21	+	4.7	0.192	0.748	0.716699
Pyrophosphate hydrolysis (R-HSA-71737)	2	1	0.21	+	4.7	0.192	0.749	0.716699
Abasic sugar-phosphate removal via the single-nucleotide replacement pathway (R-HSA-73930)	2	1	0.21	+	4.7	0.192	0.75	0.716699
Events associated with phagocytolytic activity of PMN cells (R-HSA-8941413)	2	1	0.21	+	4.7	0.192	0.752	0.716699
NTF4 activates NTRK2 (TRKB) signaling (R-HSA-9026357)	2	1	0.21	+	4.7	0.192	0.753	0.716699
Defective SLC7A7 causes lysinuric protein intolerance (LPI) (R-HSA-5660862)	2	1	0.21	+	4.7	0.192	0.754	0.716699
Regulation of gap junction activity (R-HSA-191650)	2	1	0.21	+	4.7	0.192	0.755	0.716699
Defective SLC7A9 causes cystinuria (CSNU) (R-HSA-5660883)	2	1	0.21	+	4.7	0.192	0.757	0.716699
Defective ABCC9 causes dilated cardiomyopathy 10, familial atrial fibrillation 12 and hypertrichotic osteochondrodysplasia (R-HSA-5678420)	2	1	0.21	+	4.7	0.192	0.758	0.716699
Intestinal infectious diseases (R-HSA-8942233)	2	1	0.21	+	4.7	0.192	0.759	0.716699
SDK interactions (R-HSA-373756)	2	1	0.21	+	4.7	0.192	0.761	0.716699
phospho-PLA2 pathway (R-HSA-111995)	2	1	0.21	+	4.7	0.192	0.762	0.716699
Glycogen storage disease type II (GAA) (R-HSA-5357609)	2	1	0.21	+	4.7	0.192	0.763	0.716699
NTF3 activates NTRK2 (TRKB) signaling (R-HSA-9025046)	2	1	0.21	+	4.7	0.192	0.765	0.716699
TGFBR2 MSI Frameshift Mutants in Cancer (R-HSA-3642279)	2	1	0.21	+	4.7	0.192	0.766	0.716699
Defective POMGNT1 causes MDDGA3, MDDGB3 and MDDGC3 (R-HSA-5083628)	2	1	0.21	+	4.7	0.192	0.767	0.716699
Defective ABCC8 can cause hypoglycemias and hyperglycemias (R-HSA-5683177)	2	1	0.21	+	4.7	0.192	0.769	0.716699
Agmatine biosynthesis (R-HSA-351143)	2	1	0.21	+	4.7	0.192	0.77	0.716699
BDNF activates NTRK2 (TRKB) signaling (R-HSA-9024909)	2	1	0.21	+	4.7	0.192	0.771	0.716699
Defective Mismatch Repair Associated With MLH1 (R-HSA-5545483)	2	1	0.21	+	4.7	0.192	0.773	0.716699
Defective SLC3A1 causes cystinuria (CSNU) (R-HSA-5619113)	2	1	0.21	+	4.7	0.192	0.774	0.716699
MyD88 deficiency (TLR5) (R-HSA-5602680)	2	1	0.21	+	4.7	0.192	0.776	0.716699
Phase 0 - rapid depolarisation (R-HSA-5576892)	44	7	4.68	+	1.5	0.192	0.738	0.716699
Retinoid metabolism and transport (R-HSA-975634)	44	7	4.68	+	1.5	0.192	0.74	0.716699
Signaling by FGFR (R-HSA-190236)	76	11	8.08	+	1.36	0.192	0.739	0.716699
ABC transporter disorders (R-HSA-5619084)	76	11	8.08	+	1.36	0.192	0.74	0.716699
Major pathway of rRNA processing in the nucleolus and cytosol (R-HSA-6791226)	182	15	19.34	-	0.78	0.192	0.737	0.716699
PLC beta mediated events (R-HSA-112043)	52	8	5.53	+	1.45	0.194	0.742	0.712198
Kinesins (R-HSA-983189)	60	9	6.38	+	1.41	0.194	0.739	0.712198
DNA Double Strand Break Response (R-HSA-5693606)	60	9	6.38	+	1.41	0.194	0.74	0.712198
Peroxisomal protein import (R-HSA-9033241)	60	9	6.38	+	1.41	0.194	0.741	0.712198
Inflammation mediated by chemokine and cytokine signaling pathway (P00031)	255	32	27.1	+	1.18	0.195	0.693	0.709965
rRNA processing in the nucleus and cytosol (R-HSA-8868773)	192	16	20.41	-	0.78	0.195	0.741	0.709965
Transcriptional regulation by RUNX3 (R-HSA-8878159)	93	13	9.88	+	1.32	0.197	0.748	0.705534
rRNA processing (R-HSA-72312)	202	17	21.47	-	0.79	0.197	0.748	0.705534
Toll-like Receptor Cascades (R-HSA-168898)	152	20	16.16	+	1.24	0.198	0.75	0.703335
Negative regulation of NOTCH4 signaling (R-HSA-9604323)	52	3	5.53	-	0.54	0.198	0.75	0.703335
Mitotic G2-G2/M phases (R-HSA-453274)	195	25	20.73	+	1.21	0.199	0.752	0.701147
Negative regulation of FGFR2 signaling (R-HSA-5654727)	28	1	2.98	-	0.34	0.203	0.761	0.692504
Myogenesis (R-HSA-525793)	28	1	2.98	-	0.34	0.203	0.762	0.692504
Platelet calcium homeostasis (R-HSA-418360)	28	1	2.98	-	0.34	0.203	0.763	0.692504
Misspliced GSK3beta mutants stabilize beta-catenin (R-HSA-5339716)	15	0	1.59	-	0.01	0.203	0.748	0.692504
Pentose phosphate pathway (R-HSA-71336)	15	0	1.59	-	0.01	0.203	0.749	0.692504
Synthesis of Prostaglandins (PG) and Thromboxanes (TX) (R-HSA-2162123)	15	0	1.59	-	0.01	0.203	0.75	0.692504
Eicosanoid ligand-binding receptors (R-HSA-391903)	15	0	1.59	-	0.01	0.203	0.751	0.692504
phosphorylation site mutants of CTNNB1 are not targeted to the proteasome by the destruction complex (R-HSA-4839743)	15	0	1.59	-	0.01	0.203	0.752	0.692504
Synthesis of bile acids and bile salts via 27-hydroxycholesterol (R-HSA-193807)	15	0	1.59	-	0.01	0.203	0.754	0.692504
Metabolism of nitric oxide: eNOS activation and regulation (R-HSA-202131)	15	0	1.59	-	0.01	0.203	0.755	0.692504
S33 mutants of beta-catenin aren't phosphorylated (R-HSA-5358747)	15	0	1.59	-	0.01	0.203	0.756	0.692504
S37 mutants of beta-catenin aren't phosphorylated (R-HSA-5358749)	15	0	1.59	-	0.01	0.203	0.757	0.692504
S45 mutants of beta-catenin aren't phosphorylated (R-HSA-5358751)	15	0	1.59	-	0.01	0.203	0.759	0.692504
T41 mutants of beta-catenin aren't phosphorylated (R-HSA-5358752)	15	0	1.59	-	0.01	0.203	0.76	0.692504
mRNA decay by 5' to 3' exoribonuclease (R-HSA-430039)	15	0	1.59	-	0.01	0.203	0.761	0.692504
HDR through Single Strand Annealing (SSA) (R-HSA-5685938)	37	6	3.93	+	1.53	0.204	0.751	0.69037
Interferon Signaling (R-HSA-913531)	196	25	20.83	+	1.2	0.206	0.756	0.686133
NOTCH1 Intracellular Domain Regulates Transcription (R-HSA-2122947)	45	7	4.78	+	1.46	0.207	0.758	0.68403
Transcriptional activation of mitochondrial biogenesis (R-HSA-2151201)	53	8	5.63	+	1.42	0.207	0.755	0.68403
Formation of TC-NER Pre-Incision Complex (R-HSA-6781823)	53	8	5.63	+	1.42	0.207	0.757	0.68403
Synthesis of PIPs at the plasma membrane (R-HSA-1660499)	53	8	5.63	+	1.42	0.207	0.758	0.68403
JNK (c-Jun kinases) phosphorylation and activation mediated by activated human TAK1 (R-HSA-450321)	22	4	2.34	+	1.71	0.208	0.753	0.681937
Citric acid cycle (TCA cycle) (R-HSA-71403)	22	4	2.34	+	1.71	0.208	0.754	0.681937
Nitric oxide stimulates guanylate cyclase (R-HSA-392154)	22	4	2.34	+	1.71	0.208	0.756	0.681937
Intrinsic Pathway of Fibrin Clot Formation (R-HSA-140837)	22	4	2.34	+	1.71	0.208	0.757	0.681937
Transcriptional regulation of pluripotent stem cells (R-HSA-452723)	22	4	2.34	+	1.71	0.208	0.758	0.681937
NOTCH2 Activation and Transmission of Signal to the Nucleus (R-HSA-2979096)	22	4	2.34	+	1.71	0.208	0.759	0.681937
Coenzyme A biosynthesis (P02736)	8	2	0.85	+	2.35	0.209	0.728	0.679854
MET activates RAS signaling (R-HSA-8851805)	8	2	0.85	+	2.35	0.209	0.744	0.679854
Phase 3 - rapid repolarisation (R-HSA-5576890)	8	2	0.85	+	2.35	0.209	0.745	0.679854
Acyl chain remodeling of DAG and TAG (R-HSA-1482883)	8	2	0.85	+	2.35	0.209	0.746	0.679854
Defective CHST6 causes MCDC1 (R-HSA-3656225)	8	2	0.85	+	2.35	0.209	0.747	0.679854
Binding of TCF/LEF:CTNNB1 to target gene promoters (R-HSA-4411364)	8	2	0.85	+	2.35	0.209	0.748	0.679854
Synthesis of PG (R-HSA-1483148)	8	2	0.85	+	2.35	0.209	0.75	0.679854
Netrin mediated repulsion signals (R-HSA-418886)	8	2	0.85	+	2.35	0.209	0.751	0.679854
Conjugation of salicylate with glycine (R-HSA-177128)	8	2	0.85	+	2.35	0.209	0.752	0.679854
Activation of PUMA and translocation to mitochondria (R-HSA-139915)	8	2	0.85	+	2.35	0.209	0.753	0.679854
RNF mutants show enhanced WNT signaling and proliferation (R-HSA-5340588)	8	2	0.85	+	2.35	0.209	0.754	0.679854
Noncanonical activation of NOTCH3 (R-HSA-9017802)	8	2	0.85	+	2.35	0.209	0.755	0.679854
T cell activation (P00053)	86	12	9.14	+	1.31	0.21	0.717	0.677781
Gene Silencing by RNA (R-HSA-211000)	103	14	10.95	+	1.28	0.213	0.756	0.67162
Constitutive Signaling by Aberrant PI3K in Cancer (R-HSA-2219530)	62	4	6.59	-	0.61	0.213	0.757	0.67162
Transcription-Coupled Nucleotide Excision Repair (TC-NER) (R-HSA-6781827)	78	11	8.29	+	1.33	0.214	0.755	0.669586
Glycogen breakdown (glycogenolysis) (R-HSA-70221)	15	3	1.59	+	1.88	0.215	0.756	0.667562
SUMOylation of DNA methylation proteins (R-HSA-4655427)	15	3	1.59	+	1.88	0.215	0.757	0.667562
Platelet Adhesion to exposed collagen (R-HSA-75892)	15	3	1.59	+	1.88	0.215	0.758	0.667562
Rap1 signalling (R-HSA-392517)	15	3	1.59	+	1.88	0.215	0.759	0.667562
Recognition of DNA damage by PCNA-containing replication complex (R-HSA-110314)	30	5	3.19	+	1.57	0.217	0.759	0.66354
FGFR2 mutant receptor activation (R-HSA-1839126)	30	5	3.19	+	1.57	0.217	0.76	0.66354
Inactivation, recovery and regulation of the phototransduction cascade (R-HSA-2514859)	30	5	3.19	+	1.57	0.217	0.761	0.66354
Cellular Senescence (R-HSA-2559583)	163	21	17.32	+	1.21	0.217	0.761	0.66354
Gamma carboxylation, hypusine formation and arylsulfatase activation (R-HSA-163841)	39	2	4.15	-	0.48	0.217	0.758	0.66354
Cytosolic sensors of pathogen-associated DNA (R-HSA-1834949)	62	9	6.59	+	1.37	0.219	0.762	0.659556
Endogenous sterols (R-HSA-211976)	27	1	2.87	-	0.35	0.219	0.76	0.659556
Negative regulation of FGFR4 signaling (R-HSA-5654733)	27	1	2.87	-	0.35	0.219	0.761	0.659556
Mitophagy (R-HSA-5205647)	27	1	2.87	-	0.35	0.219	0.762	0.659556
CCKR signaling map (P06959)	172	22	18.28	+	1.2	0.22	0.734	0.657577
Association of TriC/CCT with target proteins during biosynthesis (R-HSA-390471)	38	6	4.04	+	1.49	0.221	0.76	0.655608
Transcriptional Regulation by VENTX (R-HSA-8853884)	38	6	4.04	+	1.49	0.221	0.761	0.655608
Triglyceride metabolism (R-HSA-8979227)	38	6	4.04	+	1.49	0.221	0.762	0.655608
Fanconi Anemia Pathway (R-HSA-6783310)	38	6	4.04	+	1.49	0.221	0.763	0.655608
Defective B3GALTL causes Peters-plus syndrome (PpS) (R-HSA-5083635)	38	6	4.04	+	1.49	0.221	0.764	0.655608
HIV Transcription Elongation (R-HSA-167169)	46	7	4.89	+	1.43	0.222	0.758	0.653647
Formation of HIV-1 elongation complex containing HIV-1 Tat (R-HSA-167200)	46	7	4.89	+	1.43	0.222	0.759	0.653647
Tat-mediated elongation of the HIV-1 transcript (R-HSA-167246)	46	7	4.89	+	1.43	0.222	0.76	0.653647
RNA Polymerase I Transcription Initiation (R-HSA-73762)	46	7	4.89	+	1.43	0.222	0.761	0.653647
tRNA processing (R-HSA-72306)	104	14	11.05	+	1.27	0.223	0.761	0.651695
ER-Phagosome pathway (R-HSA-1236974)	83	6	8.82	-	0.68	0.223	0.761	0.651695
Antiviral mechanism by IFN-stimulated genes (R-HSA-1169410)	79	11	8.4	+	1.31	0.225	0.765	0.647817
Costimulation by the CD28 family (R-HSA-388841)	72	5	7.65	-	0.65	0.225	0.765	0.647817
Muscarinic acetylcholine receptor 2 and 4 signaling pathway (P00043)	61	4	6.48	-	0.62	0.225	0.737	0.647817
AXIN missense mutants destabilize the destruction complex (R-HSA-5467340)	14	0	1.49	-	0.01	0.226	0.753	0.645892
Truncations of AMER1 destabilize the destruction complex (R-HSA-5467348)	14	0	1.49	-	0.01	0.226	0.754	0.645892
Carnitine metabolism (R-HSA-200425)	14	0	1.49	-	0.01	0.226	0.755	0.645892
AXIN mutants destabilize the destruction complex, activating WNT signaling (R-HSA-4839735)	14	0	1.49	-	0.01	0.226	0.756	0.645892
truncated APC mutants destabilize the destruction complex (R-HSA-4839744)	14	0	1.49	-	0.01	0.226	0.757	0.645892
AMER1 mutants destabilize the destruction complex (R-HSA-4839748)	14	0	1.49	-	0.01	0.226	0.758	0.645892
Activated point mutants of FGFR2 (R-HSA-2033519)	14	0	1.49	-	0.01	0.226	0.759	0.645892
Phospholipase C-mediated cascade; FGFR2 (R-HSA-5654221)	14	0	1.49	-	0.01	0.226	0.76	0.645892
Prolactin receptor signaling (R-HSA-1170546)	14	0	1.49	-	0.01	0.226	0.761	0.645892
InlB-mediated entry of Listeria monocytogenes into host cell (R-HSA-8875360)	14	0	1.49	-	0.01	0.226	0.763	0.645892
Early Phase of HIV Life Cycle (R-HSA-162594)	14	0	1.49	-	0.01	0.226	0.764	0.645892
Retrograde neurotrophin signalling (R-HSA-177504)	14	0	1.49	-	0.01	0.226	0.765	0.645892
APC truncation mutants have impaired AXIN binding (R-HSA-5467337)	14	0	1.49	-	0.01	0.226	0.766	0.645892
ISG15 antiviral mechanism (R-HSA-1169408)	71	10	7.55	+	1.33	0.229	0.761	0.640165
Signaling by Erythropoietin (R-HSA-9006335)	23	4	2.44	+	1.64	0.231	0.763	0.636388
Glutamate Neurotransmitter Release Cycle (R-HSA-210500)	23	4	2.44	+	1.64	0.231	0.764	0.636388
RUNX2 regulates osteoblast differentiation (R-HSA-8940973)	23	4	2.44	+	1.64	0.231	0.766	0.636388
Downstream signaling of activated FGFR1 (R-HSA-5654687)	23	4	2.44	+	1.64	0.231	0.767	0.636388
Cellular response to heat stress (R-HSA-3371556)	88	12	9.35	+	1.28	0.232	0.765	0.634512
Cardiac conduction (R-HSA-5576891)	139	18	14.77	+	1.22	0.232	0.766	0.634512
DNA Damage Recognition in GG-NER (R-HSA-5696394)	38	2	4.04	-	0.5	0.232	0.766	0.634512
Cytoskeletal regulation by Rho GTPase (P00016)	82	6	8.72	-	0.69	0.233	0.75	0.632644
Stabilization of p53 (R-HSA-69541)	55	8	5.85	+	1.37	0.235	0.773	0.628932
HS-GAG biosynthesis (R-HSA-2022928)	31	5	3.29	+	1.52	0.236	0.775	0.627088
Nuclear signaling by ERBB4 (R-HSA-1251985)	31	5	3.29	+	1.52	0.236	0.776	0.627088
The phototransduction cascade (R-HSA-2514856)	31	5	3.29	+	1.52	0.236	0.777	0.627088
HIV Transcription Initiation (R-HSA-167161)	47	7	5	+	1.4	0.237	0.769	0.625252
RNA Polymerase II HIV Promoter Escape (R-HSA-167162)	47	7	5	+	1.4	0.237	0.77	0.625252
Nuclear Envelope Breakdown (R-HSA-2980766)	47	7	5	+	1.4	0.237	0.771	0.625252
RNA Polymerase II Transcription Initiation And Promoter Clearance (R-HSA-76042)	47	7	5	+	1.4	0.237	0.772	0.625252
RNA Polymerase II Promoter Escape (R-HSA-73776)	47	7	5	+	1.4	0.237	0.773	0.625252
RNA Polymerase II Transcription Pre-Initiation And Promoter Opening (R-HSA-73779)	47	7	5	+	1.4	0.237	0.774	0.625252
RNA Polymerase II Transcription Initiation (R-HSA-75953)	47	7	5	+	1.4	0.237	0.775	0.625252
HDACs deacetylate histones (R-HSA-3214815)	60	4	6.38	-	0.63	0.237	0.767	0.625252
Negative regulation of FGFR1 signaling (R-HSA-5654726)	26	1	2.76	-	0.36	0.237	0.767	0.625252
Activation of AMPK downstream of NMDARs (R-HSA-9619483)	26	1	2.76	-	0.36	0.237	0.768	0.625252
Translesion synthesis by Y family DNA polymerases bypasses lesions on DNA template (R-HSA-110313)	39	6	4.15	+	1.45	0.238	0.764	0.623423
Presynaptic phase of homologous DNA pairing and strand exchange (R-HSA-5693616)	39	6	4.15	+	1.45	0.238	0.765	0.623423
O-glycosylation of TSR domain-containing proteins (R-HSA-5173214)	39	6	4.15	+	1.45	0.238	0.766	0.623423
Formation of Fibrin Clot (Clotting Cascade) (R-HSA-140877)	39	6	4.15	+	1.45	0.238	0.767	0.623423
PPARA activates gene expression (R-HSA-1989781)	114	15	12.12	+	1.24	0.238	0.764	0.623423
Amplification of signal from the kinetochores (R-HSA-141424)	92	7	9.78	-	0.72	0.24	0.769	0.619789
Amplification of signal from unattached kinetochores via a MAD2 inhibitory signal (R-HSA-141444)	92	7	9.78	-	0.72	0.24	0.77	0.619789
Heterotrimeric G-protein signaling pathway-Gi alpha and Gs alpha mediated pathway (P00026)	166	21	17.64	+	1.19	0.241	0.758	0.617983
Intra-Golgi and retrograde Golgi-to-ER traffic (R-HSA-6811442)	201	25	21.36	+	1.17	0.242	0.772	0.616185
Clathrin-mediated endocytosis (R-HSA-8856828)	144	12	15.31	-	0.78	0.242	0.773	0.616185
NRIF signals cell death from the nucleus (R-HSA-205043)	16	3	1.7	+	1.76	0.243	0.766	0.614394
Polo-like kinase mediated events (R-HSA-156711)	16	3	1.7	+	1.76	0.243	0.767	0.614394
Tie2 Signaling (R-HSA-210993)	16	3	1.7	+	1.76	0.243	0.768	0.614394
Transcription of E2F targets under negative control by p107 (RBL1) and p130 (RBL2) in complex with HDAC1 (R-HSA-1362300)	16	3	1.7	+	1.76	0.243	0.769	0.614394
Gastrin-CREB signalling pathway via PKC and MAPK (R-HSA-881907)	16	3	1.7	+	1.76	0.243	0.771	0.614394
Regulation of gene expression in late stage (branching morphogenesis) pancreatic bud precursor cells (R-HSA-210744)	16	3	1.7	+	1.76	0.243	0.772	0.614394
p75NTR signals via NF-kB (R-HSA-193639)	16	3	1.7	+	1.76	0.243	0.773	0.614394
Sema3A PAK dependent Axon repulsion (R-HSA-399954)	16	3	1.7	+	1.76	0.243	0.774	0.614394
Opioid Signalling (R-HSA-111885)	89	12	9.46	+	1.27	0.243	0.767	0.614394
Fcgamma receptor (FCGR) dependent phagocytosis (R-HSA-2029480)	149	19	15.84	+	1.2	0.244	0.766	0.61261
Cell-cell junction organization (R-HSA-421270)	64	9	6.8	+	1.32	0.245	0.771	0.610834
Downstream TCR signaling (R-HSA-202424)	102	8	10.84	-	0.74	0.246	0.771	0.609065
PI5P Regulates TP53 Acetylation (R-HSA-6811555)	9	2	0.96	+	2.09	0.248	0.767	0.605548
PI3K events in ERBB4 signaling (R-HSA-1250342)	9	2	0.96	+	2.09	0.248	0.763	0.605548
NR1H2 & NR1H3 regulate gene expression to control bile acid homeostasis (R-HSA-9623433)	9	2	0.96	+	2.09	0.248	0.764	0.605548
Regulation of PTEN localization (R-HSA-8948747)	9	2	0.96	+	2.09	0.248	0.765	0.605548
Sodium/Proton exchangers (R-HSA-425986)	9	2	0.96	+	2.09	0.248	0.766	0.605548
Conjugation of carboxylic acids (R-HSA-159424)	9	2	0.96	+	2.09	0.248	0.768	0.605548
Serine biosynthesis (R-HSA-977347)	9	2	0.96	+	2.09	0.248	0.769	0.605548
RUNX3 regulates p14-ARF (R-HSA-8951936)	9	2	0.96	+	2.09	0.248	0.77	0.605548
HDL remodeling (R-HSA-8964058)	9	2	0.96	+	2.09	0.248	0.772	0.605548
Regulation of PTEN mRNA translation (R-HSA-8943723)	9	2	0.96	+	2.09	0.248	0.773	0.605548
Amino Acid conjugation (R-HSA-156587)	9	2	0.96	+	2.09	0.248	0.774	0.605548
Highly calcium permeable nicotinic acetylcholine receptors (R-HSA-629597)	9	2	0.96	+	2.09	0.248	0.775	0.605548
Regulation of lipid metabolism by PPARalpha (R-HSA-400206)	115	15	12.22	+	1.23	0.248	0.775	0.605548
Fatty acid metabolism (R-HSA-8978868)	174	15	18.49	-	0.81	0.248	0.763	0.605548
Opioid proopiomelanocortin pathway (P05917)	37	2	3.93	-	0.51	0.248	0.767	0.605548
Activation of ATR in response to replication stress (R-HSA-176187)	37	2	3.93	-	0.51	0.248	0.776	0.605548
Gene and protein expression by JAK-STAT signaling after Interleukin-12 stimulation (R-HSA-8950505)	37	2	3.93	-	0.51	0.248	0.777	0.605548
Oxidative stress response (P00046)	56	8	5.95	+	1.34	0.249	0.757	0.603801
Meiotic recombination (R-HSA-912446)	56	8	5.95	+	1.34	0.249	0.764	0.603801
Arachidonic acid metabolism (R-HSA-2142753)	59	4	6.27	-	0.64	0.25	0.763	0.60206
Activation of the mRNA upon binding of the cap-binding complex and eIFs, and subsequent binding to 43S (R-HSA-72662)	59	4	6.27	-	0.64	0.25	0.764	0.60206
Dectin-1 mediated noncanonical NF-kB signaling (R-HSA-5607761)	59	4	6.27	-	0.64	0.25	0.765	0.60206
FCERI mediated NF-kB activation (R-HSA-2871837)	143	12	15.2	-	0.79	0.251	0.764	0.600326
Cholesterol biosynthesis (P00014)	13	0	1.38	-	0.01	0.251	0.723	0.600326
Heme biosynthesis (P02746)	13	0	1.38	-	0.01	0.251	0.735	0.600326
Salvage pyrimidine ribonucleotides (P02775)	13	0	1.38	-	0.01	0.251	0.749	0.600326
ERKs are inactivated (R-HSA-202670)	13	0	1.38	-	0.01	0.251	0.756	0.600326
Diseases associated with visual transduction (R-HSA-2474795)	13	0	1.38	-	0.01	0.251	0.757	0.600326
Hormone ligand-binding receptors (R-HSA-375281)	13	0	1.38	-	0.01	0.251	0.758	0.600326
Retinoid cycle disease events (R-HSA-2453864)	13	0	1.38	-	0.01	0.251	0.759	0.600326
Phospholipase C-mediated cascade; FGFR4 (R-HSA-5654228)	13	0	1.38	-	0.01	0.251	0.76	0.600326
Signaling by Activin (R-HSA-1502540)	13	0	1.38	-	0.01	0.251	0.761	0.600326
Heme biosynthesis (R-HSA-189451)	13	0	1.38	-	0.01	0.251	0.762	0.600326
Heme degradation (R-HSA-189483)	13	0	1.38	-	0.01	0.251	0.763	0.600326
The activation of arylsulfatases (R-HSA-1663150)	13	0	1.38	-	0.01	0.251	0.764	0.600326
Sema4D in semaphorin signaling (R-HSA-400685)	24	4	2.55	+	1.57	0.253	0.761	0.596879
Blood coagulation (P00011)	48	7	5.1	+	1.37	0.253	0.715	0.596879
Formation of HIV elongation complex in the absence of HIV Tat (R-HSA-167152)	48	7	5.1	+	1.37	0.253	0.76	0.596879
Transcriptional regulation by small RNAs (R-HSA-5578749)	73	10	7.76	+	1.29	0.254	0.761	0.595166
Senescence-Associated Secretory Phenotype (SASP) (R-HSA-2559582)	80	6	8.5	-	0.71	0.255	0.765	0.59346
Signaling by FGFR1 in disease (R-HSA-5655302)	32	5	3.4	+	1.47	0.256	0.764	0.59176
Plasma lipoprotein clearance (R-HSA-8964043)	32	5	3.4	+	1.47	0.256	0.765	0.59176
Adherens junctions interactions (R-HSA-418990)	32	5	3.4	+	1.47	0.256	0.766	0.59176
Cyclin A/B1/B2 associated events during G2/M transition (R-HSA-69273)	25	1	2.66	-	0.38	0.256	0.763	0.59176
Nuclear Events (kinase and transcription factor activation) (R-HSA-198725)	25	1	2.66	-	0.38	0.256	0.764	0.59176
Phospholipid metabolism (R-HSA-1483257)	212	26	22.53	+	1.15	0.258	0.767	0.58838
COPI-dependent Golgi-to-ER retrograde traffic (R-HSA-6811434)	99	13	10.52	+	1.24	0.26	0.771	0.585027
CD22 mediated BCR regulation (R-HSA-5690714)	69	5	7.33	-	0.68	0.26	0.771	0.585027
Influenza Infection (R-HSA-168254)	152	13	16.16	-	0.8	0.261	0.773	0.583359
Chromosome Maintenance (R-HSA-73886)	90	7	9.57	-	0.73	0.261	0.773	0.583359
Resolution of Sister Chromatid Cohesion (R-HSA-2500257)	121	10	12.86	-	0.78	0.263	0.777	0.580044
Hh mutants abrogate ligand secretion (R-HSA-5387390)	58	4	6.16	-	0.65	0.263	0.773	0.580044
NIK-->noncanonical NF-kB signaling (R-HSA-5676590)	58	4	6.16	-	0.65	0.263	0.774	0.580044
Translation initiation complex formation (R-HSA-72649)	58	4	6.16	-	0.65	0.263	0.775	0.580044
CDT1 association with the CDC6:ORC:origin complex (R-HSA-68827)	58	4	6.16	-	0.65	0.263	0.776	0.580044
Ribosomal scanning and start codon recognition (R-HSA-72702)	58	4	6.16	-	0.65	0.263	0.777	0.580044
Metabolic disorders of biological oxidation enzymes (R-HSA-5579029)	36	2	3.83	-	0.52	0.264	0.775	0.578396
NoRC negatively regulates rRNA expression (R-HSA-427413)	74	10	7.87	+	1.27	0.267	0.78	0.573489
RNA polymerase II transcribes snRNA genes (R-HSA-6807505)	74	10	7.87	+	1.27	0.267	0.781	0.573489
Amyloid fiber formation (R-HSA-977225)	79	6	8.4	-	0.71	0.267	0.779	0.573489
Gonadotropin-releasing hormone receptor pathway (P06664)	231	28	24.55	+	1.14	0.268	0.745	0.571865
TP53 Regulates Transcription of Cell Cycle Genes (R-HSA-6791312)	49	7	5.21	+	1.34	0.269	0.784	0.570248
RIP-mediated NFkB activation via ZBP1 (R-HSA-1810476)	17	3	1.81	+	1.66	0.271	0.785	0.567031
Norepinephrine Neurotransmitter Release Cycle (R-HSA-181430)	17	3	1.81	+	1.66	0.271	0.786	0.567031
Signaling by Ligand-Responsive EGFR Variants in Cancer (R-HSA-5637815)	17	3	1.81	+	1.66	0.271	0.787	0.567031
Signalling to RAS (R-HSA-167044)	17	3	1.81	+	1.66	0.271	0.788	0.567031
Constitutive Signaling by Ligand-Responsive EGFR Cancer Variants (R-HSA-1236382)	17	3	1.81	+	1.66	0.271	0.789	0.567031
Hyaluronan metabolism (R-HSA-2142845)	17	3	1.81	+	1.66	0.271	0.79	0.567031
Switching of origins to a post-replicative state (R-HSA-69052)	89	7	9.46	-	0.74	0.272	0.786	0.565431
PI5P, PP2A and IER3 Regulate PI3K/AKT Signaling (R-HSA-6811558)	89	7	9.46	-	0.74	0.272	0.787	0.565431
5-Hydroxytryptamine biosynthesis (P04371)	3	1	0.32	+	3.14	0.273	0.735	0.563837
Defective NEU1 causes sialidosis (R-HSA-4341670)	3	1	0.32	+	3.14	0.273	0.767	0.563837
Formation of the active cofactor, UDP-glucuronate (R-HSA-173599)	3	1	0.32	+	3.14	0.273	0.768	0.563837
Pyrimidine biosynthesis (R-HSA-500753)	3	1	0.32	+	3.14	0.273	0.769	0.563837
NFG and proNGF binds to p75NTR (R-HSA-205017)	3	1	0.32	+	3.14	0.273	0.77	0.563837
Progressive trimming of alpha-1,2-linked mannose residues from Man9/8/7GlcNAc2 to produce Man5GlcNAc2 (R-HSA-964827)	3	1	0.32	+	3.14	0.273	0.771	0.563837
Toxicity of botulinum toxin type C (BoNT/C) (R-HSA-5250971)	3	1	0.32	+	3.14	0.273	0.772	0.563837
Mitochondrial transcription initiation (R-HSA-163282)	3	1	0.32	+	3.14	0.273	0.773	0.563837
TGFBR2 Kinase Domain Mutants in Cancer (R-HSA-3645790)	3	1	0.32	+	3.14	0.273	0.774	0.563837
Intracellular metabolism of fatty acids regulates insulin secretion (R-HSA-434313)	3	1	0.32	+	3.14	0.273	0.775	0.563837
Type II Na+/Pi cotransporters (R-HSA-427589)	3	1	0.32	+	3.14	0.273	0.776	0.563837
Activation of BMF and translocation to mitochondria (R-HSA-139910)	3	1	0.32	+	3.14	0.273	0.777	0.563837
Defective AVP does not bind AVPR1A,B and causes neurohypophyseal diabetes insipidus (NDI) (R-HSA-5619099)	3	1	0.32	+	3.14	0.273	0.778	0.563837
Defective AMN causes hereditary megaloblastic anemia 1 (R-HSA-3359462)	3	1	0.32	+	3.14	0.273	0.779	0.563837
Defective CUBN causes hereditary megaloblastic anemia 1 (R-HSA-3359463)	3	1	0.32	+	3.14	0.273	0.78	0.563837
Signaling by plasma membrane FGFR1 fusions (R-HSA-8853336)	3	1	0.32	+	3.14	0.273	0.781	0.563837
Loss of Function of TGFBR2 in Cancer (R-HSA-3642278)	3	1	0.32	+	3.14	0.273	0.781	0.563837
Defective POMT2 causes MDDGA2, MDDGB2 and MDDGC2 (R-HSA-5083629)	3	1	0.32	+	3.14	0.273	0.782	0.563837
Defective POMT1 causes MDDGA1, MDDGB1 and MDDGC1 (R-HSA-5083633)	3	1	0.32	+	3.14	0.273	0.783	0.563837
Serotonin clearance from the synaptic cleft (R-HSA-380615)	3	1	0.32	+	3.14	0.273	0.784	0.563837
NR1D1 (REV-ERBA) represses gene expression (R-HSA-1368071)	3	1	0.32	+	3.14	0.273	0.785	0.563837
p38 MAPK pathway (P05918)	41	6	4.36	+	1.38	0.273	0.747	0.563837
TP53 Regulates Metabolic Genes (R-HSA-5628897)	83	11	8.82	+	1.25	0.273	0.786	0.563837
Transcriptional regulation of white adipocyte differentiation (R-HSA-381340)	83	11	8.82	+	1.25	0.273	0.787	0.563837
Histamine H2 receptor mediated signaling pathway (P04386)	25	4	2.66	+	1.51	0.276	0.733	0.559091
APC-Cdc20 mediated degradation of Nek2A (R-HSA-179409)	25	4	2.66	+	1.51	0.276	0.771	0.559091
Resolution of AP sites via the multiple-nucleotide patch replacement pathway (R-HSA-110373)	25	4	2.66	+	1.51	0.276	0.772	0.559091
Downregulation of TGF-beta receptor signaling (R-HSA-2173788)	25	4	2.66	+	1.51	0.276	0.773	0.559091
Signaling by NOTCH2 (R-HSA-1980145)	33	5	3.51	+	1.43	0.276	0.773	0.559091
Activation of Matrix Metalloproteinases (R-HSA-1592389)	33	5	3.51	+	1.43	0.276	0.774	0.559091
Cellular responses to stress (R-HSA-2262752)	547	63	58.14	+	1.08	0.276	0.774	0.559091
Antigen processing-Cross presentation (R-HSA-1236975)	99	8	10.52	-	0.76	0.277	0.77	0.55752
Estrogen-dependent nuclear events downstream of ESR-membrane signaling (R-HSA-9634638)	24	1	2.55	-	0.39	0.277	0.768	0.55752
Other interleukin signaling (R-HSA-449836)	24	1	2.55	-	0.39	0.277	0.769	0.55752
Synthesis of very long-chain fatty acyl-CoAs (R-HSA-75876)	24	1	2.55	-	0.39	0.277	0.77	0.55752
Oxidative Stress Induced Senescence (R-HSA-2559580)	92	12	9.78	+	1.23	0.278	0.77	0.555955
Recruitment of NuMA to mitotic centrosomes (R-HSA-380320)	92	12	9.78	+	1.23	0.278	0.771	0.555955
G2/M Checkpoints (R-HSA-69481)	150	13	15.94	-	0.82	0.278	0.769	0.555955
Aspartate and asparagine metabolism (R-HSA-8963693)	12	0	1.28	-	0.01	0.279	0.758	0.554396
alpha-linolenic (omega3) and linoleic (omega6) acid metabolism (R-HSA-2046104)	12	0	1.28	-	0.01	0.279	0.759	0.554396
alpha-linolenic acid (ALA) metabolism (R-HSA-2046106)	12	0	1.28	-	0.01	0.279	0.76	0.554396
Ethanol oxidation (R-HSA-71384)	12	0	1.28	-	0.01	0.279	0.761	0.554396
P2Y receptors (R-HSA-417957)	12	0	1.28	-	0.01	0.279	0.762	0.554396
Tandem pore domain potassium channels (R-HSA-1296346)	12	0	1.28	-	0.01	0.279	0.763	0.554396
Regulation of IFNG signaling (R-HSA-877312)	12	0	1.28	-	0.01	0.279	0.764	0.554396
Gap junction degradation (R-HSA-190873)	12	0	1.28	-	0.01	0.279	0.765	0.554396
Erythrocytes take up carbon dioxide and release oxygen (R-HSA-1237044)	12	0	1.28	-	0.01	0.279	0.766	0.554396
Regulation of signaling by NODAL (R-HSA-1433617)	12	0	1.28	-	0.01	0.279	0.766	0.554396
FGFR4 ligand binding and activation (R-HSA-190322)	12	0	1.28	-	0.01	0.279	0.767	0.554396
Reversible hydration of carbon dioxide (R-HSA-1475029)	12	0	1.28	-	0.01	0.279	0.768	0.554396
Interleukin-2 signaling (R-HSA-9020558)	12	0	1.28	-	0.01	0.279	0.769	0.554396
O2/CO2 exchange in erythrocytes (R-HSA-1480926)	12	0	1.28	-	0.01	0.279	0.77	0.554396
HSF1 activation (R-HSA-3371511)	12	0	1.28	-	0.01	0.279	0.771	0.554396
Cell Cycle Checkpoints (R-HSA-69620)	270	25	28.7	-	0.87	0.281	0.761	0.551294
Metabolism of steroid hormones (R-HSA-196071)	35	2	3.72	-	0.54	0.282	0.763	0.549751
Detoxification of Reactive Oxygen Species (R-HSA-3299685)	35	2	3.72	-	0.54	0.282	0.764	0.549751
Intracellular signaling by second messengers (R-HSA-9006925)	287	34	30.5	+	1.11	0.285	0.771	0.545155
Nucleotide Excision Repair (R-HSA-5696398)	110	14	11.69	+	1.2	0.286	0.772	0.543634
Folding of actin by CCT/TriC (R-HSA-390450)	10	2	1.06	+	1.88	0.287	0.761	0.542118
Interleukin-21 signaling (R-HSA-9020958)	10	2	1.06	+	1.88	0.287	0.762	0.542118
Neurotransmitter clearance (R-HSA-112311)	10	2	1.06	+	1.88	0.287	0.763	0.542118
Gamma-carboxylation of protein precursors (R-HSA-159740)	10	2	1.06	+	1.88	0.287	0.764	0.542118
Caspase activation via Dependence Receptors in the absence of ligand (R-HSA-418889)	10	2	1.06	+	1.88	0.287	0.765	0.542118
Role of second messengers in netrin-1 signaling (R-HSA-418890)	10	2	1.06	+	1.88	0.287	0.766	0.542118
Neurotoxicity of clostridium toxins (R-HSA-168799)	10	2	1.06	+	1.88	0.287	0.767	0.542118
Abacavir transport and metabolism (R-HSA-2161522)	10	2	1.06	+	1.88	0.287	0.768	0.542118
Chylomicron remodeling (R-HSA-8963901)	10	2	1.06	+	1.88	0.287	0.769	0.542118
IRAK2 mediated activation of TAK1 complex (R-HSA-937042)	10	2	1.06	+	1.88	0.287	0.769	0.542118
Ionotropic activity of kainate receptors (R-HSA-451306)	10	2	1.06	+	1.88	0.287	0.77	0.542118
Activation of Ca-permeable Kainate Receptor (R-HSA-451308)	10	2	1.06	+	1.88	0.287	0.771	0.542118
Acetylcholine regulates insulin secretion (R-HSA-399997)	10	2	1.06	+	1.88	0.287	0.772	0.542118
Glycolysis (R-HSA-70171)	67	9	7.12	+	1.26	0.287	0.772	0.542118
Plasma lipoprotein assembly, remodeling, and clearance (R-HSA-174824)	67	9	7.12	+	1.26	0.287	0.773	0.542118
HIV Life Cycle (R-HSA-162587)	149	13	15.84	-	0.82	0.287	0.772	0.542118
Regulation of expression of SLITs and ROBOs (R-HSA-9010553)	169	15	17.96	-	0.84	0.289	0.764	0.539102
Post-translational modification: synthesis of GPI-anchored proteins (R-HSA-163125)	93	12	9.88	+	1.21	0.29	0.766	0.537602
tRNA modification in the nucleus and cytosol (R-HSA-6782315)	42	6	4.46	+	1.34	0.291	0.764	0.536107
SUMOylation of transcription cofactors (R-HSA-3899300)	42	6	4.46	+	1.34	0.291	0.765	0.536107
TNF signaling (R-HSA-75893)	42	6	4.46	+	1.34	0.291	0.766	0.536107
Homologous DNA Pairing and Strand Exchange (R-HSA-5693579)	42	6	4.46	+	1.34	0.291	0.767	0.536107
PRC2 methylates histones and DNA (R-HSA-212300)	42	6	4.46	+	1.34	0.291	0.768	0.536107
Role of LAT2/NTAL/LAB on calcium mobilization (R-HSA-2730905)	77	6	8.18	-	0.73	0.291	0.764	0.536107
Interleukin-12 family signaling (R-HSA-447115)	56	4	5.95	-	0.67	0.291	0.763	0.536107
Degradation of DVL (R-HSA-4641258)	56	4	5.95	-	0.67	0.291	0.763	0.536107
Signaling by WNT (R-HSA-195721)	297	35	31.57	+	1.11	0.292	0.765	0.534617
Regulation of PTEN gene transcription (R-HSA-8943724)	59	8	6.27	+	1.28	0.294	0.767	0.531653
ABC-family proteins mediated transport (R-HSA-382556)	102	13	10.84	+	1.2	0.294	0.768	0.531653
PTEN Regulation (R-HSA-6807070)	137	17	14.56	+	1.17	0.294	0.767	0.531653
Metabolism of proteins (R-HSA-392499)	1977	218	210.13	+	1.04	0.294	0.766	0.531653
Transcriptional Regulation by E2F6 (R-HSA-8953750)	34	5	3.61	+	1.38	0.296	0.768	0.528708
Calmodulin induced events (R-HSA-111933)	34	5	3.61	+	1.38	0.296	0.769	0.528708
DNA methylation (R-HSA-5334118)	34	5	3.61	+	1.38	0.296	0.769	0.528708
CaM pathway (R-HSA-111997)	34	5	3.61	+	1.38	0.296	0.77	0.528708
FAS signaling pathway (P00020)	34	5	3.61	+	1.38	0.296	0.773	0.528708
Metabolism of RNA (R-HSA-8953854)	661	75	70.26	+	1.07	0.299	0.773	0.524329
Negative regulation of FGFR3 signaling (R-HSA-5654732)	23	1	2.44	-	0.41	0.299	0.771	0.524329
Mitochondrial calcium ion transport (R-HSA-8949215)	23	1	2.44	-	0.41	0.299	0.772	0.524329
Thromboxane signalling through TP receptor (R-HSA-428930)	23	1	2.44	-	0.41	0.299	0.773	0.524329
TP53 Regulates Transcription of Genes Involved in G2 Cell Cycle Arrest (R-HSA-6804114)	18	3	1.91	+	1.57	0.3	0.771	0.522879
Downstream signaling of activated FGFR3 (R-HSA-5654708)	18	3	1.91	+	1.57	0.3	0.77	0.522879
Cell-extracellular matrix interactions (R-HSA-446353)	18	3	1.91	+	1.57	0.3	0.772	0.522879
Activation of SMO (R-HSA-5635838)	18	3	1.91	+	1.57	0.3	0.773	0.522879
Glycogen metabolism (R-HSA-8982491)	26	4	2.76	+	1.45	0.3	0.766	0.522879
Insulin receptor recycling (R-HSA-77387)	26	4	2.76	+	1.45	0.3	0.767	0.522879
Downstream signal transduction (R-HSA-186763)	26	4	2.76	+	1.45	0.3	0.768	0.522879
Fertilization (R-HSA-1187000)	26	4	2.76	+	1.45	0.3	0.769	0.522879
Resolution of D-loop Structures through Synthesis-Dependent Strand Annealing (SDSA) (R-HSA-5693554)	26	4	2.76	+	1.45	0.3	0.77	0.522879
Cellular responses to external stimuli (R-HSA-8953897)	561	64	59.63	+	1.07	0.3	0.764	0.522879
Keratan sulfate/keratin metabolism (R-HSA-1638074)	34	2	3.61	-	0.55	0.3	0.765	0.522879
Signaling by WNT in cancer (R-HSA-4791275)	34	2	3.61	-	0.55	0.3	0.766	0.522879
Autodegradation of the E3 ubiquitin ligase COP1 (R-HSA-349425)	51	7	5.42	+	1.29	0.301	0.764	0.521434
Signaling by PTK6 (R-HSA-8848021)	51	7	5.42	+	1.29	0.301	0.765	0.521434
Signaling by Non-Receptor Tyrosine Kinases (R-HSA-9006927)	51	7	5.42	+	1.29	0.301	0.766	0.521434
Integration of energy metabolism (R-HSA-163685)	107	9	11.37	-	0.79	0.301	0.765	0.521434
Glycerophospholipid biosynthesis (R-HSA-1483206)	129	16	13.71	+	1.17	0.302	0.765	0.519993
Negative epigenetic regulation of rRNA expression (R-HSA-5250941)	77	10	8.18	+	1.22	0.306	0.773	0.514279
Deubiquitination (R-HSA-5688426)	281	33	29.87	+	1.1	0.306	0.773	0.514279
Hh mutants that don't undergo autocatalytic processing are degraded by ERAD (R-HSA-5362768)	55	4	5.85	-	0.68	0.306	0.773	0.514279
CLEC7A (Dectin-1) signaling (R-HSA-5607764)	96	8	10.2	-	0.78	0.31	0.781	0.508638
Glucose metabolism (R-HSA-70326)	86	11	9.14	+	1.2	0.311	0.772	0.50724
Androgen biosynthesis (R-HSA-193048)	11	0	1.17	-	0.01	0.311	0.773	0.50724
Phenylalanine and tyrosine metabolism (R-HSA-8963691)	11	0	1.17	-	0.01	0.311	0.773	0.50724
Formation of annular gap junctions (R-HSA-196025)	11	0	1.17	-	0.01	0.311	0.774	0.50724
CDC6 association with the ORC:origin complex (R-HSA-68689)	11	0	1.17	-	0.01	0.311	0.775	0.50724
CD28 dependent Vav1 pathway (R-HSA-389359)	11	0	1.17	-	0.01	0.311	0.776	0.50724
Pyrimidine salvage (R-HSA-73614)	11	0	1.17	-	0.01	0.311	0.777	0.50724
Pyrimidine catabolism (R-HSA-73621)	11	0	1.17	-	0.01	0.311	0.778	0.50724
Phospholipase C-mediated cascade: FGFR1 (R-HSA-5654219)	11	0	1.17	-	0.01	0.311	0.779	0.50724
FGFR1 ligand binding and activation (R-HSA-190242)	11	0	1.17	-	0.01	0.311	0.779	0.50724
CLEC7A (Dectin-1) induces NFAT activation (R-HSA-5607763)	11	0	1.17	-	0.01	0.311	0.78	0.50724
eNOS activation (R-HSA-203615)	11	0	1.17	-	0.01	0.311	0.781	0.50724
SLBP Dependent Processing of Replication-Dependent Histone Pre-mRNAs (R-HSA-77588)	11	0	1.17	-	0.01	0.311	0.782	0.50724
RAB geranylgeranylation (R-HSA-8873719)	65	5	6.91	-	0.72	0.312	0.775	0.505845
Toll Like Receptor 9 (TLR9) Cascade (R-HSA-168138)	95	12	10.1	+	1.19	0.314	0.778	0.50307
DNA Replication (R-HSA-69306)	126	11	13.39	-	0.82	0.314	0.778	0.50307
Signaling by Insulin receptor (R-HSA-74752)	69	9	7.33	+	1.23	0.315	0.78	0.501689
N-glycan trimming in the ER and Calnexin/Calreticulin cycle (R-HSA-532668)	35	5	3.72	+	1.34	0.317	0.783	0.498941
Mitotic Prophase (R-HSA-68875)	104	13	11.05	+	1.18	0.317	0.783	0.498941
Gluconeogenesis (R-HSA-70263)	33	2	3.51	-	0.57	0.319	0.786	0.496209
Synthesis of bile acids and bile salts (R-HSA-192105)	33	2	3.51	-	0.57	0.319	0.787	0.496209
Packaging Of Telomere Ends (R-HSA-171306)	33	2	3.51	-	0.57	0.319	0.787	0.496209
Pre-NOTCH Expression and Processing (R-HSA-1912422)	78	10	8.29	+	1.21	0.32	0.786	0.49485
UCH proteinases (R-HSA-5689603)	95	8	10.1	-	0.79	0.321	0.788	0.493495
SCF-beta-TrCP mediated degradation of Emi1 (R-HSA-174113)	54	4	5.74	-	0.7	0.321	0.788	0.493495
E3 ubiquitin ligases ubiquitinate target proteins (R-HSA-8866654)	54	4	5.74	-	0.7	0.321	0.789	0.493495
Pink/Parkin Mediated Mitophagy (R-HSA-5205685)	22	1	2.34	-	0.43	0.322	0.784	0.492144
ADP signalling through P2Y purinoceptor 12 (R-HSA-392170)	22	1	2.34	-	0.43	0.322	0.785	0.492144
RA biosynthesis pathway (R-HSA-5365859)	22	1	2.34	-	0.43	0.322	0.786	0.492144
Chaperone Mediated Autophagy (R-HSA-9613829)	22	1	2.34	-	0.43	0.322	0.786	0.492144
RAF-independent MAPK1/3 activation (R-HSA-112409)	22	1	2.34	-	0.43	0.322	0.787	0.492144
E2F mediated regulation of DNA replication (R-HSA-113510)	22	1	2.34	-	0.43	0.322	0.788	0.492144
VEGFR2 mediated vascular permeability (R-HSA-5218920)	27	4	2.87	+	1.39	0.324	0.785	0.489455
BMAL1:CLOCK,NPAS2 activates circadian gene expression (R-HSA-1368108)	27	4	2.87	+	1.39	0.324	0.786	0.489455
Effects of PIP2 hydrolysis (R-HSA-114508)	27	4	2.87	+	1.39	0.324	0.787	0.489455
DNA Damage/Telomere Stress Induced Senescence (R-HSA-2559586)	61	8	6.48	+	1.23	0.325	0.787	0.488117
SUMOylation of immune response proteins (R-HSA-4755510)	11	2	1.17	+	1.71	0.326	0.775	0.486782
GP1b-IX-V activation signalling (R-HSA-430116)	11	2	1.17	+	1.71	0.326	0.776	0.486782
p38MAPK events (R-HSA-171007)	11	2	1.17	+	1.71	0.326	0.777	0.486782
SHC-mediated cascade:FGFR3 (R-HSA-5654704)	11	2	1.17	+	1.71	0.326	0.778	0.486782
Establishment of Sister Chromatid Cohesion (R-HSA-2468052)	11	2	1.17	+	1.71	0.326	0.779	0.486782
GRB2 events in EGFR signaling (R-HSA-179812)	11	2	1.17	+	1.71	0.326	0.779	0.486782
TICAM1,TRAF6-dependent induction of TAK1 complex (R-HSA-9014325)	11	2	1.17	+	1.71	0.326	0.78	0.486782
Frs2-mediated activation (R-HSA-170968)	11	2	1.17	+	1.71	0.326	0.781	0.486782
Apoptotic cleavage of cell adhesion proteins (R-HSA-351906)	11	2	1.17	+	1.71	0.326	0.782	0.486782
PECAM1 interactions (R-HSA-210990)	11	2	1.17	+	1.71	0.326	0.783	0.486782
Mucopolysaccharidoses (R-HSA-2206281)	11	2	1.17	+	1.71	0.326	0.783	0.486782
IRAK4 deficiency (TLR2/4) (R-HSA-5603041)	11	2	1.17	+	1.71	0.326	0.784	0.486782
Regulation of gene expression by Hypoxia-inducible Factor (R-HSA-1234158)	11	2	1.17	+	1.71	0.326	0.785	0.486782
NOTCH4 Activation and Transmission of Signal to the Nucleus (R-HSA-9013700)	11	2	1.17	+	1.71	0.326	0.786	0.486782
Gamma-carboxylation, transport, and amino-terminal cleavage of proteins (R-HSA-159854)	11	2	1.17	+	1.71	0.326	0.787	0.486782
Loss of function of MECP2 in Rett syndrome (R-HSA-9005891)	11	2	1.17	+	1.71	0.326	0.788	0.486782
Highly calcium permeable postsynaptic nicotinic acetylcholine receptors (R-HSA-629594)	11	2	1.17	+	1.71	0.326	0.788	0.486782
Pervasive developmental disorders (R-HSA-9005895)	11	2	1.17	+	1.71	0.326	0.789	0.486782
Free fatty acids regulate insulin secretion (R-HSA-400451)	11	2	1.17	+	1.71	0.326	0.79	0.486782
Pyrimidine Metabolism (P02771)	11	2	1.17	+	1.71	0.326	0.838	0.486782
Hedgehog ligand biogenesis (R-HSA-5358346)	64	5	6.8	-	0.74	0.326	0.775	0.486782
Transcriptional activity of SMAD2/SMAD3:SMAD4 heterotrimer (R-HSA-2173793)	44	6	4.68	+	1.28	0.327	0.777	0.485452
PIP3 activates AKT signaling (R-HSA-1257604)	248	29	26.36	+	1.1	0.328	0.777	0.484126
Regulation of TP53 Activity through Methylation (R-HSA-6804760)	19	3	2.02	+	1.49	0.329	0.775	0.482804
Receptor-type tyrosine-protein phosphatases (R-HSA-388844)	19	3	2.02	+	1.49	0.329	0.772	0.482804
RHO GTPases Activate ROCKs (R-HSA-5627117)	19	3	2.02	+	1.49	0.329	0.773	0.482804
RHO GTPases activate CIT (R-HSA-5625900)	19	3	2.02	+	1.49	0.329	0.774	0.482804
Regulation of TLR by endogenous ligand (R-HSA-5686938)	19	3	2.02	+	1.49	0.329	0.775	0.482804
Other semaphorin interactions (R-HSA-416700)	19	3	2.02	+	1.49	0.329	0.776	0.482804
Conversion from APC/C:Cdc20 to APC/C:Cdh1 in late anaphase (R-HSA-176407)	19	3	2.02	+	1.49	0.329	0.777	0.482804
Phosphorylation of the APC/C (R-HSA-176412)	19	3	2.02	+	1.49	0.329	0.778	0.482804
Protein ubiquitination (R-HSA-8852135)	74	6	7.87	-	0.76	0.33	0.774	0.481486
Formation of Incision Complex in GG-NER (R-HSA-5696395)	43	3	4.57	-	0.66	0.33	0.773	0.481486
Amine ligand-binding receptors (R-HSA-375280)	43	3	4.57	-	0.66	0.33	0.774	0.481486
Signaling by Retinoic Acid (R-HSA-5362517)	43	3	4.57	-	0.66	0.33	0.775	0.481486
Separation of Sister Chromatids (R-HSA-2467813)	184	17	19.56	-	0.87	0.331	0.773	0.480172
Global Genome Nucleotide Excision Repair (GG-NER) (R-HSA-5696399)	84	7	8.93	-	0.78	0.332	0.774	0.478862
Cyclin A:Cdk2-associated events at S phase entry (R-HSA-69656)	84	7	8.93	-	0.78	0.332	0.775	0.478862
RHO GTPases Activate Formins (R-HSA-5663220)	134	12	14.24	-	0.84	0.334	0.778	0.476254
Cargo recognition for clathrin-mediated endocytosis (R-HSA-8856825)	104	9	11.05	-	0.81	0.334	0.779	0.476254
MAPK6/MAPK4 signaling (R-HSA-5687128)	88	11	9.35	+	1.18	0.336	0.782	0.473661
Regulation of TP53 Activity (R-HSA-5633007)	159	19	16.9	+	1.12	0.336	0.78	0.473661
Gap junction assembly (R-HSA-190861)	36	5	3.83	+	1.31	0.337	0.783	0.47237
Opioid prodynorphin pathway (P05916)	36	5	3.83	+	1.31	0.337	0.853	0.47237
Mitotic Metaphase and Anaphase (R-HSA-2555396)	193	18	20.51	-	0.88	0.338	0.784	0.471083
Nucleobase catabolism (R-HSA-8956319)	32	2	3.4	-	0.59	0.339	0.784	0.4698
SMAD2/SMAD3:SMAD4 heterotrimer regulates transcription (R-HSA-2173796)	32	2	3.4	-	0.59	0.339	0.785	0.4698
RNA Polymerase I Promoter Opening (R-HSA-73728)	32	2	3.4	-	0.59	0.339	0.786	0.4698
Pre-NOTCH Transcription and Translation (R-HSA-1912408)	62	8	6.59	+	1.21	0.34	0.786	0.468521
Beta-catenin independent WNT signaling (R-HSA-3858494)	142	17	15.09	+	1.13	0.345	0.795	0.462181
HCMV Infection (R-HSA-9609646)	123	11	13.07	-	0.84	0.345	0.795	0.462181
Antigen activates B Cell Receptor (BCR) leading to generation of second messengers (R-HSA-983695)	93	8	9.88	-	0.81	0.345	0.786	0.462181
Thyroxine biosynthesis (R-HSA-209968)	10	0	1.06	-	0.01	0.345	0.786	0.462181
MASTL Facilitates Mitotic Progression (R-HSA-2465910)	10	0	1.06	-	0.01	0.345	0.787	0.462181
Activation of PPARGC1A (PGC-1alpha) by phosphorylation (R-HSA-2151209)	10	0	1.06	-	0.01	0.345	0.788	0.462181
Tetrahydrobiopterin (BH4) synthesis, recycling, salvage and regulation (R-HSA-1474151)	10	0	1.06	-	0.01	0.345	0.789	0.462181
Ketone body metabolism (R-HSA-74182)	10	0	1.06	-	0.01	0.345	0.79	0.462181
Negative regulation of activity of TFAP2 (AP-2) family transcription factors (R-HSA-8866904)	10	0	1.06	-	0.01	0.345	0.79	0.462181
Glycoprotein hormones (R-HSA-209822)	10	0	1.06	-	0.01	0.345	0.791	0.462181
Glucocorticoid biosynthesis (R-HSA-194002)	10	0	1.06	-	0.01	0.345	0.792	0.462181
FGFRL1 modulation of FGFR1 signaling (R-HSA-5658623)	10	0	1.06	-	0.01	0.345	0.793	0.462181
Reactions specific to the complex N-glycan synthesis pathway (R-HSA-975578)	10	0	1.06	-	0.01	0.345	0.794	0.462181
SLBP independent Processing of Histone Pre-mRNAs (R-HSA-111367)	10	0	1.06	-	0.01	0.345	0.794	0.462181
mRNA Editing (R-HSA-75072)	10	0	1.06	-	0.01	0.345	0.795	0.462181
Nicotine degradation (P05914)	10	0	1.06	-	0.01	0.345	0.861	0.462181
Transcriptional activation of p53 responsive genes (R-HSA-69560)	4	1	0.43	+	2.35	0.346	0.778	0.460924
Activated NTRK2 signals through PLCG1 (R-HSA-9026527)	4	1	0.43	+	2.35	0.346	0.768	0.460924
TET1,2,3 and TDG demethylate DNA (R-HSA-5221030)	4	1	0.43	+	2.35	0.346	0.769	0.460924
Molybdenum cofactor biosynthesis (R-HSA-947581)	4	1	0.43	+	2.35	0.346	0.77	0.460924
Resolution of AP sites via the single-nucleotide replacement pathway (R-HSA-110381)	4	1	0.43	+	2.35	0.346	0.77	0.460924
Ficolins bind to repetitive carbohydrate structures on the target cell surface (R-HSA-2855086)	4	1	0.43	+	2.35	0.346	0.771	0.460924
Activation of AMPA receptors (R-HSA-399710)	4	1	0.43	+	2.35	0.346	0.772	0.460924
TGFBR1 LBD Mutants in Cancer (R-HSA-3656535)	4	1	0.43	+	2.35	0.346	0.773	0.460924
HCN channels (R-HSA-1296061)	4	1	0.43	+	2.35	0.346	0.773	0.460924
Interleukin-38 signaling (R-HSA-9007892)	4	1	0.43	+	2.35	0.346	0.774	0.460924
Toxicity of botulinum toxin type A (BoNT/A) (R-HSA-5250968)	4	1	0.43	+	2.35	0.346	0.775	0.460924
SLIT2:ROBO1 increases RHOA activity (R-HSA-8985586)	4	1	0.43	+	2.35	0.346	0.776	0.460924
Neurotransmitter uptake and metabolism In glial cells (R-HSA-112313)	4	1	0.43	+	2.35	0.346	0.776	0.460924
Transcriptional activation of cell cycle inhibitor p21 (R-HSA-69895)	4	1	0.43	+	2.35	0.346	0.777	0.460924
Neurophilin interactions with VEGF and VEGFR (R-HSA-194306)	4	1	0.43	+	2.35	0.346	0.779	0.460924
Phosphorylation of proteins involved in G1/S transition by active Cyclin E:Cdk2 complexes (R-HSA-69200)	4	1	0.43	+	2.35	0.346	0.779	0.460924
NTRK2 activates RAC1 (R-HSA-9032759)	4	1	0.43	+	2.35	0.346	0.78	0.460924
Cam-PDE 1 activation (R-HSA-111957)	4	1	0.43	+	2.35	0.346	0.781	0.460924
Diseases of Base Excision Repair (R-HSA-9605308)	4	1	0.43	+	2.35	0.346	0.782	0.460924
Transcription from mitochondrial promoters (R-HSA-75944)	4	1	0.43	+	2.35	0.346	0.782	0.460924
Astrocytic Glutamate-Glutamine Uptake And Metabolism (R-HSA-210455)	4	1	0.43	+	2.35	0.346	0.783	0.460924
ALKBH3 mediated reversal of alkylation damage (R-HSA-112126)	4	1	0.43	+	2.35	0.346	0.784	0.460924
Proton/oligopeptide cotransporters (R-HSA-427975)	4	1	0.43	+	2.35	0.346	0.785	0.460924
GRB7 events in ERBB2 signaling (R-HSA-1306955)	4	1	0.43	+	2.35	0.346	0.786	0.460924
Catecholamine biosynthesis (R-HSA-209905)	4	1	0.43	+	2.35	0.346	0.786	0.460924
Glutamine glutamate conversion (P02745)	4	1	0.43	+	2.35	0.346	0.851	0.460924
Diseases of metabolism (R-HSA-5668914)	103	9	10.95	-	0.82	0.346	0.786	0.460924
Synthesis of PC (R-HSA-1483191)	28	4	2.98	+	1.34	0.347	0.765	0.459671
Signaling by BMP (R-HSA-201451)	28	4	2.98	+	1.34	0.347	0.766	0.459671
Processing of Capped Intronless Pre-mRNA (R-HSA-75067)	28	4	2.98	+	1.34	0.347	0.767	0.459671
Mitotic Anaphase (R-HSA-68882)	192	18	20.41	-	0.88	0.347	0.766	0.459671
Cobalamin (Cbl, vitamin B12) transport and metabolism (R-HSA-196741)	21	1	2.23	-	0.45	0.347	0.767	0.459671
Synthesis of Leukotrienes (LT) and Eoxins (EX) (R-HSA-2142691)	21	1	2.23	-	0.45	0.347	0.767	0.459671
VxPx cargo-targeting to cilium (R-HSA-5620916)	21	1	2.23	-	0.45	0.347	0.768	0.459671
5-Hydroxytryptamine degredation (P04372)	21	1	2.23	-	0.45	0.347	0.839	0.459671
Aggrephagy (R-HSA-9646399)	42	3	4.46	-	0.67	0.348	0.765	0.458421
Base-Excision Repair, AP Site Formation (R-HSA-73929)	42	3	4.46	-	0.67	0.348	0.765	0.458421
Bile acid and bile salt metabolism (R-HSA-194068)	42	3	4.46	-	0.67	0.348	0.766	0.458421
PI3K/AKT Signaling in Cancer (R-HSA-2219528)	89	11	9.46	+	1.16	0.35	0.767	0.455932
Golgi Associated Vesicle Biogenesis (R-HSA-432722)	54	7	5.74	+	1.22	0.352	0.771	0.453457
Ion homeostasis (R-HSA-5578775)	54	7	5.74	+	1.22	0.352	0.771	0.453457
Regulation of Apoptosis (R-HSA-169911)	52	4	5.53	-	0.72	0.353	0.772	0.452225
Regulation of actin dynamics for phagocytic cup formation (R-HSA-2029482)	125	15	13.29	+	1.13	0.354	0.774	0.450997
Influenza Viral RNA Transcription and Replication (R-HSA-168273)	132	12	14.03	-	0.86	0.355	0.775	0.449772
Synthesis of substrates in N-glycan biosythesis (R-HSA-446219)	63	8	6.7	+	1.19	0.356	0.777	0.44855
Inhibition of the proteolytic activity of APC/C required for the onset of anaphase by mitotic spindle checkpoint components (R-HSA-141405)	20	3	2.13	+	1.41	0.357	0.777	0.447332
Sema4D induced cell migration and growth-cone collapse (R-HSA-416572)	20	3	2.13	+	1.41	0.357	0.777	0.447332
Inactivation of APC/C via direct inhibition of the APC/C complex (R-HSA-141430)	20	3	2.13	+	1.41	0.357	0.778	0.447332
M Phase (R-HSA-68886)	352	40	37.41	+	1.07	0.357	0.777	0.447332
Regulation of TP53 Activity through Phosphorylation (R-HSA-6804756)	92	8	9.78	-	0.82	0.358	0.775	0.446117
Mitochondrial biogenesis (R-HSA-1592230)	92	8	9.78	-	0.82	0.358	0.775	0.446117
Degradation of beta-catenin by the destruction complex (R-HSA-195253)	82	7	8.72	-	0.8	0.358	0.776	0.446117
Cyclin E associated events during G1/S transition (R-HSA-69202)	82	7	8.72	-	0.8	0.358	0.777	0.446117
Signaling by the B Cell Receptor (BCR) (R-HSA-983705)	171	16	18.18	-	0.88	0.359	0.776	0.444906
MAPK targets/ Nuclear events mediated by MAP kinases (R-HSA-450282)	31	2	3.29	-	0.61	0.36	0.778	0.443697
Signal amplification (R-HSA-392518)	31	2	3.29	-	0.61	0.36	0.778	0.443697
GPCR ligand binding (R-HSA-500792)	462	46	49.11	-	0.94	0.361	0.778	0.442493
Miscellaneous substrates (R-HSA-211958)	12	2	1.28	+	1.57	0.364	0.778	0.438899
Repression of WNT target genes (R-HSA-4641265)	12	2	1.28	+	1.57	0.364	0.779	0.438899
SHC1 events in EGFR signaling (R-HSA-180336)	12	2	1.28	+	1.57	0.364	0.779	0.438899
Regulation of glycolysis by fructose 2,6-bisphosphate metabolism (R-HSA-9634600)	12	2	1.28	+	1.57	0.364	0.78	0.438899
Presynaptic nicotinic acetylcholine receptors (R-HSA-622323)	12	2	1.28	+	1.57	0.364	0.781	0.438899
Butyrophilin (BTN) family interactions (R-HSA-8851680)	12	2	1.28	+	1.57	0.364	0.782	0.438899
Pregnenolone biosynthesis (R-HSA-196108)	12	2	1.28	+	1.57	0.364	0.782	0.438899
Caspase-mediated cleavage of cytoskeletal proteins (R-HSA-264870)	12	2	1.28	+	1.57	0.364	0.783	0.438899
Activation of the TFAP2 (AP-2) family of transcription factors (R-HSA-8866907)	12	2	1.28	+	1.57	0.364	0.784	0.438899
Erythropoietin activates Phosphoinositide-3-kinase (PI3K) (R-HSA-9027276)	12	2	1.28	+	1.57	0.364	0.785	0.438899
Influenza Life Cycle (R-HSA-168255)	141	13	14.99	-	0.87	0.364	0.784	0.438899
Recognition and association of DNA glycosylase with site containing an affected pyrimidine (R-HSA-110328)	41	3	4.36	-	0.69	0.367	0.78	0.435334
Cleavage of the damaged pyrimidine (R-HSA-110329)	41	3	4.36	-	0.69	0.367	0.781	0.435334
Depyrimidination (R-HSA-73928)	41	3	4.36	-	0.69	0.367	0.782	0.435334
tRNA processing in the nucleus (R-HSA-6784531)	55	7	5.85	+	1.2	0.369	0.785	0.432974
FCERI mediated Ca+2 mobilization (R-HSA-2871809)	91	8	9.67	-	0.83	0.37	0.783	0.431798
Unfolded Protein Response (UPR) (R-HSA-381119)	91	8	9.67	-	0.83	0.37	0.783	0.431798
p53-Independent DNA Damage Response (R-HSA-69610)	51	4	5.42	-	0.74	0.37	0.785	0.431798
p53-Independent G1/S DNA damage checkpoint (R-HSA-69613)	51	4	5.42	-	0.74	0.37	0.786	0.431798
Vpu mediated degradation of CD4 (R-HSA-180534)	51	4	5.42	-	0.74	0.37	0.783	0.431798
Ubiquitin-dependent degradation of Cyclin D (R-HSA-75815)	51	4	5.42	-	0.74	0.37	0.783	0.431798
Ubiquitin Mediated Degradation of Phosphorylated Cdc25A (R-HSA-69601)	51	4	5.42	-	0.74	0.37	0.784	0.431798
Energy dependent regulation of mTOR by LKB1-AMPK (R-HSA-380972)	29	4	3.08	+	1.3	0.371	0.782	0.430626
Defective TPR may confer susceptibility towards thyroid papillary carcinoma (TPC) (R-HSA-5619107)	29	4	3.08	+	1.3	0.371	0.783	0.430626
Regulation of Glucokinase by Glucokinase Regulatory Protein (R-HSA-170822)	29	4	3.08	+	1.3	0.371	0.784	0.430626
Interleukin-17 signaling (R-HSA-448424)	71	6	7.55	-	0.8	0.371	0.781	0.430626
Transport of Mature mRNA derived from an Intron-Containing Transcript (R-HSA-159236)	71	6	7.55	-	0.8	0.371	0.782	0.430626
Ubiquitin proteasome pathway (P00060)	61	5	6.48	-	0.77	0.371	0.885	0.430626
p53-Dependent G1/S DNA damage checkpoint (R-HSA-69580)	64	8	6.8	+	1.18	0.372	0.781	0.429457
p53-Dependent G1 DNA Damage Response (R-HSA-69563)	64	8	6.8	+	1.18	0.372	0.781	0.429457
Inflammasomes (R-HSA-622312)	20	1	2.13	-	0.47	0.373	0.78	0.428291
G beta:gamma signalling through CDC42 (R-HSA-8964616)	20	1	2.13	-	0.47	0.373	0.781	0.428291
Negative regulation of MET activity (R-HSA-6807004)	20	1	2.13	-	0.47	0.373	0.781	0.428291
Synthesis, secretion, and inactivation of Glucagon-like Peptide-1 (GLP-1) (R-HSA-381771)	20	1	2.13	-	0.47	0.373	0.782	0.428291
Interferon gamma signaling (R-HSA-877300)	91	11	9.67	+	1.14	0.376	0.786	0.424812
Homology Directed Repair (R-HSA-5693538)	120	11	12.75	-	0.86	0.378	0.789	0.422508
Mitochondrial Fatty Acid Beta-Oxidation (R-HSA-77289)	38	5	4.04	+	1.24	0.379	0.79	0.421361
EGFR downregulation (R-HSA-182971)	30	2	3.19	-	0.63	0.382	0.795	0.417937
Synthesis of active ubiquitin: roles of E1 and E2 enzymes (R-HSA-8866652)	30	2	3.19	-	0.63	0.382	0.796	0.417937
RHO GTPases activate IQGAPs (R-HSA-5626467)	30	2	3.19	-	0.63	0.382	0.796	0.417937
Interleukin-3, Interleukin-5 and GM-CSF signaling (R-HSA-512988)	47	6	5	+	1.2	0.383	0.795	0.416801
XBP1(S) activates chaperone genes (R-HSA-381038)	47	6	5	+	1.2	0.383	0.796	0.416801
Signaling by EGFR (R-HSA-177929)	47	6	5	+	1.2	0.383	0.796	0.416801
Beta1 adrenergic receptor signaling pathway (P04377)	47	6	5	+	1.2	0.383	0.889	0.416801
Beta2 adrenergic receptor signaling pathway (P04378)	47	6	5	+	1.2	0.383	0.901	0.416801
ATF6 (ATF6-alpha) activates chaperone genes (R-HSA-381183)	9	0	0.96	-	0.01	0.384	0.781	0.415669
Alpha-defensins (R-HSA-1462054)	9	0	0.96	-	0.01	0.384	0.781	0.415669
EGFR interacts with phospholipase C-gamma (R-HSA-212718)	9	0	0.96	-	0.01	0.384	0.782	0.415669
Lipophagy (R-HSA-9613354)	9	0	0.96	-	0.01	0.384	0.783	0.415669
MAPK3 (ERK1) activation (R-HSA-110056)	9	0	0.96	-	0.01	0.384	0.783	0.415669
Prostanoid ligand receptors (R-HSA-391908)	9	0	0.96	-	0.01	0.384	0.784	0.415669
Signaling by Leptin (R-HSA-2586552)	9	0	0.96	-	0.01	0.384	0.785	0.415669
Synthesis of 5-eicosatetraenoic acids (R-HSA-2142688)	9	0	0.96	-	0.01	0.384	0.785	0.415669
Receptor Mediated Mitophagy (R-HSA-8934903)	9	0	0.96	-	0.01	0.384	0.786	0.415669
Calcineurin activates NFAT (R-HSA-2025928)	9	0	0.96	-	0.01	0.384	0.787	0.415669
Phospholipase C-mediated cascade; FGFR3 (R-HSA-5654227)	9	0	0.96	-	0.01	0.384	0.788	0.415669
FGFR3 ligand binding and activation (R-HSA-190239)	9	0	0.96	-	0.01	0.384	0.788	0.415669
MET receptor recycling (R-HSA-8875656)	9	0	0.96	-	0.01	0.384	0.789	0.415669
Prevention of phagosomal-lysosomal fusion (R-HSA-9636383)	9	0	0.96	-	0.01	0.384	0.79	0.415669
Adrenoceptors (R-HSA-390696)	9	0	0.96	-	0.01	0.384	0.79	0.415669
Transport of nucleotide sugars (R-HSA-727802)	9	0	0.96	-	0.01	0.384	0.791	0.415669
E2F-enabled inhibition of pre-replication complex formation (R-HSA-113507)	9	0	0.96	-	0.01	0.384	0.792	0.415669
Multifunctional anion exchangers (R-HSA-427601)	9	0	0.96	-	0.01	0.384	0.793	0.415669
Integration of provirus (R-HSA-162592)	9	0	0.96	-	0.01	0.384	0.793	0.415669
FGFR3c ligand binding and activation (R-HSA-190372)	9	0	0.96	-	0.01	0.384	0.794	0.415669
FGFR2b ligand binding and activation (R-HSA-190377)	9	0	0.96	-	0.01	0.384	0.795	0.415669
FGFR2c ligand binding and activation (R-HSA-190375)	9	0	0.96	-	0.01	0.384	0.795	0.415669
Opsins (R-HSA-419771)	9	0	0.96	-	0.01	0.384	0.796	0.415669
Presynaptic function of Kainate receptors (R-HSA-500657)	21	3	2.23	+	1.34	0.386	0.777	0.413413
Regulation of FZD by ubiquitination (R-HSA-4641263)	21	3	2.23	+	1.34	0.386	0.778	0.413413
Neurodegenerative Diseases (R-HSA-8863678)	21	3	2.23	+	1.34	0.386	0.779	0.413413
Deregulated CDK5 triggers multiple neurodegenerative pathways in Alzheimer's disease models (R-HSA-8862803)	21	3	2.23	+	1.34	0.386	0.779	0.413413
Regulation of signaling by CBL (R-HSA-912631)	21	3	2.23	+	1.34	0.386	0.78	0.413413
Mitochondrial tRNA aminoacylation (R-HSA-379726)	21	3	2.23	+	1.34	0.386	0.781	0.413413
Plasminogen activating cascade (P00050)	21	3	2.23	+	1.34	0.386	0.883	0.413413
Translocation of SLC2A4 (GLUT4) to the plasma membrane (R-HSA-1445148)	70	6	7.44	-	0.81	0.386	0.777	0.413413
Host Interactions with Influenza Factors (R-HSA-168253)	40	3	4.25	-	0.71	0.386	0.781	0.413413
RNA Polymerase III Abortive And Retractive Initiation (R-HSA-749476)	40	3	4.25	-	0.71	0.386	0.782	0.413413
Activation of gene expression by SREBF (SREBP) (R-HSA-2426168)	40	3	4.25	-	0.71	0.386	0.782	0.413413
RNA Polymerase III Transcription (R-HSA-74158)	40	3	4.25	-	0.71	0.386	0.783	0.413413
Interleukin-1 family signaling (R-HSA-446652)	137	16	14.56	+	1.1	0.387	0.775	0.412289
Formation of the cornified envelope (R-HSA-6809371)	129	12	13.71	-	0.88	0.387	0.776	0.412289
Oxytocin receptor mediated signaling pathway (P04391)	60	5	6.38	-	0.78	0.387	0.873	0.412289
snRNP Assembly (R-HSA-191859)	50	4	5.31	-	0.75	0.387	0.777	0.412289
Metabolism of non-coding RNA (R-HSA-194441)	50	4	5.31	-	0.75	0.387	0.777	0.412289
Regulation of ornithine decarboxylase (ODC) (R-HSA-350562)	50	4	5.31	-	0.75	0.387	0.778	0.412289
Mitotic Prometaphase (R-HSA-68877)	197	19	20.94	-	0.91	0.389	0.778	0.41005
Metabolism of steroids (R-HSA-8957322)	148	14	15.73	-	0.89	0.392	0.785	0.406714
Export of Viral Ribonucleoproteins from Nucleus (R-HSA-168274)	30	4	3.19	+	1.25	0.395	0.785	0.403403
RNA Polymerase I Transcription Termination (R-HSA-73863)	30	4	3.19	+	1.25	0.395	0.786	0.403403
Extension of Telomeres (R-HSA-180786)	30	4	3.19	+	1.25	0.395	0.787	0.403403
RUNX2 regulates bone development (R-HSA-8941326)	30	4	3.19	+	1.25	0.395	0.787	0.403403
FOXO-mediated transcription of oxidative stress, metabolic and neuronal genes (R-HSA-9615017)	30	4	3.19	+	1.25	0.395	0.788	0.403403
Activation of kainate receptors upon glutamate binding (R-HSA-451326)	30	4	3.19	+	1.25	0.395	0.789	0.403403
TNFR1-induced NFkappaB signaling pathway (R-HSA-5357956)	30	4	3.19	+	1.25	0.395	0.789	0.403403
De novo purine biosynthesis (P02738)	30	4	3.19	+	1.25	0.395	0.868	0.403403
Adrenaline and noradrenaline biosynthesis (P00001)	30	4	3.19	+	1.25	0.395	0.879	0.403403
Metabolism of lipids (R-HSA-556833)	733	75	77.91	-	0.96	0.397	0.788	0.401209
Macroautophagy (R-HSA-1632852)	128	12	13.6	-	0.88	0.398	0.79	0.400117
Signaling by GPCR (R-HSA-372790)	1212	132	128.82	+	1.02	0.399	0.79	0.399027
Regulation of APC/C activators between G1/S and early anaphase (R-HSA-176408)	79	7	8.4	-	0.83	0.399	0.791	0.399027
IRS-mediated signalling (R-HSA-112399)	39	5	4.15	+	1.21	0.4	0.788	0.39794
Negative regulation of MAPK pathway (R-HSA-5675221)	39	5	4.15	+	1.21	0.4	0.789	0.39794
Synthesis of PA (R-HSA-1483166)	39	5	4.15	+	1.21	0.4	0.789	0.39794
DAP12 interactions (R-HSA-2172127)	39	5	4.15	+	1.21	0.4	0.79	0.39794
Transport of Mature mRNA Derived from an Intronless Transcript (R-HSA-159231)	39	5	4.15	+	1.21	0.4	0.791	0.39794
Interleukin-4 and Interleukin-13 signaling (R-HSA-6785807)	111	13	11.8	+	1.1	0.401	0.785	0.396856
Synthesis of DNA (R-HSA-69239)	118	11	12.54	-	0.88	0.401	0.786	0.396856
Transport of connexons to the plasma membrane (R-HSA-190872)	19	1	2.02	-	0.5	0.401	0.786	0.396856
PKA-mediated phosphorylation of CREB (R-HSA-111931)	19	1	2.02	-	0.5	0.401	0.787	0.396856
Listeria monocytogenes entry into host cells (R-HSA-8876384)	19	1	2.02	-	0.5	0.401	0.787	0.396856
Class I peroxisomal membrane protein import (R-HSA-9603798)	19	1	2.02	-	0.5	0.401	0.788	0.396856
LDL clearance (R-HSA-8964038)	19	1	2.02	-	0.5	0.401	0.789	0.396856
Branched-chain amino acid catabolism (R-HSA-70895)	19	1	2.02	-	0.5	0.401	0.79	0.396856
5HT3 type receptor mediated signaling pathway (P04375)	19	1	2.02	-	0.5	0.401	0.869	0.396856
TNFR1-induced proapoptotic signaling (R-HSA-5357786)	13	2	1.38	+	1.45	0.402	0.778	0.395774
Synthesis, secretion, and inactivation of Glucose-dependent Insulinotropic Polypeptide (GIP) (R-HSA-400511)	13	2	1.38	+	1.45	0.402	0.779	0.395774
IRF3-mediated induction of type I IFN (R-HSA-3270619)	13	2	1.38	+	1.45	0.402	0.779	0.395774
ERBB2 Regulates Cell Motility (R-HSA-6785631)	13	2	1.38	+	1.45	0.402	0.78	0.395774
Presynaptic depolarization and calcium channel opening (R-HSA-112308)	13	2	1.38	+	1.45	0.402	0.781	0.395774
Cytosolic iron-sulfur cluster assembly (R-HSA-2564830)	13	2	1.38	+	1.45	0.402	0.781	0.395774
Dissolution of Fibrin Clot (R-HSA-75205)	13	2	1.38	+	1.45	0.402	0.782	0.395774
p75NTR recruits signalling complexes (R-HSA-209543)	13	2	1.38	+	1.45	0.402	0.783	0.395774
DCC mediated attractive signaling (R-HSA-418885)	13	2	1.38	+	1.45	0.402	0.783	0.395774
NF-kB is activated and signals survival (R-HSA-209560)	13	2	1.38	+	1.45	0.402	0.784	0.395774
Purine salvage (R-HSA-74217)	13	2	1.38	+	1.45	0.402	0.785	0.395774
PI3K events in ERBB2 signaling (R-HSA-1963642)	13	2	1.38	+	1.45	0.402	0.785	0.395774
Trafficking and processing of endosomal TLR (R-HSA-1679131)	13	2	1.38	+	1.45	0.402	0.786	0.395774
SHC-mediated cascade:FGFR1 (R-HSA-5654688)	13	2	1.38	+	1.45	0.402	0.787	0.395774
Vasopressin synthesis (P04395)	13	2	1.38	+	1.45	0.402	0.85	0.395774
De novo pyrimidine ribonucleotides biosythesis (P02740)	13	2	1.38	+	1.45	0.402	0.86	0.395774
Gap junction trafficking and regulation (R-HSA-157858)	48	6	5.1	+	1.18	0.402	0.777	0.395774
mRNA 3'-end processing (R-HSA-72187)	57	7	6.06	+	1.16	0.403	0.778	0.394695
PI Metabolism (R-HSA-1483255)	84	10	8.93	+	1.12	0.403	0.777	0.394695
Ca2+ pathway (R-HSA-4086398)	59	5	6.27	-	0.8	0.403	0.778	0.394695
Degradation of GLI2 by the proteasome (R-HSA-5610783)	59	5	6.27	-	0.8	0.403	0.779	0.394695
Dopamine receptor mediated signaling pathway (P05912)	59	5	6.27	-	0.8	0.403	0.841	0.394695
HDR through Homologous Recombination (HRR) (R-HSA-5685942)	66	8	7.02	+	1.14	0.404	0.776	0.393619
G1/S DNA Damage Checkpoints (R-HSA-69615)	66	8	7.02	+	1.14	0.404	0.777	0.393619
Mitotic Spindle Checkpoint (R-HSA-69618)	108	10	11.48	-	0.87	0.404	0.776	0.393619
Regulation of activated PAK-2p34 by proteasome mediated degradation (R-HSA-211733)	49	4	5.21	-	0.77	0.405	0.776	0.392545
Retrograde transport at the Trans-Golgi-Network (R-HSA-6811440)	49	4	5.21	-	0.77	0.405	0.776	0.392545
Cross-presentation of soluble exogenous antigens (endosomes) (R-HSA-1236978)	49	4	5.21	-	0.77	0.405	0.777	0.392545
Activation of GABAB receptors (R-HSA-991365)	39	3	4.15	-	0.72	0.405	0.776	0.392545
GABA B receptor activation (R-HSA-977444)	39	3	4.15	-	0.72	0.405	0.776	0.392545
Acyl chain remodelling of PE (R-HSA-1482839)	29	2	3.08	-	0.65	0.405	0.776	0.392545
DNA Double-Strand Break Repair (R-HSA-5693532)	148	17	15.73	+	1.08	0.407	0.778	0.390406
RUNX3 regulates BCL2L11 (BIM) transcription (R-HSA-8952158)	5	1	0.53	+	1.88	0.412	0.763	0.385103
NGF-independant TRKA activation (R-HSA-187024)	5	1	0.53	+	1.88	0.412	0.764	0.385103
VLDL assembly (R-HSA-8866423)	5	1	0.53	+	1.88	0.412	0.764	0.385103
Tachykinin receptors bind tachykinins (R-HSA-380095)	5	1	0.53	+	1.88	0.412	0.765	0.385103
N-glycan trimming and elongation in the cis-Golgi (R-HSA-964739)	5	1	0.53	+	1.88	0.412	0.766	0.385103
Activation of NOXA and translocation to mitochondria (R-HSA-111448)	5	1	0.53	+	1.88	0.412	0.766	0.385103
RUNX1 regulates expression of components of tight junctions (R-HSA-8935964)	5	1	0.53	+	1.88	0.412	0.767	0.385103
SUMO is conjugated to E1 (UBA2:SAE1) (R-HSA-3065676)	5	1	0.53	+	1.88	0.412	0.767	0.385103
Trafficking of myristoylated proteins to the cilium (R-HSA-5624138)	5	1	0.53	+	1.88	0.412	0.768	0.385103
Sodium-coupled sulphate, di- and tri-carboxylate transporters (R-HSA-433137)	5	1	0.53	+	1.88	0.412	0.769	0.385103
Estrogen-stimulated signaling through PRKCZ (R-HSA-9634635)	5	1	0.53	+	1.88	0.412	0.769	0.385103
Signalling to p38 via RIT and RIN (R-HSA-187706)	5	1	0.53	+	1.88	0.412	0.77	0.385103
TGFBR1 KD Mutants in Cancer (R-HSA-3656532)	5	1	0.53	+	1.88	0.412	0.771	0.385103
Beta oxidation of butanoyl-CoA to acetyl-CoA (R-HSA-77352)	5	1	0.53	+	1.88	0.412	0.771	0.385103
NR1H2 & NR1H3 regulate gene expression linked to triglyceride lipolysis in adipose (R-HSA-9031528)	5	1	0.53	+	1.88	0.412	0.772	0.385103
NR1H2 & NR1H3 regulate gene expression to limit cholesterol uptake (R-HSA-9031525)	5	1	0.53	+	1.88	0.412	0.772	0.385103
MET activates PI3K/AKT signaling (R-HSA-8851907)	5	1	0.53	+	1.88	0.412	0.773	0.385103
Fructose catabolism (R-HSA-70350)	5	1	0.53	+	1.88	0.412	0.774	0.385103
IRF3 mediated activation of type 1 IFN (R-HSA-1606341)	5	1	0.53	+	1.88	0.412	0.774	0.385103
Toxicity of botulinum toxin type D (BoNT/D) (R-HSA-5250955)	5	1	0.53	+	1.88	0.412	0.775	0.385103
Toxicity of botulinum toxin type F (BoNT/F) (R-HSA-5250981)	5	1	0.53	+	1.88	0.412	0.776	0.385103
SMAD2/3 Phosphorylation Motif Mutants in Cancer (R-HSA-3304356)	5	1	0.53	+	1.88	0.412	0.776	0.385103
Disinhibition of SNARE formation (R-HSA-114516)	5	1	0.53	+	1.88	0.412	0.777	0.385103
TFAP2 (AP-2) family regulates transcription of cell cycle factors (R-HSA-8866911)	5	1	0.53	+	1.88	0.412	0.778	0.385103
Melanin biosynthesis (R-HSA-5662702)	5	1	0.53	+	1.88	0.412	0.778	0.385103
Vitamin B1 (thiamin) metabolism (R-HSA-196819)	5	1	0.53	+	1.88	0.412	0.779	0.385103
Muscarinic acetylcholine receptors (R-HSA-390648)	5	1	0.53	+	1.88	0.412	0.78	0.385103
tRNA processing in the mitochondrion (R-HSA-6785470)	5	1	0.53	+	1.88	0.412	0.78	0.385103
Reelin signalling pathway (R-HSA-8866376)	5	1	0.53	+	1.88	0.412	0.781	0.385103
Dopamine receptors (R-HSA-390651)	5	1	0.53	+	1.88	0.412	0.781	0.385103
Regulation of gene expression in endocrine-committed (NEUROG3+) progenitor cells (R-HSA-210746)	5	1	0.53	+	1.88	0.412	0.782	0.385103
Synthesis of PIPs at the ER membrane (R-HSA-1483248)	5	1	0.53	+	1.88	0.412	0.783	0.385103
PKA-mediated phosphorylation of key metabolic factors (R-HSA-163358)	5	1	0.53	+	1.88	0.412	0.783	0.385103
Defective LFNG causes SCDO3 (R-HSA-5083630)	5	1	0.53	+	1.88	0.412	0.784	0.385103
Negative regulation of TCF-dependent signaling by DVL-interacting proteins (R-HSA-5368598)	5	1	0.53	+	1.88	0.412	0.785	0.385103
Sodium-coupled phosphate cotransporters (R-HSA-427652)	5	1	0.53	+	1.88	0.412	0.785	0.385103
Serotonin and melatonin biosynthesis (R-HSA-209931)	5	1	0.53	+	1.88	0.412	0.786	0.385103
Alpha-oxidation of phytanate (R-HSA-389599)	5	1	0.53	+	1.88	0.412	0.787	0.385103
Tetrahydrofolate biosynthesis (P02742)	5	1	0.53	+	1.88	0.412	0.85	0.385103
Rab regulation of trafficking (R-HSA-9007101)	121	14	12.86	+	1.09	0.412	0.786	0.385103
Acyl chain remodelling of PS (R-HSA-1482801)	22	3	2.34	+	1.28	0.414	0.764	0.383
CD28 dependent PI3K/Akt signaling (R-HSA-389357)	22	3	2.34	+	1.28	0.414	0.765	0.383
Downstream signaling of activated FGFR4 (R-HSA-5654716)	22	3	2.34	+	1.28	0.414	0.765	0.383
Common Pathway of Fibrin Clot Formation (R-HSA-140875)	22	3	2.34	+	1.28	0.414	0.766	0.383
Regulation of mRNA stability by proteins that bind AU-rich elements (R-HSA-450531)	85	10	9.03	+	1.11	0.417	0.768	0.379864
Late Phase of HIV Life Cycle (R-HSA-162599)	136	13	14.46	-	0.9	0.417	0.768	0.379864
Transferrin endocytosis and recycling (R-HSA-917977)	31	4	3.29	+	1.21	0.419	0.769	0.377786
Inwardly rectifying K+ channels (R-HSA-1296065)	31	4	3.29	+	1.21	0.419	0.769	0.377786
TGF-beta receptor signaling activates SMADs (R-HSA-2173789)	31	4	3.29	+	1.21	0.419	0.77	0.377786
CD28 co-stimulation (R-HSA-389356)	31	4	3.29	+	1.21	0.419	0.77	0.377786
DNA replication (P00017)	31	4	3.29	+	1.21	0.419	0.852	0.377786
Circadian Clock (R-HSA-400253)	67	8	7.12	+	1.12	0.419	0.769	0.377786
Parkinson disease (P00049)	97	9	10.31	-	0.87	0.419	0.844	0.377786
Transport of Mature mRNAs Derived from Intronless Transcripts (R-HSA-159234)	40	5	4.25	+	1.18	0.42	0.768	0.376751
DAG and IP3 signaling (R-HSA-1489509)	40	5	4.25	+	1.18	0.42	0.769	0.376751
Transcriptional regulation of granulopoiesis (R-HSA-9616222)	58	7	6.16	+	1.14	0.42	0.77	0.376751
Meiotic synapsis (R-HSA-1221632)	58	7	6.16	+	1.14	0.42	0.77	0.376751
Metabolism of vitamins and cofactors (R-HSA-196854)	186	21	19.77	+	1.06	0.42	0.768	0.376751
IRE1alpha activates chaperones (R-HSA-381070)	49	6	5.21	+	1.15	0.421	0.768	0.375718
Peptide hormone metabolism (R-HSA-2980736)	87	8	9.25	-	0.87	0.423	0.771	0.37366
Sphingolipid metabolism (R-HSA-428157)	87	8	9.25	-	0.87	0.423	0.771	0.37366
G alpha (z) signalling events (R-HSA-418597)	48	4	5.1	-	0.78	0.423	0.771	0.37366
5HT1 type receptor mediated signaling pathway (P04373)	48	4	5.1	-	0.78	0.423	0.84	0.37366
Hemostasis (R-HSA-109582)	669	73	71.11	+	1.03	0.426	0.775	0.37059
NS1 Mediated Effects on Host Pathways (R-HSA-168276)	38	3	4.04	-	0.74	0.426	0.775	0.37059
Biosynthesis of maresins (R-HSA-9018682)	8	0	0.85	-	0.01	0.427	0.761	0.369572
Linoleic acid (LA) metabolism (R-HSA-2046105)	8	0	0.85	-	0.01	0.427	0.761	0.369572
Role of ABL in ROBO-SLIT signaling (R-HSA-428890)	8	0	0.85	-	0.01	0.427	0.762	0.369572
Erythrocytes take up oxygen and release carbon dioxide (R-HSA-1247673)	8	0	0.85	-	0.01	0.427	0.762	0.369572
Synthesis of epoxy (EET) and dihydroxyeicosatrienoic acids (DHET) (R-HSA-2142670)	8	0	0.85	-	0.01	0.427	0.763	0.369572
Inhibition of Signaling by Overexpressed EGFR (R-HSA-5638303)	8	0	0.85	-	0.01	0.427	0.764	0.369572
Signaling by Overexpressed Wild-Type EGFR in Cancer (R-HSA-5638302)	8	0	0.85	-	0.01	0.427	0.764	0.369572
Phosphate bond hydrolysis by NTPDase proteins (R-HSA-8850843)	8	0	0.85	-	0.01	0.427	0.765	0.369572
Interleukin-1 processing (R-HSA-448706)	8	0	0.85	-	0.01	0.427	0.765	0.369572
mRNA Editing: C to U Conversion (R-HSA-72200)	8	0	0.85	-	0.01	0.427	0.766	0.369572
Metabolism of ingested SeMet, Sec, MeSec into H2Se (R-HSA-2408508)	8	0	0.85	-	0.01	0.427	0.767	0.369572
WNT mediated activation of DVL (R-HSA-201688)	8	0	0.85	-	0.01	0.427	0.767	0.369572
Interleukin-18 signaling (R-HSA-9012546)	8	0	0.85	-	0.01	0.427	0.768	0.369572
Myoclonic epilepsy of Lafora (R-HSA-3785653)	8	0	0.85	-	0.01	0.427	0.768	0.369572
Synthesis of Ketone Bodies (R-HSA-77111)	8	0	0.85	-	0.01	0.427	0.769	0.369572
Vitamin C (ascorbate) metabolism (R-HSA-196836)	8	0	0.85	-	0.01	0.427	0.77	0.369572
Ubiquinol biosynthesis (R-HSA-2142789)	8	0	0.85	-	0.01	0.427	0.77	0.369572
RUNX1 regulates transcription of genes involved in differentiation of keratinocytes (R-HSA-8939242)	8	0	0.85	-	0.01	0.427	0.771	0.369572
Formyl peptide receptors bind formyl peptides and many other ligands (R-HSA-444473)	8	0	0.85	-	0.01	0.427	0.771	0.369572
Regulation of cytoskeletal remodeling and cell spreading by IPP complex components (R-HSA-446388)	8	0	0.85	-	0.01	0.427	0.772	0.369572
Terminal pathway of complement (R-HSA-166665)	8	0	0.85	-	0.01	0.427	0.773	0.369572
AMPK inhibits chREBP transcriptional activation activity (R-HSA-163680)	8	0	0.85	-	0.01	0.427	0.773	0.369572
FGFR1c ligand binding and activation (R-HSA-190373)	8	0	0.85	-	0.01	0.427	0.774	0.369572
RUNX3 regulates YAP1-mediated transcription (R-HSA-8951671)	8	0	0.85	-	0.01	0.427	0.774	0.369572
Synthesis of diphthamide-EEF2 (R-HSA-5358493)	8	0	0.85	-	0.01	0.427	0.775	0.369572
Formation of the Editosome (R-HSA-75094)	8	0	0.85	-	0.01	0.427	0.776	0.369572
Transport of fatty acids (R-HSA-804914)	8	0	0.85	-	0.01	0.427	0.776	0.369572
mRNA splicing (P00058)	8	0	0.85	-	0.01	0.427	0.839	0.369572
Interconversion of nucleotide di- and triphosphates (R-HSA-499943)	28	2	2.98	-	0.67	0.428	0.76	0.368556
Keratan sulfate biosynthesis (R-HSA-2022854)	28	2	2.98	-	0.67	0.428	0.76	0.368556
Adrenaline,noradrenaline inhibits insulin secretion (R-HSA-400042)	28	2	2.98	-	0.67	0.428	0.761	0.368556
Sulfur amino acid metabolism (R-HSA-1614635)	28	2	2.98	-	0.67	0.428	0.761	0.368556
Budding and maturation of HIV virion (R-HSA-162588)	28	2	2.98	-	0.67	0.428	0.762	0.368556
PI-3K cascade:FGFR2 (R-HSA-5654695)	18	1	1.91	-	0.52	0.43	0.758	0.366532
GABA synthesis, release, reuptake and degradation (R-HSA-888590)	18	1	1.91	-	0.52	0.43	0.759	0.366532
Synthesis of PIPs at the Golgi membrane (R-HSA-1660514)	18	1	1.91	-	0.52	0.43	0.759	0.366532
Metabolism of amine-derived hormones (R-HSA-209776)	18	1	1.91	-	0.52	0.43	0.76	0.366532
Synthesis, secretion, and deacylation of Ghrelin (R-HSA-422085)	18	1	1.91	-	0.52	0.43	0.761	0.366532
Microtubule-dependent trafficking of connexons from Golgi to the plasma membrane (R-HSA-190840)	18	1	1.91	-	0.52	0.43	0.761	0.366532
G beta:gamma signalling through BTK (R-HSA-8964315)	18	1	1.91	-	0.52	0.43	0.762	0.366532
TRIF(TICAM1)-mediated TLR4 signaling (R-HSA-937061)	96	9	10.2	-	0.88	0.432	0.761	0.364516
MyD88-independent TLR4 cascade (R-HSA-166166)	96	9	10.2	-	0.88	0.432	0.761	0.364516
Interferon alpha/beta signaling (R-HSA-909733)	67	6	7.12	-	0.84	0.432	0.761	0.364516
Signaling by NTRK1 (TRKA) (R-HSA-187037)	77	9	8.18	+	1.1	0.433	0.761	0.363512
Response to elevated platelet cytosolic Ca2+ (R-HSA-76005)	132	15	14.03	+	1.07	0.433	0.761	0.363512
Platelet activation, signaling and aggregation (R-HSA-76002)	259	26	27.53	-	0.94	0.434	0.761	0.36251
Metabolism of polyamines (R-HSA-351202)	57	5	6.06	-	0.83	0.436	0.765	0.360514
Degradation of GLI1 by the proteasome (R-HSA-5610780)	59	7	6.27	+	1.12	0.437	0.766	0.359519
Platelet homeostasis (R-HSA-418346)	86	8	9.14	-	0.88	0.437	0.766	0.359519
TP53 regulates transcription of several additional cell death genes whose specific roles in p53-dependent apoptosis remain uncertain (R-HSA-6803205)	14	2	1.49	+	1.34	0.438	0.762	0.358526
Polymerase switching (R-HSA-69091)	14	2	1.49	+	1.34	0.438	0.761	0.358526
Acetylcholine binding and downstream events (R-HSA-181431)	14	2	1.49	+	1.34	0.438	0.762	0.358526
Leading Strand Synthesis (R-HSA-69109)	14	2	1.49	+	1.34	0.438	0.763	0.358526
FRS-mediated FGFR3 signaling (R-HSA-5654706)	14	2	1.49	+	1.34	0.438	0.763	0.358526
Postsynaptic nicotinic acetylcholine receptors (R-HSA-622327)	14	2	1.49	+	1.34	0.438	0.764	0.358526
YAP1- and WWTR1 (TAZ)-stimulated gene expression (R-HSA-2032785)	14	2	1.49	+	1.34	0.438	0.765	0.358526
AKT phosphorylates targets in the cytosol (R-HSA-198323)	14	2	1.49	+	1.34	0.438	0.765	0.358526
Polymerase switching on the C-strand of the telomere (R-HSA-174411)	14	2	1.49	+	1.34	0.438	0.766	0.358526
Synthesis of IP2, IP, and Ins in the cytosol (R-HSA-1855183)	14	2	1.49	+	1.34	0.438	0.766	0.358526
Signal regulatory protein family interactions (R-HSA-391160)	14	2	1.49	+	1.34	0.438	0.767	0.358526
Vitamin D metabolism and pathway (P04396)	14	2	1.49	+	1.34	0.438	0.851	0.358526
Signaling by FGFR1 (R-HSA-5654736)	41	5	4.36	+	1.15	0.441	0.764	0.355561
Carboxyterminal post-translational modifications of tubulin (R-HSA-8955332)	41	5	4.36	+	1.15	0.441	0.765	0.355561
Growth hormone receptor signaling (R-HSA-982772)	23	3	2.44	+	1.23	0.442	0.762	0.354578
Downstream signaling of activated FGFR2 (R-HSA-5654696)	23	3	2.44	+	1.23	0.442	0.762	0.354578
activated TAK1 mediates p38 MAPK activation (R-HSA-450302)	23	3	2.44	+	1.23	0.442	0.763	0.354578
Signaling by EGFR in Cancer (R-HSA-1643713)	23	3	2.44	+	1.23	0.442	0.764	0.354578
APC/C:Cdc20 mediated degradation of Cyclin B (R-HSA-174048)	23	3	2.44	+	1.23	0.442	0.764	0.354578
BBSome-mediated cargo-targeting to cilium (R-HSA-5620922)	23	3	2.44	+	1.23	0.442	0.765	0.354578
Cytosolic sulfonation of small molecules (R-HSA-156584)	23	3	2.44	+	1.23	0.442	0.765	0.354578
Signaling by FGFR3 (R-HSA-5654741)	32	4	3.4	+	1.18	0.442	0.759	0.354578
Termination of translesion DNA synthesis (R-HSA-5656169)	32	4	3.4	+	1.18	0.442	0.76	0.354578
Regulation of TNFR1 signaling (R-HSA-5357905)	32	4	3.4	+	1.18	0.442	0.76	0.354578
Amino acid transport across the plasma membrane (R-HSA-352230)	32	4	3.4	+	1.18	0.442	0.761	0.354578
Resolution of D-loop Structures through Holliday Junction Intermediates (R-HSA-5693568)	32	4	3.4	+	1.18	0.442	0.761	0.354578
Synaptic vesicle trafficking (P05734)	32	4	3.4	+	1.18	0.442	0.848	0.354578
The role of GTSE1 in G2/M progression after G2 checkpoint (R-HSA-8852276)	76	7	8.08	-	0.87	0.442	0.766	0.354578
G alpha (i) signalling events (R-HSA-418594)	402	44	42.73	+	1.03	0.443	0.76	0.353596
Autophagy (R-HSA-9612973)	143	14	15.2	-	0.92	0.445	0.763	0.35164
MHC class II antigen presentation (R-HSA-2132295)	124	14	13.18	+	1.06	0.447	0.765	0.349692
Activation of NF-kappaB in B cells (R-HSA-1169091)	66	6	7.02	-	0.86	0.447	0.765	0.349692
Regulation of RAS by GAPs (R-HSA-5658442)	66	6	7.02	-	0.86	0.447	0.765	0.349692
SIRT1 negatively regulates rRNA expression (R-HSA-427359)	37	3	3.93	-	0.76	0.447	0.765	0.349692
Opioid proenkephalin pathway (P05915)	37	3	3.93	-	0.76	0.447	0.847	0.349692
G2/M DNA damage checkpoint (R-HSA-69473)	78	9	8.29	+	1.09	0.448	0.764	0.348722
RNA Polymerase I Promoter Clearance (R-HSA-73854)	78	9	8.29	+	1.09	0.448	0.764	0.348722
Regulation of insulin secretion (R-HSA-422356)	78	9	8.29	+	1.09	0.448	0.765	0.348722
HDR through Homologous Recombination (HRR) or Single Strand Annealing (SSA) (R-HSA-5693567)	114	11	12.12	-	0.91	0.448	0.765	0.348722
Signaling by Interleukins (R-HSA-449147)	447	46	47.51	-	0.97	0.45	0.767	0.346787
APC/C-mediated degradation of cell cycle proteins (R-HSA-174143)	85	8	9.03	-	0.89	0.451	0.767	0.345823
Regulation of mitotic cell cycle (R-HSA-453276)	85	8	9.03	-	0.89	0.451	0.767	0.345823
Infection with Mycobacterium tuberculosis (R-HSA-9635486)	27	2	2.87	-	0.7	0.453	0.768	0.343902
Phase 2 - plateau phase (R-HSA-5576893)	27	2	2.87	-	0.7	0.453	0.768	0.343902
RNA Polymerase III Transcription Initiation From Type 3 Promoter (R-HSA-76071)	27	2	2.87	-	0.7	0.453	0.769	0.343902
Acyl chain remodelling of PC (R-HSA-1482788)	27	2	2.87	-	0.7	0.453	0.77	0.343902
Toll Like Receptor TLR1:TLR2 Cascade (R-HSA-168179)	97	11	10.31	+	1.07	0.456	0.772	0.341035
Toll Like Receptor 2 (TLR2) Cascade (R-HSA-181438)	97	11	10.31	+	1.07	0.456	0.772	0.341035
Cell surface interactions at the vascular wall (R-HSA-202733)	199	20	21.15	-	0.95	0.457	0.774	0.340084
Metabolism of nucleotides (R-HSA-15869)	94	9	9.99	-	0.9	0.459	0.776	0.338187
Recycling pathway of L1 (R-HSA-437239)	46	4	4.89	-	0.82	0.46	0.777	0.337242
tRNA Aminoacylation (R-HSA-379724)	42	5	4.46	+	1.12	0.461	0.774	0.336299
Condensation of Prophase Chromosomes (R-HSA-2299718)	42	5	4.46	+	1.12	0.461	0.774	0.336299
PI-3K cascade:FGFR4 (R-HSA-5654720)	17	1	1.81	-	0.55	0.461	0.774	0.336299
Regulation of necroptotic cell death (R-HSA-5675482)	17	1	1.81	-	0.55	0.461	0.775	0.336299
Zinc transporters (R-HSA-435354)	17	1	1.81	-	0.55	0.461	0.775	0.336299
Platelet sensitization by LDL (R-HSA-432142)	17	1	1.81	-	0.55	0.461	0.776	0.336299
IL-6-type cytokine receptor ligand interactions (R-HSA-6788467)	17	1	1.81	-	0.55	0.461	0.777	0.336299
PKA activation (R-HSA-163615)	17	1	1.81	-	0.55	0.461	0.777	0.336299
Tristetraprolin (TTP, ZFP36) binds and destabilizes mRNA (R-HSA-450513)	17	1	1.81	-	0.55	0.461	0.778	0.336299
General transcription by RNA polymerase I (P00022)	17	1	1.81	-	0.55	0.461	0.864	0.336299
HIV Infection (R-HSA-162906)	227	23	24.13	-	0.95	0.462	0.775	0.335358
RNA Polymerase I Transcription (R-HSA-73864)	79	9	8.4	+	1.07	0.463	0.775	0.334419
Oxygen-dependent proline hydroxylation of Hypoxia-inducible Factor Alpha (R-HSA-1234176)	65	6	6.91	-	0.87	0.463	0.776	0.334419
Diseases of carbohydrate metabolism (R-HSA-5663084)	33	4	3.51	+	1.14	0.465	0.776	0.332547
Oncogene Induced Senescence (R-HSA-2559585)	33	4	3.51	+	1.14	0.465	0.777	0.332547
Resolution of D-Loop Structures (R-HSA-5693537)	33	4	3.51	+	1.14	0.465	0.778	0.332547
RNA Polymerase II Pre-transcription Events (R-HSA-674695)	84	8	8.93	-	0.9	0.465	0.778	0.332547
Recognition and association of DNA glycosylase with site containing an affected purine (R-HSA-110330)	36	3	3.83	-	0.78	0.468	0.779	0.329754
Depurination (R-HSA-73927)	36	3	3.83	-	0.78	0.468	0.78	0.329754
Cleavage of the damaged purine (R-HSA-110331)	36	3	3.83	-	0.78	0.468	0.78	0.329754
PI3K Cascade (R-HSA-109704)	36	3	3.83	-	0.78	0.468	0.781	0.329754
Axon guidance mediated by netrin (P00009)	36	3	3.83	-	0.78	0.468	0.859	0.329754
GABA-B receptor II signaling (P05731)	36	3	3.83	-	0.78	0.468	0.868	0.329754
Diseases associated with the TLR signaling cascade (R-HSA-5602358)	24	3	2.55	+	1.18	0.469	0.777	0.328827
Triglyceride catabolism (R-HSA-163560)	24	3	2.55	+	1.18	0.469	0.778	0.328827
Formation of tubulin folding intermediates by CCT/TriC (R-HSA-389960)	24	3	2.55	+	1.18	0.469	0.778	0.328827
SUMOylation of intracellular receptors (R-HSA-4090294)	24	3	2.55	+	1.18	0.469	0.779	0.328827
Telomere C-strand (Lagging Strand) Synthesis (R-HSA-174417)	24	3	2.55	+	1.18	0.469	0.779	0.328827
TRAF6 mediated NF-kB activation (R-HSA-933542)	24	3	2.55	+	1.18	0.469	0.78	0.328827
Diseases of Immune System (R-HSA-5260271)	24	3	2.55	+	1.18	0.469	0.781	0.328827
Toll Like Receptor 4 (TLR4) Cascade (R-HSA-166016)	126	14	13.39	+	1.05	0.47	0.778	0.327902
RNA Polymerase II Transcription Elongation (R-HSA-75955)	61	7	6.48	+	1.08	0.471	0.778	0.326979
Formation of RNA Pol II elongation complex (R-HSA-112382)	61	7	6.48	+	1.08	0.471	0.778	0.326979
Ion transport by P-type ATPases (R-HSA-936837)	55	5	5.85	-	0.86	0.471	0.778	0.326979
Activation of RAC1 downstream of NMDARs (R-HSA-9619229)	6	1	0.64	+	1.57	0.472	0.767	0.326058
Misspliced LRP5 mutants have enhanced beta-catenin-dependent signaling (R-HSA-5339717)	6	1	0.64	+	1.57	0.472	0.767	0.326058
Telomere Extension By Telomerase (R-HSA-171319)	6	1	0.64	+	1.57	0.472	0.768	0.326058
Activation of TRKA receptors (R-HSA-187015)	6	1	0.64	+	1.57	0.472	0.768	0.326058
Sulfide oxidation to sulfate (R-HSA-1614517)	6	1	0.64	+	1.57	0.472	0.769	0.326058
Activation of caspases through apoptosome-mediated cleavage (R-HSA-111459)	6	1	0.64	+	1.57	0.472	0.769	0.326058
Loss of Function of TGFBR1 in Cancer (R-HSA-3656534)	6	1	0.64	+	1.57	0.472	0.77	0.326058
Loss of MECP2 binding ability to the NCoR/SMRT complex (R-HSA-9022537)	6	1	0.64	+	1.57	0.472	0.77	0.326058
Loss of Function of SMAD2/3 in Cancer (R-HSA-3304349)	6	1	0.64	+	1.57	0.472	0.771	0.326058
TLR3-mediated TICAM1-dependent programmed cell death (R-HSA-9013957)	6	1	0.64	+	1.57	0.472	0.772	0.326058
Activated NTRK3 signals through PI3K (R-HSA-9603381)	6	1	0.64	+	1.57	0.472	0.772	0.326058
Conjugation of benzoate with glycine (R-HSA-177135)	6	1	0.64	+	1.57	0.472	0.773	0.326058
Synthesis of 15-eicosatetraenoic acid derivatives (R-HSA-2142770)	6	1	0.64	+	1.57	0.472	0.773	0.326058
RAS signaling downstream of NF1 loss-of-function variants (R-HSA-6802953)	6	1	0.64	+	1.57	0.472	0.774	0.326058
Protein repair (R-HSA-5676934)	6	1	0.64	+	1.57	0.472	0.774	0.326058
RUNX1 regulates transcription of genes involved in differentiation of myeloid cells (R-HSA-8939246)	6	1	0.64	+	1.57	0.472	0.775	0.326058
RUNX1 regulates transcription of genes involved in BCR signaling (R-HSA-8939245)	6	1	0.64	+	1.57	0.472	0.775	0.326058
Metal sequestration by antimicrobial proteins (R-HSA-6799990)	6	1	0.64	+	1.57	0.472	0.776	0.326058
Methionine salvage pathway (R-HSA-1237112)	6	1	0.64	+	1.57	0.472	0.777	0.326058
Acyl chain remodeling of CL (R-HSA-1482798)	6	1	0.64	+	1.57	0.472	0.777	0.326058
Activated NTRK2 signals through CDK5 (R-HSA-9032845)	6	1	0.64	+	1.57	0.472	0.778	0.326058
p75NTR negatively regulates cell cycle via SC1 (R-HSA-193670)	6	1	0.64	+	1.57	0.472	0.778	0.326058
Chaperonin-mediated protein folding (R-HSA-390466)	93	9	9.88	-	0.91	0.472	0.767	0.326058
SHC-mediated cascade:FGFR4 (R-HSA-5654719)	15	2	1.59	+	1.25	0.473	0.765	0.325139
Activation of BAD and translocation to mitochondria (R-HSA-111447)	15	2	1.59	+	1.25	0.473	0.765	0.325139
Response of EIF2AK1 (HRI) to heme deficiency (R-HSA-9648895)	15	2	1.59	+	1.25	0.473	0.766	0.325139
cGMP effects (R-HSA-418457)	15	2	1.59	+	1.25	0.473	0.766	0.325139
Purine catabolism (R-HSA-74259)	15	2	1.59	+	1.25	0.473	0.767	0.325139
IRAK2 mediated activation of TAK1 complex upon TLR7/8 or 9 stimulation (R-HSA-975163)	15	2	1.59	+	1.25	0.473	0.767	0.325139
N-Glycan antennae elongation (R-HSA-975577)	15	2	1.59	+	1.25	0.473	0.768	0.325139
TRAF6-mediated induction of TAK1 complex within TLR4 complex (R-HSA-937072)	15	2	1.59	+	1.25	0.473	0.768	0.325139
De novo pyrimidine deoxyribonucleotide biosynthesis (P02739)	15	2	1.59	+	1.25	0.473	0.859	0.325139
Transcriptional regulation by RUNX2 (R-HSA-8878166)	117	13	12.44	+	1.05	0.474	0.765	0.324222
TCF dependent signaling in response to WNT (R-HSA-201681)	201	22	21.36	+	1.03	0.474	0.765	0.324222
Defective HLCS causes multiple carboxylase deficiency (R-HSA-3371599)	7	0	0.74	-	0.01	0.475	0.758	0.323306
APEX1-Independent Resolution of AP Sites via the Single Nucleotide Replacement Pathway (R-HSA-5649702)	7	0	0.74	-	0.01	0.475	0.758	0.323306
2-LTR circle formation (R-HSA-164843)	7	0	0.74	-	0.01	0.475	0.759	0.323306
Phase 1 - inactivation of fast Na+ channels (R-HSA-5576894)	7	0	0.74	-	0.01	0.475	0.759	0.323306
PP2A-mediated dephosphorylation of key metabolic factors (R-HSA-163767)	7	0	0.74	-	0.01	0.475	0.76	0.323306
ChREBP activates metabolic gene expression (R-HSA-163765)	7	0	0.74	-	0.01	0.475	0.76	0.323306
Zinc efflux and compartmentalization by the SLC30 family (R-HSA-435368)	7	0	0.74	-	0.01	0.475	0.761	0.323306
Attachment of GPI anchor to uPAR (R-HSA-162791)	7	0	0.74	-	0.01	0.475	0.762	0.323306
Modulation by Mtb of host immune system (R-HSA-9637628)	7	0	0.74	-	0.01	0.475	0.762	0.323306
Glycerophospholipid catabolism (R-HSA-6814848)	7	0	0.74	-	0.01	0.475	0.763	0.323306
Activation of NIMA Kinases NEK9, NEK6, NEK7 (R-HSA-2980767)	7	0	0.74	-	0.01	0.475	0.763	0.323306
Digestion of dietary lipid (R-HSA-192456)	7	0	0.74	-	0.01	0.475	0.764	0.323306
Synthesis of 12-eicosatetraenoic acid derivatives (R-HSA-2142712)	7	0	0.74	-	0.01	0.475	0.764	0.323306
TYSND1 cleaves peroxisomal proteins (R-HSA-9033500)	7	0	0.74	-	0.01	0.475	0.765	0.323306
Vitamin B2 (riboflavin) metabolism (R-HSA-196843)	7	0	0.74	-	0.01	0.475	0.765	0.323306
Regulation of gene expression in early pancreatic precursor cells (R-HSA-210747)	7	0	0.74	-	0.01	0.475	0.766	0.323306
Aquaporin-mediated transport (R-HSA-445717)	52	6	5.53	+	1.09	0.476	0.758	0.322393
Signaling by NOTCH4 (R-HSA-9013694)	80	9	8.5	+	1.06	0.477	0.76	0.321482
Phase II - Conjugation of compounds (R-HSA-156580)	108	12	11.48	+	1.05	0.478	0.761	0.320572
N-glycan antennae elongation in the medial/trans-Golgi (R-HSA-975576)	26	2	2.76	-	0.72	0.478	0.76	0.320572
Metal ion SLC transporters (R-HSA-425410)	26	2	2.76	-	0.72	0.478	0.76	0.320572
Glycosphingolipid metabolism (R-HSA-1660662)	45	4	4.78	-	0.84	0.479	0.761	0.319664
ERCC6 (CSB) and EHMT2 (G9a) positively regulate rRNA expression (R-HSA-427389)	45	4	4.78	-	0.84	0.479	0.761	0.319664
IGF1R signaling cascade (R-HSA-2428924)	43	5	4.57	+	1.09	0.481	0.761	0.317855
Intra-Golgi traffic (R-HSA-6811438)	43	5	4.57	+	1.09	0.481	0.761	0.317855
Vasopressin regulates renal water homeostasis via Aquaporins (R-HSA-432040)	43	5	4.57	+	1.09	0.481	0.762	0.317855
IRS-related events triggered by IGF1R (R-HSA-2428928)	43	5	4.57	+	1.09	0.481	0.762	0.317855
G1 Phase (R-HSA-69236)	43	5	4.57	+	1.09	0.481	0.763	0.317855
Cyclin D associated events in G1 (R-HSA-69231)	43	5	4.57	+	1.09	0.481	0.763	0.317855
SUMOylation of DNA damage response and repair proteins (R-HSA-3108214)	71	8	7.55	+	1.06	0.482	0.761	0.316953
Platelet degranulation (R-HSA-114608)	127	14	13.5	+	1.04	0.482	0.761	0.316953
Signaling by ROBO receptors (R-HSA-376176)	215	22	22.85	-	0.96	0.484	0.764	0.315155
Toll Like Receptor 3 (TLR3) Cascade (R-HSA-168164)	92	9	9.78	-	0.92	0.486	0.766	0.313364
TRAF6 mediated induction of NFkB and MAP kinases upon TLR7/8 or 9 activation (R-HSA-975138)	90	10	9.57	+	1.05	0.487	0.767	0.312471
Thyrotropin-releasing hormone receptor signaling pathway (P04394)	62	7	6.59	+	1.06	0.488	0.876	0.31158
Nucleotide-binding domain, leucine rich repeat containing receptor (NLR) signaling pathways (R-HSA-168643)	54	5	5.74	-	0.87	0.488	0.767	0.31158
Degradation of AXIN (R-HSA-4641257)	54	5	5.74	-	0.87	0.488	0.767	0.31158
FBXL7 down-regulates AURKA during mitotic entry and in early mitosis (R-HSA-8854050)	54	5	5.74	-	0.87	0.488	0.768	0.31158
Pyruvate metabolism and Citric Acid (TCA) cycle (R-HSA-71406)	54	5	5.74	-	0.87	0.488	0.768	0.31158
SUMOylation of ubiquitinylation proteins (R-HSA-3232142)	35	3	3.72	-	0.81	0.49	0.768	0.309804
RNA Polymerase III Transcription Initiation (R-HSA-76046)	35	3	3.72	-	0.81	0.49	0.769	0.309804
Activation of IRF3/IRF7 mediated by TBK1/IKK epsilon (R-HSA-936964)	16	1	1.7	-	0.59	0.493	0.77	0.307153
Regulation of pyruvate dehydrogenase (PDH) complex (R-HSA-204174)	16	1	1.7	-	0.59	0.493	0.77	0.307153
Assembly Of The HIV Virion (R-HSA-175474)	16	1	1.7	-	0.59	0.493	0.771	0.307153
mRNA decay by 3' to 5' exoribonuclease (R-HSA-429958)	16	1	1.7	-	0.59	0.493	0.771	0.307153
Processing of SMDT1 (R-HSA-8949664)	16	1	1.7	-	0.59	0.493	0.772	0.307153
TNF receptor superfamily (TNFSF) members mediating non-canonical NF-kB pathway (R-HSA-5676594)	16	1	1.7	-	0.59	0.493	0.772	0.307153
GAB1 signalosome (R-HSA-180292)	16	1	1.7	-	0.59	0.493	0.773	0.307153
SUMOylation of chromatin organization proteins (R-HSA-4551638)	53	6	5.63	+	1.07	0.494	0.77	0.306273
AUF1 (hnRNP D0) binds and destabilizes mRNA (R-HSA-450408)	53	6	5.63	+	1.07	0.494	0.77	0.306273
Regulation of cholesterol biosynthesis by SREBP (SREBF) (R-HSA-1655829)	53	6	5.63	+	1.07	0.494	0.771	0.306273
GPCR downstream signalling (R-HSA-388396)	1143	122	121.49	+	1	0.494	0.769	0.306273
Interleukin-1 signaling (R-HSA-9020702)	100	11	10.63	+	1.03	0.495	0.771	0.305395
Gap-filling DNA repair synthesis and ligation in GG-NER (R-HSA-5696397)	25	3	2.66	+	1.13	0.496	0.77	0.304518
Caspase activation via extrinsic apoptotic signalling pathway (R-HSA-5357769)	25	3	2.66	+	1.13	0.496	0.77	0.304518
Axon guidance mediated by Slit/Robo (P00008)	25	3	2.66	+	1.13	0.496	0.872	0.304518
Alpha adrenergic receptor signaling pathway (P00002)	25	3	2.66	+	1.13	0.496	0.881	0.304518
Telomere Maintenance (R-HSA-157579)	63	6	6.7	-	0.9	0.496	0.77	0.304518
MAP kinase activation (R-HSA-450294)	63	6	6.7	-	0.9	0.496	0.771	0.304518
APC:Cdc20 mediated degradation of cell cycle proteins prior to satisfation of the cell cycle checkpoint (R-HSA-179419)	72	8	7.65	+	1.05	0.498	0.772	0.302771
TBC/RABGAPs (R-HSA-8854214)	44	5	4.68	+	1.07	0.501	0.774	0.300162
Interleukin-2 family signaling (R-HSA-451927)	44	5	4.68	+	1.07	0.501	0.775	0.300162
Signaling by Type 1 Insulin-like Growth Factor 1 Receptor (IGF1R) (R-HSA-2404192)	44	5	4.68	+	1.07	0.501	0.775	0.300162
Histamine H1 receptor mediated signaling pathway (P04385)	44	5	4.68	+	1.07	0.501	0.863	0.300162
Notch signaling pathway (P00045)	44	5	4.68	+	1.07	0.501	0.872	0.300162
MyD88 dependent cascade initiated on endosome (R-HSA-975155)	91	10	9.67	+	1.03	0.501	0.775	0.300162
FCERI mediated MAPK activation (R-HSA-2871796)	91	10	9.67	+	1.03	0.501	0.775	0.300162
Toll Like Receptor 7/8 (TLR7/8) Cascade (R-HSA-168181)	91	10	9.67	+	1.03	0.501	0.776	0.300162
Ub-specific processing proteases (R-HSA-5689880)	204	22	21.68	+	1.01	0.502	0.774	0.299296
trans-Golgi Network Vesicle Budding (R-HSA-199992)	72	7	7.65	-	0.91	0.502	0.775	0.299296
RHO GTPases activate PKNs (R-HSA-5625740)	63	7	6.7	+	1.05	0.504	0.772	0.297569
Mitotic G1 phase and G1/S transition (R-HSA-453279)	147	15	15.62	-	0.96	0.504	0.773	0.297569
Interleukin-7 signaling (R-HSA-1266695)	25	2	2.66	-	0.75	0.504	0.773	0.297569
G protein gated Potassium channels (R-HSA-1296059)	25	2	2.66	-	0.75	0.504	0.774	0.297569
Activation of G protein gated Potassium channels (R-HSA-1296041)	25	2	2.66	-	0.75	0.504	0.774	0.297569
Basigin interactions (R-HSA-210991)	25	2	2.66	-	0.75	0.504	0.775	0.297569
Digestion and absorption (R-HSA-8963743)	25	2	2.66	-	0.75	0.504	0.775	0.297569
Interleukin-20 family signaling (R-HSA-8854691)	25	2	2.66	-	0.75	0.504	0.776	0.297569
G beta:gamma signalling through PI3Kgamma (R-HSA-392451)	25	2	2.66	-	0.75	0.504	0.776	0.297569
Inhibition of voltage gated Ca2+ channels via Gbeta/gamma subunits (R-HSA-997272)	25	2	2.66	-	0.75	0.504	0.777	0.297569
Regulation of RUNX3 expression and activity (R-HSA-8941858)	53	5	5.63	-	0.89	0.506	0.775	0.295849
FRS-mediated FGFR1 signaling (R-HSA-5654693)	16	2	1.7	+	1.18	0.507	0.771	0.294992
Translesion synthesis by REV1 (R-HSA-110312)	16	2	1.7	+	1.18	0.507	0.772	0.294992
SHC-mediated cascade:FGFR2 (R-HSA-5654699)	16	2	1.7	+	1.18	0.507	0.772	0.294992
Apoptotic factor-mediated response (R-HSA-111471)	16	2	1.7	+	1.18	0.507	0.773	0.294992
Synthesis of PIPs at the early endosome membrane (R-HSA-1660516)	16	2	1.7	+	1.18	0.507	0.773	0.294992
Recycling of bile acids and salts (R-HSA-159418)	16	2	1.7	+	1.18	0.507	0.774	0.294992
Metabolism of folate and pterines (R-HSA-196757)	16	2	1.7	+	1.18	0.507	0.774	0.294992
STING mediated induction of host immune responses (R-HSA-1834941)	16	2	1.7	+	1.18	0.507	0.775	0.294992
Signaling by cytosolic FGFR1 fusion mutants (R-HSA-1839117)	16	2	1.7	+	1.18	0.507	0.775	0.294992
Acetylcholine Neurotransmitter Release Cycle (R-HSA-264642)	16	2	1.7	+	1.18	0.507	0.776	0.294992
Processing of DNA double-strand break ends (R-HSA-5693607)	81	8	8.61	-	0.93	0.508	0.772	0.294136
NOD1/2 Signaling Pathway (R-HSA-168638)	35	4	3.72	+	1.08	0.51	0.772	0.29243
Lysosome Vesicle Biogenesis (R-HSA-432720)	35	4	3.72	+	1.08	0.51	0.773	0.29243
Signaling by FGFR4 (R-HSA-5654743)	35	4	3.72	+	1.08	0.51	0.773	0.29243
GPVI-mediated activation cascade (R-HSA-114604)	35	4	3.72	+	1.08	0.51	0.774	0.29243
RHO GTPases Activate WASPs and WAVEs (R-HSA-5663213)	35	4	3.72	+	1.08	0.51	0.774	0.29243
5HT4 type receptor mediated signaling pathway (P04376)	35	4	3.72	+	1.08	0.51	0.861	0.29243
Nicotine pharmacodynamics pathway (P06587)	35	4	3.72	+	1.08	0.51	0.869	0.29243
Metabolism of water-soluble vitamins and cofactors (R-HSA-196849)	120	13	12.75	+	1.02	0.51	0.774	0.29243
Autodegradation of Cdh1 by Cdh1:APC/C (R-HSA-174084)	62	6	6.59	-	0.91	0.512	0.773	0.29073
Negative regulators of DDX58/IFIH1 signaling (R-HSA-936440)	34	3	3.61	-	0.83	0.512	0.774	0.29073
Interactions of Rev with host cellular proteins (R-HSA-177243)	34	3	3.61	-	0.83	0.512	0.774	0.29073
Interactions of Vpr with host cellular proteins (R-HSA-176033)	34	3	3.61	-	0.83	0.512	0.775	0.29073
Cortocotropin releasing factor receptor signaling pathway (P04380)	34	3	3.61	-	0.83	0.512	0.855	0.29073
Extra-nuclear estrogen signaling (R-HSA-9009391)	73	8	7.76	+	1.03	0.513	0.774	0.289883
Transcription of the HIV genome (R-HSA-167172)	73	8	7.76	+	1.03	0.513	0.774	0.289883
Protein folding (R-HSA-391251)	99	10	10.52	-	0.95	0.518	0.778	0.28567
HCMV Early Events (R-HSA-9609690)	99	10	10.52	-	0.95	0.518	0.779	0.28567
Cdc20:Phospho-APC/C mediated degradation of Cyclin A (R-HSA-174184)	71	7	7.55	-	0.93	0.518	0.779	0.28567
APC/C:Cdh1 mediated degradation of Cdc20 and other APC/C:Cdh1 targeted proteins in late mitosis/early G1 (R-HSA-174178)	71	7	7.55	-	0.93	0.518	0.779	0.28567
CDK-mediated phosphorylation and removal of Cdc6 (R-HSA-69017)	71	7	7.55	-	0.93	0.518	0.78	0.28567
SUMOylation of DNA replication proteins (R-HSA-4615885)	43	4	4.57	-	0.88	0.519	0.778	0.284833
Transport of vitamins, nucleosides, and related molecules (R-HSA-425397)	43	4	4.57	-	0.88	0.519	0.778	0.284833
SUMOylation of RNA binding proteins (R-HSA-4570464)	43	4	4.57	-	0.88	0.519	0.779	0.284833
Insulin receptor signalling cascade (R-HSA-74751)	45	5	4.78	+	1.05	0.521	0.781	0.283162
Antigen Presentation: Folding, assembly and peptide loading of class I MHC (R-HSA-983170)	26	3	2.76	+	1.09	0.522	0.778	0.282329
Interleukin receptor SHC signaling (R-HSA-912526)	26	3	2.76	+	1.09	0.522	0.779	0.282329
Prefoldin mediated transfer of substrate to CCT/TriC (R-HSA-389957)	26	3	2.76	+	1.09	0.522	0.779	0.282329
Calnexin/calreticulin cycle (R-HSA-901042)	26	3	2.76	+	1.09	0.522	0.78	0.282329
Miscellaneous transport and binding events (R-HSA-5223345)	26	3	2.76	+	1.09	0.522	0.78	0.282329
FGFR1 mutant receptor activation (R-HSA-1839124)	26	3	2.76	+	1.09	0.522	0.781	0.282329
RNA Polymerase III Transcription Initiation From Type 2 Promoter (R-HSA-76066)	26	3	2.76	+	1.09	0.522	0.781	0.282329
WNT ligand biogenesis and trafficking (R-HSA-3238698)	26	3	2.76	+	1.09	0.522	0.782	0.282329
Transport of Mature Transcript to Cytoplasm (R-HSA-72202)	80	8	8.5	-	0.94	0.523	0.779	0.281498
Nonhomologous End-Joining (NHEJ) (R-HSA-5693571)	52	5	5.53	-	0.9	0.524	0.78	0.280669
Vif-mediated degradation of APOBEC3G (R-HSA-180585)	52	5	5.53	-	0.9	0.524	0.78	0.280669
Aryl hydrocarbon receptor signalling (R-HSA-8937144)	7	1	0.74	+	1.34	0.525	0.769	0.279841
RSK activation (R-HSA-444257)	7	1	0.74	+	1.34	0.525	0.769	0.279841
Displacement of DNA glycosylase by APEX1 (R-HSA-110357)	7	1	0.74	+	1.34	0.525	0.77	0.279841
CREB phosphorylation (R-HSA-199920)	7	1	0.74	+	1.34	0.525	0.77	0.279841
SMAC(DIABLO)-mediated dissociation of IAP:caspase complexes (R-HSA-111464)	7	1	0.74	+	1.34	0.525	0.771	0.279841
SMAC (DIABLO) binds to IAPs (R-HSA-111463)	7	1	0.74	+	1.34	0.525	0.771	0.279841
SUMO is transferred from E1 to E2 (UBE2I, UBC9) (R-HSA-3065678)	7	1	0.74	+	1.34	0.525	0.772	0.279841
SMAC, XIAP-regulated apoptotic response (R-HSA-111469)	7	1	0.74	+	1.34	0.525	0.772	0.279841
Suppression of apoptosis (R-HSA-9635465)	7	1	0.74	+	1.34	0.525	0.773	0.279841
Nef Mediated CD8 Down-regulation (R-HSA-182218)	7	1	0.74	+	1.34	0.525	0.773	0.279841
Nef and signal transduction (R-HSA-164944)	7	1	0.74	+	1.34	0.525	0.774	0.279841
Reversal of alkylation damage by DNA dioxygenases (R-HSA-73943)	7	1	0.74	+	1.34	0.525	0.774	0.279841
Neurofascin interactions (R-HSA-447043)	7	1	0.74	+	1.34	0.525	0.775	0.279841
Signaling by TGF-beta Receptor Complex in Cancer (R-HSA-3304351)	7	1	0.74	+	1.34	0.525	0.775	0.279841
Post-transcriptional silencing by small RNAs (R-HSA-426496)	7	1	0.74	+	1.34	0.525	0.776	0.279841
DEx/H-box helicases activate type I IFN and inflammatory cytokines production (R-HSA-3134963)	7	1	0.74	+	1.34	0.525	0.776	0.279841
IkBA variant leads to EDA-ID (R-HSA-5603029)	7	1	0.74	+	1.34	0.525	0.777	0.279841
Fructose metabolism (R-HSA-5652084)	7	1	0.74	+	1.34	0.525	0.777	0.279841
Lectin pathway of complement activation (R-HSA-166662)	7	1	0.74	+	1.34	0.525	0.778	0.279841
Nectin/Necl trans heterodimerization (R-HSA-420597)	7	1	0.74	+	1.34	0.525	0.778	0.279841
Activation of C3 and C5 (R-HSA-174577)	7	1	0.74	+	1.34	0.525	0.779	0.279841
Highly sodium permeable acetylcholine nicotinic receptors (R-HSA-629587)	7	1	0.74	+	1.34	0.525	0.779	0.279841
Erythropoietin activates STAT5 (R-HSA-9027283)	7	1	0.74	+	1.34	0.525	0.78	0.279841
Erythropoietin activates Phospholipase C gamma (PLCG) (R-HSA-9027277)	7	1	0.74	+	1.34	0.525	0.78	0.279841
Adenine and hypoxanthine salvage pathway (P02723)	7	1	0.74	+	1.34	0.525	0.868	0.279841
RAB GEFs exchange GTP for GDP on RABs (R-HSA-8876198)	89	9	9.46	-	0.95	0.527	0.767	0.278189
Negative regulation of TCF-dependent signaling by WNT ligand antagonists (R-HSA-3772470)	15	1	1.59	-	0.63	0.527	0.767	0.278189
Fatty acids (R-HSA-211935)	15	1	1.59	-	0.63	0.527	0.767	0.278189
The NLRP3 inflammasome (R-HSA-844456)	15	1	1.59	-	0.63	0.527	0.768	0.278189
Glycogen storage diseases (R-HSA-3229121)	15	1	1.59	-	0.63	0.527	0.768	0.278189
Glycogen synthesis (R-HSA-3322077)	15	1	1.59	-	0.63	0.527	0.769	0.278189
Processive synthesis on the lagging strand (R-HSA-69183)	15	1	1.59	-	0.63	0.527	0.769	0.278189
WNT5A-dependent internalization of FZD4 (R-HSA-5099900)	15	1	1.59	-	0.63	0.527	0.77	0.278189
Regulation of innate immune responses to cytosolic DNA (R-HSA-3134975)	15	1	1.59	-	0.63	0.527	0.77	0.278189
PI-3K cascade:FGFR1 (R-HSA-5654689)	15	1	1.59	-	0.63	0.527	0.771	0.278189
Caspase activation via Death Receptors in the presence of ligand (R-HSA-140534)	15	1	1.59	-	0.63	0.527	0.771	0.278189
APC/C:Cdc20 mediated degradation of mitotic proteins (R-HSA-176409)	74	8	7.87	+	1.02	0.528	0.768	0.277366
Cellular response to hypoxia (R-HSA-1234174)	74	8	7.87	+	1.02	0.528	0.768	0.277366
mitochondrial fatty acid beta-oxidation of unsaturated fatty acids (R-HSA-77288)	6	0	0.64	-	0.01	0.528	0.752	0.277366
STAT5 Activation (R-HSA-9645135)	6	0	0.64	-	0.01	0.528	0.753	0.277366
Vitamins (R-HSA-211916)	6	0	0.64	-	0.01	0.528	0.753	0.277366
TNFR1-mediated ceramide production (R-HSA-5626978)	6	0	0.64	-	0.01	0.528	0.754	0.277366
Biosynthesis of maresin-like SPMs (R-HSA-9027307)	6	0	0.64	-	0.01	0.528	0.754	0.277366
SUMO is proteolytically processed (R-HSA-3065679)	6	0	0.64	-	0.01	0.528	0.755	0.277366
Synthesis of Dolichyl-phosphate (R-HSA-446199)	6	0	0.64	-	0.01	0.528	0.755	0.277366
Transport and synthesis of PAPS (R-HSA-174362)	6	0	0.64	-	0.01	0.528	0.756	0.277366
Assembly of the ORC complex at the origin of replication (R-HSA-68616)	6	0	0.64	-	0.01	0.528	0.756	0.277366
NADE modulates death signalling (R-HSA-205025)	6	0	0.64	-	0.01	0.528	0.757	0.277366
Beta oxidation of decanoyl-CoA to octanoyl-CoA-CoA (R-HSA-77346)	6	0	0.64	-	0.01	0.528	0.757	0.277366
RUNX1 regulates estrogen receptor mediated transcription (R-HSA-8931987)	6	0	0.64	-	0.01	0.528	0.758	0.277366
Estrogen biosynthesis (R-HSA-193144)	6	0	0.64	-	0.01	0.528	0.758	0.277366
Lipid particle organization (R-HSA-8964572)	6	0	0.64	-	0.01	0.528	0.759	0.277366
Phenylalanine metabolism (R-HSA-8964208)	6	0	0.64	-	0.01	0.528	0.759	0.277366
Choline catabolism (R-HSA-6798163)	6	0	0.64	-	0.01	0.528	0.76	0.277366
MET Receptor Activation (R-HSA-6806942)	6	0	0.64	-	0.01	0.528	0.76	0.277366
Scavenging by Class F Receptors (R-HSA-3000484)	6	0	0.64	-	0.01	0.528	0.761	0.277366
GDP-fucose biosynthesis (R-HSA-6787639)	6	0	0.64	-	0.01	0.528	0.761	0.277366
Synthesis of Lipoxins (LX) (R-HSA-2142700)	6	0	0.64	-	0.01	0.528	0.761	0.277366
rRNA modification in the mitochondrion (R-HSA-6793080)	6	0	0.64	-	0.01	0.528	0.762	0.277366
PTK6 Regulates Cell Cycle (R-HSA-8849470)	6	0	0.64	-	0.01	0.528	0.762	0.277366
VLDL clearance (R-HSA-8964046)	6	0	0.64	-	0.01	0.528	0.763	0.277366
RUNX1 regulates transcription of genes involved in WNT signaling (R-HSA-8939256)	6	0	0.64	-	0.01	0.528	0.763	0.277366
Acrosome Reaction and Sperm:Oocyte Membrane Binding (R-HSA-1300645)	6	0	0.64	-	0.01	0.528	0.764	0.277366
Synthesis of wybutosine at G37 of tRNA(Phe) (R-HSA-6782861)	6	0	0.64	-	0.01	0.528	0.764	0.277366
CLEC7A/inflammasome pathway (R-HSA-5660668)	6	0	0.64	-	0.01	0.528	0.765	0.277366
Proton-coupled monocarboxylate transport (R-HSA-433692)	6	0	0.64	-	0.01	0.528	0.765	0.277366
Mineralocorticoid biosynthesis (R-HSA-193993)	6	0	0.64	-	0.01	0.528	0.766	0.277366
Interleukin-36 pathway (R-HSA-9014826)	6	0	0.64	-	0.01	0.528	0.766	0.277366
Uptake and function of diphtheria toxin (R-HSA-5336415)	6	0	0.64	-	0.01	0.528	0.767	0.277366
Phosphorylation of Emi1 (R-HSA-176417)	6	0	0.64	-	0.01	0.528	0.767	0.277366
ATP synthesis (P02721)	6	0	0.64	-	0.01	0.528	0.825	0.277366
Gamma-aminobutyric acid synthesis (P04384)	6	0	0.64	-	0.01	0.528	0.833	0.277366
Mannose metabolism (P02752)	6	0	0.64	-	0.01	0.528	0.84	0.277366
Methylmalonyl pathway (P02755)	6	0	0.64	-	0.01	0.528	0.849	0.277366
N-acetylglucosamine metabolism (P02756)	6	0	0.64	-	0.01	0.528	0.857	0.277366
Serine glycine biosynthesis (P02776)	6	0	0.64	-	0.01	0.528	0.865	0.277366
HSP90 chaperone cycle for steroid hormone receptors (SHR) (R-HSA-3371497)	55	6	5.85	+	1.03	0.529	0.753	0.276544
Transcription regulation by bZIP transcription factor (P00055)	61	6	6.48	-	0.93	0.529	0.818	0.276544
RUNX1 regulates transcription of genes involved in differentiation of HSCs (R-HSA-8939236)	98	10	10.42	-	0.96	0.531	0.752	0.274905
Signaling by NTRKs (R-HSA-166520)	98	10	10.42	-	0.96	0.531	0.752	0.274905
Xenobiotics (R-HSA-211981)	24	2	2.55	-	0.78	0.531	0.752	0.274905
Interleukin-6 family signaling (R-HSA-6783589)	24	2	2.55	-	0.78	0.531	0.753	0.274905
DARPP-32 events (R-HSA-180024)	24	2	2.55	-	0.78	0.531	0.753	0.274905
Cytosolic tRNA aminoacylation (R-HSA-379716)	24	2	2.55	-	0.78	0.531	0.754	0.274905
ADP signalling through P2Y purinoceptor 1 (R-HSA-418592)	24	2	2.55	-	0.78	0.531	0.754	0.274905
Glucuronidation (R-HSA-156588)	24	2	2.55	-	0.78	0.531	0.755	0.274905
Striated Muscle Contraction (R-HSA-390522)	36	4	3.83	+	1.05	0.532	0.752	0.274088
Activated PKN1 stimulates transcription of AR (androgen receptor) regulated genes KLK2 and KLK3 (R-HSA-5625886)	36	4	3.83	+	1.05	0.532	0.752	0.274088
Resolution of Abasic Sites (AP sites) (R-HSA-73933)	36	4	3.83	+	1.05	0.532	0.753	0.274088
Regulation of RUNX2 expression and activity (R-HSA-8939902)	70	7	7.44	-	0.94	0.533	0.753	0.273273
Base Excision Repair (R-HSA-73884)	70	7	7.44	-	0.94	0.533	0.753	0.273273
Toll Like Receptor 10 (TLR10) Cascade (R-HSA-168142)	84	9	8.93	+	1.01	0.535	0.752	0.271646
MyD88 cascade initiated on plasma membrane (R-HSA-975871)	84	9	8.93	+	1.01	0.535	0.753	0.271646
Toll Like Receptor 5 (TLR5) Cascade (R-HSA-168176)	84	9	8.93	+	1.01	0.535	0.753	0.271646
Glucagon-type ligand receptors (R-HSA-420092)	33	3	3.51	-	0.86	0.535	0.753	0.271646
Nuclear Pore Complex (NPC) Disassembly (R-HSA-3301854)	33	3	3.51	-	0.86	0.535	0.754	0.271646
Glucagon signaling in metabolic regulation (R-HSA-163359)	33	3	3.51	-	0.86	0.535	0.754	0.271646
Transport of the SLBP Dependant Mature mRNA (R-HSA-159230)	33	3	3.51	-	0.86	0.535	0.755	0.271646
Downstream signaling events of B Cell Receptor (BCR) (R-HSA-1168372)	79	8	8.4	-	0.95	0.537	0.755	0.270026
Regulation of RUNX1 Expression and Activity (R-HSA-8934593)	17	2	1.81	+	1.11	0.539	0.752	0.268411
Serotonin Neurotransmitter Release Cycle (R-HSA-181429)	17	2	1.81	+	1.11	0.539	0.752	0.268411
SUMOylation of transcription factors (R-HSA-3232118)	17	2	1.81	+	1.11	0.539	0.752	0.268411
Acyl chain remodelling of PI (R-HSA-1482922)	17	2	1.81	+	1.11	0.539	0.753	0.268411
Translesion synthesis by POLK (R-HSA-5655862)	17	2	1.81	+	1.11	0.539	0.753	0.268411
PKA activation in glucagon signalling (R-HSA-164378)	17	2	1.81	+	1.11	0.539	0.754	0.268411
FOXO-mediated transcription of cell cycle genes (R-HSA-9617828)	17	2	1.81	+	1.11	0.539	0.754	0.268411
Translesion synthesis by POLI (R-HSA-5656121)	17	2	1.81	+	1.11	0.539	0.755	0.268411
RNA Polymerase III Chain Elongation (R-HSA-73780)	17	2	1.81	+	1.11	0.539	0.755	0.268411
JAK/STAT signaling pathway (P00038)	17	2	1.81	+	1.11	0.539	0.826	0.268411
Deactivation of the beta-catenin transactivating complex (R-HSA-3769402)	42	4	4.46	-	0.9	0.539	0.755	0.268411
Glucagon-like Peptide-1 (GLP1) regulates insulin secretion (R-HSA-381676)	42	4	4.46	-	0.9	0.539	0.756	0.268411
Sphingolipid de novo biosynthesis (R-HSA-1660661)	42	4	4.46	-	0.9	0.539	0.756	0.268411
Cooperation of PDCL (PhLP1) and TRiC/CCT in G-protein beta folding (R-HSA-6814122)	42	4	4.46	-	0.9	0.539	0.756	0.268411
Toll Like Receptor TLR6:TLR2 Cascade (R-HSA-168188)	94	10	9.99	+	1	0.541	0.753	0.266803
MyD88:MAL(TIRAP) cascade initiated on plasma membrane (R-HSA-166058)	94	10	9.99	+	1	0.541	0.754	0.266803
Cargo trafficking to the periciliary membrane (R-HSA-5620920)	51	5	5.42	-	0.92	0.542	0.755	0.266001
Activation of APC/C and APC/C:Cdc20 mediated degradation of mitotic proteins (R-HSA-176814)	75	8	7.97	+	1	0.543	0.755	0.2652
Defective CFTR causes cystic fibrosis (R-HSA-5678895)	60	6	6.38	-	0.94	0.546	0.758	0.262807
RNA Polymerase III Transcription Initiation From Type 1 Promoter (R-HSA-76061)	27	3	2.87	+	1.05	0.547	0.759	0.262013
Deadenylation-dependent mRNA decay (R-HSA-429914)	56	6	5.95	+	1.01	0.547	0.759	0.262013
GABA receptor activation (R-HSA-977443)	56	6	5.95	+	1.01	0.547	0.759	0.262013
5HT2 type receptor mediated signaling pathway (P04374)	69	7	7.33	-	0.95	0.549	0.834	0.260428
Fc epsilon receptor (FCERI) signaling (R-HSA-2454202)	189	20	20.09	-	1	0.551	0.764	0.258848
Biosynthesis of the N-glycan precursor (dolichol lipid-linked oligosaccharide, LLO) and transfer to a nascent protein (R-HSA-446193)	78	8	8.29	-	0.96	0.552	0.765	0.258061
Glutathione conjugation (R-HSA-156590)	37	4	3.93	+	1.02	0.553	0.766	0.257275
Host Interactions of HIV factors (R-HSA-162909)	124	13	13.18	-	0.99	0.553	0.766	0.257275
Negative regulation of the PI3K/AKT network (R-HSA-199418)	96	10	10.2	-	0.98	0.558	0.771	0.253366
DNA strand elongation (R-HSA-69190)	32	3	3.4	-	0.88	0.558	0.769	0.253366
Rev-mediated nuclear export of HIV RNA (R-HSA-165054)	32	3	3.4	-	0.88	0.558	0.769	0.253366
G-protein beta:gamma signalling (R-HSA-397795)	32	3	3.4	-	0.88	0.558	0.77	0.253366
SUMOylation of SUMOylation proteins (R-HSA-4085377)	32	3	3.4	-	0.88	0.558	0.77	0.253366
Transport of the SLBP independent Mature mRNA (R-HSA-159227)	32	3	3.4	-	0.88	0.558	0.771	0.253366
TAK1 activates NFkB by phosphorylation and activation of IKKs complex (R-HSA-445989)	32	3	3.4	-	0.88	0.558	0.771	0.253366
Incretin synthesis, secretion, and inactivation (R-HSA-400508)	23	2	2.44	-	0.82	0.558	0.766	0.253366
Synthesis of bile acids and bile salts via 7alpha-hydroxycholesterol (R-HSA-193368)	23	2	2.44	-	0.82	0.558	0.766	0.253366
Response of Mtb to phagocytosis (R-HSA-9637690)	23	2	2.44	-	0.82	0.558	0.767	0.253366
Nucleotide salvage (R-HSA-8956321)	23	2	2.44	-	0.82	0.558	0.767	0.253366
The canonical retinoid cycle in rods (twilight vision) (R-HSA-2453902)	23	2	2.44	-	0.82	0.558	0.768	0.253366
Regulation of IFNA signaling (R-HSA-912694)	23	2	2.44	-	0.82	0.558	0.768	0.253366
Gap junction trafficking (R-HSA-190828)	47	5	5	+	1	0.559	0.767	0.252588
Dual Incision in GG-NER (R-HSA-5696400)	41	4	4.36	-	0.92	0.559	0.767	0.252588
General transcription regulation (P00023)	41	4	4.36	-	0.92	0.559	0.841	0.252588
Neurotransmitter release cycle (R-HSA-112310)	50	5	5.31	-	0.94	0.561	0.769	0.251037
TP53 Regulates Transcription of Genes Involved in G1 Cell Cycle Arrest (R-HSA-6804116)	14	1	1.49	-	0.67	0.562	0.766	0.250264
Spry regulation of FGF signaling (R-HSA-1295596)	14	1	1.49	-	0.67	0.562	0.763	0.250264
Synthesis of bile acids and bile salts via 24-hydroxycholesterol (R-HSA-193775)	14	1	1.49	-	0.67	0.562	0.764	0.250264
Defects in cobalamin (B12) metabolism (R-HSA-3296469)	14	1	1.49	-	0.67	0.562	0.764	0.250264
Removal of the Flap Intermediate (R-HSA-69166)	14	1	1.49	-	0.67	0.562	0.765	0.250264
Degradation of cysteine and homocysteine (R-HSA-1614558)	14	1	1.49	-	0.67	0.562	0.765	0.250264
Response to metal ions (R-HSA-5660526)	14	1	1.49	-	0.67	0.562	0.766	0.250264
Adenylate cyclase inhibitory pathway (R-HSA-170670)	14	1	1.49	-	0.67	0.562	0.766	0.250264
Synthesis And Processing Of GAG, GAGPOL Polyproteins (R-HSA-174495)	14	1	1.49	-	0.67	0.562	0.767	0.250264
Membrane binding and targetting of GAG proteins (R-HSA-174490)	14	1	1.49	-	0.67	0.562	0.767	0.250264
Interleukin-15 signaling (R-HSA-8983432)	14	1	1.49	-	0.67	0.562	0.768	0.250264
IRAK1 recruits IKK complex upon TLR7/8 or 9 stimulation (R-HSA-975144)	14	1	1.49	-	0.67	0.562	0.768	0.250264
Methylation (R-HSA-156581)	14	1	1.49	-	0.67	0.562	0.769	0.250264
IRAK1 recruits IKK complex (R-HSA-937039)	14	1	1.49	-	0.67	0.562	0.769	0.250264
S Phase (R-HSA-69242)	160	17	17.01	-	1	0.563	0.764	0.249492
RNA Polymerase I Promoter Escape (R-HSA-73772)	59	6	6.27	-	0.96	0.563	0.764	0.249492
GLI3 is processed to GLI3R by the proteasome (R-HSA-5610785)	59	6	6.27	-	0.96	0.563	0.764	0.249492
Regulation of PTEN stability and activity (R-HSA-8948751)	68	7	7.23	-	0.97	0.565	0.765	0.247952
Regulation of HSF1-mediated heat shock response (R-HSA-3371453)	68	7	7.23	-	0.97	0.565	0.766	0.247952
DDX58/IFIH1-mediated induction of interferon-alpha/beta (R-HSA-168928)	77	8	8.18	-	0.98	0.567	0.767	0.246417
FRS-mediated FGFR4 signaling (R-HSA-5654712)	18	2	1.91	+	1.05	0.57	0.768	0.244125
Metabolism of Angiotensinogen to Angiotensins (R-HSA-2022377)	18	2	1.91	+	1.05	0.57	0.769	0.244125
Acyl chain remodelling of PG (R-HSA-1482925)	18	2	1.91	+	1.05	0.57	0.769	0.244125
Diseases associated with glycosylation precursor biosynthesis (R-HSA-5609975)	18	2	1.91	+	1.05	0.57	0.77	0.244125
Assembly of active LPL and LIPC lipase complexes (R-HSA-8963889)	18	2	1.91	+	1.05	0.57	0.77	0.244125
ABC transporters in lipid homeostasis (R-HSA-1369062)	18	2	1.91	+	1.05	0.57	0.77	0.244125
Lewis blood group biosynthesis (R-HSA-9037629)	18	2	1.91	+	1.05	0.57	0.771	0.244125
Pre-NOTCH Processing in Golgi (R-HSA-1912420)	18	2	1.91	+	1.05	0.57	0.771	0.244125
G-protein activation (R-HSA-202040)	28	3	2.98	+	1.01	0.572	0.769	0.242604
G1/S-Specific Transcription (R-HSA-69205)	28	3	2.98	+	1.01	0.572	0.77	0.242604
tRNA modification in the mitochondrion (R-HSA-6787450)	8	1	0.85	+	1.18	0.573	0.757	0.241845
Recycling of eIF2:GDP (R-HSA-72731)	8	1	0.85	+	1.18	0.573	0.757	0.241845
DNA replication initiation (R-HSA-68952)	8	1	0.85	+	1.18	0.573	0.758	0.241845
BH3-only proteins associate with and inactivate anti-apoptotic BCL-2 members (R-HSA-111453)	8	1	0.85	+	1.18	0.573	0.758	0.241845
POLB-Dependent Long Patch Base Excision Repair (R-HSA-110362)	8	1	0.85	+	1.18	0.573	0.758	0.241845
CREB1 phosphorylation through the activation of CaMKII/CaMKK/CaMKIV cascasde (R-HSA-442729)	8	1	0.85	+	1.18	0.573	0.759	0.241845
Ligand-receptor interactions (R-HSA-5632681)	8	1	0.85	+	1.18	0.573	0.759	0.241845
RUNX3 regulates WNT signaling (R-HSA-8951430)	8	1	0.85	+	1.18	0.573	0.76	0.241845
Sema4D mediated inhibition of cell attachment and migration (R-HSA-416550)	8	1	0.85	+	1.18	0.573	0.76	0.241845
TRAIL signaling (R-HSA-75158)	8	1	0.85	+	1.18	0.573	0.761	0.241845
Histidine catabolism (R-HSA-70921)	8	1	0.85	+	1.18	0.573	0.761	0.241845
NR1H2 & NR1H3 regulate gene expression linked to lipogenesis (R-HSA-9029558)	8	1	0.85	+	1.18	0.573	0.761	0.241845
Inactivation of CDC42 and RAC1 (R-HSA-428543)	8	1	0.85	+	1.18	0.573	0.762	0.241845
Competing endogenous RNAs (ceRNAs) regulate PTEN translation (R-HSA-8948700)	8	1	0.85	+	1.18	0.573	0.762	0.241845
Defective ST3GAL3 causes MCT12 and EIEE15 (R-HSA-3656243)	8	1	0.85	+	1.18	0.573	0.763	0.241845
DNA Damage Reversal (R-HSA-73942)	8	1	0.85	+	1.18	0.573	0.763	0.241845
Release of Hh-Np from the secreting cell (R-HSA-5362798)	8	1	0.85	+	1.18	0.573	0.764	0.241845
Defective B4GALT1 causes B4GALT1-CDG (CDG-2d) (R-HSA-3656244)	8	1	0.85	+	1.18	0.573	0.764	0.241845
VEGF binds to VEGFR leading to receptor dimerization (R-HSA-195399)	8	1	0.85	+	1.18	0.573	0.765	0.241845
Synthesis of UDP-N-acetyl-glucosamine (R-HSA-446210)	8	1	0.85	+	1.18	0.573	0.765	0.241845
Defects in biotin (Btn) metabolism (R-HSA-3323169)	8	1	0.85	+	1.18	0.573	0.766	0.241845
Defective CSF2RB causes pulmonary surfactant metabolism dysfunction 5 (SMDP5) (R-HSA-5688849)	8	1	0.85	+	1.18	0.573	0.766	0.241845
Telomere C-strand synthesis initiation (R-HSA-174430)	8	1	0.85	+	1.18	0.573	0.766	0.241845
Defective CSF2RA causes pulmonary surfactant metabolism dysfunction 4 (SMDP4) (R-HSA-5688890)	8	1	0.85	+	1.18	0.573	0.767	0.241845
Fatty Acids bound to GPR40 (FFAR1) regulate insulin secretion (R-HSA-434316)	8	1	0.85	+	1.18	0.573	0.767	0.241845
Cross-presentation of particulate exogenous antigens (phagosomes) (R-HSA-1236973)	8	1	0.85	+	1.18	0.573	0.768	0.241845
VEGF ligand-receptor interactions (R-HSA-194313)	8	1	0.85	+	1.18	0.573	0.768	0.241845
Signaling by activated point mutants of FGFR1 (R-HSA-1839122)	8	1	0.85	+	1.18	0.573	0.769	0.241845
MAPK1 (ERK2) activation (R-HSA-112411)	8	1	0.85	+	1.18	0.573	0.769	0.241845
Beta-oxidation of pristanoyl-CoA (R-HSA-389887)	8	1	0.85	+	1.18	0.573	0.77	0.241845
Downregulation of ERBB4 signaling (R-HSA-1253288)	8	1	0.85	+	1.18	0.573	0.77	0.241845
Relaxin receptors (R-HSA-444821)	8	1	0.85	+	1.18	0.573	0.77	0.241845
Binding and Uptake of Ligands by Scavenger Receptors (R-HSA-2173782)	104	11	11.05	-	1	0.573	0.756	0.241845
Metabotropic glutamate receptor group II pathway (P00040)	49	5	5.21	-	0.96	0.579	0.864	0.237321
Disassembly of the destruction complex and recruitment of AXIN to the membrane (R-HSA-4641262)	31	3	3.29	-	0.91	0.581	0.765	0.235824
Vpr-mediated nuclear import of PICs (R-HSA-180910)	31	3	3.29	-	0.91	0.581	0.765	0.235824
Nuclear import of Rev protein (R-HSA-180746)	31	3	3.29	-	0.91	0.581	0.766	0.235824
Cooperation of Prefoldin and TriC/CCT in actin and tubulin folding (R-HSA-389958)	31	3	3.29	-	0.91	0.581	0.766	0.235824
Nicotinate metabolism (R-HSA-196807)	31	3	3.29	-	0.91	0.581	0.767	0.235824
Metalloprotease DUBs (R-HSA-5689901)	31	3	3.29	-	0.91	0.581	0.767	0.235824
RNA Polymerase III Transcription Termination (R-HSA-73980)	22	2	2.34	-	0.86	0.586	0.769	0.232102
Defects in vitamin and cofactor metabolism (R-HSA-3296482)	22	2	2.34	-	0.86	0.586	0.769	0.232102
Blood group systems biosynthesis (R-HSA-9033658)	22	2	2.34	-	0.86	0.586	0.769	0.232102
Dopamine Neurotransmitter Release Cycle (R-HSA-212676)	22	2	2.34	-	0.86	0.586	0.77	0.232102
IKK complex recruitment mediated by RIP1 (R-HSA-937041)	22	2	2.34	-	0.86	0.586	0.77	0.232102
Cell cycle (P00013)	22	2	2.34	-	0.86	0.586	0.866	0.232102
G2 Phase (R-HSA-68911)	5	0	0.53	-	0.01	0.588	0.756	0.230623
Tyrosine catabolism (R-HSA-8963684)	5	0	0.53	-	0.01	0.588	0.756	0.230623
Biosynthesis of EPA-derived SPMs (R-HSA-9018679)	5	0	0.53	-	0.01	0.588	0.757	0.230623
Propionyl-CoA catabolism (R-HSA-71032)	5	0	0.53	-	0.01	0.588	0.757	0.230623
Beta oxidation of lauroyl-CoA to decanoyl-CoA-CoA (R-HSA-77310)	5	0	0.53	-	0.01	0.588	0.758	0.230623
The proton buffering model (R-HSA-167827)	5	0	0.53	-	0.01	0.588	0.758	0.230623
The fatty acid cycling model (R-HSA-167826)	5	0	0.53	-	0.01	0.588	0.758	0.230623
FasL/ CD95L signaling (R-HSA-75157)	5	0	0.53	-	0.01	0.588	0.759	0.230623
Leukotriene receptors (R-HSA-391906)	5	0	0.53	-	0.01	0.588	0.759	0.230623
Beta oxidation of hexanoyl-CoA to butanoyl-CoA (R-HSA-77350)	5	0	0.53	-	0.01	0.588	0.76	0.230623
Beta oxidation of octanoyl-CoA to hexanoyl-CoA (R-HSA-77348)	5	0	0.53	-	0.01	0.588	0.76	0.230623
MET interacts with TNS proteins (R-HSA-8875513)	5	0	0.53	-	0.01	0.588	0.761	0.230623
Mitochondrial Uncoupling Proteins (R-HSA-166187)	5	0	0.53	-	0.01	0.588	0.761	0.230623
G2/M DNA replication checkpoint (R-HSA-69478)	5	0	0.53	-	0.01	0.588	0.761	0.230623
Synthesis of GDP-mannose (R-HSA-446205)	5	0	0.53	-	0.01	0.588	0.762	0.230623
Formation of xylulose-5-phosphate (R-HSA-5661270)	5	0	0.53	-	0.01	0.588	0.762	0.230623
Galactose catabolism (R-HSA-70370)	5	0	0.53	-	0.01	0.588	0.763	0.230623
IRS activation (R-HSA-74713)	5	0	0.53	-	0.01	0.588	0.763	0.230623
Signaling by MST1 (R-HSA-8852405)	5	0	0.53	-	0.01	0.588	0.764	0.230623
Transmission across Electrical Synapses (R-HSA-112307)	5	0	0.53	-	0.01	0.588	0.764	0.230623
Electric Transmission Across Gap Junctions (R-HSA-112303)	5	0	0.53	-	0.01	0.588	0.764	0.230623
PTK6 Regulates Proteins Involved in RNA Processing (R-HSA-8849468)	5	0	0.53	-	0.01	0.588	0.765	0.230623
RUNX3 Regulates Immune Response and Cell Migration (R-HSA-8949275)	5	0	0.53	-	0.01	0.588	0.765	0.230623
Abacavir metabolism (R-HSA-2161541)	5	0	0.53	-	0.01	0.588	0.766	0.230623
PTK6 Expression (R-HSA-8849473)	5	0	0.53	-	0.01	0.588	0.766	0.230623
Threonine catabolism (R-HSA-8849175)	5	0	0.53	-	0.01	0.588	0.767	0.230623
Chylomicron clearance (R-HSA-8964026)	5	0	0.53	-	0.01	0.588	0.767	0.230623
RUNX1 regulates transcription of genes involved in interleukin signaling (R-HSA-8939247)	5	0	0.53	-	0.01	0.588	0.767	0.230623
NR1H2 & NR1H3 regulate gene expression linked to gluconeogenesis (R-HSA-9632974)	5	0	0.53	-	0.01	0.588	0.768	0.230623
Extrinsic Pathway of Fibrin Clot Formation (R-HSA-140834)	5	0	0.53	-	0.01	0.588	0.768	0.230623
Synthesis of PI (R-HSA-1483226)	5	0	0.53	-	0.01	0.588	0.769	0.230623
NOSTRIN mediated eNOS trafficking (R-HSA-203641)	5	0	0.53	-	0.01	0.588	0.769	0.230623
Hyaluronan biosynthesis and export (R-HSA-2142850)	5	0	0.53	-	0.01	0.588	0.77	0.230623
FGFR1b ligand binding and activation (R-HSA-190370)	5	0	0.53	-	0.01	0.588	0.77	0.230623
Free fatty acid receptors (R-HSA-444209)	5	0	0.53	-	0.01	0.588	0.771	0.230623
O-antigen biosynthesis (P02757)	5	0	0.53	-	0.01	0.588	0.846	0.230623
Ornithine degradation (P02758)	5	0	0.53	-	0.01	0.588	0.853	0.230623
Phenylethylamine degradation (P02766)	5	0	0.53	-	0.01	0.588	0.861	0.230623
RNA Polymerase II Transcription Termination (R-HSA-73856)	66	7	7.02	-	1	0.596	0.766	0.224754
APC/C:Cdc20 mediated degradation of Securin (R-HSA-174154)	66	7	7.02	-	1	0.596	0.767	0.224754
Iron uptake and transport (R-HSA-917937)	57	6	6.06	-	0.99	0.597	0.766	0.224026
Golgi Cisternae Pericentriolar Stack Reorganization (R-HSA-162658)	13	1	1.38	-	0.72	0.598	0.762	0.223299
Keratan sulfate degradation (R-HSA-2022857)	13	1	1.38	-	0.72	0.598	0.762	0.223299
PI-3K cascade:FGFR3 (R-HSA-5654710)	13	1	1.38	-	0.72	0.598	0.763	0.223299
Cytochrome c-mediated apoptotic response (R-HSA-111461)	13	1	1.38	-	0.72	0.598	0.763	0.223299
Activation of RAC1 (R-HSA-428540)	13	1	1.38	-	0.72	0.598	0.764	0.223299
Passive transport by Aquaporins (R-HSA-432047)	13	1	1.38	-	0.72	0.598	0.764	0.223299
Apoptosis induced DNA fragmentation (R-HSA-140342)	13	1	1.38	-	0.72	0.598	0.764	0.223299
Suppression of phagosomal maturation (R-HSA-9637687)	13	1	1.38	-	0.72	0.598	0.765	0.223299
Glutamate and glutamine metabolism (R-HSA-8964539)	13	1	1.38	-	0.72	0.598	0.765	0.223299
WNT5A-dependent internalization of FZD2, FZD5 and ROR2 (R-HSA-5140745)	13	1	1.38	-	0.72	0.598	0.766	0.223299
TFAP2 (AP-2) family regulates transcription of growth factors and their receptors (R-HSA-8866910)	13	1	1.38	-	0.72	0.598	0.766	0.223299
Advanced glycosylation endproduct receptor signaling (R-HSA-879415)	13	1	1.38	-	0.72	0.598	0.767	0.223299
Chk1/Chk2(Cds1) mediated inactivation of Cyclin B:Cdk1 complex (R-HSA-75035)	13	1	1.38	-	0.72	0.598	0.767	0.223299
Inhibition of replication initiation of damaged DNA by RB1/E2F1 (R-HSA-113501)	13	1	1.38	-	0.72	0.598	0.767	0.223299
Heterotrimeric G-protein signaling pathway-rod outer segment phototransduction (P00028)	39	4	4.15	-	0.96	0.6	0.857	0.221849
Plasma lipoprotein remodeling (R-HSA-8963899)	30	3	3.19	-	0.94	0.605	0.77	0.218245
Tight junction interactions (R-HSA-420029)	30	3	3.19	-	0.94	0.605	0.77	0.218245
Beta3 adrenergic receptor signaling pathway (P04379)	30	3	3.19	-	0.94	0.605	0.849	0.218245
Interferon-gamma signaling pathway (P00035)	30	3	3.19	-	0.94	0.605	0.856	0.218245
Post-chaperonin tubulin folding pathway (R-HSA-389977)	21	2	2.23	-	0.9	0.614	0.78	0.211832
Cellular hexose transport (R-HSA-189200)	21	2	2.23	-	0.9	0.614	0.78	0.211832
ER Quality Control Compartment (ERQC) (R-HSA-901032)	21	2	2.23	-	0.9	0.614	0.781	0.211832
Digestion (R-HSA-8935690)	21	2	2.23	-	0.9	0.614	0.781	0.211832
TRIF-mediated programmed cell death (R-HSA-2562578)	9	1	0.96	+	1.05	0.616	0.773	0.210419
Interleukin-23 signaling (R-HSA-9020933)	9	1	0.96	+	1.05	0.616	0.774	0.210419
PI3K/AKT activation (R-HSA-198203)	9	1	0.96	+	1.05	0.616	0.774	0.210419
Signal attenuation (R-HSA-74749)	9	1	0.96	+	1.05	0.616	0.775	0.210419
Nef Mediated CD4 Down-regulation (R-HSA-167590)	9	1	0.96	+	1.05	0.616	0.775	0.210419
Ca2+ activated K+ channels (R-HSA-1296052)	9	1	0.96	+	1.05	0.616	0.775	0.210419
Hydrolysis of LPC (R-HSA-1483115)	9	1	0.96	+	1.05	0.616	0.776	0.210419
FGFR3 mutant receptor activation (R-HSA-2033514)	9	1	0.96	+	1.05	0.616	0.776	0.210419
Transport of gamma-carboxylated protein precursors from the endoplasmic reticulum to the Golgi apparatus (R-HSA-159763)	9	1	0.96	+	1.05	0.616	0.777	0.210419
RHO GTPases Activate Rhotekin and Rhophilins (R-HSA-5666185)	9	1	0.96	+	1.05	0.616	0.777	0.210419
CREB3 factors activate genes (R-HSA-8874211)	9	1	0.96	+	1.05	0.616	0.778	0.210419
Small interfering RNA (siRNA) biogenesis (R-HSA-426486)	9	1	0.96	+	1.05	0.616	0.778	0.210419
Digestion of dietary carbohydrate (R-HSA-189085)	9	1	0.96	+	1.05	0.616	0.778	0.210419
PTK6 Regulates RTKs and Their Effectors AKT1 and DOK1 (R-HSA-8849469)	9	1	0.96	+	1.05	0.616	0.779	0.210419
OAS antiviral response (R-HSA-8983711)	9	1	0.96	+	1.05	0.616	0.779	0.210419
InlA-mediated entry of Listeria monocytogenes into host cells (R-HSA-8876493)	9	1	0.96	+	1.05	0.616	0.78	0.210419
Interleukin-9 signaling (R-HSA-8985947)	9	1	0.96	+	1.05	0.616	0.78	0.210419
Axonal growth inhibition (RHOA activation) (R-HSA-193634)	9	1	0.96	+	1.05	0.616	0.781	0.210419
Synthesis of (16-20)-hydroxyeicosatetraenoic acids (HETE) (R-HSA-2142816)	9	1	0.96	+	1.05	0.616	0.781	0.210419
Signaling by activated point mutants of FGFR3 (R-HSA-1839130)	9	1	0.96	+	1.05	0.616	0.781	0.210419
Circadian clock system (P00015)	9	1	0.96	+	1.05	0.616	0.85	0.210419
Pentose phosphate pathway (P02762)	9	1	0.96	+	1.05	0.616	0.857	0.210419
Angiotensin II-stimulated signaling through G proteins and beta-arrestin (P05911)	38	4	4.04	-	0.99	0.621	0.85	0.206908
NEP/NS2 Interacts with the Cellular Export Machinery (R-HSA-168333)	29	3	3.08	-	0.97	0.629	0.789	0.201349
Transport of Ribonucleoproteins into the Host Nucleus (R-HSA-168271)	29	3	3.08	-	0.97	0.629	0.789	0.201349
NOTCH2 intracellular domain regulates transcription (R-HSA-2197563)	12	1	1.28	-	0.78	0.636	0.791	0.196543
Transport of nucleosides and free purine and pyrimidine bases across the plasma membrane (R-HSA-83936)	12	1	1.28	-	0.78	0.636	0.791	0.196543
VLDLR internalisation and degradation (R-HSA-8866427)	12	1	1.28	-	0.78	0.636	0.791	0.196543
Lysine catabolism (R-HSA-71064)	12	1	1.28	-	0.78	0.636	0.792	0.196543
Eicosanoids (R-HSA-211979)	12	1	1.28	-	0.78	0.636	0.792	0.196543
Josephin domain DUBs (R-HSA-5689877)	12	1	1.28	-	0.78	0.636	0.793	0.196543
CREB1 phosphorylation through the activation of Adenylate Cyclase (R-HSA-442720)	12	1	1.28	-	0.78	0.636	0.793	0.196543
TICAM1-dependent activation of IRF3/IRF7 (R-HSA-9013973)	12	1	1.28	-	0.78	0.636	0.794	0.196543
Unwinding of DNA (R-HSA-176974)	12	1	1.28	-	0.78	0.636	0.794	0.196543
Interleukin-35 Signalling (R-HSA-8984722)	12	1	1.28	-	0.78	0.636	0.794	0.196543
Serotonin receptors (R-HSA-390666)	12	1	1.28	-	0.78	0.636	0.795	0.196543
NF-kB activation through FADD/RIP-1 pathway mediated by caspase-8 and -10 (R-HSA-933543)	12	1	1.28	-	0.78	0.636	0.795	0.196543
Reduction of cytosolic Ca++ levels (R-HSA-418359)	12	1	1.28	-	0.78	0.636	0.796	0.196543
Endosomal/Vacuolar pathway (R-HSA-1236977)	12	1	1.28	-	0.78	0.636	0.796	0.196543
Peptide hormone biosynthesis (R-HSA-209952)	12	1	1.28	-	0.78	0.636	0.797	0.196543
Lagging Strand Synthesis (R-HSA-69186)	20	2	2.13	-	0.94	0.643	0.798	0.191789
CTLA4 inhibitory signaling (R-HSA-389513)	20	2	2.13	-	0.94	0.643	0.799	0.191789
G beta:gamma signalling through PLC beta (R-HSA-418217)	20	2	2.13	-	0.94	0.643	0.799	0.191789
Glycolysis (P00024)	20	2	2.13	-	0.94	0.643	0.873	0.191789
Intestinal absorption (R-HSA-8963676)	4	0	0.43	-	0.01	0.654	0.788	0.184422
Release of apoptotic factors from the mitochondria (R-HSA-111457)	4	0	0.43	-	0.01	0.654	0.789	0.184422
Intestinal hexose absorption (R-HSA-8981373)	4	0	0.43	-	0.01	0.654	0.789	0.184422
Drug-mediated inhibition of ERBB2 signaling (R-HSA-9652282)	4	0	0.43	-	0.01	0.654	0.789	0.184422
Biosynthesis of DPA-derived SPMs (R-HSA-9018683)	4	0	0.43	-	0.01	0.654	0.79	0.184422
Biosynthesis of protectins (R-HSA-9018681)	4	0	0.43	-	0.01	0.654	0.79	0.184422
Antagonism of Activin by Follistatin (R-HSA-2473224)	4	0	0.43	-	0.01	0.654	0.791	0.184422
APOBEC3G mediated resistance to HIV-1 infection (R-HSA-180689)	4	0	0.43	-	0.01	0.654	0.791	0.184422
Activation, myristolyation of BID and translocation to mitochondria (R-HSA-75108)	4	0	0.43	-	0.01	0.654	0.792	0.184422
Ion influx/efflux at host-pathogen interface (R-HSA-6803544)	4	0	0.43	-	0.01	0.654	0.792	0.184422
Adenosine P1 receptors (R-HSA-417973)	4	0	0.43	-	0.01	0.654	0.792	0.184422
Synthesis of PIPs in the nucleus (R-HSA-8847453)	4	0	0.43	-	0.01	0.654	0.793	0.184422
Classical Kir channels (R-HSA-1296053)	4	0	0.43	-	0.01	0.654	0.793	0.184422
Reuptake of GABA (R-HSA-888593)	4	0	0.43	-	0.01	0.654	0.794	0.184422
Phosphate bond hydrolysis by NUDT proteins (R-HSA-2393930)	4	0	0.43	-	0.01	0.654	0.794	0.184422
Hypusine synthesis from eIF5A-lysine (R-HSA-204626)	4	0	0.43	-	0.01	0.654	0.795	0.184422
Cholesterol biosynthesis via lathosterol (R-HSA-6807062)	4	0	0.43	-	0.01	0.654	0.795	0.184422
Cholesterol biosynthesis via desmosterol (R-HSA-6807047)	4	0	0.43	-	0.01	0.654	0.795	0.184422
Mitochondrial ABC transporters (R-HSA-1369007)	4	0	0.43	-	0.01	0.654	0.796	0.184422
Synthesis of IPs in the nucleus (R-HSA-1855191)	4	0	0.43	-	0.01	0.654	0.796	0.184422
Defective CYP11A1 causes Adrenal insufficiency, congenital, with 46,XY sex reversal (AICSR) (R-HSA-5579026)	4	0	0.43	-	0.01	0.654	0.797	0.184422
TFAP2 (AP-2) family regulates transcription of other transcription factors (R-HSA-8866906)	4	0	0.43	-	0.01	0.654	0.797	0.184422
PLCG1 events in ERBB2 signaling (R-HSA-1251932)	4	0	0.43	-	0.01	0.654	0.798	0.184422
Utilization of Ketone Bodies (R-HSA-77108)	4	0	0.43	-	0.01	0.654	0.798	0.184422
Activation of AKT2 (R-HSA-165158)	4	0	0.43	-	0.01	0.654	0.798	0.184422
NGF processing (R-HSA-167060)	4	0	0.43	-	0.01	0.654	0.799	0.184422
Histamine receptors (R-HSA-390650)	4	0	0.43	-	0.01	0.654	0.799	0.184422
Axonal growth stimulation (R-HSA-209563)	4	0	0.43	-	0.01	0.654	0.8	0.184422
Localization of the PINCH-ILK-PARVIN complex to focal adhesions (R-HSA-446343)	4	0	0.43	-	0.01	0.654	0.8	0.184422
PTK6 Activates STAT3 (R-HSA-8849474)	4	0	0.43	-	0.01	0.654	0.8	0.184422
Loss of Function of FBXW7 in Cancer and NOTCH1 Signaling (R-HSA-2644607)	4	0	0.43	-	0.01	0.654	0.801	0.184422
FBXW7 Mutants and NOTCH1 in Cancer (R-HSA-2644605)	4	0	0.43	-	0.01	0.654	0.801	0.184422
Expression and Processing of Neurotrophins (R-HSA-9036866)	4	0	0.43	-	0.01	0.654	0.802	0.184422
[truncated: 456 more rows]
