# Supplementary material for: KRAS signaling in malignant pleural mesothelioma
Source: EMBO Mol Med. 2021 Dec 13;14(2):e13631. doi: 10.15252/emmm.202013631 (PMC8819314; doi:10.15252/emmm.202013631)
Supplement: Supplementary file 6 — Source Data for Figure 3 [file EMMM-14-e13631-s002.xlsx]

## Sheet: Source Data - Figs 3A-D
Figs 3A-D. Pleural fluid cell pellets and supernatants from 45 patients with pleural effusions were subjected to digital droplet polymerase chain reaction (ddPCR).
Shown are clinical attributes and ddPCR results. Data Summary is shown in Appendix Table S1.
Sample type	Sample ID	Diagnosis	Sex	Overall survival status	Smoking status	Age (years)	Overall Survival (years)	Smoking exposure (pack-years)	KRASG12/13 droplets (%)	KRASQ61 droplets (%)	TP53/TERT droplets pleural fluid %	TP53/TERT droplets pleural cells %	PF RBC (1000/mm3)	PF NC (/mm3)	PF mononuclear cells (%)	PF neutrophils (%)	PF lymphocytes (%)	PF eosinophils (%)
Patient sample	ASK268	MPM	Male	Alive	Former smoker	64	3.71526	40	0.08	0	133.333	148.75	380	500	91	3	6	0
Patient sample	ASK271	MPM	Male	Deceased	Never smoker	71	1.04586	0	0.47	0	143.952		2000	6700	31	6	58	5
Patient sample	ASK273	MPM	Male	Alive	Never smoker	77	3.6742	0	0	0	74.4929	85.5355	27750	2000	67	1	30	2
Patient sample	ASK276	MPM	Male	Alive	Never smoker	68	3.61944	0	0	0	113.74		27750	4550	7	2	91	0
Patient sample	ASK280	MPM	Female	Alive	Former smoker	72	3.59206	10	0	0	55.5556		1750	905	68	2	13	16
Patient sample	ASK284	MPM	Female	Alive	Former smoker	58	3.56468	5	5.77	0	102.273		5000	12340	28	72	0	0
Patient sample	ASK314	MPM	Male	Alive	Never smoker	68	3.2553	0	0	0	96.6192	102.02	12160	1400	40	0	60	0
Patient sample	ASK328	MPM	Male	Deceased	Never smoker	77	2.02601	0	50.87	0	110.843		56000	1900	18	2	64	16
Patient sample	ASK338	MPM	Female	Deceased	Never smoker	76	0.117728	0	0	0	108.348	85.9001	320	1100	46	7	47	0
Patient sample	ASK342	MPM	Male	Deceased	Never smoker	80	0.366872	0	0	0	197.586	91.9622	1400	1400	71	0	29	0
Patient sample	ASK345	MPM	Male	Alive	Never smoker	70	3.00616	0	0	0	70.2676	64.0968	42600	1100	44	2	53	1
Patient sample	ASK347	MPM	Male	Alive	Former smoker	71	2.987	60	100	0.43	107.874		3330	570
Patient sample	ASK351	META	Male	Deceased	Never smoker	75	0.199863	0	0	0	89.8167	91.1239	2800	3540	13	52	4	4
Patient sample	ASK357	META	Female	Alive	Never smoker	68	2.88569	0	0	0	103.401	45.9556	760	1800	55	29	16	1
Patient sample	ASK358	META	Female	Deceased	Never smoker	43	0.169747	0	3.25	0	102.5	102.857	1200	1000	87	2	10	1
Patient sample	ASK360	META	Male	Alive	Current smoker	60	2.83641	60	0	0	107.245	122.932	20000	7800	26	1	73	0
Patient sample	ASK365	META	Male	Deceased	Current smoker	72	0.747433	60	0	1.77	83.5616		10500	1200	51	34	15	0
Patient sample	ASK373	META	Male	Deceased	Never smoker	59	0.134155	0	33.08	0	76.5625	85.4504	6580	960	80	8	10	2
Patient sample	ASK377	META	Female	Alive	Never smoker	83	2.63655	0	0	0	16.6667		2300	3400	42	6	52	0
Patient sample	ASK380	META	Female	Alive	Never smoker	78	2.62012	0	0	0.03	102.669	100.714	420	1760	45	1	54	0
Patient sample	ASK382	META	Male	Alive	Current smoker	50	2.59822	40	0	0	102.609	68.5678	32000	600	51	2	46	1
Patient sample	ASK316	META	Female	Alive	Never smoker	52	3.24983	0	0	0.78	59.864	79.6176	310000	3000	46	8	46	0
Patient sample	ASK334	META	Female	Alive	Never smoker	66	3.1321	0	0	0.75	96.7858	78.2411	16000	1300	73	12	14	1
Patient sample	ASK288	META	Female	Alive	Never smoker	42	3.55921	0	0	0.69	50	92.1018	32000	1100	41	6	53	0
Patient sample	ASK269	LUAD	Male	Alive	Never smoker	73	3.71253	0	0	0	165.651	115.584	255000	200	56	11	33	0
Patient sample	ASK270	LUAD	Male	Deceased	Former smoker	55	0.555784	60	0	0	115.721		150	2100	64	12	23	1
Patient sample	ASK304	LUAD	Male	Deceased	Current smoker	69	0.0328542	60	1.24	0.78	98.7069		1200	1500	46	16	37	1
Patient sample	ASK305	LUAD	Male	Alive	Former smoker	76	3.35387	20	48.23	0	33.3333		100000	400	17	71	10	2
Patient sample	ASK315	LUAD	Female	Alive	Former smoker	75	3.2553	5	0	0	92	105.172	11500	1400	72	9	19	0
Patient sample	ASK319	LUAD	Female	Alive	Never smoker	54	3.21697	0	5.72	0.24	100			1000	43	9	43	5
Patient sample	ASK332	LUAD	Male	Alive	Never smoker	70	3.13758	0	0	0	96.4937	84.5798	1600	400	38	8	46	8
Patient sample	ASK348	LUAD	Female	Alive	Never smoker	75	2.987	0	0.02	0	98.9996		1600	810	43	5	50	2
Patient sample	ASK350	LUAD	Female	Deceased	Never smoker	77	0.213552	0	0	0	129.545	53.9069	16700	4800	32	9	54	5
Patient sample	ASK356	LUAD	Female	Alive	Never smoker	56	2.88569	0	0.24	0	75	78.4615		4900	40	1	59	0
Patient sample	ASK362	LUAD	Male	Alive	Never smoker	74	2.8282	0	0.02	0	87.5339	81.7105	2100	2000	53	3	44	0
Patient sample	ASK371	LUAD	Male	Deceased	Former smoker	73	0.235455	20	0.89	0	36.9072			7000	35	3	54	8
Patient sample	ASK372	LUAD	Male	Deceased	Current smoker	69	0.344969	20	0	0	74.8227	56.0766		4500	56	9	35	0
Patient sample	ASK375	LUAD	Male	Deceased	Never smoker	71	0.605065	0	4.89	0	82.938		1580	700	26	3	71	0
Patient sample	ASK403	LUAD	Female	Alive	Never smoker	75	2.33265	0	0	6.48	135.029	48.5577	32300	1100	85	0	15	0
Patient sample	ASK406	LUAD	Female	Alive	Never smoker	41	2.28063	0	0	0.09	190.221	93.0769	1100	2500	17	5	77	1
Patient sample	ASK317	Benign	Female	Alive	Never smoker	62	3.24983	0	0	0	54.7216	69.7354	1200	1920	2	98	0	0
Patient sample	ASK326	Benign	Male	Alive	Current smoker	86	3.17864	100	0	0	95.5237	58.9678	2120	3880	25	2	73	0
Patient sample	ASK331	Benign	Male	Alive	Never smoker	79	3.14031	0	0	0	111.681	73.2527	1880	7720	88	10	2	0
Patient sample	ASK340	Benign	Female	Alive	Current smoker	21	3.06092	5	0	0	176.923		750	3560	55	2	18	25
Patient sample	ASK343	Benign	Female	Alive	Never smoker	52	3.02259	0	0	0	103.84		9000	5950	23	2	30	45
Cell line	A549								100	0		109.918
Cell line	EKVX								0	0		200
Cell line	H3122								0	0		52.2134
Cell line	H3255								0	0
Cell line	H460								0	100		104.436
		LUAD = Lung adenocarcinoma
		MPM = Malignant pleural mesothelioma
		SCLC = Small cell lung carcinoma
		LUSQ= Squamous cell lung carcinoma
		META = Metastatic malignant pleural effusion from extrapulmonary origin

## Sheet: Source Data - Figs 3E and G
Figs 3E and G. Results from 33 MPM cell lines from Nantes, France.
	Mutation status							Copy number
	BAP1 all exons	CDKN2A all exons	KRAS exon 2, 3	LATS2 all exons	NF2 all exons	TP53 all exons	EGFR exon 18, 19, 20, 21	KRAS copy number	KRAS CNA	TP53 copy number	TP53 CNA
meso 11	M	DEL	M	NM	M	M	NM	1.5		2.6	AMP
meso 122	M	DEL	NM	NM	NM	M	NM	2	LOH	1.7
meso 13	M	DEL	NM	NM	DEL	NM	NM	2.5	Amp	1.3	DEL
meso 134	M	DEL	NM	NM	M	NM	NM	2	Amp	2
meso 144	NM	DEL	NM	NM	NM	NM	NM	2	Amp	2
meso 148	NM	DEL	NM	NM	M	NM	NM	2.5	Amp	2
meso 150	M	DEL	NM	M	M	NM	NM	2.5	Amp	1.6
meso 152	M	NM	NM	NM	NM	NM	NM	2.6	Amp	2
meso 156	M	DEL	NM	M	M	NM	NM	2.5	Amp	1.6
meso 163	NM	DEL	NM	NM	M	NM	NM	1	Del	1.2	DEL
meso 173	NM	DEL	NM	NM	DEL	NM	NM	2.7	Dup	1.2	DEL
meso 182	M	DEL	NM	M	M	NM	NM	3	Dup	2
meso 225	NM	DEL	NM	NM	NM	NM	NM	3	Dup	2.4
meso 241	NM	DEL	NM	NM	NM	NM	NM	3	Dup	2
meso 30	DEL	DEL	NM	NM	DEL	NM	NM	2		1.4	DEL
meso 31	NM	DEL	NM	NM	DEL	NM	NM	2		1.4	DEL
meso 34	NM	DEL	NM	NM	DEL	NM	NM	2		1.4	DEL
meso 35	DEL	DEL	NM	NM	M	NM	NM	1.8		1.2	DEL
meso 36	M	DEL	NM	NM	M	NM	NM	2		1.2	DEL
meso 37	NM	DEL	NM	NM	NM	NM	NM	2		2
meso 4	M	DEL	NM	NM	M	NM	NM
meso 43	DEL	NM	NM	M	NA	NM	NM	2		2
meso 45	M	DEL	NM	NM	NM	NM	NM	2		2
meso 47	NM	DEL	NM	NM	NM	NM	NM	2		2
meso 52	NM	DEL	NM	NM	NM	NM	NM	1.8		2
meso 56	NM	NM	NM	NM	NM	NM	NM	2		2
meso 61	NM	DEL	NM	NM	M	NM	NM	2		2
meso 62	M	DEL	NM	NM	M	NM	NM	2		2
meso 70	M	DEL	NM	NM	DEL	NM	NM	2		2
meso 75	NM	DEL	NM	NM	NM	NM	NM	2		2
meso 76	NM	DEL	NM	NM	DEL	NM	NM	2		1.9
meso 95	M	NM	NM	NM	NM	NM	NM	2		2
meso 96	M	DEL	NM	NM	NM	NM	NM	2		2
	M = mutated	DEL = deleted
	NM = not mutated	NM = not mutated

## Sheet: Source Data - Fig 3H part A
Fig 3I. Results from 33 MPM cell lines from Nantes, France.
Variant frequency results.
SAMPLE	serie miSeq	GENE	Decision	Variant Frequency	Allelic Depth_ALT1	Depth	Variant_Classification	NCBI_Build	Genome_Change	Annotation_Transcript	Transcript_Exon	cDNA_Change	Protein_Change
meso 163	serie 3	KRAS	Variant with structural consequence	0.480136	423	883	Missense_Mutation	hg19	g.chr12:25398281C>T	ENST00000256078.4	2	c.38G>A	p.G13D
meso 45 p11	serie 6	KMT2D	Variant with structural consequence	0.451006	695	1541	Nonsense_Mutation	hg19	g.chr12:49420463G>A	ENST00000301067.7	48	c.15286C>T	p.Q5096*
meso 134	serie 3	KMT2D	Rare polymorphism (<1%) with structural consequence	0.502294	219	437	Missense_Mutation	hg19	g.chr12:49422973C>T	ENST00000301067.7	44	c.14122G>A	p.A4708T
meso 75 p7	serie 6	KMT2D	Variant with structural consequence	0.524781	360	686	Missense_Mutation	hg19	g.chr12:49427278T>C	ENST00000301067.7	39	c.11210A>G	p.Q3737R
meso 95 p8	serie 6	KMT2D	Variant with structural consequence	0.50647	274	541	Missense_Mutation	hg19	g.chr12:49427278T>C	ENST00000301067.7	39	c.11210A>G	p.Q3737R
meso 122 p10	serie 5	LATS2	Variant with structural consequence	0.205231	102	497	Missense_Mutation	hg19	g.chr13:21549404G>A	ENST00000382592.4	8	c.2872C>T	p.R958C
meso 34	serie 3	LATS2	Variant with structural consequence	0.51	204	400	Missense_Mutation	hg19	g.chr13:21549404G>A	ENST00000382592.4	8	c.2872C>T	p.R958C
meso 62 p19	serie 6	LATS2	Variant with structural consequence	0.981087	415	423	Missense_Mutation	hg19	g.chr13:21549404G>A	ENST00000382592.4	8	c.2872C>T	p.R958C
meso 150 p17	serie 6	LATS2	Variant with structural consequence	0.25974	40	154	Frame_Shift_Ins	hg19	g.chr13:21562636_21562637insA	ENST00000382592.4	4	c.1282_1283insT	p.A428fs
meso 163	serie 3	TP53	Variant with structural consequence	0.996513	1143	1149	Missense_Mutation	hg19	g.chr17:7577099C>T	ENST00000269305.4	8	c.839G>A	p.R280K
meso 225	serie 3	TP53	Variant with structural consequence	0.986631	369	379	Missense_Mutation	hg19	g.chr17:7578550G>T	ENST00000269305.4	5	c.380C>A	p.S127Y
meso 225 p21	serie 5	TP53	Variant with structural consequence	0.960938	246	256	Missense_Mutation	hg19	g.chr17:7578550G>T	ENST00000269305.4	5	c.380C>A	p.S127Y
meso 61 p10	serie 6	NF2	Variant with structural consequence	1	103	103	Frame_Shift_Del	hg19	g.chr22:30035109delC	ENST00000338641.4	3	c.271delC	p.P91fs
meso 47 p9	serie 6	NF2	Variant with structural consequence	0.952206	259	272	Nonsense_Mutation	hg19	g.chr22:30051652C>T	ENST00000338641.4	6	c.586C>T	p.R196*
meso 163	serie 3	NF2	Variant with structural consequence	1	807	808	Nonsense_Mutation	hg19	g.chr22:30057209G>T	ENST00000338641.4	8	c.691G>T	p.E231*
meso 148 p15	serie 6	NF2	Variant with structural consequence	0.246988	123	498	Nonsense_Mutation	hg19	g.chr22:30057302C>T	ENST00000338641.4	8	c.784C>T	p.R262*
meso 182 p7	serie 6	NF2	Variant with structural consequence	0.99734	375	376	Nonsense_Mutation	hg19	g.chr22:30061048A>T	ENST00000338641.4	9	c.880A>T	p.K294*
meso 173 p16	serie 6	NF2	Variant with structural consequence	0.998273	578	579	Nonsense_Mutation	hg19	g.chr22:30064391C>T	ENST00000338641.4	10	c.955C>T	p.Q319*
meso 45	serie 3	NF2	Variant with structural consequence	1	322	322	Frame_Shift_Del	hg19	g.chr22:30067822delG	ENST00000338641.4	11	c.1007delG	p.R336fs
meso 45 p11	serie 6	NF2	Variant with structural consequence	1	350	350	Frame_Shift_Del	hg19	g.chr22:30067822delG	ENST00000338641.4	11	c.1007delG	p.R336fs
meso 36 p14	serie 5	NF2	Variant with structural consequence	0.164557	65	395	Missense_Mutation	hg19	g.chr22:30067828G>C	ENST00000338641.4	11	c.1013G>C	p.R338P
meso 37	serie 3	NF2	Variant with structural consequence	0.451379	311	691	Missense_Mutation	hg19	g.chr22:30067828G>C	ENST00000338641.4	11	c.1013G>C	p.R338P
meso 122 p10	serie 5	NF2	Variant with structural consequence	0.198953	190	955	Nonsense_Mutation	hg19	g.chr22:30067836C>T	ENST00000338641.4	11	c.1021C>T	p.R341*
meso 34	serie 3	NF2	Variant with structural consequence	0.964706	492	518	Nonsense_Mutation	hg19	g.chr22:30067836C>T	ENST00000338641.4	11	c.1021C>T	p.R341*
meso 62 p19	serie 6	NF2	Variant with structural consequence	0.975845	404	414	Nonsense_Mutation	hg19	g.chr22:30067836C>T	ENST00000338641.4	11	c.1021C>T	p.R341*
meso 122 p10	serie 5	NF2	Variant with structural consequence	0.683986	803	1174	Nonsense_Mutation	hg19	g.chr22:30069462G>T	ENST00000338641.4	12	c.1327G>T	p.E443*
meso 134	serie 3	NF2	Variant with structural consequence	0.992982	283	286	Splice_Site	hg19	g.chr22:30070931G>T	ENST00000338641.4	13	NA	NA
meso 95 p8	serie 6	NF2	Variant with structural consequence	0.973995	412	423	Frame_Shift_Del	hg19	g.chr22:30074301_30074304delAGAG	ENST00000338641.4	14	c.1563_1566delAGAG	p.IE521fs
meso 225 p21	serie 5	BAP1	Rare polymorphism (<1%) with structural consequence	0.532	1197	2250	Nonsense_Mutation	hg19	g.chr3:52436624G>A	ENST00000460680.1	16	c.2050C>T	p.Q684*
meso 75 p7	serie 6	BAP1	Variant with structural consequence	0.488235	249	510	Missense_Mutation	hg19	g.chr3:52436678T>C	ENST00000460680.1	16	c.1996A>G	p.R666G
meso 148 p15	serie 6	BAP1	Variant with structural consequence	0.136161	61	448	Frame_Shift_Del	hg19	g.chr3:52436863_52436872delCACACTTCAG	ENST00000460680.1	15	c.1906_1915delCTGAAGTGTG	p.LKCV636fs
meso 134	serie 3	BAP1	Variant with structural consequence	1	284	284	Frame_Shift_Del	hg19	g.chr3:52439157_52439158delTC	ENST00000460680.1	11	c.1084_1085delGA	p.D362fs
meso 4 p11	serie 6	BAP1	Variant with structural consequence	0.996627	591	593	Nonsense_Mutation	hg19	g.chr3:52439233T>A	ENST00000460680.1	11	c.1009A>T	p.K337*
meso 30 p21	serie 6	BAP1	Variant with structural consequence	0.667532	257	385	Frame_Shift_Del	hg19	g.chr3:52439239_52439240delCT	ENST00000460680.1	11	c.1002_1003delAG	p.V336fs
meso 225 p21	serie 5	BAP1	Variant with structural consequence	0.532046	606	1139	Splice_Site	hg19	g.chr3:52440394T>A	ENST00000460680.1	9	NA	NA
meso 156 p11	serie 6	BAP1	Variant with structural consequence	1	349	349	Missense_Mutation	hg19	g.chr3:52441264T>G	ENST00000460680.1	7	c.506A>C	p.H169P
meso 76	serie 3	BAP1	Variant with structural consequence	0.977941	266	272	Missense_Mutation	hg19	g.chr3:52441264T>G	ENST00000460680.1	7	c.506A>C	p.H169P
meso 148 p15	serie 6	BAP1	Variant with structural consequence	0.20678	122	590	Frame_Shift_Del	hg19	g.chr3:52441996delA	ENST00000460680.1	5	c.353delT	p.F118fs
meso 122 p10	serie 5	BAP1	Variant with structural consequence	0.620253	874	1421	Nonsense_Mutation	hg19	g.chr3:52442585C>A	ENST00000460680.1	4	c.160G>T	p.E54*
meso 34	serie 3	BAP1	Variant with structural consequence	0.741165	776	1047	Nonsense_Mutation	hg19	g.chr3:52442585C>A	ENST00000460680.1	4	c.160G>T	p.E54*
meso 62 p19	serie 6	BAP1	Variant with structural consequence	0.329906	385	1167	Nonsense_Mutation	hg19	g.chr3:52442585C>A	ENST00000460680.1	4	c.160G>T	p.E54*
meso 47 p9	serie 6	BAP1	Variant with structural consequence	0.47663	2223	4664	Splice_Site	hg19	g.chr3:52443569C>T	ENST00000460680.1	3	NA	NA
meso 52 p8	serie 6	BAP1	Variant with structural consequence	0.969412	1236	1275	Splice_Site	hg19	g.chr3:52443857C>A	ENST00000460680.1	1	NA	NA
meso 152 p7	serie 6	TERT	TERTprom hotspot	0.7	87	124	IGR	hg19	g.chr5:1295228G>A	NA	NA	NA	NA
meso 163 p33	serie 5	TERT	TERTprom hotspot	0.735849	39	53	IGR	hg19	g.chr5:1295228G>A	NA	NA	NA	NA
meso 182 p7	serie 6	TERT	TERTprom hotspot	0.590747	166	281	IGR	hg19	g.chr5:1295228G>A	NA	NA	NA	NA
meso 96 p13	serie 5	TERT	TERTprom hotspot	0.8375	67	80	IGR	hg19	g.chr5:1295250G>A	NA	NA	NA	NA
meso 34 p25	serie 5	BAP1	Variant with structural consequence	0.66	1437	2181	Nonsense_Mutation	hg19	g.chr3:52442585C>A	ENST00000460680.1	4	c.160G>T	p.E54*
meso 36	serie 3	NF2	Variant with structural consequence	0.07	40	613	Missense_Mutation	hg19	g.chr22:30067828G>C	ENST00000338641.4	11	c.1013G>C	p.R338P

## Sheet: Source Data - Fig 3H part B
Fig 3I. Pooled variant frequency results from ddPCR and arrays.
Variant frequency results.
	KRAS	NF2	BAP1
French cohort of primary MPM cell lines	48	100	53
		95	49
		100	14
		25	100
		100	100
		100	67
		100	53
		100	100
		16	98
		45	21
		20	62
		96	74
		98	33
		68	48
		99	97
		97	66
		7
Munich ddPCR results	1.24
	48.23
	5.72
	0.02
	0.89
	4.89
	0.02
	0.24
	0.08
	0.47
	5.77
	50.87
	100
	3.25
	33.08
	0.78
	0.24
	6.48
	0.09
	0.43
	0.69
	0.78
	0.75
	1.77
	0.03
