# Supplementary material for: KRAS signaling in malignant pleural mesothelioma
Source: EMBO Mol Med. 2021 Dec 13;14(2):e13631. doi: 10.15252/emmm.202013631 (PMC8819314; doi:10.15252/emmm.202013631)
Supplement: Supplementary file 7 — Source Data for Figure 4 [file EMMM-14-e13631-s003.xlsx]

## Sheet: Source Data - Figure 4
Diagnosis	Sample	KRASG12/13	KRASQ61	Effusion TP53 CNA	Cell pellet TP53 CNA
cell line	EKVX	0	0		200
cell line	A549	100	0		109.918
cell line	H460	0	100		104.436
cell line	H3122	0	0		52.2134
cell line	H3255	0	0
LUAD	CRCINA193	18.75	0	50
LUAD	CRCINA204	0	0	82.3529
LUAD	CRCINA226	25.93	0	71.875
LUAD	CRCINA242	0	0	47.6364
MPM	CRCINA131	0	0	76.9231
MPM	CRCINA152	0	0	68.4211
MPM	CRCINA170	5	0	85.7143
MPM	CRCINA183	0	0	95.0459
MPM	CRCINA203	0	0	28.9655
MPM	CRCINA207	0	14.62	110.448
MPM	TR2	0.61	2.44		148.387
MPM	TR3	0	0		99.1453
MPM	TR4	0.32	0		175.325
MPM	TR5	0.39	0.19		105.469
MPM	TR6	0.09	0.05		87.6872
MPM	TR7	0	0
MPM	TR8	0	0
MPM	TR9	0	0		146.154
MPM	TR10	0	0
MPM	TR11	77.5	0.05		88.3598
MPM	TR12	0.28	0.11		96.6867
MPM	TR13	0	0		103.933
MPM	TR14	0.17	0		78.8177
MPM	TR15	1.03	0		144.444
MPM	TR16	0	0		100
MPM	TR17	0.25	0		97.4093
MPM	TR18	0.52	0		80.8081
