# Supplementary material for: KRAS signaling in malignant pleural mesothelioma
Source: EMBO Mol Med. 2021 Dec 13;14(2):e13631. doi: 10.15252/emmm.202013631 (PMC8819314; doi:10.15252/emmm.202013631)
Supplement: Supplementary file 8 — Source Data for Figure 5 [file EMMM-14-e13631-s004.xlsx]

## Sheet: Source Data - Figure 5A-C
Figs 5A-C. Wild-type (Wt), KRASG12D, and Trp53f/f mice (all C57BL/6) were intercrossed and all possible offspring genotypes received 5 x 108 PFU intrapleural Ad-Cre .
Shown are primary survival data (0 = alive; 0 = deceased).
Survival (days)	Wt, Trp53f/Wt, Trp53f/f	KRASG12D	KRASG12D;Trp53f/Wt	KRASG12D;Trp53f/f
498	0
498	0
498	0
498	0
140	1
498	0
498	0
302	1
302	1
498	0
498	0
498	0
498	0
498	0
498	0
498	0
174	0
174	0
174	0
174	0
174	0
174	0
174	0
174	0
174	0
174	0
498		0
336		1
498		0
498		0
498		0
498		0
153		1
224		1
293		1
498		0
69		1
498		0
498		0
305		1
302		1
163		1
498		0
148		1
498		0
498		0
498		0
498		0
341		1
266		1
146		1
302		0
367		0
367		0
367		0
351		1
302		1
292		1
498		0
84		1
360		1
62		1
174		0
174		0
174		0
174		0
174	0
41	0
174	0
174	0
174	0
174	0
174	0
174	0
174	0
60	1
174	0
174	0
174	0
174	0
174	0
174	0
174	0
41	0
174	0
174	0
174	0
174	0
174	0
174	0
174	0
174	0
174	0
174	0
174	0
174	0
174	0
174	0
174	0
174	0
41			0
107			1
160			1
62			1
174			0
174			0
115			1
118			1
174			0
114			1
174			0
45				1
40				1
33				1
35				1
36				1
41				1
32				1
32				1
39				1
32				1
41				1
43				1
37				1
38				1
33				1
39				1
45				1
125				1
174				0
174				0
41				1
51				1
66				1
69				1

## Sheet: Source Data - Fig 5D
Fig 5D. Wild-type (Wt), KRASG12D, and Trp53f/f mice (all C57BL/6) were intercrossed and all possible offspring genotypes received 5 x 108 PFU intrapleural Ad-Cre.
Raw data of pleural effusion volume and nucleated cells.
Pleural fluid volume (mL)					Pleural fluid cells (millions)
Wt, Trp53f/Wt, Trp53f/f	KRASG12D	KRASG12D;Trp53f/Wt	KRASG12D;Trp53f/f			Wt, Trp53f/Wt, Trp53f/f	KRASG12D	KRASG12D;Trp53f/Wt	KRASG12D;Trp53f/f
0.02	0.02	0.02	0.02			0.5	0.5	0.5	0.5
0.02	0.02	0.02	0.6			0.4	0.4	0.4	8.65
0.02	0.02	0.02	0.02			0.3	0.3	0.3	0.5
0.02	0.02	0.6	0.48			0.6	0.6	0.6	1.3
0.02	0.02	0.02	0.02			0.55	0.55	0.55	0.5
0.02	0.02	0.02	0.65			0.5	0.5	0.5	9.1
0.05	0.05	0.05	0.02			0.4	0.4	0.4	0.5
0.02	0.02	0.02	0.02			0.3	0.3	0.3	0.5
0.02	0.02	0.02	0.53			0.6	0.6	0.6	3.75
0.02	0.02	0.02	0.35			0.55	0.55	0.55	0.8
0.02	0.02	0.02	0.62			0.5	0.5	1	8.15
0.02	0.02		0.56			0.6	0.6	1	6.21
0.02	0.02		0.48			0.7	0.7		1.44
0.02	0.02		0.52			0.4	0.4		1.26
0.02	0.02		0.5			0.3	0.3		5.8
0.02	0.02		0.52			0.2	0.2		6.25
0.02	0.02		0.02			0.5	0.5		0.5
0.02	0.02		0.02			0.5	0.5		0.5
0.02	0.02		0.02			0.6	0.6		0.5
0.02	0.02		0.02			0.7	0.7		0.5
0.02	0.02		0.49			1	1		6.45
0.02	0.02		0.556			0.8	0.5		1.1
0.02	0.02		0.68			0.9	0.6		1.53
0.02	0.05		0.655			0.4	0.7		0.18
0.01	0.02					0.3	0.4
0.03	0.02					0.5	0.3
0.02	0.02					0.5	0.2
0.02	0.02					0.4	0.5
0.02	0.02					0.3	0.5
0.02	0.05					0.6	0.6
0.02	0.03					0.55	0.7
0.02	0.01					0.5	1
0.05	0.02					0.4	0.5
0.02	0.02					0.3	0.6
0.02	0.02					0.6	0.7
0.02	0.02					0.55	0.4
0.02	0.02					1	0.3
0.02	0.02					1	0.2
0.02	0.02					0.5	0.5
0.02	0.02					0.4	0.5
0.02						0.3	0.6
0.02						0.6
0.02						0.55
0.05						0.5
0.02						0.4
0.02						0.3
0.02						0.6
0.02						0.55
0.02						0.5
0.02						0.6
0.02						0.7
0.01						0.4
0.03						0.3
0.02						0.2
0.05						0.5
0.02						0.5
0.02						0.6
0.02						0.7
0.02						1
0.02						0.5
						0.6
						0.7
