# Supplementary material for: KRAS signaling in malignant pleural mesothelioma
Source: EMBO Mol Med. 2021 Dec 13;14(2):e13631. doi: 10.15252/emmm.202013631 (PMC8819314; doi:10.15252/emmm.202013631)
Supplement: Supplementary file 9 — Source Data for Figure 7 [file EMMM-14-e13631-s007.xlsx]

## Sheet: Source Data - Fig 7C
Top panel	KPM1			KPM2			KPM3			AE17			PMC
Hours	mean	SD	n	mean	SD	n	mean	SD	n	mean	SD	n	mean	SD	n
0	0.05	0.01	6	0.05	0.01	6	0.05	0.01	6	0.05	0.01	6	0.05	0.001	6
24	0.3002	0.014	6	0.3602	0.0502	6	0.2123	0.0164	6	0.272167	0.005	6	0.0745	0.003	6
48	0.4333	0.0565	6	0.5028	0.0368	6	0.2875	0.0459	6	0.6935	0.0931	6	0.09175	0.0311	6
72	0.6218	0.0603	6	0.5663	0.0419	6	0.3862	0.0243	6	1.14017	0.0608	6	0.1023	0.00325	6
96	0.8855	0.0436	6	0.7747	0.0427	6	0.6198	0.0266	6	1.37817	0.0727	6	0.122	0.0222	6
Bottom panel	KPM1					KPM2					KPM3					AE17					PMC
Days	Each column represents one mouse
0	0	0	0	0	0	0	0	0	0	0	0	0	0	0	0	0	0	0	0	0	0	0	0	0	0
7	0	0	0	0	0	0	0	0	0	0	0	0	0	0	0	0	0	0	0	0	0	0	0	0	0
14	0	0	0	0	0	0.05	0	0	0	0	0	0	0	0	0	0.028641	0.0211662	0.0169555	0	0.0404666	0	0	0	0	0
21	0.037	0	0	0.05	0.043	0.1	0.21	0	0	0.112	0	0	0	0	0	0.516441	0.614834	0.254068	0.919248	0.514754	0	0	0	0	0
28	0.091	0.083	0.137	0.15	0.132	0.1332	0.3451	0.1645	0.2265	0.331	0	0	0	0	0	1.43002	1.63146	0.753082	1.99915	1.23531	0	0	0	0	0
35	0.202	0.162	0.199	0.19	0.28	0.155	0.4563	0.226	0.3345	0.5452	0.132	0.234	0.331	0.1	0.1						0	0	0	0	0
42	0.503	0.258	0.316	0.726	0.83	0.6245	0.84512	0.5548	0.698	0.8978	0.244	0.423	0.468	0.365	0.227						0	0	0	0	0
49	0.897	0.556	0.346	1.036	1.127	0.95	1.2135	0.88892	1.145	1.4512	0.47	0.587	0.683	0.453	0.445						0	0	0	0	0
56	0.566	0.59	0.752	1.554	1.332	1.5623	2.4124	1.44261	1.8859	2.5546	1.02	0.887	1.034	1.2	0.567						0	0	0	0	0
63	1.147	1.376	1.46	2.277	2.7

## Sheet: Source Data - Fig 7F
Fig 6F. qPCR results of KPM cells and parental tumors shown as -ΔCt values of the gene versus Gusb.
	KPM cells						KPM tumors						AE17 cells						PMC cells
Bap1	11.6814	6.02669	3.59391	4.26967	7.52728	8.67336	6.87441	6.03798	9.12859	4.92941	9.99128	10.6611	7.0446	7.29642	5.5648	8.5648	4.9965	7.364	1.05271	0.947295	0.9956	1.0652	1.00541	1.2354
Cdkn2a	250.033	300.76	207.8	150.498	300.541	180.836	369.627	131.226	325.303	349.994	126.346	299.032	0.140572	0.100833	0.145	0.221	0.135	0.1523	1.29927	0.70073	1.00231	1.2222	0.8956	0.7568
Nf2	20.0733	1.57307	2.93463	23.4008	1.77709	1.69284	266.371	12.3115	1.29993	139.003	0.527402	0.980834	7.0446	7.29642	6.54	8.34	7.775	7.894	1.05271	0.947295	1.05271	0.947295	1.1123	1.324
