# Supplementary material for: KRAS signaling in malignant pleural mesothelioma
Source: EMBO Mol Med. 2021 Dec 13;14(2):e13631. doi: 10.15252/emmm.202013631 (PMC8819314; doi:10.15252/emmm.202013631)
Supplement: Supplementary file 10 — Source Data for Figure 8 [file EMMM-14-e13631-s011.xlsx]

## Sheet: Source Data - Fig 8A
Fig 8A. C57BL/6 mice received 2 x 105 intrapleural KRASG12D;Trp53f/f pleural mesothelioma cells (KPM), pleural mesothelial cells (PMC), or asbestos-induced AE17 MPM cells.
Shown are primary survival data (0 = alive; 0 = deceased).
survival (days)	PMC	AE17	KPM1	KPM2	KPM3
60	0
60	0
60	0
60	0
60	0
60	0
60	0
60	0
60	0
60	0
10		1
10		0
10		0
10		0
10		1
10		1
10		1
10		1
10		1
10		1
16		1
18		1
18		1
20		1
21		1
21		0
21		0
21		0
21		0
18			1
18			1
18			1
20			1
25			1
26			0
25			1
25			1
26			1
26			0
29			0
25			1
29			0
26			0
25			1
22				1
23				1
15				1
18				1
19				1
21				1
28				0
27				0
30				0
26				1
37				0
42				0
31				0
22				1
27				1
25					1
35					1
36					1
33					1
37					1
32					1
38					1
25					1
27					1
35					0
35					0
40					0
42					0
45					0
50					0

## Sheet: Source Data - Figure 8B
Fig 8B. C57BL/6 mice received 2 x 105 intrapleural KRASG12D;Trp53f/f pleural mesothelioma cells (KPM), pleural mesothelial cells (PMC), or asbestos-induced AE17 MPM cells.
Shown are pleural effusion volume and nucleated cell data.
Malignant pleural effusion volume (mL)						Pleural fluid nucleated cells (millions)
PMC	AE17	KPM1	KPM2	KPM3		PMC	AE17	KPM1	KPM2	KPM3
0.02	0.81	0.155	0.04	0.5		0.542	0.5	1.15	3.3	3.69
0.02	0.79	0.49	0.05	0.32		0.4125	0.4	2	1.15	2.08
0.02	0.4	0.68	0.055	0.69		0.369	2.06	1.2	2	1
0.02	0.36	0.64	0.75	0.78		0.85421	1.97	3.08	1.67	2.3
0.02	0.06	0.255	0.49	0.9		0.523	2.85	1.31	2.1	3.23
0.02	0.4	0.35	0.63	0.56		0.64	3.45	5	1.76	2.1
0.02	0.09	0.45	0.48	0.46		0.75	4.4	1.2	2.34	1.7
0.02	0.55	0.395	0.9	0.5		0.3	4.7	2.95	1.45	1.3
0.02	0.598	0.24	0.33	0.87		0.6	4.3	1.53	2.7	2.25
0.02	0.095	0.21				0.5	5	0.99
	0.65						3.34
	0.82						2.15

## Sheet: Source Data - Fig 8F
Fig 8F. C57BL/6 mice received pleural KPM1 cells followed by a single intrapleural injection of liposomes containing 1% DMSO or 15 mg/Kg deltarasin in 1% DMSO at day 9 post-tumor cells.
Shown are raw data of MPE volume (mL) and pleural fluid nucleated cells (millions) at day 19 post-KPM1 cells.
DMSO	Deltarasin			DMSO	Deltarasin
1	0.02			9.95	5.88
0.82	0.02			9.89	5.01
0.5	0.02			8.65	0.405
0.49	0.02			7.69	0.3
0.53	0.02			7.32	0.355
0.44	0.4			7.21	0.379
0.42	0.45			5.9	0.392
0.39				5.05
