# Supplementary material for: KRAS signaling in malignant pleural mesothelioma
Source: EMBO Mol Med. 2021 Dec 13;14(2):e13631. doi: 10.15252/emmm.202013631 (PMC8819314; doi:10.15252/emmm.202013631)
Supplement: Supplementary file 11 — Source Data for Figure 9 [file EMMM-14-e13631-s010.zip]

Archive with 5 entries (4 files):
- EMM-2020-13631.R2_SourceDataForFigure9.xlsx/
- EMM-2020-13631.R2_SourceDataForFigure9.xlsx/DiRienzo_up.gmx
- EMM-2020-13631.R2_SourceDataForFigure9.xlsx/EMM-2020-13631.R2_SourceDataForFigure9.xlsx
- EMM-2020-13631.R2_SourceDataForFigure9.xlsx/meso_mouse_tables.xlsx
- EMM-2020-13631.R2_SourceDataForFigure9.xlsx/Mouse_rank.rnk
