# Supplementary material for: KRAS signaling in malignant pleural mesothelioma
Source: EMBO Mol Med. 2021 Dec 13;14(2):e13631. doi: 10.15252/emmm.202013631 (PMC8819314; doi:10.15252/emmm.202013631)
Supplement: Supplementary file 11 — Source Data for Figure 9 [file EMMM-14-e13631-s010.zip › EMM-2020-13631.R2_SourceDataForFigure9.xlsx/DiRienzo_up.gmx]

DIRIENZO_SUPP4
>UPREGULATED GENES
MSLN
ANXA8L2
CALB2
CPA4
RARRES1
ALDH1A2
ANXA8L2
RARRES1
KRT19

KRT8
EFEMP1


ITLN1
ITLN2
C19orf33
EFEMP1
C3
C3
SEBOX
NMU
PRG4
KIAA1199
PTGIS
SLPI
SULF1
LRRN4
GFPT2
KLK11
SLC12A8
BNC1

CLIC3
FGF9
CCDC64
UPK3B
C1S
UCHL1
HAMP
COL11A1
IGFL2
NNMT
KRT5
COL1A1
PLA2G2A
GALNT9


COMP
NNAT
CLDN15
HSD3B1
UPK1B
ITGA3
THBS2
BDKRB1
OLR1
OLFML1
SLC7A4
TMEM151A
C1R
RSPO1
COBLL1
PROCR
C15orf48
ANXA3
TGM1
REC8
LOX
RAET1G
CLDN15

PDPN
FHL2
SFRP2
IGKV3-7

C1R
FSTL3
FLNC
FCGBP
MRGPRF
CILP
AQP1
WNT2B
PLXDC2
FNDC1
HEG1
C4orf49
CDH11
RARRES2
ANXA2
TM4SF1
MMP24
UPK3B
GPR126
ITGB4
SEMA3C
RERG
MFAP5
PNMA2
COL3A1
SPP1
SPRR2F
PTGS1
CCDC80
LXN
SFRP4
CPB1
IGFBP6
DOCK11
COL8A1
TNNT1
COL5A1
CCDC80
WT1
CRIP1
SERPINE1
NTN3
SPOCK2

CDH2
TMEM151A
C1S
LUM
FBXO2
ANTXR1
CA9
C13orf33
WWC1
GJB2
BMP4
TNFSF13B
PLOD2

SLC7A7
TFAP2A
MXRA5
TMEM176A
RBP1
HAS1
FAM83A
RHPN2
SLC2A5

CCL2
SPEG
RDH10
ADCYAP1


VCAN
LRRC1
CD14

CTHRC1
COL10A1
C8orf84
CFH
COL5A2
PLLP
