# Supplementary material for: KRAS signaling in malignant pleural mesothelioma
Source: EMBO Mol Med. 2021 Dec 13;14(2):e13631. doi: 10.15252/emmm.202013631 (PMC8819314; doi:10.15252/emmm.202013631)
Supplement: Supplementary file 11 — Source Data for Figure 9 [file EMMM-14-e13631-s010.zip › EMM-2020-13631.R2_SourceDataForFigure9.xlsx/EMM-2020-13631.R2_SourceDataForFigure9.xlsx]

## Sheet: Source Data - Fig 9A
Fig 9A. Results from RNAseq of KPM cells compared with PMC cells.
Data used to generate the heatmap.
chromosome	start	end	gene_id	gc_content	strand	gene_name	biotype	p-value_deseq	FDR_deseq	log2_normalized_fold_change_WT_vs_KPM	log2_normalized_counts_wt1	rpgm_normalized_counts_wt1	log2_normalized_counts_KPM1	log2_normalized_counts_KPM2	log2_normalized_counts_KPM3	rpgm_normalized_counts_KPM1	rpgm_normalized_counts_KPM2	rpgm_normalized_counts_KPM3
chr3	108107280	108146146	ENSMUSG00000000001	0.4165	-	Gnai3	protein_coding	0.0261187	0.257042	-3.08121	11.7863	0.0908506	8.01681	9.0954	8.8009	0.00663819	0.0140483	0.0114496
chrX	77837901	77853623	ENSMUSG00000000003	0.3823	-	Pbsn	protein_coding	NA	NA	-0.36257	1.58496	0.00012721	0	2.32193	0	0	0.000254421	0
chr16	18780447	18811987	ENSMUSG00000000028	0.4623	-	Cdc45	protein_coding	0.033918	0.293223	4.02955	7.19967	0.00462904	10.6917	11.29	11.5718	0.0524096	0.0793595	0.0964807
chr7	142575529	142578143	ENSMUSG00000000031	0.5583	-	H19	lincRNA	0.876887	0.987831	0.970735	6.37504	0.0313695	7.76155	6.2854	7.59246	0.082632	0.0294568	0.0734507
chrX	161117193	161258213	ENSMUSG00000000037	0.3789	+	Scml2	protein_coding	NA	NA	-1.58496	4.52356	0.000156006	3.32193	2.58496	2.80735	6.38207e-05	3.5456e-05	4.25472e-05
chr11	108343354	108414396	ENSMUSG00000000049	0.4383	+	Apoh	protein_coding	0.72744	0.925985	-0.203533	5.24793	0.000520819	5.39232	4.45943	5.12928	0.000577123	0.0002956	0.00047859
chr11	121237253	121255856	ENSMUSG00000000056	0.4696	+	Narf	protein_coding	1	1	0.0360512	9.94837	0.053056	9.57932	10.3454	9.9263	0.0410686	0.0698812	0.0522496
chr6	17281185	17289115	ENSMUSG00000000058	0.3977	+	Cav2	protein_coding	NA	NA	0	0	NA	0	0	0	NA	NA	NA
chr13	5861489	5870393	ENSMUSG00000000078	0.4341	+	Klf6	protein_coding	0.11479	0.526615	-2.01098	12.4803	0.641622	9.54496	11.1046	10.3487	0.0837826	0.247192	0.146339
chr4	120405281	120530186	ENSMUSG00000000085	0.3989	+	Scmh1	protein_coding	0.501973	0.833322	-0.771663	9.01959	0.00414715	8.76818	7.55459	8.16993	0.00348265	0.00149714	0.00229775
chr9	57521274	57532426	ENSMUSG00000000088	0.4275	+	Cox5a	protein_coding	0.423352	0.791998	1.62232	8.81057	0.0401722	10.3174	10.4778	10.4969	0.114329	0.12778	0.129484
chr11	85832551	85841948	ENSMUSG00000000093	0.5536	+	Tbx2	protein_coding	0.557302	0.857033	2.39613	4.58496	0.00244759	7.96	4.58496	6.72792	0.0263914	0.00244759	0.0111738
chr11	85886422	85916097	ENSMUSG00000000094	0.5074	+	Tbx4	protein_coding	0.743702	0.931579	2.18322	3	0.000235889	6.70044	1	1.58496	0.00347094	3.36984e-05	6.73968e-05
chrY	2106015	2170409	ENSMUSG00000000103	0.3656	-	Zfy2	protein_coding	NA	NA	-1.70044	3.70044	0.000186353	0	2.32193	2.58496	0	6.21176e-05	7.7647e-05
chr11	95568818	95587735	ENSMUSG00000000120	0.5362	-	Ngfr	protein_coding	0.00548245	0.0958185	-5.08077	9.97154	0.0530211	4.45943	5.70044	3.90689	0.00111011	0.00269599	0.000740075
chr11	103774150	103817957	ENSMUSG00000000125	0.5232	+	Wnt3	protein_coding	0.324023	0.737437	-1.3523	5.32193	0.000890269	4.85798	3.45943	2.80735	0.000639167	0.000228274	0.000136964
chr11	59306928	59333552	ENSMUSG00000000126	0.5253	+	Wnt9a	protein_coding	0.434606	0.797561	3.24562	3.45943	0.000375601	8.03892	4.58496	4.70044	0.00984075	0.000863882	0.000939002
chr17	63896018	64139494	ENSMUSG00000000127	0.401	+	Fer	protein_coding	0.800629	0.951026	-0.256775	8.52356	0.00150734	7.70044	8.05528	8.81378	0.000850186	0.0010884	0.00184412
chr7	126101715	126200501	ENSMUSG00000000131	0.4353	-	Xpo6	protein_coding	1	1	0.11797	10.6046	0.0157512	10.2155	11.1793	10.6083	0.012026	0.0234649	0.0157917
chrX	7762560	7775202	ENSMUSG00000000134	0.5175	+	Tfe3	protein_coding	0.466493	0.814547	1.27228	11.4009	0.213811	12.8396	12.4709	12.6854	0.579734	0.44898	0.520962
chr11	108920349	108950783	ENSMUSG00000000142	0.5394	+	Axin2	protein_coding	0.616252	0.882115	-0.0868208	7.87036	0.00765591	8.98868	4.32193	7.05528	0.016659	0.000624302	0.00433725
chr5	140705011	140719379	ENSMUSG00000000148	0.5156	+	Brat1	protein_coding	0.931642	1	0.610212	9.51175	0.0507378	10.7056	9.51175	9.88111	0.116161	0.0507378	0.0655624
chr5	140758408	140830431	ENSMUSG00000000149	0.4749	-	Gna12	protein_coding	0.513091	0.836672	2.02385	6.56986	0.00130514	8.84862	7.98868	8.79442	0.00638685	0.00351277	0.00615081
chr7	143473736	143499334	ENSMUSG00000000154	0.52	+	Slc22a18	protein_coding	0.00711506	0.114659	-5.32747	7.44294	0.00675834	1.58496	2.58496	2	7.81311e-05	0.000195328	0.000117197
chr16	96422288	96443619	ENSMUSG00000000157	0.4983	-	Itgb2l	protein_coding	NA	NA	0	0	NA	0	0	0	NA	NA	NA
chr16	96361668	96525580	ENSMUSG00000000159	0.4545	+	Igsf5	protein_coding	0.136988	0.563652	-2.79796	5.67243	0.000305042	3	2.80735	2.80735	4.27058e-05	3.6605e-05	3.6605e-05
chr9	50617321	50625000	ENSMUSG00000000167	0.4352	+	Pih1d2	protein_coding	0.551289	0.853559	2.03953	2.58496	0.000651126	3	5.04439	5.04439	0.000911577	0.00416721	0.00416721
chr9	50634633	50659780	ENSMUSG00000000168	0.441	-	Dlat	protein_coding	1	1	-0.0154244	9.82814	0.0361077	9.33985	10.1724	9.80735	0.0257287	0.0458504	0.0355907
chr9	50596357	50603812	ENSMUSG00000000171	0.4509	-	Sdhd	protein_coding	0.47564	0.819152	1.22842	10.4136	0.18283	11.3907	11.8514	11.6475	0.360027	0.495506	0.430181
chr6	127072902	127081408	ENSMUSG00000000182	0.4608	+	Fgf23	protein_coding	0.940379	1	0.602665	3.16993	0.000940513	0	3.32193	4.90689	0	0.00105808	0.00340936
chr6	127015586	127028187	ENSMUSG00000000183	0.4934	+	Fgf6	protein_coding	NA	NA	0.222392	2	0.000238076	3.32193	0	1.58496	0.000714229	0	0.000158718
chr6	127125162	127152193	ENSMUSG00000000184	0.4926	-	Ccnd2	protein_coding	0.740824	0.929646	0.468389	11.0835	0.0802412	10.8525	11.0403	12.3026	0.068366	0.0778736	0.18686
chr2	31152316	31218775	ENSMUSG00000000194	0.4901	+	Gpr107	protein_coding	0.234314	0.679673	2.21748	9.39232	0.0100965	11.9516	11.4157	11.3896	0.0595856	0.041093	0.0403557
chr14	123276641	123627144	ENSMUSG00000000197	0.3867	-	Nalcn	protein_coding	NA	NA	-1.02975	5.61471	0.000136946	4.80735	4.52356	4.39232	7.70322e-05	6.27669e-05	5.70609e-05
chr11	114791217	114795945	ENSMUSG00000000202	0.5602	-	Btbd17	protein_coding	0.852816	0.974704	1.67138	3.16993	0.00169205	6.08746	3.80735	2	0.0141709	0.00274958	0.000634518
chr11	83175186	83190216	ENSMUSG00000000204	0.433	+	Slfn4	protein_coding	3.61383e-06	0.000336622	-7.73471	11.3977	0.179441	4.08746	3.16993	3.58496	0.00106454	0.000532269	0.00073187
chr7	142892752	142931128	ENSMUSG00000000214	0.5159	-	Th	protein_coding	NA	NA	0.530515	1.58496	5.21159e-05	2.32193	2	2	0.000104232	7.81739e-05	7.81739e-05
chr7	142678656	142743381	ENSMUSG00000000215	0.426	-	Ins2	protein_coding	NA	NA	-0.722466	3.45943	0.0001545	3.32193	3	1	0.00013905	0.00010815	1.545e-05
chr7	121734479	121768475	ENSMUSG00000000216	0.4571	+	Scnn1g	protein_coding	NA	NA	0.0780025	2.58496	0.000147076	2.32193	2.80735	2.80735	0.000117661	0.000176491	0.000176491
chrX	134404551	134456573	ENSMUSG00000000223	0.4454	+	Drp2	protein_coding	0.388194	0.775977	-1.49185	6.49185	0.00171081	4.85798	4.45943	5.49185	0.000538234	0.000403675	0.000845796
chr7	143005046	143019644	ENSMUSG00000000244	0.5307	+	Tspan32	protein_coding	0.0147454	0.182867	-2.94587	10.9571	0.136115	9.52748	4.80735	3	0.0504864	0.00184957	0.000479518
chr2	38339281	38369733	ENSMUSG00000000247	0.5	+	Lhx2	protein_coding	1	1	1.078	2.58496	0.000164193	4.58496	3.32193	2	0.000755287	0.000295547	9.85157e-05
chr6	128934381	128984707	ENSMUSG00000000248	0.4163	+	Clec2g	protein_coding	1.62886e-06	0.000172588	-7.71795	11.7768	0.0697055	3.70044	3.58496	4.64386	0.000238445	0.000218575	0.000476891
chr13	45507444	45546382	ENSMUSG00000000253	0.488	+	Gmpr	protein_coding	0.00797138	0.12364	6.55166	3.80735	0.000333864	10.9337	9.53528	10.2784	0.050208	0.0190303	0.0318712
chr11	55514238	55608198	ENSMUSG00000000263	0.457	-	Glra1	protein_coding	0.318231	0.733096	-1.74543	5.83289	0.000595998	3.70044	4.75489	3.45943	0.000127714	0.000276713	0.000106428
chrX	140664599	140767715	ENSMUSG00000000266	0.4018	+	Mid2	protein_coding	0.317279	0.73288	-1.86507	6.08746	0.000649754	3.32193	4.58496	4.45943	8.72803e-05	0.00022305	0.000203654
chr11	88999376	89020293	ENSMUSG00000000275	0.4845	+	Trim25	protein_coding	0.314775	0.730974	-1.12187	11.6847	0.157336	10.722	10.683	10.2348	0.0806999	0.0785485	0.0575608
chr11	89035179	89066850	ENSMUSG00000000276	0.4385	-	Dgke	protein_coding	0.143054	0.571171	-2.47711	9.35975	0.020713	6.91886	7	6.71425	0.00378896	0.00400998	0.00328376
chr11	88924020	88955465	ENSMUSG00000000278	0.4722	-	Scpep1	protein_coding	0.948351	1	0.287919	9.53916	0.0236286	9.20945	10.196	9.90689	0.0187947	0.0372714	0.0304977
chr11	74830920	74845725	ENSMUSG00000000282	0.5649	+	Mnt	protein_coding	0.751716	0.933788	0.898159	9.84078	0.061871	11.23	10.3083	10.5088	0.162175	0.0855792	0.0983452
chr10	77530252	77565708	ENSMUSG00000000290	0.5026	+	Itgb2	protein_coding	4.84535e-08	8.64665e-06	-6.93858	15.7079	1.50953	9.29692	7.07682	9.09011	0.0177121	0.00377933	0.015343
chr10	31313383	31328204	ENSMUSG00000000295	0.4209	+	Hddc2	protein_coding	0.517595	0.838558	1.62688	7.19967	0.00985089	6.79442	9.48784	9.05799	0.0074219	0.0483773	0.035895
chr10	31332376	31445958	ENSMUSG00000000296	0.4019	-	Tpd52l1	protein_coding	0.0279679	0.265922	5.75667	3.90689	0.000123259	9.39874	9.6865	9.86728	0.00593404	0.00724587	0.00821433
chr11	59970614	60046489	ENSMUSG00000000301	0.4974	-	Pemt	protein_coding	0.37812	0.771401	2.62287	5.58496	0.00061944	7.87036	8.2384	8.45533	0.00307084	0.00396705	0.00461285
chr8	106603351	106670246	ENSMUSG00000000303	0.4703	+	Cdh1	protein_coding	0.237312	0.682244	3.52635	4.90689	0.000433515	7.98868	8.99435	8.09276	0.00378205	0.00760894	0.00406607
chr2	179442431	179899373	ENSMUSG00000000305	0.4953	+	Cdh4	protein_coding	NA	NA	-1.2687	6.67243	0.000221035	5.93074	4.85798	5.20945	0.000131308	6.12769e-05	7.87846e-05
chr2	121357714	121363737	ENSMUSG00000000308	0.4809	+	Ckmt1	protein_coding	NA	NA	1.35364	1.58496	0.00033206	0	4	2.58496	0	0.00249045	0.000830151
chr11	70224128	70229798	ENSMUSG00000000317	0.5138	-	Bcl6b	protein_coding	0.572652	0.864521	2.41504	2.58496	0.000881834	6.02237	3.45943	4.32193	0.0112875	0.00176367	0.00335097
chr11	70156197	70170834	ENSMUSG00000000318	0.4728	+	Clec10a	protein_coding	4.23191e-05	0.00255315	-7.99696	10.1124	0.0755619	2.32193	2.58496	1	0.00027328	0.0003416	6.832e-05
chr11	70241457	70255353	ENSMUSG00000000320	0.4886	-	Alox12	protein_coding	0.498716	0.832043	-1.0061	6.30378	0.00561313	5.49185	4.45943	5.67243	0.00316638	0.00151123	0.00359816
chr16	18348182	18407076	ENSMUSG00000000325	0.5036	+	Arvcf	protein_coding	0.619285	0.883508	1.69029	7.93664	0.00414304	10.5897	8.44294	8.91588	0.0261487	0.00589194	0.0081842
chr16	18406886	18426852	ENSMUSG00000000326	0.4868	-	Comt	protein_coding	0.608754	0.879266	-0.528228	12.0451	0.21161	11.357	11.6587	11.5191	0.131323	0.161875	0.14695
chr3	116488963	116508208	ENSMUSG00000000339	0.4309	-	Rtca	protein_coding	0.709469	0.921375	0.909342	8.66178	0.0209925	9.12928	9.52552	9.94398	0.0290465	0.0382437	0.0511302
chr3	116513070	116549981	ENSMUSG00000000340	0.4405	+	Dbt	protein_coding	0.0530202	0.372623	-3.27586	10.1421	0.0305871	6.64386	7.05528	6.87036	0.00268213	0.00357617	0.00314269
chr15	100615628	100620731	ENSMUSG00000000346	0.4928	+	Dazap2	protein_coding	0.334165	0.743646	-1.01168	12.4679	1.10994	11.6821	11.3537	11.3026	0.643739	0.51264	0.494807
chrX	38600578	38613426	ENSMUSG00000000355	0.3789	+	Mcts1	protein_coding	0.393938	0.77955	-1.44712	9.58496	0.059698	6.83289	8.54689	8.47978	0.00879514	0.0290318	0.0277086
chr2	152626951	152635198	ENSMUSG00000000359	0.5213	+	Rem1	protein_coding	0.463599	0.812676	2.51718	6.10852	0.00824542	9.39446	8.23362	7.7211	0.0814842	0.0363769	0.0254638
chr14	56402697	56525032	ENSMUSG00000000365	0.3864	+	Rnf17	protein_coding	0.144044	0.573369	-2.60334	6.30378	0.000637593	3.90689	3.80735	3.32193	0.00011444	0.000106266	7.35685e-05
chr10	78186725	78244642	ENSMUSG00000000374	0.4802	-	Trappc10	protein_coding	1	1	0.122688	10.7731	0.0301984	11.0519	11.0808	10.4788	0.0366386	0.0373811	0.0246214
chr11	6546887	6596744	ENSMUSG00000000378	0.4775	+	Ccm2	protein_coding	0.928954	1	0.267764	11.842	0.0736105	12.0112	11.9177	12.3614	0.0827767	0.0775819	0.105522
chr11	6635482	6638637	ENSMUSG00000000381	0.5244	-	Wap	protein_coding	NA	NA	0	1	0.000316957	1.58496	0	1	0.000633914	0	0.000316957
chr11	6615598	6626067	ENSMUSG00000000384	0.5138	-	Tbrg4	protein_coding	0.193405	0.639767	2.17154	10.1319	0.107078	12.2255	12.371	12.31	0.45735	0.505874	0.484956
chr16	97564684	97611195	ENSMUSG00000000385	0.4645	-	Tmprss2	protein_coding	0.569198	0.863083	-0.447459	4.32193	0.000408506	4.80735	3.16993	2.80735	0.000580508	0.000172002	0.000129002
chr16	97447035	97462907	ENSMUSG00000000386	0.4616	-	Mx1	protein_coding	0.0241233	0.247793	-4.42931	7.88874	0.014869	1.58496	4.70044	2	0.000126008	0.0015751	0.000189012
chr2	62500943	62574075	ENSMUSG00000000392	0.3839	-	Fap	protein_coding	0.0387411	0.314794	-3.86507	6.08746	0.000916152	2.32193	2.32193	2	5.46956e-05	5.46956e-05	4.10217e-05
chr2	62474530	62483650	ENSMUSG00000000394	0.3747	-	Gcg	protein_coding	NA	NA	0.530515	1.58496	0.000219298	0	3.45943	0	0	0.00109649	0
chr6	126821721	126849136	ENSMUSG00000000399	0.4575	-	Ndufa9	protein_coding	0.189114	0.636177	2.27923	9.3015	0.0229801	11.3647	11.6869	11.6684	0.0961517	0.120226	0.118694
chrX	166523007	166585720	ENSMUSG00000000402	0.4254	-	Egfl6	protein_coding	0.469435	0.815186	-0.965235	5.35755	0.000637826	4.9542	3.70044	4.24793	0.00047837	0.000191348	0.000287022
chr4	129548344	129573641	ENSMUSG00000000409	0.4813	-	Lck	protein_coding	0.333847	0.743133	-1.29793	7.31288	0.0062458	6.80735	5.67243	4.9542	0.00438787	0.00197652	0.00118591
chr4	129489014	129491022	ENSMUSG00000000411	0.5281	-	Tssk3	protein_coding	NA	NA	-0.584963	1.58496	0.000996016	0	1	1.58496	0	0.000498008	0.000996016
chr6	18366478	18514843	ENSMUSG00000000416	0.407	-	Cttnbp2	protein_coding	NA	NA	-1.33121	4.70044	0.000168503	3.32193	3.45943	3.32193	6.06612e-05	6.74013e-05	6.06612e-05
chr18	24205344	24286818	ENSMUSG00000000420	0.4082	+	Galnt1	protein_coding	0.355948	0.757849	-1.36139	11.0362	0.0257628	7.91289	10.363	9.80413	0.00294573	0.0161524	0.0109606
chr10	107482908	107486134	ENSMUSG00000000435	0.4332	-	Myf5	protein_coding	0.289334	0.714599	-1.48187	4.75489	0.00805952	4.45943	1.58496	2	0.00650961	0.000619963	0.000929944
chr6	115601902	115622624	ENSMUSG00000000439	0.4704	+	Mkrn2	protein_coding	0.602799	0.876211	1.30036	8.23362	0.0144774	9.2503	9.77972	9.52356	0.0293408	0.0423704	0.0354695
chr6	115360951	115490399	ENSMUSG00000000440	0.3951	+	Pparg	protein_coding	0.557204	0.857033	2.12254	5.55459	0.000355355	7.96578	7.82018	7.10852	0.00192355	0.00173815	0.00105834
chr6	115618067	115676635	ENSMUSG00000000441	0.4275	-	Raf1	protein_coding	0.412463	0.78864	1.46523	9.52748	0.0125837	10.5118	11.341	11.0077	0.0249112	0.0442733	0.0351386
chr7	127214447	127233130	ENSMUSG00000000486	0.4819	-	2001-09-01	protein_coding	0.000593878	0.0193244	-4.90727	11.8846	0.202323	6.89482	7.05528	6.97728	0.0063159	0.00706525	0.00669057
chr15	79995900	80014808	ENSMUSG00000000489	0.5541	-	Pdgfb	protein_coding	0.952701	1	1.21124	7.3837	0.00877935	9.81218	7.8392	5	0.0474931	0.0120584	0.00163952
chr15	101128522	101145336	ENSMUSG00000000530	0.523	+	Acvrl1	protein_coding	0.225641	0.6713	-1.47761	7.86419	0.013798	7.71425	4.39232	4.32193	0.0124301	0.00118948	0.00113001
chr15	101224207	101232755	ENSMUSG00000000531	0.5566	+	Grasp	protein_coding	0.216493	0.66309	4.01164	4.16993	0.00198877	8.76818	7.48382	8	0.0508891	0.0208236	0.0298315
chr15	101174067	101213679	ENSMUSG00000000532	0.4944	+	Acvr1b	protein_coding	0.863323	0.979712	1.01456	8.56224	0.00951732	10.4959	8.33539	9.03342	0.0364284	0.00812885	0.0132031
chr11	60226714	60352905	ENSMUSG00000000538	0.4654	-	Tom1l2	protein_coding	0.61987	0.883686	0.959597	10.888	0.015009	11.9614	11.8234	11.7499	0.031595	0.0287104	0.027284
chr1	166130238	166166510	ENSMUSG00000000544	0.4891	+	Gpa33	protein_coding	NA	NA	0.584963	2.58496	0.000137847	3.90689	2	3	0.000385973	8.27084e-05	0.000192986
chr15	103313895	103340086	ENSMUSG00000000552	0.5068	-	Zfp385a	protein_coding	0.90388	1	0.818255	10.7952	0.0678096	12.6656	9.87191	10.941	0.248024	0.0357375	0.0750258
chr15	103344286	103366763	ENSMUSG00000000555	0.5081	-	Itga5	protein_coding	0.0988406	0.498536	3.28455	11.1536	0.101304	15.4152	13.3999	13.561	1.94403	0.480847	0.537661
chr5	70957597	71095849	ENSMUSG00000000560	0.3651	-	Gabra2	protein_coding	0.0486237	0.355525	-3.66419	7.03342	0.000940312	3.58496	2.80735	3.58496	7.95649e-05	4.3399e-05	7.95649e-05
chr3	105959369	105970037	ENSMUSG00000000561	0.4483	+	Wdr77	protein_coding	NA	NA	0	0	NA	0	0	0	NA	NA	NA
chr3	105870858	105908926	ENSMUSG00000000562	0.4535	+	Adora3	protein_coding	NA	NA	0.736966	0	0	1.58496	0	0	5.25376e-05	0	0
chr3	105942698	105960099	ENSMUSG00000000563	0.4023	-	Atp5f1	protein_coding	0.777284	0.943054	0.386029	11.5454	0.171714	10.8258	12.2369	12.3095	0.104247	0.27734	0.29165
chr11	112782224	112787760	ENSMUSG00000000567	0.5095	+	Sox9	protein_coding	0.131306	0.554767	3.16763	7.71425	0.0377529	11.5265	10.1649	10.6101	0.532695	0.207189	0.282153
chr5	99955935	99978938	ENSMUSG00000000568	0.3855	-	Hnrnpd	protein_coding	0.713276	0.923562	0.552631	11.5132	0.127027	11.4057	12.1341	12.4651	0.117898	0.195366	0.245751
chr17	6601671	6609774	ENSMUSG00000000579	0.4756	+	Dynlt1c	protein_coding	0.788533	0.946646	0.897538	7.13955	0.0172776	6.74147	8.48382	8.33539	0.0130816	0.0440578	0.0397384
chr11	17257579	17269176	ENSMUSG00000000581	0.3725	+	C1d	protein_coding	0.867573	0.981911	-0.306978	9.32193	0.0551005	5.16993	9.49185	9.63662	0.00301802	0.0619988	0.0685522
chr11	55098115	55113029	ENSMUSG00000000594	0.4896	+	Gm2a	protein_coding	0.215138	0.662115	-1.25748	12.1709	0.309106	11.5718	10.0566	10.7117	0.204036	0.0713424	0.112378
chr5	3803184	3845564	ENSMUSG00000000600	0.3651	+	Krit1	protein_coding	0.0221243	0.235304	-4.21538	9.86882	0.0220387	4.80735	5.83289	6.04439	0.000637093	0.00132138	0.00153374
chr7	7282309	7300851	ENSMUSG00000000605	0.4723	-	Clcn4	protein_coding	0.15418	0.586549	-2.23445	10.5594	0.0813289	7.3837	8.8392	8.3966	0.00895265	0.0246467	0.018121
chr14	51411001	51419527	ENSMUSG00000000606	0.3416	+	Vmn2r88	protein_coding	NA	NA	0	0	NA	0	0	0	NA	NA	NA
chr11	50850685	50866208	ENSMUSG00000000617	0.5024	+	Grm6	protein_coding	NA	NA	-0.520832	3.45943	0.000644205	3.32193	2.58496	2.80735	0.000579785	0.000322103	0.000386523
chr6	82911885	82939769	ENSMUSG00000000627	0.4776	-	Sema4f	protein_coding	0.398832	0.782931	3.08116	4.16993	0.000609669	7.91289	7.5157	5.04439	0.00860709	0.00652704	0.00114761
chr6	82725025	82774454	ENSMUSG00000000628	0.4908	-	Hk2	protein_coding	0.213042	0.66099	2.16672	9.64386	0.0161646	11.7228	12.0792	11.5836	0.0683607	0.0875195	0.0620688
chr11	77763246	77865980	ENSMUSG00000000631	0.5178	+	Myo18a	protein_coding	0.396298	0.780992	1.41955	11.9318	0.0380205	13.4834	12.928	13.5637	0.111472	0.0758464	0.117848
chr11	77930800	77979048	ENSMUSG00000000632	0.5155	+	Sez6	protein_coding	0.761734	0.937484	0	4.45943	0.000435251	4.9542	4.32193	3.90689	0.000621787	0.000393799	0.000290167
chr17	83831356	83846790	ENSMUSG00000000673	0.5087	-	Haao	protein_coding	0.000409673	0.0151051	-7.13632	9.79928	0.0576649	1.58496	2	3.58496	0.000129584	0.000194376	0.000712712
chr4	134082448	134095082	ENSMUSG00000000682	0.4953	-	Cd52	protein_coding	1.04736e-07	1.7073e-05	-10.5632	10.5632	0.119677	0	0	0	0	0	0
chr11	77515121	77538607	ENSMUSG00000000686	0.4332	+	Abhd15	protein_coding	0.550879	0.853506	-0.85532	6.30378	0.00332113	5.32193	5.55459	5.45943	0.00166056	0.00195861	0.00183088
chr11	96292476	96301569	ENSMUSG00000000690	0.5214	+	Hoxb6	protein_coding	NA	NA	0	0	NA	0	0	0	NA	NA	NA
chr6	83034173	83052562	ENSMUSG00000000693	0.499	+	Loxl3	protein_coding	0.0516789	0.367805	4.22557	6.47573	0.00478547	11.3404	8.89785	10.9106	0.140954	0.025885	0.104628
chr12	105176358	105181143	ENSMUSG00000000701	0.4956	+	Tcl1b5	protein_coding	NA	NA	-1.58496	1.58496	0.000417973	0	0	0	0	0	0
chr13	23456992	23465901	ENSMUSG00000000706	0.4526	-	Btn1a1	protein_coding	0.902017	1	1.62263	4.39232	0.00224492	7.43463	4	2.32193	0.0193063	0.00168369	0.000448984
chr17	53566861	53672720	ENSMUSG00000000708	0.4346	+	Kat2b	protein_coding	0.0680442	0.425666	-3.00707	9.89785	0.00900254	7.16993	6.93074	6.49185	0.00135085	0.00114303	0.000840741
chr10	128677193	128696268	ENSMUSG00000000711	0.4444	-	Rab5b	protein_coding	0.579944	0.867523	-0.624535	11.1504	0.119109	10.3619	10.5401	10.66	0.0689384	0.0780079	0.0847706
chr11	77718615	77725283	ENSMUSG00000000724	0.4274	-	Cryba1	protein_coding	NA	NA	0	0	NA	0	0	0	NA	NA	NA
chr10	78041947	78063622	ENSMUSG00000000730	0.5017	+	Dnmt3l	protein_coding	0.451614	0.806806	2.71882	3.58496	0.000507497	6.35755	7.06609	4.39232	0.00373702	0.0061361	0.000922722
chr10	78030022	78043610	ENSMUSG00000000731	0.5202	-	Aire	protein_coding	NA	NA	2	1	7.35943e-05	3.70044	2	2.80735	0.000883132	0.000220783	0.000441566
chr10	78069360	78079525	ENSMUSG00000000732	0.5133	+	Icosl	protein_coding	0.0180898	0.208086	-3.83018	9.05257	0.0521397	6.64386	2.80735	2.32193	0.0097393	0.000590261	0.000393507
chr8	123062942	123097760	ENSMUSG00000000738	0.4871	+	Spg7	protein_coding	NA	NA	0	0	NA	0	0	0	NA	NA	NA
chr8	123140192	123158315	ENSMUSG00000000739	0.4992	-	Sult5a1	protein_coding	NA	NA	0	0	NA	0	0	0	NA	NA	NA
chr8	123102350	123105244	ENSMUSG00000000740	0.5434	+	Rpl13	protein_coding	NA	NA	0	0	NA	0	0	0	NA	NA	NA
chr8	123204264	123212763	ENSMUSG00000000743	0.5356	-	Chmp1a	protein_coding	NA	NA	0	0	NA	0	0	0	NA	NA	NA
chr11	75298166	75348324	ENSMUSG00000000751	0.4489	-	Rpa1	protein_coding	0.0854681	0.4712	2.89518	10.544	0.029746	13.4996	13.3051	13.5041	0.23089	0.201762	0.231608
chr11	75409769	75422701	ENSMUSG00000000753	0.4944	-	Serpinf1	protein_coding	0.0140959	0.178795	5.58676	5.64386	0.00378905	12.4944	4.70044	10.4645	0.446103	0.00193319	0.109187
chr8	12614277	12672248	ENSMUSG00000000759	0.4698	-	Tubgcp3	protein_coding	0.493456	0.829424	1.20525	9.64024	0.0137483	10.1293	11.2264	10.9687	0.0193028	0.0413138	0.0345518
chr10	6758506	7038198	ENSMUSG00000000766	0.4052	+	Oprm1	protein_coding	NA	NA	-2.3505	5.67243	0.000178768	2.58496	2	4.32193	1.78768e-05	1.07261e-05	6.79319e-05
chr14	70438748	70443471	ENSMUSG00000000776	0.5176	-	Polr3d	protein_coding	0.115769	0.527332	2.95746	8.08215	0.0571671	10.9196	10.8202	11.3276	0.409909	0.382596	0.543934
chr11	52252371	52283014	ENSMUSG00000000782	0.5281	-	Tcf7	protein_coding	0.187486	0.6348	-3.30117	4.52356	0.000717945	0	1	2	0	3.26339e-05	9.79016e-05
chrX	13280970	13294052	ENSMUSG00000000787	0.3975	+	Ddx3x	protein_coding	0.0624206	0.406688	-2.51344	11.7495	0.26311	8.57365	9.8392	9	0.0290475	0.0699434	0.0390613
chr8	70808449	70821424	ENSMUSG00000000791	0.529	+	Il12rb1	protein_coding	0.205795	0.654998	3.14839	6.02237	0.00493256	8.67596	7.29462	10.1836	0.0314451	0.0120231	0.0895568
chr8	70882889	70892757	ENSMUSG00000000792	0.5485	-	Slc5a5	protein_coding	0.942685	1	0.599462	3.45943	0.00101338	1.58496	4.45943	4.64386	0.000202675	0.00212809	0.0024321
chr3	89520164	89675132	ENSMUSG00000000794	0.4856	+	Kcnn3	protein_coding	0.00827202	0.126834	-4.83	9.54882	0.0048268	5.16993	4.58496	4.24793	0.000225853	0.000148418	0.000116153
chr11	84984442	85140161	ENSMUSG00000000804	0.391	-	Usp32	protein_coding	0.114377	0.526126	-2.75403	9.71596	0.00539433	6.50779	7.08746	7.19967	0.000577964	0.000866946	0.000937586
chr11	84957786	84966044	ENSMUSG00000000805	0.5203	+	Car4	protein_coding	0.746882	0.932506	2.078	1.58496	0.000242189	4.58496	3	2.58496	0.00278518	0.000847663	0.000605473
chr6	89643988	89675529	ENSMUSG00000000811	0.4725	+	Txnrd3	protein_coding	0.517077	0.83821	1.68328	7.3837	0.00526299	8.30834	9.58308	9.03617	0.0100187	0.0242859	0.0166133
chr1	161780689	161788495	ENSMUSG00000000817	0.4171	-	Fasl	protein_coding	NA	NA	-0.169925	1.58496	0.000256213	1.58496	1	1.58496	0.000256213	0.000128107	0.000256213
chr2	181582103	181592803	ENSMUSG00000000823	0.5358	-	Zfp512b	protein_coding	0.853116	0.974797	1.10672	7.47573	0.0165421	9.27612	8.01123	8.08746	0.0578505	0.0240187	0.0253271
chr2	181520485	181555133	ENSMUSG00000000826	0.4298	+	Dnajc5	protein_coding	1	1	0.125424	11.1402	0.065112	10.9751	11.4661	11.3129	0.0580697	0.0816209	0.0733953
chr2	181497142	181517966	ENSMUSG00000000827	0.4451	+	Tpd52l2	protein_coding	0.512789	0.836672	1.16294	10.8345	0.0876393	12.006	12.0437	11.9407	0.197464	0.202699	0.188725
chrX	68678541	68717963	ENSMUSG00000000838	0.3506	+	Fmr1	protein_coding	0.111313	0.522071	-2.793	9.45121	0.0177312	6.16993	7.26679	6.26679	0.00180102	0.00388108	0.00192786
chr11	24078056	24174123	ENSMUSG00000000861	0.4553	+	Bcl11a	protein_coding	0.0568555	0.387097	-2.86614	9.16993	0.00598541	7.62205	4.52356	4.08746	0.00204024	0.000229007	0.00016655
chr11	53602982	53618669	ENSMUSG00000000869	0.4709	-	Il4	protein_coding	0.237782	0.682955	-2.11221	5.61471	0.00305986	3.58496	3.32193	3.58496	0.000701218	0.000573723	0.000701218
chr2	154585758	154603708	ENSMUSG00000000876	0.4738	-	Pxmp4	protein_coding	1	1	0.166918	9.19722	0.0326462	9.58871	8.92481	9.49386	0.0428412	0.0270195	0.0401114
chrX	100767722	100818410	ENSMUSG00000000881	0.4689	+	Dlg3	protein_coding	0.341105	0.748547	2.39552	6.74147	0.00209122	8.59991	9.01681	9.61287	0.00763494	0.0101997	0.0154277
chr16	18498768	18566679	ENSMUSG00000000884	0.4771	+	Gnb1l	protein_coding	0.0118723	0.160401	4.55686	8.00562	0.00376964	12.1652	13.2085	11.9972	0.0676179	0.139374	0.0601817
chr2	27165233	27183200	ENSMUSG00000000889	0.5166	+	Dbh	protein_coding	NA	NA	0.63743	1.58496	0.000111315	2.58496	2	2	0.000278288	0.000166973	0.000166973
chr10	75923222	75932502	ENSMUSG00000000901	0.5397	-	Mmp11	protein_coding	0.037735	0.310093	6.14899	3.16993	0.000862069	9.97011	8.21917	9.26444	0.107974	0.0320043	0.0661638
chr10	75896769	75921617	ENSMUSG00000000902	0.4804	-	Smarcb1	protein_coding	0.345077	0.750938	1.74326	10.0701	0.0432228	12.1244	11.6271	11.6298	0.179652	0.127254	0.127495
chr10	75943057	75949657	ENSMUSG00000000903	0.4786	+	Vpreb3	protein_coding	0.402373	0.78446	-1.64909	4.52356	0.00333333	1.58496	3.80735	2.32193	0.00030303	0.0019697	0.000606061
chr5	123973628	124005558	ENSMUSG00000000915	0.5459	+	Hip1r	protein_coding	0.826345	0.961498	-0.00579649	10.9009	0.0598497	11.1892	10.7415	10.7022	0.0730974	0.053586	0.0521453
chr5	135369953	135376805	ENSMUSG00000000916	0.5136	+	Nsun5	protein_coding	0.421867	0.791233	1.61907	8.75489	0.0629013	10.1787	10.3998	10.5226	0.169002	0.197023	0.214536
chr15	75657035	75678800	ENSMUSG00000000934	0.5257	-	Top1mt	protein_coding	0.342717	0.749399	1.90959	8.09276	0.0124971	9.15482	10.0821	10.4747	0.0261429	0.0497588	0.0653343
chr6	52231197	52240854	ENSMUSG00000000938	0.5046	-	Hoxa10	protein_coding	0.401429	0.784247	3.63156	3.45943	0.00103552	8.58871	3.90689	3.16993	0.0397639	0.00144973	0.000828415
chr6	52189671	52191753	ENSMUSG00000000942	0.5727	-	Hoxa4	protein_coding	NA	NA	0	0	NA	0	0	0	NA	NA	NA
chr7	59974149	60005064	ENSMUSG00000000948	0.3542	-	Gm38393	protein_coding	NA	NA	0.736966	0	0	0	1	1	0	3.23468e-05	3.23468e-05
chr14	54431612	54441265	ENSMUSG00000000957	0.5371	+	Mmp14	protein_coding	0.218602	0.665899	2.33719	8.55459	0.038848	11.1344	8.96578	11.5275	0.232777	0.0516938	0.305708
chr14	54369442	54417780	ENSMUSG00000000958	0.4712	-	Slc7a7	protein_coding	0.241172	0.683885	-1.93356	9.19722	0.012123	7.27612	7.15987	7.34873	0.0031859	0.00293765	0.0033514
chr14	54360841	54369673	ENSMUSG00000000959	0.4795	+	Oxa1l	protein_coding	0.837701	0.965828	0.534819	10.8154	0.203918	11.463	11.1737	11.3982	0.31952	0.261436	0.30548
chr11	83753696	83783754	ENSMUSG00000000976	0.4593	+	Heatr6	protein_coding	0.749034	0.932881	0.821709	9.41151	0.0226229	10.3095	10.1098	10.2726	0.0421851	0.036729	0.0411205
chr11	83647844	83649355	ENSMUSG00000000982	0.463	-	Ccl3	protein_coding	0.000563789	0.0186314	-6.43296	7.16993	0.0946393	1.58496	0	0	0.00132363	0	0
chr11	83709015	83711348	ENSMUSG00000000983	0.4584	+	Wfdc18	protein_coding	0.03623	0.302332	-4.24793	5.83289	0.0240034	0	2.80735	0	0	0.0025718	0
chr9	21029373	21030595	ENSMUSG00000001014	0.583	+	Icam4	protein_coding	NA	NA	0	0	NA	0	0	0	NA	NA	NA
chr3	90476126	90488379	ENSMUSG00000001016	0.4232	+	Ilf2	protein_coding	0.231719	0.677414	1.9067	9.69523	0.0675753	10.8478	11.4686	12.1824	0.150331	0.231209	0.379254
chr3	90498956	90509498	ENSMUSG00000001017	0.4219	-	Chtop	protein_coding	0.951625	1	0.30414	10.8361	0.173307	11.1299	11.1396	11.151	0.212483	0.213906	0.215614
chr3	90488026	90491033	ENSMUSG00000001018	0.4535	-	Snapin	protein_coding	0.404768	0.78492	-1.46717	9.38802	0.222481	6.67243	7.91886	8.5812	0.0335883	0.0801463	0.127037
chr3	90603771	90606045	ENSMUSG00000001020	0.4853	+	S100a4	protein_coding	0.367804	0.765655	-1.38575	9.90539	0.421284	8.34873	7.65821	9.16239	0.14292	0.0883905	0.251539
chr3	90560578	90602702	ENSMUSG00000001021	0.4586	+	S100a3	protein_coding	0.362799	0.763782	3.01197	3.32193	0.000213655	6.16993	6.6865	6.06609	0.0016855	0.00242142	0.0015668
chr3	90608523	90611780	ENSMUSG00000001023	0.5012	+	S100a5	protein_coding	NA	NA	-2.58496	2.58496	0.00153516	0	0	0	0	0	0
chr3	90612882	90624181	ENSMUSG00000001025	0.4742	+	S100a6	protein_coding	0.174109	0.615322	3.1084	13.813	1.27365	16.1721	16.722	17.5388	6.53483	9.56713	16.8529
chr11	106318592	106353288	ENSMUSG00000001027	0.5142	-	Scn4a	protein_coding	0.101542	0.50535	-3.19878	6.65821	0.00288218	3	2	4.39232	0.000201752	8.64653e-05	0.000576435
chr11	106377656	106388075	ENSMUSG00000001029	0.4884	-	Icam2	protein_coding	6.81018e-14	6.41405e-11	-11.1874	13.7723	1.34284	2.32193	1.58496	3.32193	0.000383914	0.000191957	0.000863807
chr11	61488812	61494406	ENSMUSG00000001034	0.5478	-	Mapk7	protein_coding	0.309103	0.727727	2.07754	8.95128	0.0883089	11.5727	10.236	10.9773	0.544333	0.215409	0.360207
chr11	61517249	61579687	ENSMUSG00000001036	0.4569	-	Epn2	protein_coding	0.13889	0.566283	2.85575	8.41785	0.00546142	11.6564	10.8642	11.1892	0.0516833	0.0298376	0.0373811
chr11	61505144	61512931	ENSMUSG00000001039	0.4878	+	B9d1	protein_coding	0.182624	0.627453	3.77779	4.75489	0.0033389	7.78136	8.27612	9.18239	0.0281238	0.0396815	0.0744831
chr3	129982759	130061553	ENSMUSG00000001052	0.442	-	Sec24b	protein_coding	0.579082	0.867059	-0.768718	10.2586	0.0155342	9.03342	9.21432	10.021	0.00663756	0.00752595	0.0131736
chr11	51643063	51650842	ENSMUSG00000001053	0.5675	-	N4bp3	protein_coding	0.893326	0.999772	0.828028	9.26913	0.0791876	10.8986	9.50978	9.33985	0.245276	0.0935853	0.0831726
chr11	51623671	51635896	ENSMUSG00000001054	0.5038	-	Rmnd5b	protein_coding	0.542049	0.849405	1.26858	9.57743	0.0624131	11.0553	10.5897	10.8556	0.173988	0.125971	0.151493
chr11	51619735	51623714	ENSMUSG00000001056	0.5038	+	Nhp2	protein_coding	0.0758639	0.445487	2.90583	9.76984	0.219151	12.1183	13.05	12.7102	1.11711	2.13119	1.68384
chr8	123242356	123254348	ENSMUSG00000001062	0.5485	-	Vps9d1	protein_coding	NA	NA	0	0	NA	0	0	0	NA	NA	NA
chr8	123254195	123269745	ENSMUSG00000001065	0.5154	+	Zfp276	protein_coding	NA	NA	0	0	NA	0	0	0	NA	NA	NA
chr15	99084686	99087817	ENSMUSG00000001076	0.5297	-	C1ql4	protein_coding	NA	NA	0	1.58496	0.000638774	2.32193	1	1	0.00127755	0.000319387	0.000319387
chr5	34633642	34637212	ENSMUSG00000001082	0.5797	-	Mfsd10	protein_coding	0.438514	0.799168	1.51749	10.1586	0.319888	12.1662	10.9226	11.6795	1.28711	0.543417	0.918487
chr4	136469761	136554780	ENSMUSG00000001089	0.4042	+	Luzp1	protein_coding	0.778392	0.943301	-0.242011	8.76818	0.0051165	7.98868	9.00562	8.40088	0.00297581	0.00603395	0.00396382
chr11	78397087	78422217	ENSMUSG00000001095	0.4999	-	Slc13a2	protein_coding	NA	NA	-2.16993	2.58496	0.000198965	0	0	1	0	0	3.97931e-05
chr5	114363567	114380508	ENSMUSG00000001098	0.5426	-	Kctd10	protein_coding	0.0765031	0.447999	3.10185	9.37287	0.0390768	12.7733	11.9726	12.5641	0.413199	0.237176	0.357417
chr11	78512193	78522736	ENSMUSG00000001100	0.4881	+	Poldip2	protein_coding	0.0706785	0.431633	3.1414	9.61655	0.0743621	13	12.5653	12.6722	0.776914	0.574789	0.618989
chr11	78503447	78505081	ENSMUSG00000001103	0.5339	+	Sebox	protein_coding	NA	NA	-0.263034	1	0.000611995	0	1	1	0	0.000611995	0.000611995
chr11	78536361	78541737	ENSMUSG00000001105	0.4718	+	Ift20	protein_coding	0.677674	0.908514	0.838379	9.13699	0.104539	9.33539	9.73471	10.5718	0.119978	0.158296	0.282924
chr10	76708792	76726168	ENSMUSG00000001119	0.5416	-	Col6a1	protein_coding	0.0112694	0.155325	5.36948	8.11894	0.0159415	14.9424	9.76984	11.0492	1.81198	0.0501842	0.121892
chr10	76761857	76961887	ENSMUSG00000001120	0.4507	-	Pcbp3	protein_coding	0.708472	0.920732	1.82669	6.90689	0.000594911	9.83289	8.27146	5.80735	0.00455432	0.00153977	0.000274959
chr11	78962974	78984946	ENSMUSG00000001123	0.4847	-	Lgals9	protein_coding	1	1	0.227221	11.3674	0.120198	12.021	10.3026	11.914	0.189104	0.0574367	0.175587
chrX	20797814	20860519	ENSMUSG00000001127	0.4271	+	Araf	protein_coding	1	1	0.0399098	10.9972	0.0325811	11.1267	10.8811	11.0914	0.0356431	0.0300614	0.0347819
chrX	20925454	20931555	ENSMUSG00000001128	0.4782	-	Cfp	protein_coding	5.15148e-11	2.031e-08	-8.96133	15.6664	8.52401	6.83289	6.02237	7.06609	0.0185216	0.0104901	0.0217997
chrX	20870166	20874735	ENSMUSG00000001131	0.4696	+	Timp1	protein_coding	NA	NA	0	0	NA	0	0	0	NA	NA	NA
chrX	20941722	20962017	ENSMUSG00000001134	0.4212	-	Uxt	protein_coding	0.649908	0.89593	1.27076	7.45943	0.00862281	8.08746	8.74483	9.16239	0.013353	0.0210889	0.0281843
chr1	36511867	36528237	ENSMUSG00000001138	0.5274	+	Cnnm3	protein_coding	0.590606	0.872584	-0.647681	9.82177	0.055223	8.96867	9.45738	9.04712	0.0305437	0.0428833	0.0322541
chr1	36419871	36445271	ENSMUSG00000001143	0.4729	-	Lman2l	protein_coding	0.863752	0.979871	0.726462	8.59246	0.0151575	9.42836	9.35535	9.15987	0.0270866	0.025748	0.0224803
chr10	76468971	76515856	ENSMUSG00000001150	0.4596	+	Mcm3ap	protein_coding	1	1	0.22388	10.6987	0.0354271	10.9965	10.9174	10.8502	0.0435534	0.0412285	0.0393516
chr10	76351254	76442912	ENSMUSG00000001151	0.4763	-	Pcnt	protein_coding	0.659087	0.899957	-0.474231	10.3826	0.0145541	9.66	10.1886	9.82496	0.00881538	0.0127212	0.00988457
chr10	76575648	76590338	ENSMUSG00000001155	0.501	+	Ftcd	protein_coding	0.641761	0.892566	0.0365259	3.70044	0.000816882	5.04439	1.58496	2	0.00217835	0.000136147	0.000204221
chr6	86647042	86669161	ENSMUSG00000001156	0.4843	-	Mxd1	protein_coding	0.712031	0.92316	-0.390243	8.61102	0.0176319	7.96	8.34873	8.32193	0.0112121	0.0146933	0.014422
chr6	86691768	86733383	ENSMUSG00000001157	0.4335	-	Gmcl1	protein_coding	0.469497	0.815186	-1.12815	8.81698	0.0108134	7.18982	8.11894	7.60733	0.00348432	0.00665625	0.00466178
chr6	86675151	86684522	ENSMUSG00000001158	0.4333	-	Snrnp27	protein_coding	0.778395	0.943301	0.494254	10.1357	0.119945	9.75989	10.7781	11.0573	0.0924128	0.18728	0.227297
chr5	120800194	120812514	ENSMUSG00000001166	0.5026	-	Oas1c	protein_coding	0.422473	0.791233	-1.08406	5.72792	0.00422078	5.42626	2.58496	4.70044	0.00340909	0.000405844	0.00202922
chr5	120861421	120873506	ENSMUSG00000001168	0.4844	+	Oas1h	protein_coding	0.0641208	0.411602	-3.68012	5.55459	0.00380637	1.58496	2	2	0.000165494	0.000248242	0.000248242
chrX	47912387	47965868	ENSMUSG00000001173	0.42	+	Ocrl	protein_coding	0.303794	0.724012	-1.57208	9.38586	0.0124904	7.80735	8.14975	7.3837	0.00416971	0.0052916	0.00310391
chr12	100199435	100209806	ENSMUSG00000001175	0.4794	+	Calm1	protein_coding	0.29912	0.722049	-1.31887	13.3309	0.993443	10.9787	12.4086	12.2691	0.194485	0.524154	0.475846
chr10	78269178	78352489	ENSMUSG00000001211	0.5047	-	Agpat3	protein_coding	0.235004	0.680503	2.13009	10.2396	0.0144999	12.752	12.263	11.9887	0.0827862	0.0589838	0.0487691
chr12	31390871	31473917	ENSMUSG00000001225	0.4202	+	Slc26a3	protein_coding	0.374993	0.770646	-1.73697	4.32193	0.000228789	2.32193	2.32193	3	4.81661e-05	4.81661e-05	8.42906e-05
chr17	56123085	56140343	ENSMUSG00000001227	0.5644	-	Sema6b	protein_coding	0.482204	0.822872	-1.26756	9.31741	0.0369104	7.14975	6.02237	9.19967	0.00817012	0.00370843	0.0340132
chr17	56303321	56323486	ENSMUSG00000001228	0.5244	+	Uhrf1	protein_coding	0.030929	0.279648	3.73527	9.11634	0.0274733	12.7777	12.819	12.9524	0.348178	0.358294	0.393008
chr17	56186682	56218889	ENSMUSG00000001229	0.5404	-	Dpp9	protein_coding	0.649821	0.89593	1	11.0091	0.0639613	12.4861	11.545	11.8301	0.178098	0.0927438	0.113019
chr11	101246028	101259546	ENSMUSG00000001240	0.4862	+	Ramp2	protein_coding	0.360461	0.762151	-1.28096	6.33985	0.00591804	5.49185	5.64386	2.32193	0.00325492	0.0036248	0.000295902
chr7	30957770	30973464	ENSMUSG00000001247	0.5038	-	Lsr	protein_coding	1	1	1.09472	8.26209	0.0194979	10.8742	6.08746	4.45943	0.119536	0.00426915	0.00133809
chr7	31130127	31155896	ENSMUSG00000001248	0.5222	-	Gramd1a	protein_coding	0.152561	0.584886	-1.86455	11.2192	0.0924755	9.70908	7.7879	9.82337	0.0324421	0.00853739	0.0351197
chr7	31098725	31115290	ENSMUSG00000001249	0.5194	-	Hpn	protein_coding	0.00261952	0.0564998	-5.7526	9.29692	0.0379113	3.70044	4.16993	2	0.000724419	0.00102626	0.000181105
chr5	70751047	70842617	ENSMUSG00000001260	0.3586	-	Gabrg1	protein_coding	0.161923	0.59884	-2.25815	5.88264	0.000633395	4.45943	2.80735	3	0.000229333	6.55236e-05	7.64443e-05
chr12	111669355	111672338	ENSMUSG00000001270	0.6186	-	Ckb	protein_coding	0.0356977	0.300982	-1.89142	12.3813	1.78813	11.9148	6.9542	8.36194	1.294	0.0412337	0.109956
chr15	102406143	102436404	ENSMUSG00000001280	0.4207	+	Sp1	protein_coding	0.234832	0.680416	-1.78634	10.4717	0.046892	8.06609	9.12412	8.67596	0.00882324	0.0184065	0.0134827
chr15	102215995	102231935	ENSMUSG00000001281	0.4953	-	Itgb7	protein_coding	0.0226114	0.238494	-2.9306	13.7656	0.873651	8.58871	10.8595	11.6604	0.0240903	0.116499	0.203011
chr15	102331709	102338139	ENSMUSG00000001285	0.4942	+	Myg1	protein_coding	0.0816189	0.461844	3.11151	9.82972	0.141369	13.4988	12.279	12.7832	1.80016	0.772784	1.09611
chr15	102234938	102257517	ENSMUSG00000001288	0.5353	-	Rarg	protein_coding	0.964326	1	0.372422	12.4622	0.249878	13.3099	12.0351	12.8847	0.44971	0.185836	0.334913
chr15	102326116	102331873	ENSMUSG00000001289	0.4743	+	Pfdn5	protein_coding	0.99241	1	0.190211	13.0745	1.49818	13.3407	12.8564	13.5185	1.80181	1.288	2.03821
chr8	8617434	8661242	ENSMUSG00000001300	0.4521	-	Efnb2	protein_coding	0.301361	0.723089	-1.0621	11.2969	0.0574096	10.8455	9.67772	9.90087	0.0419786	0.0186724	0.0217997
chr1	186720978	186749358	ENSMUSG00000001305	0.452	-	Rrp15	protein_coding	0.429077	0.794772	1.60538	8.42206	0.0120507	9.29921	10.3026	10.2738	0.0221635	0.0444679	0.043587
chr11	101464999	101471853	ENSMUSG00000001313	0.5498	+	Rnd2	protein_coding	0.0486322	0.355525	4.68412	5.61471	0.00700321	10.9144	10.0126	9.67243	0.281441	0.150569	0.118909
chr11	74906359	74925948	ENSMUSG00000001323	0.4341	-	Srr	protein_coding	0.516262	0.838011	-0.691878	6.71425	0.0053091	6.71425	5.35755	5.61471	0.0053091	0.00204196	0.00245035
chr4	129287617	129308559	ENSMUSG00000001333	0.472	+	Sync	protein_coding	0.115769	0.527332	-2.78427	5.9542	0.00291281	3.70044	2.58496	3	0.000573011	0.000238755	0.000334257
chr4	129136999	129144593	ENSMUSG00000001334	0.5306	+	Fndc5	protein_coding	0.235865	0.680527	-1.61633	6.53916	0.0121148	6.08746	2.80735	4	0.00882275	0.000790097	0.00197524
chr9	22126727	22135711	ENSMUSG00000001348	0.5233	-	Acp5	protein_coding	NA	NA	0	0	NA	0	0	0	NA	NA	NA
chr9	22099216	22109630	ENSMUSG00000001349	0.5199	+	Cnn1	protein_coding	0.0311837	0.280157	6.8009	2	0.000288074	9.24555	6.08746	9.37287	0.0581909	0.00643365	0.0635683
chr9	78081499	78109065	ENSMUSG00000001366	0.44	-	Fbxo9	protein_coding	0.447181	0.803551	-0.928686	9.71768	0.0305086	9.13186	8.51175	8.64746	0.0203149	0.0132047	0.0145106
chr6	3498382	3603531	ENSMUSG00000001376	0.3955	+	Vps50	protein_coding	0.137981	0.565021	-2.83356	9.06878	0.00509753	2.58496	7.15987	6.26679	4.75516e-05	0.00135046	0.000722784
chr18	36766530	36783205	ENSMUSG00000001380	0.4411	-	Hars	protein_coding	0.0937448	0.48819	2.60513	10.5392	0.0891754	12.0519	13.5853	13.375	0.254573	0.737031	0.637061
chr18	36793923	36799660	ENSMUSG00000001383	0.4554	+	Zmat2	protein_coding	0.576384	0.866219	0.842484	11.0741	0.375632	10.9687	12.3869	12.0492	0.349137	0.933415	0.738539
chr2	164769898	164778822	ENSMUSG00000001403	0.5081	+	Ube2c	protein_coding	0.166112	0.605208	2.37519	9.63662	0.0890856	12.1069	11.576	12.2659	0.494173	0.341999	0.551771
chr3	88336260	88362338	ENSMUSG00000001415	0.4912	+	Smg5	protein_coding	0.215307	0.662115	1.88867	11.5536	0.115231	12.8273	13.5584	13.7794	0.278664	0.462574	0.539152
chr3	88297116	88321767	ENSMUSG00000001416	0.4327	+	Cct3	protein_coding	0.094656	0.489803	2.67526	11.6564	0.130907	13.2866	14.6094	14.7137	0.405298	1.01395	1.08994
chr3	88325023	88331313	ENSMUSG00000001418	0.5168	+	Glmp	protein_coding	0.588287	0.871558	0.827568	12.0276	0.663593	12.4112	12.8846	13.1704	0.865819	1.20207	1.4655
chr3	88142372	88172086	ENSMUSG00000001419	0.5266	+	Mef2d	protein_coding	0.47307	0.817198	-0.755257	12.7368	0.22969	11.9986	11.8796	12.0607	0.137679	0.126775	0.143737
chr3	88328655	88336148	ENSMUSG00000001420	0.5149	-	Tmem79	protein_coding	0.633275	0.887852	1.84688	5.58496	0.00627252	7.86419	7.03342	7.26679	0.0309622	0.0173495	0.0204191
chr6	28475139	28935162	ENSMUSG00000001424	0.4379	+	Snd1	protein_coding	0.209275	0.657495	2.13068	11.3276	0.0055845	13.6683	13.3052	13.3749	0.0282986	0.0220011	0.0230901
chr10	77052178	77166548	ENSMUSG00000001435	0.5081	-	Col18a1	protein_coding	0.337798	0.746119	2.2207	8.5157	0.0031914	11.6073	9.62022	10.242	0.0272711	0.00687243	0.0105797
chr10	77032241	77061002	ENSMUSG00000001436	0.5238	+	Slc19a1	protein_coding	0.153588	0.586549	2.89671	7.61471	0.00678001	10.0901	11.1636	9.95855	0.0378638	0.079726	0.0345607
chr11	97159714	97187881	ENSMUSG00000001440	0.4411	-	Kpnb1	protein_coding	0.355852	0.757788	1.35048	11.7478	0.122058	12.2758	13.3526	13.4106	0.176022	0.371321	0.386552
chr11	97205842	97280638	ENSMUSG00000001441	0.4118	-	Npepps	protein_coding	0.586051	0.870274	0.86951	10.5088	0.0194663	10.774	11.3174	11.8467	0.023397	0.0341061	0.0492272
chr11	97098071	97115331	ENSMUSG00000001444	0.4847	-	Tbx21	protein_coding	0.199211	0.647736	-2.46632	5.12928	0.00196987	3	1	3.16993	0.000405562	5.79374e-05	0.000463499
chr11	97041560	97049213	ENSMUSG00000001445	0.4868	+	Mrpl10	protein_coding	0.339813	0.748023	1.89871	9.26913	0.0804913	11.5589	10.9054	10.9418	0.394094	0.25049	0.256893
chr5	4081145	4104746	ENSMUSG00000001467	0.4239	-	Cyp51	protein_coding	0.154059	0.586549	2.61196	8.22882	0.012669	9.83763	11.4205	10.8502	0.0387272	0.116097	0.0781747
chr8	123373753	123403835	ENSMUSG00000001472	0.5022	+	Tcf25	protein_coding	NA	NA	0	0	NA	0	0	0	NA	NA	NA
chr18	67390717	67402748	ENSMUSG00000001473	0.4835	+	Tubb6	protein_coding	0.0918784	0.485272	2.83604	11.5779	0.25401	14.0638	14.5113	14.6102	1.42332	1.9409	2.07863
chr8	123423527	123463270	ENSMUSG00000001482	0.4955	+	Def8	protein_coding	NA	NA	0	0	NA	0	0	0	NA	NA	NA
chr11	101877510	101894374	ENSMUSG00000001493	0.5114	-	Meox1	protein_coding	0.417226	0.790534	3.40599	2.32193	0.000237192	7.04439	3.58496	3.90689	0.00776803	0.000652277	0.000830171
chr11	101962458	101967015	ENSMUSG00000001494	0.5562	-	Sost	protein_coding	NA	NA	-0.884523	3	0.0015361	0	3.16993	1.58496	0	0.00175554	0.000438885
chr12	56531958	56536908	ENSMUSG00000001496	0.5861	-	Nkx2-1	protein_coding	0.0231438	0.240533	-4.16993	8.60733	0.0785859	4.80735	4.64386	3.58496	0.00545455	0.00484848	0.00222222
chr12	56691767	56712822	ENSMUSG00000001497	0.4349	+	Pax9	protein_coding	0.743974	0.931688	1.23816	3.70044	0.000569936	4.85798	1.58496	5.90689	0.00132985	9.49893e-05	0.00280218
chr13	72628820	72634198	ENSMUSG00000001504	0.5425	+	Irx2	protein_coding	0.0513606	0.36661	5.74147	1	0.000185943	2.32193	0	8.29921	0.000743771	0	0.058386
chr11	94936224	94953042	ENSMUSG00000001506	0.5392	+	Col1a1	protein_coding	0.00359518	0.0722146	6.56074	8.56986	0.0225354	16.2913	11.5083	14.5809	4.76852	0.173148	1.45713
chr11	95044474	95076801	ENSMUSG00000001507	0.5082	-	Itga3	protein_coding	0.000360561	0.0137671	7.38053	5.64386	0.00151576	13.4821	12.3208	13.0425	0.353915	0.158227	0.260958
chr11	94962791	94976327	ENSMUSG00000001508	0.5093	-	Sgca	protein_coding	0.579772	0.867378	2.14296	2	0.000221631	3.32193	4.75489	4	0.000664894	0.0019208	0.00110816
chr11	95120119	95125296	ENSMUSG00000001510	0.5554	+	Dlx3	protein_coding	0.663427	0.901859	2.29418	3.80735	0.00251111	7.41785	4.39232	3.80735	0.0328376	0.00386324	0.00251111
chr6	128362967	128376146	ENSMUSG00000001517	0.5028	+	Foxm1	protein_coding	0.07943	0.455156	3.14946	8.80413	0.0338417	12.1443	11.7436	11.9451	0.343425	0.260111	0.299112
chr6	128409444	128424931	ENSMUSG00000001518	0.4725	-	Itfg2	protein_coding	0.813789	0.956009	1.35492	5.61471	0.00309937	7.55459	6.88264	6.12928	0.0120746	0.00755472	0.00445535
chr6	128399296	128416427	ENSMUSG00000001520	0.5009	+	Nrip2	protein_coding	0.562556	0.859261	1.95247	4.16993	0.000992353	5.85798	6.02237	6.42626	0.0033273	0.00373592	0.00496177
chr6	128321161	128355851	ENSMUSG00000001521	0.4691	-	Tulp3	protein_coding	0.0412069	0.325983	4.1878	6.65821	0.00288268	10.8345	10.8337	10.8696	0.0526088	0.05258	0.053906
chr17	35667730	35673739	ENSMUSG00000001524	0.5246	-	Gtf2h4	protein_coding	0.158656	0.592966	2.63719	8.76155	0.0720586	11.6073	11.332	11.23	0.519055	0.428857	0.399567
chr17	35833921	35838306	ENSMUSG00000001525	0.5162	-	Tubb5	protein_coding	0.146367	0.575625	3.31601	13.2709	2.25382	16.7144	16.1739	16.7967	24.5216	16.8597	25.9628
chr13	75707484	75772356	ENSMUSG00000001542	0.3995	+	Ell2	protein_coding	0.299674	0.72218	-1.69959	9.13699	0.00866321	7.14975	7.82655	7.2384	0.00217351	0.00348378	0.00231225
chr11	100368958	100397763	ENSMUSG00000001552	0.5225	-	Jup	protein_coding	0.178996	0.622392	2.57738	10.2877	0.0433605	13.6379	12.7754	11.3576	0.442493	0.243361	0.0910606
chr11	100415697	100424824	ENSMUSG00000001555	0.5202	+	Fkbp10	protein_coding	2.68893e-06	0.000266229	11.4778	1	0.000109565	13.0664	11.8761	12.2213	0.939739	0.411745	0.523063
chr11	100441917	100457022	ENSMUSG00000001558	0.4603	+	Klhl10	protein_coding	1	1	0.557995	3.58496	0.000728236	4.08746	3.90689	4.39232	0.00105925	0.000926845	0.00132406
chr5	29473034	29478470	ENSMUSG00000001566	0.5409	-	Mnx1	protein_coding	NA	NA	1.73697	0	0	2.32193	1	1.58496	0.000735835	0.000183959	0.000367918
chr5	29434664	29457843	ENSMUSG00000001569	0.4493	+	Nom1	protein_coding	0.830598	0.963278	0.407812	10.23	0.051771	9.83763	10.8933	10.9388	0.0394322	0.0820139	0.0846456
chr17	26561489	26656931	ENSMUSG00000001576	0.5043	+	Ergic1	protein_coding	0.172631	0.612905	2.41088	9.89936	0.0099956	12.6718	11.9791	12.1904	0.0683557	0.0422875	0.0489617
chr11	69851005	69858730	ENSMUSG00000001583	0.5286	-	Tnk1	protein_coding	NA	NA	0.192645	2.80735	0.000776699	4.08746	2	1.58496	0.0020712	0.00038835	0.0002589
chr11	69881567	69895539	ENSMUSG00000001588	0.499	-	Acap1	protein_coding	0.002365	0.0527601	-4.63559	11.3174	0.182579	6.83289	6.18982	6.91886	0.0080876	0.00515316	0.00858861
chr4	136247729	136274898	ENSMUSG00000001604	0.4996	+	Tcea3	protein_coding	0.632217	0.887681	1.9844	4.9542	0.0011042	7.74819	3.90689	7.10852	0.00787662	0.000515293	0.00504251
chr5	87925579	87932665	ENSMUSG00000001622	0.3415	+	Csn3	protein_coding	NA	NA	0	0	NA	0	0	0	NA	NA	NA
chr12	40201567	40248504	ENSMUSG00000001627	0.4154	-	Ifrd1	protein_coding	0.275525	0.706435	2.16833	7.87652	0.00498541	8.35755	10.7177	10.1762	0.00696679	0.0358566	0.0246288
chr6	146724995	146778812	ENSMUSG00000001630	0.4234	+	Stk38l	protein_coding	0.586092	0.870274	1.30105	8.14466	0.00523998	8.40514	10.2288	9.11114	0.00628054	0.0222792	0.010257
chr6	113307137	113324860	ENSMUSG00000001632	0.4833	+	Brpf1	protein_coding	1	1	0.431716	6.42626	0.00479603	7.82655	6.35755	5.2854	0.0127518	0.00457033	0.00214411
chr6	34302434	34317478	ENSMUSG00000001642	0.4981	-	Akr1b3	protein_coding	NA	NA	0	0	NA	0	0	0	NA	NA	NA
chr15	102921103	102928814	ENSMUSG00000001655	0.4774	+	Hoxc13	protein_coding	0.536401	0.846467	-0.527932	6.9542	0.0159512	7.14975	6.72792	3.32193	0.0182856	0.0136169	0.00116716
chr15	102954427	102957708	ENSMUSG00000001656	0.571	+	Hoxc11	protein_coding	0.615481	0.88208	3.16993	0	0	4.45943	1	1.58496	0.00640049	0.000304785	0.00060957
chr15	102990607	102994111	ENSMUSG00000001657	0.5016	+	Hoxc8	protein_coding	NA	NA	0	0	NA	0	0	0	NA	NA	NA
chr15	102998257	103011881	ENSMUSG00000001661	0.4924	+	Hoxc6	protein_coding	NA	NA	0	0	NA	0	0	0	NA	NA	NA
chr10	75783813	75798584	ENSMUSG00000001663	0.4662	-	Gstt1	protein_coding	0.596109	0.873551	2.48938	6.02237	0.00433281	9.95855	5.32193	5.90689	0.067294	0.00264031	0.00399431
chr10	75774115	75781414	ENSMUSG00000001665	0.4912	-	Gstt3	protein_coding	0.90499	1	1.67138	3.16993	0.00109604	6.22882	2.32193	2.58496	0.0101384	0.00054802	0.000685025
chr10	75771230	75773414	ENSMUSG00000001666	0.5332	-	Ddt	protein_coding	0.973913	1	0.912537	6.08746	0.0306777	7.71425	6.75489	6.04439	0.095696	0.0489927	0.0297619
chr8	109990437	109999803	ENSMUSG00000001670	0.4534	+	Tat	protein_coding	0.40474	0.78492	-0.633872	4.90689	0.00309631	5.67243	1.58496	2	0.00533846	0.000213538	0.000320307
chr8	109947914	109962203	ENSMUSG00000001672	0.488	-	Marveld3	protein_coding	1	1	0.341037	4.32193	0.00132969	5.55459	4.32193	3.16993	0.00321926	0.00132969	0.000559871
chr1	121553835	121567989	ENSMUSG00000001674	0.463	-	Ddx18	protein_coding	0.287021	0.71326	1.60029	10.4666	0.0999011	10.9159	12.4775	12.3542	0.136428	0.402854	0.36986
chr5	148504635	148552789	ENSMUSG00000001687	0.4233	-	Ubl3	protein_coding	0.461279	0.811379	-0.923491	12.6346	0.132035	11.0741	11.8226	12.0634	0.0447523	0.0751962	0.0888607
chr18	56432132	56503792	ENSMUSG00000001700	0.4417	+	Gramd3	protein_coding	0.147002	0.575625	-2.12999	9.73978	0.0119174	8.32643	7.10852	6.98868	0.00446553	0.00191181	0.0017583
chr13	38645698	38659028	ENSMUSG00000001707	0.4403	-	Eef1e1	protein_coding	0.30755	0.727066	1.94521	8.33092	0.024081	8.81378	11.0056	10.2456	0.0336834	0.154164	0.0909977
chr12	112653821	112674884	ENSMUSG00000001729	0.577	-	Akt1	protein_coding	0.380383	0.772394	1.56299	12.795	0.337369	14.6029	13.9348	14.4546	1.18131	0.743436	1.06595
chr5	136966616	136975858	ENSMUSG00000001739	0.516	+	Cldn15	protein_coding	0.491966	0.828844	2.81649	6.22882	0.00800692	10.5613	5.72792	4.39232	0.163385	0.00562649	0.00216403
chr7	83642825	83745726	ENSMUSG00000001741	0.4512	-	Il16	protein_coding	0.73221	0.926615	1.77819	6.10852	0.000660829	8.81378	7.82655	5.04439	0.00436342	0.00219629	0.000310979
chr19	3896050	3907133	ENSMUSG00000001750	0.5389	-	Tcirg1	protein_coding	1	1	0.307455	11.902	0.345213	12.7241	11.6631	12.0358	0.610394	0.29252	0.378778
chr11	101070012	101077672	ENSMUSG00000001751	0.5306	+	Naglu	protein_coding	0.346238	0.752054	-0.660404	11.1466	0.295822	11.5507	9.50581	9.16993	0.391514	0.0947781	0.0750653
chr11	101082565	101086619	ENSMUSG00000001755	0.5544	+	Coasy	protein_coding	0.719783	0.924937	1.09738	9.25503	0.150469	10.9651	10.0417	9.76321	0.492847	0.259743	0.21411
chr6	29735503	29761365	ENSMUSG00000001761	0.4836	+	Smo	protein_coding	0.0014091	0.0363356	6.30894	6.42626	0.00328668	12.9885	12.4735	12.6972	0.314206	0.219859	0.256747
chr6	29694222	29718559	ENSMUSG00000001763	0.4829	+	Tspan33	protein_coding	0.316335	0.732696	-1.77914	7.07682	0.00550602	4.24793	6.22882	4.58496	0.000739615	0.00304064	0.000945063
chr2	145917479	145935014	ENSMUSG00000001767	0.4323	-	Crnkl1	protein_coding	0.987774	1	0.127379	9.3443	0.0370117	8.2384	9.78136	9.88874	0.0171657	0.0501283	0.0540063
chr2	145784734	145887616	ENSMUSG00000001768	0.4527	+	Rin2	protein_coding	0.0628768	0.408009	-2.55845	11.1105	0.0214809	8.81378	8.54689	8.2384	0.00436422	0.00362551	0.00292568
chr7	86718977	86775943	ENSMUSG00000001773	0.3536	-	Folh1	protein_coding	NA	NA	-0.222392	2.80735	0.000105326	1.58496	2.58496	3.16993	3.51087e-05	8.77717e-05	0.000140435
chr9	18292125	18317442	ENSMUSG00000001774	0.3771	+	Chordc1	protein_coding	0.406688	0.785495	-1.19888	9.9571	0.0392227	8.31741	9.20701	8.60363	0.0125607	0.0233045	0.0153257
chr10	85938637	85957823	ENSMUSG00000001783	0.4368	-	Rtcb	protein_coding	0.357239	0.758926	1.72561	9.42836	0.0358595	11.1131	11.411	10.8903	0.115397	0.141874	0.0988742
chr10	85871831	85889103	ENSMUSG00000001785	0.4484	+	Pwp1	protein_coding	0.601238	0.875671	1.04311	8.93369	0.0282538	8.633	10.6777	9.94837	0.0229273	0.0947777	0.0571445
chr10	86021972	86051873	ENSMUSG00000001786	0.4216	+	Fbxo7	protein_coding	0.848689	0.972216	0.0269405	9.39232	0.0224407	9.55459	9.39446	9.29692	0.0251162	0.0224742	0.0210026
chr7	30186936	30198811	ENSMUSG00000001794	0.5001	-	Capns1	protein_coding	0.329695	0.741256	1.89357	12.7417	0.576674	15.1381	14.4817	14.0871	3.03655	1.92657	1.46552
chr7	35200027	35215498	ENSMUSG00000001802	0.5468	-	Lrp3	protein_coding	0.176994	0.619259	4.20574	3.80735	0.000840282	6.74147	9.17991	6.45943	0.00685153	0.0374249	0.00562342
chr18	20436175	20471821	ENSMUSG00000001804	0.4054	+	Dsg4	protein_coding	NA	NA	-0.777608	3	0.000196375	2.32193	2	2.32193	0.000112215	8.41609e-05	0.000112215
chr2	74652991	74659557	ENSMUSG00000001815	0.5078	-	Evx2	protein_coding	NA	NA	0	1	0.0001523	0	1.58496	1	0	0.000304599	0.0001523
chr2	74668310	74671599	ENSMUSG00000001819	0.4617	+	Hoxd13	protein_coding	NA	NA	-1.58496	3.16993	0.00243235	0	1.58496	2.32193	0	0.000608088	0.00121618
chr2	74675013	74677705	ENSMUSG00000001823	0.5421	+	Hoxd12	protein_coding	NA	NA	-0.304855	2.80735	0.00222883	3.70044	1.58496	0	0.00445765	0.000742942	0
chr7	101858331	101870788	ENSMUSG00000001827	0.4635	-	Folr1	protein_coding	0.022763	0.239066	7.4567	1.58496	0.000160552	10.2969	8.11894	5.49185	0.100907	0.0222365	0.00353215
chr7	101663633	101795506	ENSMUSG00000001829	0.4632	+	Clpb	protein_coding	0.114405	0.526126	2.88461	8.77479	0.00331379	11.7453	11.8815	11.2866	0.026025	0.0286033	0.0189349
chr9	25252439	25308571	ENSMUSG00000001833	0.3594	+	2007-09-01	protein_coding	0.145147	0.574685	-2.33121	10.4553	0.0249947	7.32193	8.43463	8.37069	0.00283261	0.00614623	0.005879
chr5	143316489	143329256	ENSMUSG00000001844	0.498	-	Zdhhc4	protein_coding	1	1	0.492385	9.02791	0.0408083	10.0768	9.04985	9.21189	0.0845148	0.0414349	0.0463695
chr5	143503634	143528036	ENSMUSG00000001847	0.4712	-	Rac1	protein_coding	0.614098	0.882008	-0.483083	12.058	0.174699	11.672	11.233	11.7657	0.133678	0.0985985	0.142652
chr2	31974436	32053975	ENSMUSG00000001855	0.4588	+	Nup214	protein_coding	0.62766	0.88573	0.959897	10.0634	0.0134399	10.8887	11.207	10.9542	0.0238248	0.0297087	0.0249312
chr2	31950139	31973442	ENSMUSG00000001864	0.5211	+	Aif1l	protein_coding	6.33095e-05	0.00351897	9.06842	3.32193	0.000386216	12.997	12.403	11.2963	0.35077	0.232374	0.107883
chr3	20215620	20242181	ENSMUSG00000001865	0.374	-	Cpa3	protein_coding	0.00148432	0.0378402	-5.81812	10.1874	0.0438613	4.58496	4.32193	4.16993	0.000865931	0.000715335	0.000640036
chr17	75005568	75392512	ENSMUSG00000001870	0.4266	+	Ltbp1	protein_coding	0.00409577	0.0788345	-3.52302	14.4979	0.0597916	10.2046	10.3253	11.8037	0.00304695	0.00331314	0.00923648
chr11	21321138	21371201	ENSMUSG00000001891	0.396	-	Ugp2	protein_coding	0.394924	0.779957	-1.20552	10.2167	0.0237501	8.67243	9.20701	9.10066	0.00812976	0.0117852	0.0109462
chr11	106008124	106034549	ENSMUSG00000001901	0.5092	+	Kcnh6	protein_coding	0.276519	0.706851	-2.03427	8.14975	0.0107096	3.90689	7.10852	5.78136	0.000529801	0.00518448	0.00204352
chr8	84686307	84699808	ENSMUSG00000001909	0.5134	+	Trmt1	protein_coding	0.281228	0.709262	1.7692	11.0437	0.156285	12.6573	13.1569	12.5493	0.478409	0.676394	0.443893
chr8	84670483	84687862	ENSMUSG00000001910	0.5062	-	Nacc1	protein_coding	0.15184	0.584308	2.39632	11.3359	0.148685	13.8248	13.51	13.8387	0.834858	0.671212	0.842971
chr8	84699876	84800344	ENSMUSG00000001911	0.5314	-	Nfix	protein_coding	0.718576	0.924701	1.02464	10.7091	0.0166521	12.525	10.8826	11.2497	0.0586555	0.0187821	0.0242266
chr7	16781340	16798274	ENSMUSG00000001918	0.5063	+	Slc1a5	protein_coding	0.341253	0.748547	-0.963361	11.6443	0.188969	11.0661	10.7457	10.0553	0.12655	0.101335	0.0627731
chrX	20658326	20683179	ENSMUSG00000001924	0.4694	+	Uba1	protein_coding	0.118743	0.534081	2.97131	12.4134	0.21945	15.4255	15.4842	15.2325	1.77069	1.84424	1.54899
chr6	125546774	125686679	ENSMUSG00000001930	0.4813	+	Vwf	protein_coding	0.664177	0.902127	-0.513013	6.45943	0.000621851	5.04439	7.07682	4.08746	0.000228727	0.000957793	0.000114363
chr9	37555698	37649655	ENSMUSG00000001942	0.4236	+	Siae	protein_coding	0.639693	0.891387	-0.537987	8.72451	0.00449142	8.27612	7.70736	8.47168	0.00328874	0.00221378	0.00376768
chr9	37539255	37544205	ENSMUSG00000001943	0.4876	+	Vsig2	protein_coding	1	1	1.02647	3.16993	0.00161616	5.67243	0	1.58496	0.010101	0	0.00040404
chr9	37528078	37538319	ENSMUSG00000001946	0.4841	+	Esam	protein_coding	0.0845571	0.469068	4.87811	5.16993	0.00341763	11.5868	4.08746	6.37504	0.300264	0.00156235	0.00800703
chr9	37603290	37613722	ENSMUSG00000001948	0.3821	-	Spa17	protein_coding	NA	NA	0	0	NA	0	0	0	NA	NA	NA
chrX	74313033	74320149	ENSMUSG00000001962	0.4898	+	Fam50a	protein_coding	0.463017	0.812404	1.12769	10.0728	0.151209	10.0553	11.3168	11.7503	0.149382	0.358347	0.48398
chrX	74254687	74261548	ENSMUSG00000001964	0.4656	+	Emd	protein_coding	0.159264	0.59432	2.50989	8.90989	0.0699606	11.3896	11.0403	11.744	0.390905	0.306807	0.499781
chr11	106066061	106073612	ENSMUSG00000001983	0.4669	+	Taco1	protein_coding	0.591296	0.872584	1.66297	7.39232	0.0221163	9.33985	9.07414	8.67596	0.085684	0.0712488	0.0540326
chr4	125490700	125714173	ENSMUSG00000001985	0.5031	+	Grik3	protein_coding	1	1	0.083858	8.78136	0.00196444	8.5812	9.45738	8.29002	0.00170938	0.00314132	0.00139614
chrX	41400854	41678601	ENSMUSG00000001986	0.3876	+	Gria3	protein_coding	0.343234	0.750269	-1.30844	6.14975	0.000252028	5.61471	4.39232	4	0.000172819	7.2008e-05	5.4006e-05
chr7	16455721	16477728	ENSMUSG00000001988	0.5276	-	Npas1	protein_coding	0.635864	0.889426	1.69868	5.39232	0.00186304	6.56986	7.82655	6.44294	0.00427137	0.0102695	0.00390785
chr8	125418063	125569808	ENSMUSG00000001995	0.4931	-	Sipa1l2	protein_coding	0.190092	0.636887	2.53746	9.17493	0.00380243	12.4338	10.3729	11.6475	0.0364559	0.00873175	0.0211341
chr2	127008717	127067909	ENSMUSG00000001998	0.4128	+	Ap4e1	protein_coding	0.255532	0.694646	-1.98185	8.30378	0.00532167	6.18982	6.26679	6.49185	0.00121638	0.00128396	0.00150358
chr2	127070665	127097084	ENSMUSG00000001999	0.44	+	Blvra	protein_coding	0.647466	0.89558	0.875234	9.74315	0.0324009	10.2992	10.4325	11.0182	0.0476551	0.052273	0.0784663
chrX	73793359	73824969	ENSMUSG00000002006	0.458	-	Pdzd4	protein_coding	0.654672	0.898923	2.1389	5.55459	0.00145524	8.82972	6.56986	6.14975	0.0143625	0.00297374	0.00221449
chrX	73774405	73778925	ENSMUSG00000002007	0.5368	+	Srpk3	protein_coding	0.000480747	0.0167353	-6.89854	10.014	0.22854	0	4	3.16993	0	0.00331858	0.00176991
chrX	73778963	73786897	ENSMUSG00000002010	0.4741	-	Idh3g	protein_coding	0.305726	0.72611	1.64647	10.2276	0.150996	11.3123	12.1643	12.0112	0.320393	0.578397	0.520166
chrX	73655994	73660117	ENSMUSG00000002012	0.5725	-	Pnck	protein_coding	0.318853	0.733096	4.03269	3.32193	0.00218288	8.83605	2.58496	4.80735	0.110599	0.00121271	0.00654863
chrX	73787028	73790830	ENSMUSG00000002014	0.5096	+	Ssr4	protein_coding	0.728465	0.926145	0.732342	11.3581	0.690163	12.255	11.9651	12.0351	1.28538	1.05129	1.10363
chrX	73686178	73716175	ENSMUSG00000002015	0.4349	-	Bcap31	protein_coding	0.452797	0.807094	1.24202	11.2527	0.0813081	12.4856	12.192	12.7524	0.191152	0.155949	0.22999
chr17	75537086	75551946	ENSMUSG00000002017	0.4235	-	Fam98a	protein_coding	0.302789	0.723493	1.89173	8.98299	0.0339838	10.5118	11.0828	10.9687	0.098183	0.145895	0.134791
chr12	84783212	84876532	ENSMUSG00000002020	0.4992	-	Ltbp2	protein_coding	0.00266304	0.0570287	6.22913	5.35755	0.000428633	11.8353	6.91886	12.4126	0.0391449	0.0012859	0.0584119
chr9	44803355	44881296	ENSMUSG00000002028	0.4568	-	Kmt2a	protein_coding	0.0793181	0.455156	-2.35895	10.9174	0.0248008	9.03342	8.55075	7.85798	0.0067102	0.0047985	0.00296378
chr9	44767908	44793447	ENSMUSG00000002031	0.4524	+	Ift46	protein_coding	0.522037	0.840465	1.34161	9.22159	0.0233369	10.7389	10.0661	10.7797	0.0668781	0.0419359	0.0687967
chr9	44793769	44799307	ENSMUSG00000002032	0.5241	-	Tmem25	protein_coding	0.496396	0.830806	2.76081	1.58496	0.000361141	5.12928	3.70044	3.70044	0.0061394	0.00216685	0.00216685
chr9	44969572	44980431	ENSMUSG00000002033	0.4436	-	Cd3g	protein_coding	0.0132874	0.17221	-4.58496	6.58496	0.0087485	2.32193	2	1.58496	0.000368358	0.000276269	0.000184179
chr7	19508395	19516145	ENSMUSG00000002043	0.5291	+	Trappc6a	protein_coding	0.964605	1	0.563311	10.6064	0.201032	11.856	10.9204	10.3061	0.478194	0.249935	0.163226
chr11	78206746	78245987	ENSMUSG00000002052	0.4639	-	Supt6	protein_coding	0.58738	0.871235	0.949453	11.2837	0.063505	12.1655	12.2527	12.2787	0.117046	0.124334	0.126602
chr11	78301529	78322457	ENSMUSG00000002055	0.4573	+	Spag5	protein_coding	0.346617	0.752054	1.9239	8.05528	0.0126625	9.32867	9.92926	10.4615	0.0306766	0.0465405	0.0673261
chr11	78357577	78386558	ENSMUSG00000002057	0.5241	-	Foxn1	protein_coding	0.867491	0.981911	0.973033	3.16993	0.000276043	3.32193	3.80735	4.85798	0.000310548	0.00044857	0.00096615
chr11	78343482	78349164	ENSMUSG00000002058	0.5647	+	Unc119	protein_coding	0.482316	0.822872	-0.563429	11.5147	0.514784	11.6506	9.58871	10.933	0.565646	0.13534	0.343893
chr11	78188430	78192193	ENSMUSG00000002059	0.5664	+	Rab34	protein_coding	0.000684987	0.0212296	6.90311	5.67243	0.0132873	12.8273	12.1222	12.6852	1.93117	1.18443	1.74993
chr11	78245746	78255496	ENSMUSG00000002064	0.4457	+	Sdf2	protein_coding	0.693089	0.915176	0.775727	10.115	0.113641	10.6284	10.9549	11.0553	0.162256	0.203487	0.218154
chr7	38097984	38107534	ENSMUSG00000002068	0.4745	-	Ccne1	protein_coding	0.0914852	0.485272	3.10886	8.53138	0.0386387	11.7789	11.7125	11.4019	0.367853	0.351309	0.283246
chr17	31944769	32034508	ENSMUSG00000002076	0.4455	-	Hsf2bp	protein_coding	0.588002	0.871516	-1.03747	5.2854	0.00042345	3	3.58496	5.20945	7.8004e-05	0.000122578	0.000401163
chr7	16308393	16318205	ENSMUSG00000002083	0.5765	+	Bbc3	protein_coding	1	1	0.134402	9.31061	0.0646148	9.46352	9.68299	9.13699	0.0718508	0.0836731	0.0572768
chr2	91118144	91136516	ENSMUSG00000002100	0.5308	+	Mybpc3	protein_coding	0.416376	0.790534	-1.24793	4.24793	0.000979752	3.70044	2.58496	2.32193	0.000653168	0.000272153	0.000217723
chr2	91054009	91066369	ENSMUSG00000002102	0.5195	+	Psmc3	protein_coding	0.0961158	0.493474	2.82442	11.279	0.200971	13.9981	14.2809	14.0134	1.32379	1.61044	1.33786
chr2	91202885	91214098	ENSMUSG00000002103	0.4584	+	Acp2	protein_coding	1	1	0.0511457	8.45533	0.0312138	8.69697	8.10329	8.64746	0.0369214	0.0244359	0.0356729
chr2	91035620	91045729	ENSMUSG00000002104	0.503	+	Rapsn	protein_coding	NA	NA	-0.263034	1	9.89218e-05	1.58496	0	0	0.000197844	0	0
chr2	91061791	91070417	ENSMUSG00000002105	0.5374	-	Slc39a13	protein_coding	0.521626	0.840283	2.39941	4.85798	0.003246	8.00562	5.72792	7.21917	0.0296777	0.00602829	0.0171574
chr2	6539694	7509563	ENSMUSG00000002107	0.4013	-	Celf2	protein_coding	0.00387869	0.0757551	-3.87895	11.9432	0.00405931	8.34873	7.7879	8	0.000335097	0.000226835	0.000262922
chr2	91184061	91202834	ENSMUSG00000002108	0.4651	-	Nr1h3	protein_coding	0.616279	0.882115	1.56948	7.46761	0.00937517	9.26679	9.13699	8.633	0.0327598	0.0299366	0.0210941
chr2	91211572	91236982	ENSMUSG00000002109	0.4201	-	Ddb2	protein_coding	0.433498	0.796716	-1.41504	7.32193	0.00625738	4.9542	6.04439	6.37504	0.00118064	0.00255805	0.00322708
chr2	91082390	91115756	ENSMUSG00000002111	0.4989	+	Spi1	protein_coding	2.55243e-10	7.72703e-08	-9.35711	12.9014	0.229275	3.90689	3.32193	3.32193	0.000419589	0.000269736	0.000269736
chr11	4160350	4182541	ENSMUSG00000002129	0.4656	+	Sf3a1	protein_coding	0.43638	0.798086	1.41534	10.2058	0.0531747	11.7503	11.4019	11.6878	0.155198	0.121896	0.148619
chr10	127642986	127660957	ENSMUSG00000002147	0.5023	+	Stat6	protein_coding	1	1	0.186346	11.8576	0.206444	11.9812	12.2814	11.8325	0.224918	0.276946	0.202882
chr8	83389867	83428552	ENSMUSG00000002190	0.443	+	Clgn	protein_coding	0.532059	0.844872	-1.07039	4.39232	0.000516996	3	3.45943	3.45943	0.000180949	0.000258498	0.000258498
chr7	44572380	44586862	ENSMUSG00000002204	0.4777	+	Napsa	protein_coding	0.000652643	0.0205018	-6.81762	7.55459	0.0129126	0	1	1	0	6.90512e-05	6.90512e-05
chr7	44748413	44777515	ENSMUSG00000002205	0.4901	+	Vrk3	protein_coding	1	1	0.280186	10.0861	0.037317	10.6573	10.3674	10	0.0554601	0.0453577	0.0351522
chr7	24399619	24422778	ENSMUSG00000002210	0.5274	+	Smg9	protein_coding	1	1	0.326902	10.1536	0.0491386	10.7903	10.446	10.1293	0.0764282	0.0601926	0.0483181
chr5	27740080	27791691	ENSMUSG00000002221	0.4606	-	Paxip1	protein_coding	0.789796	0.946953	-0.301594	9.50779	0.0140861	8.54689	9.3015	9.58308	0.00722714	0.0122067	0.0148418
chr6	71388634	71440637	ENSMUSG00000002222	0.4099	-	Rmnd5a	protein_coding	0.12319	0.54157	-2.24987	10.6564	0.0310174	8.30834	8.77479	8.03892	0.00607657	0.00840336	0.00503817
chr3	104794836	104818563	ENSMUSG00000002227	0.4862	-	Mov10	protein_coding	0.170112	0.609771	2.48956	9.51373	0.0307666	12.5294	10.7415	12.196	0.249125	0.0721119	0.197707
chr3	104781056	104786018	ENSMUSG00000002228	0.5589	+	Ppm1j	protein_coding	0.540242	0.848482	2.59826	3.58496	0.00221685	7.2384	5.20945	4.90689	0.0302297	0.00725514	0.00584442
chr3	104788375	104794459	ENSMUSG00000002233	0.5527	+	Rhoc	protein_coding	0.0632156	0.4092	3.27628	10.4231	0.22551	14.1111	13.1328	13.6914	2.90845	1.47617	2.17423
chr5	87825686	87846387	ENSMUSG00000002240	0.3771	+	Prr27	protein_coding	NA	NA	-1.26303	2	0.000144921	1.58496	0	0	9.66137e-05	0	0
chr17	28331671	28350805	ENSMUSG00000002249	0.5635	-	Tead3	protein_coding	0.0114712	0.157466	6.85475	3.16993	0.000418104	11.0728	7.99435	9.48382	0.112522	0.0132748	0.037368
chr17	28232754	28301469	ENSMUSG00000002250	0.5287	+	Ppard	protein_coding	0.369021	0.766857	1.75526	10.1699	0.0167503	12.5567	10.9915	11.8162	0.0876664	0.0296151	0.0524631
chr17	28207778	28228608	ENSMUSG00000002257	0.5073	+	Def6	protein_coding	0.288921	0.714579	-1.40924	10.8313	0.087422	9.62571	7.84549	10.0196	0.0378781	0.0109938	0.049784
chr7	6703892	6730431	ENSMUSG00000002265	0.4495	-	Peg3	protein_coding	0.417997	0.790534	2.86978	3.80735	0.000489845	7	7.27612	4.58496	0.00478541	0.00580278	0.000866649
chr7	6671269	6696450	ENSMUSG00000002266	0.4387	-	Zim1	protein_coding	NA	NA	0.0931094	2.32193	0.00015885	2.58496	2.32193	2.32193	0.000198562	0.00015885	0.00015885
chr17	25794571	25797136	ENSMUSG00000002274	0.5939	-	Metrn	protein_coding	0.48925	0.827596	3.02975	3.58496	0.0042885	7.88264	4.75489	4.9542	0.0916179	0.0101365	0.0116959
chr17	25579174	25662826	ENSMUSG00000002279	0.5165	+	Lmf1	protein_coding	0.649925	0.89593	-0.33274	9.92333	0.0115957	10.0768	8.88874	9.56796	0.0128987	0.00565438	0.00906135
chr17	25773776	25783332	ENSMUSG00000002280	0.547	+	Narfl	protein_coding	0.574661	0.865744	1.61193	7.31288	0.0165341	8.76818	9.00282	8.99152	0.0455211	0.0535789	0.0531603
chr17	33773750	33781575	ENSMUSG00000002289	0.4877	-	Angptl4	protein_coding	0.00271375	0.0577967	6.09345	6.30378	0.00996805	13.0493	12.1437	11.6353	1.08319	0.578147	0.40639
chr5	8396973	8422716	ENSMUSG00000002297	0.3901	-	Dbf4	protein_coding	0.99232	1	0.239466	8.04439	0.0102164	6.91886	8.62936	8.70736	0.00466146	0.015344	0.0161986
chr17	33909414	33915589	ENSMUSG00000002307	0.5363	+	Daxx	protein_coding	0.811636	0.955466	0.612683	10.5622	0.244696	11.3465	10.933	11.2149	0.421538	0.316437	0.384777
chr17	33843091	33849774	ENSMUSG00000002308	0.4984	+	Cd320	protein_coding	0.0112151	0.154829	5.32562	6.02237	0.00957654	11.8738	10.9315	11.0458	0.561425	0.292084	0.316175
chr14	55625400	55637895	ENSMUSG00000002319	0.5277	-	Ipo4	protein_coding	0.0342887	0.295224	3.75208	9.86882	0.0747499	13.9122	13.3032	13.5827	1.23377	0.808884	0.981833
chr14	55635965	55643806	ENSMUSG00000002320	0.4875	-	Tm9sf1	protein_coding	0.497682	0.831334	1.51186	9.03342	0.0667007	10.9484	10.062	10.4898	0.251881	0.136207	0.183267
chr14	55618037	55625395	ENSMUSG00000002324	0.5205	+	Rec8	protein_coding	0.581973	0.868341	2.81034	4.52356	0.00298994	8.89178	2.32193	2	0.0644197	0.000543626	0.000407719
chr14	55603571	55610030	ENSMUSG00000002325	0.5048	+	Irf9	protein_coding	0.653295	0.89806	-0.262846	10.5821	0.237188	10.9278	9.2854	10.3004	0.30144	0.0964546	0.195077
chr14	55672235	55678750	ENSMUSG00000002326	0.4317	+	Gmpr2	protein_coding	0.701561	0.918451	0.65109	10.4707	0.217652	10.5196	11.1812	11.4993	0.225173	0.356255	0.444206
chr14	55657879	55660508	ENSMUSG00000002329	0.4852	-	Mdp1	protein_coding	0.366686	0.765475	-1.22677	10.813	0.68391	9.24317	9.59991	9.85175	0.230126	0.294789	0.351084
chr14	55739020	55745690	ENSMUSG00000002332	0.493	-	Dhrs1	protein_coding	0.660166	0.9001	0.990525	9.37069	0.0991004	10.4656	9.84549	10.6546	0.211844	0.137781	0.241529
chr8	70093085	70120873	ENSMUSG00000002341	0.5075	-	Ncan	protein_coding	0.251219	0.692878	-1.92892	6.04439	0.00233914	4.45943	3.32193	4.32193	0.000755722	0.000323881	0.000683748
chr8	70172356	70183681	ENSMUSG00000002342	0.5157	+	Tmem161a	protein_coding	0.385381	0.774992	1.62663	10.1662	0.101369	12.129	11.5765	11.6032	0.395408	0.269581	0.274614
chr8	70220172	70234466	ENSMUSG00000002343	0.4974	-	Armc6	protein_coding	0.226084	0.671488	2.43664	8.17991	0.0202183	10.6221	10.7944	10.4073	0.110186	0.124178	0.0949349
chr8	70139499	70167488	ENSMUSG00000002345	0.521	+	Borcs8	protein_coding	0.784637	0.944733	0.559332	10.0755	0.0385151	10.2119	10.6689	10.9337	0.0423381	0.05813	0.0698489
chr8	70184340	70212305	ENSMUSG00000002346	0.5079	-	Slc25a42	protein_coding	0.321867	0.735085	-1.36684	8.76487	0.0155194	8.07682	6.82018	6.94251	0.00961917	0.00400501	0.0043626
chr17	5841328	5931033	ENSMUSG00000002365	0.4721	+	Snx9	protein_coding	0.806268	0.95258	0.498886	10.6211	0.0175464	10.8478	11.03	11.4215	0.020534	0.0232986	0.0305669
chr17	56673225	56711769	ENSMUSG00000002372	0.5166	+	Ranbp3	protein_coding	0.336952	0.745543	1.57198	11.5925	0.0800903	13.2229	12.8108	13.3983	0.248028	0.186384	0.280095
chr17	56717762	56724248	ENSMUSG00000002379	0.5624	+	Ndufa11	protein_coding	0.3253	0.738476	1.74511	9.92333	0.149553	11.817	11.272	11.8471	0.556121	0.381129	0.567838
chr4	123105165	123132099	ENSMUSG00000002384	0.5154	+	Bmp8b	protein_coding	NA	NA	-0.947533	3.16993	0.000297022	1.58496	2.32193	2.58496	7.42556e-05	0.000148511	0.000185639
chr8	71374123	71381960	ENSMUSG00000002393	0.5982	-	Nr2f6	protein_coding	0.134982	0.559734	3.33496	7.65821	0.0256476	12.0338	9.75154	10.0498	0.534899	0.109863	0.135128
chr8	71366848	71369732	ENSMUSG00000002395	0.5463	+	Use1	protein_coding	1	1	0.225344	11.9315	1.35402	12.5018	11.9833	11.9106	2.01075	1.40361	1.3346
chr8	71371298	71379361	ENSMUSG00000002396	0.5676	+	Ocel1	protein_coding	0.596408	0.873551	-0.777196	8.96867	0.0620117	7.70044	8.15482	8.58496	0.0256728	0.0352226	0.0475009
chr7	28179469	28187294	ENSMUSG00000002409	0.5819	+	Dyrk1b	protein_coding	0.869777	0.983481	0.700934	9.39446	0.0858786	10.5878	9.47573	10.0098	0.19655	0.0908626	0.131629
chr6	39603237	39725463	ENSMUSG00000002413	0.387	-	Braf	protein_coding	0.0906049	0.483723	-2.98384	9.64205	0.00652889	6.12928	7.11894	6.55459	0.000564528	0.00112906	0.000760886
chr6	39592574	39603382	ENSMUSG00000002416	0.4457	+	Ndufb2	protein_coding	0.31202	0.729566	2.01405	8.37504	0.0306255	10.1085	10.4878	10.5343	0.102054	0.132772	0.137121
chr3	20057811	20118490	ENSMUSG00000002428	0.3841	+	Hltf	protein_coding	0.0209334	0.228957	-4.1767	10.0593	0.0175679	4.24793	6.76818	5.61471	0.000296643	0.00177986	0.000791048
chr2	181591868	181655660	ENSMUSG00000002455	0.44	+	Prpf6	protein_coding	0.265744	0.701004	1.8001	10.7624	0.0272134	12.4168	12.55	12.7061	0.0857004	0.093993	0.104731
chr2	181688419	181693977	ENSMUSG00000002458	0.5391	-	Rgs19	protein_coding	0.484371	0.824368	-0.793127	11.4939	0.518712	10.6733	10.5565	10.8564	0.293631	0.270781	0.333393
chr1	4909576	5070285	ENSMUSG00000002459	0.4108	-	Rgs20	protein_coding	0.243718	0.685684	-2.05559	7.59991	0.00120093	5.67243	4.45943	6.06609	0.000311121	0.000130671	0.00041068
chr18	10644411	10706771	ENSMUSG00000002475	0.4105	-	Abhd3	protein_coding	0.548556	0.853337	-0.630766	5	0.000497114	4.9542	4.16993	3.70044	0.000481078	0.000272611	0.000192431
chr18	10617796	10628230	ENSMUSG00000002477	0.4205	+	Snrpd1	protein_coding	0.354437	0.757146	1.65105	8.86728	0.0446617	9.32867	10.9084	10.8416	0.0615296	0.18411	0.175772
chr5	114707760	114722327	ENSMUSG00000002486	0.5374	+	Tchp	protein_coding	0.594603	0.873344	-0.577468	9.16993	0.0394728	8.85798	8.24317	8.61102	0.0317842	0.0207318	0.0267728
chr16	89787111	89980080	ENSMUSG00000002489	0.4761	-	Tiam1	protein_coding	0.0152889	0.187052	-3.52914	10.8925	0.00984614	8.05528	7.32193	6.08746	0.00137328	0.000823967	0.000347206
chr17	24595937	24632629	ENSMUSG00000002496	0.5245	-	Tsc2	protein_coding	0.344794	0.750938	1.65746	10.2633	0.0334678	12.0597	11.6974	11.9805	0.11632	0.0904829	0.110106
chr17	24727820	24736143	ENSMUSG00000002500	0.5056	+	Rpl3l	protein_coding	NA	NA	0.289507	2.58496	0.000600745	0	3.70044	3	0	0.00144179	0.000841043
chr17	24639282	24650305	ENSMUSG00000002504	0.5616	-	Slc9a3r2	protein_coding	0.794241	0.948312	0.383775	11.8246	0.328949	13.3904	10.4242	11.0258	0.974054	0.124558	0.189059
chr15	76070184	76080946	ENSMUSG00000002524	0.5438	-	Puf60	protein_coding	0.1862	0.633229	2.28394	11.4988	0.268816	14.1056	13.3975	13.759	1.63789	1.0026	1.28805
chr2	32287384	32307921	ENSMUSG00000002546	0.5159	+	Golga2	protein_coding	0.270046	0.703239	1.91239	10.7936	0.0863807	13.0293	12.3312	12.6733	0.407021	0.250864	0.318011
chr2	32255002	32260159	ENSMUSG00000002550	0.558	-	Uck1	protein_coding	0.13737	0.563985	2.69967	9.83763	0.177235	13.1152	12.0761	12.1805	1.72038	0.837115	0.899942
chr12	40059769	40134228	ENSMUSG00000002565	0.4033	-	Scin	protein_coding	1	1	0.0780025	4.16993	0.000228314	4.08746	4.9542	3.16993	0.000214883	0.000402906	0.000107442
chr10	128630843	128645991	ENSMUSG00000002578	0.4983	-	Ikzf4	protein_coding	0.458431	0.810441	-0.616671	6.10852	0.00448904	6.71425	2.58496	4.58496	0.00686559	0.000330077	0.00151835
chr11	98437708	98438991	ENSMUSG00000002580	0.5421	-	Mien1	protein_coding	1	1	0.350454	7.76155	0.168355	8	8.06609	8.25739	0.198753	0.208106	0.237724
chr6	5168090	5193946	ENSMUSG00000002588	0.433	-	Pon1	protein_coding	NA	NA	-0.584963	2.58496	0.000193379	1.58496	2.32193	2	7.73515e-05	0.000154703	0.000116027
chr7	25757273	25788705	ENSMUSG00000002602	0.5035	-	Axl	protein_coding	0.00281367	0.0596998	5.70369	8.27612	0.00983075	13.8636	14.0711	13.9971	0.474198	0.547563	0.520171
chr7	25687002	25705077	ENSMUSG00000002603	0.5108	+	Tgfb1	protein_coding	1	1	0.185843	11.9607	0.22047	12.6445	11.9629	11.647	0.354191	0.220802	0.177372
chr7	25711106	25719088	ENSMUSG00000002608	0.5323	-	Ccdc97	protein_coding	0.630742	0.88753	1.06935	10.5727	0.190679	12.0957	11.3576	11.3371	0.548234	0.328614	0.323979
chr17	23173869	23193252	ENSMUSG00000002617	0.3673	-	Zfp40	protein_coding	0.0139236	0.177345	-4.66903	7.72792	0.0108858	3.32193	3.16993	2.58496	0.000464324	0.000412733	0.000257958
chr17	32321425	32350581	ENSMUSG00000002625	0.4585	-	Akap8l	protein_coding	0.208401	0.65725	-1.59976	11.5216	0.100803	9.85487	9.85643	10.0458	0.0317259	0.0317602	0.036219
chr5	28456815	28467256	ENSMUSG00000002633	0.5567	-	Shh	protein_coding	NA	NA	-0.847997	1.58496	0.000191553	0	1	1	0	9.57763e-05	9.57763e-05
chr7	34184499	34196661	ENSMUSG00000002635	0.4676	-	Pdcd2l	protein_coding	0.612457	0.881046	1.06086	9.26444	0.0504851	9.81538	10.9166	9.98726	0.074001	0.158855	0.0833744
chr17	57003405	57011288	ENSMUSG00000002658	0.5122	-	Gtf2f1	protein_coding	0.27869	0.708537	1.73832	10.983	0.256628	12.5985	12.5906	12.9456	0.786629	0.782316	1.00063
chr17	56990264	56996371	ENSMUSG00000002660	0.508	+	Clpp	protein_coding	0.0862903	0.473551	2.9377	9.3015	0.10316	12.1341	12.3315	12.2453	0.735877	0.843786	0.794826
chr17	56997339	56999322	ENSMUSG00000002661	0.5489	+	Alkbh7	protein_coding	0.161187	0.597703	3.29034	7.09803	0.068583	11.2912	9.03342	9.95274	1.26324	0.263742	0.499244
chr17	56999457	57000018	ENSMUSG00000002664	0.5836	-	Pspn	protein_coding	0.136659	0.563259	4.68182	1	0.00178253	6.50779	4.64386	5.24793	0.160428	0.0427807	0.0659537
chr17	57066056	57078510	ENSMUSG00000002668	0.5057	-	Dennd1c	protein_coding	2.89836e-09	6.63998e-07	-9.91998	11.92	0.311065	2.58496	0	2.32193	0.000401477	0	0.000321182
chr12	81573557	81595008	ENSMUSG00000002679	0.4058	-	Med6	protein_coding	0.624958	0.885604	-0.844205	8.83289	0.0212111	6.35755	8.13443	8.64024	0.00377605	0.013053	0.0185539
chr12	50341231	50649223	ENSMUSG00000002688	0.3923	-	Prkd1	protein_coding	1	1	0.422532	5.58496	0.000152601	6.80735	5.85798	4.52356	0.000360399	0.00018507	7.14304e-05
chr11	34046920	34092295	ENSMUSG00000002699	0.4494	+	Lcp2	protein_coding	NA	NA	0	0	NA	0	0	0	NA	NA	NA
chr2	166906040	166946389	ENSMUSG00000002718	0.4276	+	Cse1l	protein_coding	0.254682	0.694413	-1.87721	9.77808	0.0217354	7.33985	8.11374	8.11894	0.00399019	0.00684032	0.0068651
chr2	145902099	145916425	ENSMUSG00000002728	0.4217	+	Naa20	protein_coding	0.502332	0.833322	1.23273	8.89785	0.0332263	8.65821	10.5517	10.5098	0.0281307	0.104705	0.101703
chr2	76629898	76648015	ENSMUSG00000002731	0.4286	-	Prkra	protein_coding	0.781343	0.943878	-0.203905	8.61471	0.0215819	8.32643	8.03342	8.77479	0.017663	0.0144064	0.024121
chr2	76663044	76673116	ENSMUSG00000002732	0.4084	-	Fkbp7	protein_coding	0.718299	0.924701	1.0786	7	0.0126092	6.89482	8.12412	8.69	0.0117156	0.0276013	0.0409055
chr2	76675281	76696828	ENSMUSG00000002733	0.4429	+	Plekha3	protein_coding	0.777972	0.943301	-0.193333	9.44915	0.0323943	9.10591	9.49785	9.12928	0.0255256	0.0335081	0.0259433
chr11	5955693	5967780	ENSMUSG00000002741	0.4793	+	Ykt6	protein_coding	0.327745	0.739849	1.60199	11.6013	0.25697	13.2055	13.076	13.3183	0.781418	0.714321	0.844957
chr5	135187264	135246129	ENSMUSG00000002748	0.4316	+	Baz1b	protein_coding	0.82745	0.962189	-0.189429	11.891	0.0645035	11.3674	11.7665	11.9166	0.0448654	0.0591693	0.0656587
chr17	46711463	46725541	ENSMUSG00000002763	0.5343	+	Pex6	protein_coding	NA	NA	0	0	NA	0	0	0	NA	NA	NA
chr17	46646229	46650139	ENSMUSG00000002767	0.4968	+	Mrpl2	protein_coding	NA	NA	0	0	NA	0	0	0	NA	NA	NA
chr17	46681137	46683105	ENSMUSG00000002768	0.5444	+	Mea1	protein_coding	NA	NA	0	0	NA	0	0	0	NA	NA	NA
chr17	46725664	46729168	ENSMUSG00000002769	0.5324	-	Gnmt	protein_coding	NA	NA	0	0	NA	0	0	0	NA	NA	NA
chr7	45831883	45878378	ENSMUSG00000002771	0.5201	-	Grin2d	protein_coding	1	1	0.532733	5.64386	0.00105388	7.35755	5.2854	3.80735	0.00350575	0.000817292	0.0002796
chr7	45872772	45883732	ENSMUSG00000002778	0.4936	+	Kdelr1	protein_coding	0.807968	0.953797	0.762793	11.3515	0.238321	12.7513	11.5722	11.7147	0.629015	0.277737	0.306569
chr7	45896941	45917413	ENSMUSG00000002781	0.5009	+	Tmem143	protein_coding	0.41244	0.78864	2.12007	7.76155	0.010551	10.4543	9.73809	9.16239	0.0684838	0.0416667	0.0279406
chr17	32076083	32107350	ENSMUSG00000002791	0.5058	-	Pdxk-ps	transcribed_unprocessed_pseudogene	0.296905	0.721297	-1.58496	6.70044	0.00329421	5.70044	4.85798	4.52356	0.00163111	0.000895513	0.000703617
chr6	54982580	54992950	ENSMUSG00000002797	0.4386	-	Ggct	protein_coding	0.62517	0.885604	-0.710847	8.53528	0.0356798	6.98868	8.32193	7.86419	0.0121504	0.0307618	0.0223722
chr12	112908590	112929495	ENSMUSG00000002799	0.5936	-	Jag2	protein_coding	0.0257779	0.256012	6.04855	3.80735	0.000621861	10.6027	10.1972	5.67243	0.0743363	0.056111	0.00239177
chr12	112976482	112978930	ENSMUSG00000002803	0.59	+	Btbd6	protein_coding	NA	NA	0	0	NA	0	0	0	NA	NA	NA
chr12	112934733	112942118	ENSMUSG00000002804	0.5497	-	Nudt14	protein_coding	0.446413	0.80299	1.89953	8.86728	0.0631009	11.7013	9.83131	9.94544	0.450779	0.123223	0.133378
chr13	19591709	19619830	ENSMUSG00000002808	0.4054	-	Epdr1	protein_coding	0.00852603	0.12975	5.58474	5.49185	0.00156467	10.9636	11.1228	11.137	0.070979	0.0792646	0.0800469
chr11	60714123	60727263	ENSMUSG00000002812	0.5404	-	Flii	protein_coding	0.663185	0.901746	0.802335	12.421	0.417275	13.3093	12.9901	13.3449	0.772451	0.619102	0.791705
chr11	60740058	60777365	ENSMUSG00000002814	0.4535	-	Top3a	protein_coding	0.687239	0.913769	1.03982	8.64024	0.0106682	9.57554	9.66178	9.79442	0.0204251	0.0216849	0.0237757
chr9	21265293	21277772	ENSMUSG00000002820	0.5154	+	Atg4d	protein_coding	0.848459	0.972137	0.786461	9.49586	0.0577771	10.851	9.93664	9.82814	0.147929	0.0784518	0.0727622
chr9	21411837	21420274	ENSMUSG00000002825	0.5114	+	Qtrt1	protein_coding	0.712058	0.92316	1.0059	9.25267	0.0721821	10.5236	10.374	9.77479	0.174351	0.157165	0.10371
chr17	56100591	56109803	ENSMUSG00000002831	0.5519	-	Plin4	protein_coding	0.542111	0.849405	2.27854	3.16993	0.000868432	5.49185	5.93074	4.64386	0.00477638	0.00651324	0.0026053
chr17	56079657	56100596	ENSMUSG00000002833	0.4988	+	Hdgfrp2	protein_coding	0.347851	0.752951	1.66761	10.8106	0.0857252	12.8777	11.762	12.5788	0.359377	0.165815	0.292134
chr17	56040416	56068026	ENSMUSG00000002835	0.4805	+	Chaf1a	protein_coding	0.00756605	0.119541	4.97039	7.90689	0.00865628	13.1738	12.4393	12.925	0.334661	0.201123	0.281637
chr16	38445399	38452689	ENSMUSG00000002844	0.4896	-	Adprh	protein_coding	1	1	0.181909	10.5727	0.208779	10.9454	10.4686	10.809	0.27037	0.194239	0.245953
chr16	38558698	38592162	ENSMUSG00000002845	0.4206	+	Tmem39a	protein_coding	0.628279	0.885774	1.4258	8.0607	0.00794884	9.89785	9.09276	9.34873	0.0284784	0.0162862	0.0194537
chr16	38498347	38522663	ENSMUSG00000002846	0.4502	-	Timmdc1	protein_coding	0.786806	0.945807	0.740578	10.0182	0.0426057	10.9915	10.7039	10.545	0.0836898	0.0685557	0.0613999
chr16	38396119	38433145	ENSMUSG00000002847	0.4528	-	Pla1a	protein_coding	0.284161	0.711326	2.98423	4.52356	0.000594177	4.85798	5.32193	8.89785	0.000756225	0.00105331	0.0128558
chr6	88883474	88898780	ENSMUSG00000002870	0.5193	-	Mcm2	protein_coding	0.0171863	0.201354	4.24583	9.74483	0.0559911	13.7448	14.3118	13.8504	0.896838	1.32863	0.964916
chr6	88902251	88912238	ENSMUSG00000002871	0.5551	+	Tpra1	protein_coding	0.874218	0.986397	0.656614	9.41574	0.0682888	10.4419	9.72962	9.95128	0.139181	0.0849104	0.0990287
chr1	52457294	52500679	ENSMUSG00000002881	0.4106	-	Nab1	protein_coding	0.481898	0.822872	-1.0339	9.79766	0.020491	8.07682	9.24793	8.73471	0.0062003	0.013991	0.00979601
chr8	83723251	83741326	ENSMUSG00000002885	0.5098	-	Adgre5	protein_coding	0.000542797	0.0181143	-4.0894	12.8128	0.398008	9.68475	7.88264	7.70736	0.0454772	0.0130014	0.0115076
chr6	120463247	120487559	ENSMUSG00000002897	0.4953	+	Il17ra	protein_coding	0.133462	0.557528	-1.93558	12.0502	0.174399	9.67243	10.3049	10.2819	0.0335225	0.0519908	0.0511681
chr12	31265234	31329644	ENSMUSG00000002900	0.4581	+	Lamb1	protein_coding	9.27782e-05	0.00469513	8.47573	3.90689	0.000217358	12.3278	11.7607	12.8551	0.0798013	0.0538581	0.115013
chr8	70842049	70863258	ENSMUSG00000002908	0.543	-	Kcnn1	protein_coding	0.852216	0.974412	1.44619	5.97728	0.00292329	8.45533	6.58496	6.08746	0.0165024	0.00447923	0.00315904
chr8	70835129	70839720	ENSMUSG00000002910	0.5486	-	Arrdc2	protein_coding	0.533262	0.84503	-0.57544	9.2384	0.131344	9.37938	7.61471	8.46761	0.144849	0.0424744	0.0768896
chr6	56017497	56032689	ENSMUSG00000002930	0.4381	+	Ppp1r17	protein_coding	0.30796	0.727066	-1.7425	4.85798	0.00184308	3.70044	2.32193	3	0.000789889	0.000263296	0.000460769
chr5	17781690	17888801	ENSMUSG00000002944	0.3716	-	Cd36	protein_coding	1.94662e-09	4.71444e-07	-9.17148	12.4445	0.0520301	3.58496	3.16993	3	0.000102697	7.46889e-05	6.53528e-05
chr8	4238740	4247897	ENSMUSG00000002948	0.5441	+	Map2k7	protein_coding	1	1	0.415037	3	0.000764443	2.32193	2.58496	4.39232	0.000436824	0.00054603	0.00218412
chr8	4259731	4275913	ENSMUSG00000002949	0.4806	-	Timm44	protein_coding	0.579787	0.867378	0.895543	10.2854	0.0770609	10.2408	11.5718	11.4046	0.0747126	0.188048	0.16747
chr7	141562173	141633011	ENSMUSG00000002957	0.4767	+	Ap2a2	protein_coding	0.552159	0.85359	1.10294	11.1693	0.0324967	12.4954	12.0147	12.2668	0.0814958	0.0584009	0.0695531
chr7	44857139	44862992	ENSMUSG00000002963	0.5555	+	Pnkp	protein_coding	0.505362	0.834669	1.30401	10.0028	0.175124	11.4757	11.279	11.1466	0.486417	0.424398	0.387152
chr7	44876765	44892712	ENSMUSG00000002968	0.5475	-	Med25	protein_coding	0.511706	0.836407	1.31112	10.4168	0.0856587	12.1215	11.4564	11.5068	0.279363	0.176146	0.182417
chr7	19756131	19771016	ENSMUSG00000002980	0.5387	-	Bcam	protein_coding	1	1	0.745266	11.6852	0.221162	13.9701	8.02791	7.97154	1.07807	0.0174672	0.0167954
chr7	19631571	19665033	ENSMUSG00000002981	0.5059	-	Clptm1	protein_coding	0.301826	0.723231	1.75989	10.8471	0.0550176	12.6896	12.7586	12.3385	0.197388	0.207071	0.154743
chr7	19606217	19629438	ENSMUSG00000002983	0.4994	-	Relb	protein_coding	0.545558	0.851175	1.33578	10.102	0.0472848	12.0091	11.0327	11.0396	0.177469	0.090177	0.0906076
chr7	19701313	19715438	ENSMUSG00000002984	0.518	-	Tomm40	protein_coding	0.081692	0.462104	3.00704	9.74819	0.0608142	12.9213	12.7828	12.5355	0.549097	0.498832	0.420248
chr7	19696109	19699188	ENSMUSG00000002985	0.5464	-	Apoe	protein_coding	1.26031e-07	1.96019e-05	-6.54203	16.6255	32.837	11.5999	6.42626	6.02237	1.00779	0.0276064	0.020786
chr7	19671579	19677941	ENSMUSG00000002992	0.5383	-	Apoc2	protein_coding	NA	NA	0	0	NA	0	0	0	NA	NA	NA
chr12	31926254	31950535	ENSMUSG00000002996	0.4021	-	Hbp1	protein_coding	0.327261	0.739347	-1.77897	8.2384	0.0123965	5.61471	6.6865	6.80735	0.00197685	0.00420082	0.00457148
chr12	31958476	32061296	ENSMUSG00000002997	0.4271	-	Prkar2b	protein_coding	0.0239877	0.246707	-3.60844	11.2009	0.0228847	5.32193	7.44294	8.51175	0.000379304	0.00168255	0.00354017
chr6	134920401	134925513	ENSMUSG00000003031	0.4381	+	Cdkn1b	protein_coding	0.626639	0.885604	-0.563509	10.0607	0.208725	9.31967	9.56796	9.58871	0.124804	0.148279	0.15043
chr4	55527143	55532466	ENSMUSG00000003032	0.5276	-	Klf4	protein_coding	0.36799	0.76574	-1.31344	10.5479	0.281045	8.35755	9.72962	9.29921	0.0614315	0.159309	0.118166
chr8	72240018	72257385	ENSMUSG00000003033	0.5196	+	Ap1m1	protein_coding	1	1	0.22411	11.3652	0.15184	11.6874	11.7039	11.3498	0.189843	0.192031	0.150227
chr8	72161200	72183904	ENSMUSG00000003037	0.4927	+	Rab8a	protein_coding	0.903972	1	0.325388	11.7377	0.15037	11.8948	12.204	12.0738	0.16768	0.207761	0.189834
chr4	133964738	133968650	ENSMUSG00000003038	0.5259	-	Hmgn2	protein_coding	0.628519	0.885774	0.783804	11.7669	0.890593	12.3253	12.3608	12.8933	1.31161	1.34433	1.94453
chr8	72219730	72224418	ENSMUSG00000003039	0.4922	+	Fam32a	protein_coding	0.528482	0.843392	1.07489	10.4686	0.302048	11.1059	11.8986	11.5182	0.469923	0.814206	0.625427
chr1	135253575	135258568	ENSMUSG00000003051	0.5475	-	Elf3	protein_coding	NA	NA	0	0	NA	0	0	0	NA	NA	NA
chr19	39269405	39330713	ENSMUSG00000003053	0.3735	+	Cyp2c29	protein_coding	0.36853	0.76611	-1.30485	4.80735	0.000440399	4.24793	2.80735	3	0.0002936	9.78665e-05	0.000114178
chr13	19357676	19395795	ENSMUSG00000003062	0.4285	-	Stard3nl	protein_coding	0.630639	0.88753	1.11681	8.69697	0.0108607	9.43879	10.0755	9.85643	0.0181799	0.0282799	0.0242923
chr10	80115803	80130682	ENSMUSG00000003068	0.5515	+	Stk11	protein_coding	0.42257	0.791233	1.46896	11.4357	0.186101	13.3099	12.5753	12.7198	0.682438	0.410108	0.453323
chr10	80179482	80190010	ENSMUSG00000003070	0.5551	+	Efna2	protein_coding	0.594118	0.873344	2.17834	4.24793	0.00170973	7.09803	6.06609	5.75489	0.0129179	0.006269	0.00503419
chr10	80138632	80145818	ENSMUSG00000003072	0.5593	+	Atp5d	protein_coding	0.328391	0.7402	1.88821	12.7194	0.938352	15.1175	14.3546	14.1672	4.9467	2.91511	2.55998
chr7	17004640	17027924	ENSMUSG00000003099	0.5291	-	Ppp5c	protein_coding	0.3436	0.750568	1.53737	10.2796	0.0533414	11.1718	12.3329	11.7134	0.099038	0.221526	0.144176
chr11	98203059	98278504	ENSMUSG00000003119	0.3995	+	Cdk12	protein_coding	0.427875	0.794309	-1.12257	9.92778	0.0128968	8.31741	9.40939	8.42206	0.00421499	0.00899993	0.0045331
chr7	25379527	25398710	ENSMUSG00000003123	0.5242	-	Lipe	protein_coding	NA	NA	0	0	NA	0	0	0	NA	NA	NA
chr9	45962859	46012690	ENSMUSG00000003131	0.4408	-	Pafah1b2	protein_coding	0.878837	0.989265	0.452663	10.2644	0.0246634	10.6609	10.6935	10.7936	0.0324697	0.0332123	0.0356003
chr1	39371492	39478755	ENSMUSG00000003134	0.473	-	Tbc1d8	protein_coding	0.0620808	0.405258	-3.43125	8.40088	0.00314181	5.12928	4.58496	5.12928	0.000316978	0.000214426	0.000316978
chr1	39534992	39546889	ENSMUSG00000003135	0.4597	+	Cnot11	protein_coding	0.749985	0.933264	0.833302	9.26209	0.0515256	10.0768	10.1886	10.0154	0.0906951	0.0980079	0.0869127
chr6	122727809	122801640	ENSMUSG00000003153	0.4539	-	Slc2a3	protein_coding	0.652882	0.897818	-0.446342	8.45943	0.0047541	7.88264	8.69697	6.9542	0.00318294	0.0056074	0.00166597
chr6	122819914	122845366	ENSMUSG00000003154	0.4931	+	Foxj2	protein_coding	0.681392	0.910732	-0.427479	9.75989	0.0340248	9.20457	9.41363	9.37069	0.0231416	0.0267562	0.0259705
chr5	8046078	8069379	ENSMUSG00000003161	0.4284	+	Sri	protein_coding	0.808077	0.953817	0.469632	11.3185	0.109566	11.5925	11.6138	12.0993	0.132484	0.134458	0.188275
chr16	17839482	17894145	ENSMUSG00000003166	0.4644	-	Dgcr2	protein_coding	NA	NA	2.87447	0	0	4.08746	1.58496	1	0.000292703	3.65878e-05	1.82939e-05
chr7	44997648	45002848	ENSMUSG00000003184	0.5376	+	Irf3	protein_coding	0.714236	0.92357	-0.187927	11.4315	0.530962	11.6275	10.9476	11.06	0.608269	0.379615	0.410385
chr7	44991222	44998712	ENSMUSG00000003190	0.5316	-	Bcl2l12	protein_coding	1	1	0.349008	6.56986	0.0125501	7.66534	5.52356	6.83289	0.0269693	0.00600801	0.0150868
chr17	55892120	55898928	ENSMUSG00000003198	0.3937	+	Zfp959	protein_coding	0.128615	0.549637	-2.94251	7.94251	0.0359871	3.70044	5.32193	5.42626	0.00176263	0.00572855	0.00616921
chr17	56005711	56016790	ENSMUSG00000003199	0.5153	+	Mpnd	protein_coding	0.257226	0.695004	2.03315	10.4157	0.123206	12.9513	11.6764	12.446	0.714776	0.295334	0.503565
chr17	56016753	56036637	ENSMUSG00000003200	0.5359	-	Sh3gl1	protein_coding	0.251523	0.693119	2.07094	10.7254	0.0850935	13.3487	12.1727	12.6191	0.524593	0.232146	0.316335
chr17	55952623	55957021	ENSMUSG00000003206	0.5138	+	Ebi3	protein_coding	0.140094	0.567776	-2.93289	4.80735	0.00613915	2.32193	1.58496	1.58496	0.000909504	0.000454752	0.000454752
chr17	55959187	55967949	ENSMUSG00000003208	0.5298	+	Ccdc94	protein_coding	0.65699	0.899957	1.11986	8.46761	0.0402876	9.41996	9.4818	9.82655	0.0780644	0.0814882	0.103515
chr10	58446852	58494155	ENSMUSG00000003226	0.3723	+	Ranbp2	protein_coding	0.0226778	0.238793	-3.44446	10.8049	0.0377989	7.66534	7.59991	6.58496	0.00427034	0.00408008	0.00200833
chr10	58600789	58675654	ENSMUSG00000003227	0.4766	-	Edar	protein_coding	NA	NA	-0.868755	3.80735	0.000173646	2.32193	3.45943	2.80735	5.34295e-05	0.000133574	8.01443e-05
chr19	60889749	61092553	ENSMUSG00000003228	0.4359	+	Grk5	protein_coding	0.0018407	0.0440589	-4.9422	11.1774	0.011415	6.02237	6.30378	6.35755	0.000315576	0.000384608	0.0003994
chr16	20516982	20532520	ENSMUSG00000003233	0.5195	+	Dvl3	protein_coding	0.714351	0.92357	1.23498	7.72792	0.0135796	9.15228	8.79442	8.91886	0.0365555	0.0285107	0.0310851
chr16	20548577	20561379	ENSMUSG00000003234	0.4796	+	Abcf3	protein_coding	0.264824	0.700484	1.93494	9.93221	0.0762381	11.9237	11.7603	11.9118	0.30339	0.270895	0.30089
chr16	20498817	20509955	ENSMUSG00000003235	0.4831	+	Eif2b5	protein_coding	0.0915974	0.485272	2.76123	10.0593	0.0957084	12.3918	13.2267	12.719	0.482403	0.860567	0.605225
chr7	45806637	45814581	ENSMUSG00000003269	0.5527	-	Cyth2	protein_coding	0.551918	0.85359	1.28275	10.2131	0.149295	11.9065	11.5897	10.7674	0.483132	0.38784	0.219285
chr7	45729983	45784669	ENSMUSG00000003271	0.494	-	Sult2b1	protein_coding	0.602731	0.876188	-0.200819	6.88264	0.00213949	7.70044	6	5.16993	0.00378525	0.00115203	0.000640018
chr7	45699843	45704682	ENSMUSG00000003273	0.5552	+	Car11	protein_coding	0.436866	0.798347	2.97633	6	0.0130192	10.4231	5.04439	6.71425	0.28353	0.00661294	0.021492
chr17	69969073	70821413	ENSMUSG00000003279	0.4158	+	Dlgap1	protein_coding	1	1	0.126568	8.27146	0.000361358	7.60733	8.9571	8.32193	0.000227609	0.000581927	0.000374264
chr4	3900996	3938423	ENSMUSG00000003282	0.3919	-	Plag1	protein_coding	0.233577	0.679327	-2.29866	5.35755	0.00106875	2.58496	3.58496	2.80735	0.000133593	0.000293905	0.000160312
chr2	153108468	153151441	ENSMUSG00000003283	0.4781	+	Hck	protein_coding	1.62588e-07	2.39683e-05	-8.00153	12.2992	0.11726	3.70044	3.16993	5.20945	0.000279245	0.000186163	0.000837735
chr9	21002738	21008839	ENSMUSG00000003299	0.5139	+	Mrpl4	protein_coding	0.397714	0.781844	1.64838	10.3987	0.221111	12.5606	11.8376	11.5483	0.990002	0.599738	0.490739
chr9	21229730	21239361	ENSMUSG00000003308	0.5348	-	Keap1	protein_coding	0.311705	0.729566	2.23282	8.54689	0.0387291	11.4914	10.0888	10.3509	0.298827	0.112969	0.1355
chr9	21294275	21312337	ENSMUSG00000003309	0.4839	-	Ap1m2	protein_coding	0.112466	0.522798	-3.06496	5.72792	0.00287897	2.58496	2.80735	2.58496	0.000276824	0.000332189	0.000276824
chr8	111154421	111259216	ENSMUSG00000003316	0.4182	-	Glg1	protein_coding	0.86236	0.979391	0.423646	11.3387	0.0247054	11.664	11.8388	11.7789	0.0309557	0.0349444	0.0335226
chr10	80519585	80539124	ENSMUSG00000003341	0.5432	-	Atp8b3	protein_coding	0.34951	0.754097	2.90689	2.58496	0.000255898	4.32193	6.40939	4.90689	0.000972414	0.00429909	0.00148421
chr10	80642617	80657071	ENSMUSG00000003344	0.5569	-	Btbd2	protein_coding	0.374454	0.770646	2.07606	9.71253	0.057977	12.9289	10.0112	10.8001	0.539435	0.0713297	0.123288
chr10	80622780	80640771	ENSMUSG00000003345	0.5572	+	Csnk1g2	protein_coding	0.239895	0.683588	2.03119	11.4605	0.156578	13.7963	13.2774	13.3442	0.790729	0.551831	0.577956
chr10	80583654	80590341	ENSMUSG00000003346	0.5779	-	Abhd17a	protein_coding	0.241314	0.683885	2.21468	10.6987	0.248392	13.6041	12.6291	12.0891	1.86197	0.947211	0.651413
chr10	80685256	80701820	ENSMUSG00000003348	0.5163	-	Mob3a	protein_coding	0.837456	0.965677	0.834541	8.5812	0.0230621	9.70736	9.28309	9.20457	0.0504105	0.0375513	0.035559
chr15	98632220	98644530	ENSMUSG00000003352	0.5578	+	Cacnb3	protein_coding	2.46335e-05	0.00163769	9.74062	2.58496	0.000406174	13.0028	11.2009	12.2399	0.666694	0.191145	0.392851
chr15	98708207	98723326	ENSMUSG00000003354	0.4813	+	Ccdc65	protein_coding	0.435257	0.79788	2.84503	3.16993	0.000529136	6.50779	5.55459	5.80735	0.00595277	0.00304253	0.00363781
chr15	98724373	98728198	ENSMUSG00000003355	0.5259	-	Fkbp11	protein_coding	0.0557257	0.382942	3.75903	7.6865	0.0535948	11.9986	10.5157	11.4569	1.06954	0.382484	0.734641
chr15	98645134	98662889	ENSMUSG00000003360	0.5034	-	Ddx23	protein_coding	0.301681	0.723089	1.71535	11.7715	0.196846	13.5418	13.4018	13.5131	0.671642	0.609518	0.658406
chr7	27532000	27553218	ENSMUSG00000003363	0.4975	-	Pld3	protein_coding	0.80163	0.951026	0.593067	10.8564	0.0873315	11.5699	11.1812	11.5641	0.143227	0.109388	0.142662
chr7	25009849	25072346	ENSMUSG00000003378	0.5149	-	Grik5	protein_coding	0.564495	0.860153	1.93054	7.60733	0.00310415	10.4988	8.98014	8.11894	0.0231371	0.00806439	0.00443221
chr7	24897381	24902197	ENSMUSG00000003379	0.5227	+	Cd79a	protein_coding	2.08825e-11	1.01149e-08	-9.43035	13.728	2.81728	4.24793	4.58496	4	0.00373754	0.00477575	0.00311462
chr7	24969752	24972754	ENSMUSG00000003380	0.5588	-	Rabac1	protein_coding	0.979594	1	0.514772	11.239	0.804797	12.4385	11.5018	10.8986	1.84877	0.96569	0.635576
chr3	87525407	87540156	ENSMUSG00000003382	0.4797	+	Etv3	protein_coding	0.653804	0.898357	-0.623479	9.83131	0.0616991	7.87036	10.0389	8.93074	0.0157977	0.0712591	0.0330192
chr9	22002806	22014222	ENSMUSG00000003402	0.5391	+	Prkcsh	protein_coding	0.405818	0.7851	1.63911	12.3699	0.46356	14.6913	13.0748	13.8114	2.31727	0.755694	1.2592
chr9	22015005	22052023	ENSMUSG00000003410	0.5042	-	Elavl3	protein_coding	0.248758	0.690568	-1.90244	6.33985	0.00216111	4.80735	4.08746	4.32193	0.000729375	0.000432222	0.000513264
chr4	108879063	108943324	ENSMUSG00000003411	0.4534	+	Rab3b	protein_coding	0.172187	0.612302	3.02934	7.16993	0.0022253	10.6193	8.67596	10.5934	0.0244627	0.00634911	0.024027
chr2	13651021	13794064	ENSMUSG00000003418	0.4077	-	St8sia6	protein_coding	0.00981918	0.142277	-4.7711	9.06878	0.00374712	4.80735	4.39232	3.32193	0.000188754	0.000139818	6.29181e-05
chr7	45092990	45103851	ENSMUSG00000003420	0.5036	-	Fcgrt	protein_coding	0.175664	0.617647	-0.99694	11.102	0.202283	11.543	6.2854	7.91886	0.274652	0.00708959	0.0221895
chr7	45062429	45078210	ENSMUSG00000003421	0.5028	+	Nosip	protein_coding	0.360345	0.762151	1.71145	9.7879	0.0559534	11.6983	11.4984	11.2697	0.210506	0.183258	0.156391
chr7	45154303	45160065	ENSMUSG00000003423	0.5327	+	Pih1d1	protein_coding	0.406029	0.78533	1.54489	10.1699	0.199757	11.914	11.7582	11.431	0.669559	0.601007	0.479
chr7	45122379	45124439	ENSMUSG00000003429	0.5473	-	Rps11	protein_coding	0.473401	0.817421	-1.16704	6.96578	0.0601942	5.55459	5.61471	6.14975	0.0223301	0.023301	0.0339806
chr7	28314891	28338746	ENSMUSG00000003435	0.4971	-	Supt5	protein_coding	0.261328	0.698097	1.93132	10.4136	0.0571369	12.4528	12.4435	12.1134	0.234961	0.233452	0.185705
chr7	28293553	28302238	ENSMUSG00000003436	0.5373	-	Dll3	protein_coding	NA	NA	-1.09954	3.32193	0.00103627	0	3.32193	1.58496	0	0.00103627	0.000230282
chr7	28392951	28399388	ENSMUSG00000003437	0.4859	+	Paf1	protein_coding	0.714455	0.92357	0.64718	10.6448	0.248563	10.7151	11.6375	11.3745	0.260991	0.494796	0.412304
chr7	28305516	28312072	ENSMUSG00000003438	0.5397	-	Timm50	protein_coding	0.109606	0.518747	2.83745	9.2738	0.0942648	12.174	12.5152	11.4502	0.704698	0.89277	0.426632
chr7	28386146	28392708	ENSMUSG00000003444	0.5127	-	Med29	protein_coding	0.169801	0.609552	3.83699	5.2854	0.00579092	9.28309	9.16742	8.88874	0.0947882	0.0874733	0.0720817
chr6	149408886	149563329	ENSMUSG00000003452	0.372	+	Bicd1	protein_coding	0.72107	0.925137	-0.305987	6.22882	0.000479141	5.67243	6.45943	5.42626	0.000323744	0.000563315	0.000271945
chr1	172066013	172082795	ENSMUSG00000003458	0.4695	-	Ncstn	protein_coding	0.773377	0.941794	0.582141	11.3842	0.159218	11.8661	12.0529	11.9741	0.222381	0.253128	0.239662
chr1	172126755	172136493	ENSMUSG00000003464	0.4676	+	Pex19	protein_coding	0.172821	0.613255	2.3359	10.2276	0.123023	12.7213	12.6145	12.3264	0.693366	0.643869	0.527316
chr14	70457476	70468832	ENSMUSG00000003469	0.5302	+	Phyhip	protein_coding	0.765249	0.938498	2.152	3.16993	0.000704473	6.76818	2.32193	2.58496	0.00951039	0.000352237	0.000440296
chr6	55090049	55133016	ENSMUSG00000003476	0.5129	-	Crhr2	protein_coding	NA	NA	0.36257	2.80735	0.000139642	4.08746	1.58496	2.80735	0.000372379	4.65474e-05	0.000139642
chr6	55170626	55175043	ENSMUSG00000003477	0.5124	-	Inmt	protein_coding	NA	NA	-1.6845	3.90689	0.00316957	3.32193	0	1.58496	0.00203758	0	0.000452796
chr8	71988482	72009626	ENSMUSG00000003484	0.4681	-	Cyp4f18	protein_coding	7.12975e-06	0.000592503	-8.72195	10.722	0.0798335	0	2.32193	2.58496	0	0.000189179	0.000236474
chr6	29200434	29216364	ENSMUSG00000003500	0.5352	-	Impdh1	protein_coding	0.597253	0.87392	0.936999	11.4435	0.174765	12.2639	12.6636	12.1643	0.308663	0.407219	0.288073
chr7	18345422	18355009	ENSMUSG00000003505	0.4717	-	Psg18	protein_coding	NA	NA	0	1	0.000104308	0	1.58496	1	0	0.000208616	0.000104308
chr11	101971143	101987013	ENSMUSG00000003518	0.5003	-	Dusp3	protein_coding	0.287571	0.713477	-1.26118	11.923	0.244612	10.3208	11.3225	9.99435	0.0805293	0.161311	0.0642092
chr16	18060357	18090203	ENSMUSG00000003526	0.5119	-	Prodh	protein_coding	0.138367	0.565374	-2.58194	8.89785	0.0159485	6.18982	6.80735	5.75489	0.00241238	0.00371909	0.00177578
chr16	17900711	17911348	ENSMUSG00000003527	0.5086	-	Dgcr14	protein_coding	0.292626	0.717312	2.0373	9.08746	0.0510482	11.4252	10.7665	11.1079	0.258438	0.163674	0.207389
chr16	17925211	17928219	ENSMUSG00000003528	0.5926	-	Slc25a1	protein_coding	0.173983	0.615128	2.48743	9.41996	0.227394	12.2685	11.811	11.5493	1.63996	1.19415	0.996011
chr16	18052860	18071632	ENSMUSG00000003531	0.4741	+	Dgcr6	protein_coding	0.234051	0.679353	3.77698	3	0.000372896	4.45943	8	5.67243	0.00111869	0.0135841	0.00266354
chr17	35681567	35704621	ENSMUSG00000003534	0.53	-	Ddr1	protein_coding	0.0004947	0.017046	7.52691	6.14975	0.00303635	14.7704	12.371	12.5601	1.2122	0.229722	0.261907
chr17	35821684	35822923	ENSMUSG00000003541	0.5452	+	Ier3	protein_coding	0.0211048	0.23009	4.56932	9.9629	0.804681	15.3406	13.8517	13.8537	33.4891	11.9306	11.9475
chr7	19302696	19310051	ENSMUSG00000003545	0.5481	-	Fosb	protein_coding	1	1	0.500613	6.49185	0.0121006	6.89482	7.2854	6.74147	0.0160435	0.0210741	0.014412
chr17	46630631	46645144	ENSMUSG00000003546	0.5148	-	Klc4	protein_coding	NA	NA	0	0	NA	0	0	0	NA	NA	NA
chr7	19344778	19356524	ENSMUSG00000003549	0.5267	+	Ercc1	protein_coding	0.282324	0.709599	2.25494	8.38802	0.0284352	10.9571	10.6715	10.2021	0.169164	0.138771	0.100204
chr19	46667165	46672974	ENSMUSG00000003555	0.5031	-	Cyp17a1	protein_coding	NA	NA	-0.169925	1.58496	0.000344293	1.58496	0	2	0.000344293	0	0.00051644
chr19	46707443	46741095	ENSMUSG00000003559	0.4519	+	As3mt	protein_coding	0.762679	0.937866	0.33479	8.06609	0.00793415	9.50779	7.60733	6.50779	0.0216035	0.00576489	0.00267443
chr8	70282827	70294361	ENSMUSG00000003573	0.5345	+	Homer3	protein_coding	0.0682956	0.425824	3.36992	8.07682	0.0233224	11.3083	11.5976	11.4194	0.219785	0.268597	0.237385
chr8	70382355	70439579	ENSMUSG00000003575	0.5317	-	Crtc1	protein_coding	0.218669	0.665899	2.57118	8.03892	0.0045785	10.9951	10.1836	10.5362	0.0356494	0.0203062	0.0259332
chr11	4135202	4141172	ENSMUSG00000003581	0.5446	+	Rnf215	protein_coding	1	1	0.327575	9.64205	0.133668	10.6466	8.93369	9.8392	0.268342	0.081742	0.153266
chr11	4097039	4123415	ENSMUSG00000003585	0.5096	-	Sec14l2	protein_coding	0.850125	0.973203	0.811928	4.90689	0.00109948	5.04439	5.42626	6.35755	0.00121322	0.00159236	0.00307097
chr2	112492964	112634573	ENSMUSG00000003604	0.4231	+	Aven	protein_coding	0.260789	0.697402	2.06233	8.65105	0.00283174	10.0251	11.0492	10.8734	0.00735123	0.0149567	0.0132407
chr3	19957054	20009145	ENSMUSG00000003617	0.3946	+	Cp	protein_coding	0.0682457	0.425824	3.49051	7.63662	0.00380104	11.2228	10.1662	11.6307	0.045862	0.0220384	0.060855
chr5	8966033	8997324	ENSMUSG00000003623	0.408	-	Crot	protein_coding	0.658462	0.899957	-0.639368	9.37069	0.0211243	7.70044	9.18735	8.91886	0.00661532	0.0185996	0.0154357
chr4	133847290	133887797	ENSMUSG00000003644	0.5231	-	Rps6ka1	protein_coding	0.309072	0.727727	-1.15123	11.9189	0.0955637	10.93	10.5372	10.8082	0.0481398	0.0366603	0.0442393
chr8	110137502	110168210	ENSMUSG00000003657	0.4898	-	Calb2	protein_coding	NA	NA	-0.847997	3.16993	0.000260518	2.32193	2	2.58496	0.000130259	9.76944e-05	0.000162824
chr2	127208386	127240451	ENSMUSG00000003660	0.4513	+	Snrnp200	protein_coding	0.380268	0.772394	1.39736	11.6856	0.102698	12.753	13.4246	12.9896	0.21525	0.342866	0.25361
chr2	127240938	127247816	ENSMUSG00000003662	0.4464	-	Ciao1	protein_coding	0.392003	0.778724	1.5638	9.61839	0.114132	11.0627	11.3049	11.1687	0.310846	0.367694	0.334545
chr17	17843328	17855188	ENSMUSG00000003665	0.4484	-	Has1	protein_coding	0.013053	0.169829	7.38154	2	0.000252951	9.31515	10.2396	7.27612	0.0536256	0.101855	0.0129848
chr19	8772522	8786417	ENSMUSG00000003680	0.4871	-	Taf6l	protein_coding	0.173581	0.614347	2.45088	9.66178	0.0582224	12.5006	11.8514	11.8903	0.416985	0.265851	0.27312
chr1	121304353	121332589	ENSMUSG00000003721	0.4261	-	Insig2	protein_coding	0.816839	0.957338	0.693785	8.2854	0.0110143	7.82655	9.59991	8.99718	0.00800397	0.0274472	0.018062
chr4	129643980	129672767	ENSMUSG00000003731	0.4562	-	Kpna6	protein_coding	0.920721	1	0.316551	10.3729	0.0460277	10.4543	10.6466	10.9278	0.0487025	0.0556501	0.0676347
chr10	53904788	54075796	ENSMUSG00000003746	0.3987	-	Man1a	protein_coding	4.52543e-05	0.00270139	-5.34041	12.9052	0.0448517	7.27612	7.99435	7.30378	0.000900543	0.00148531	0.000918086
chr7	27207172	27228661	ENSMUSG00000003752	0.4905	-	Itpkc	protein_coding	0.57882	0.867059	1.57876	7.86419	0.0107962	9.70908	9.53138	8.99718	0.0389036	0.0343897	0.0237331
chr7	27233023	27257950	ENSMUSG00000003762	0.4884	+	Coq8b	protein_coding	1	1	0.477702	8.32643	0.0128375	9.25503	8.73132	8.25267	0.0244715	0.0170097	0.0121956
chr18	34598615	34624601	ENSMUSG00000003778	0.4214	-	Brd8	protein_coding	0.764083	0.938478	-0.429393	10.6582	0.0621488	8.8857	10.69	10.5265	0.0181636	0.0635342	0.0567229
chr18	34624624	34633265	ENSMUSG00000003779	0.4689	+	Kif20a	protein_coding	0.0230302	0.240413	4.32603	6.87036	0.0134244	9.9263	11.4838	11.6452	0.112487	0.331327	0.370559
chr8	84856989	84869257	ENSMUSG00000003808	0.4851	+	Farsa	protein_coding	0.0959246	0.493314	2.83458	9.79766	0.0724649	12.6762	12.6985	12.5152	0.53342	0.541735	0.477095
chr8	84886393	84893921	ENSMUSG00000003809	0.4867	-	Gcdh	protein_coding	0.355779	0.75773	1.96529	8.25267	0.0403826	10.2574	9.9901	10.3794	0.16246	0.134963	0.176807
chr4	116306762	116464183	ENSMUSG00000003810	0.4052	-	Mast2	protein_coding	1	1	0.172007	11.1072	0.014007	11.5265	11.0694	11.2027	0.0187332	0.0136449	0.0149662
chr8	84908560	84922915	ENSMUSG00000003812	0.5204	+	Dnase2a	protein_coding	0.530502	0.84439	-0.759083	10.9823	0.140857	10.0182	10.1624	10.4543	0.07217	0.0797631	0.0976663
chr8	84834019	84840665	ENSMUSG00000003813	0.5222	-	Rad23a	protein_coding	0.38799	0.775928	1.52446	10.6502	0.241649	12.3888	11.9125	12.1833	0.806801	0.579898	0.699669
chr8	84841850	84846934	ENSMUSG00000003814	0.4879	-	Calr	protein_coding	0.577512	0.866545	1.30037	14.7984	5.60464	16.2726	15.9776	16.0286	15.5716	12.6918	13.1489
chr8	84872111	84888221	ENSMUSG00000003824	0.4512	+	Syce2	protein_coding	0.037496	0.309328	5.72373	3.70044	0.000744879	9.28077	9.41785	9.56033	0.0385475	0.042396	0.0468032
chr8	107293470	107379517	ENSMUSG00000003847	0.3809	+	Nfat5	protein_coding	0.110714	0.521149	-2.40808	10.3049	0.0146896	8.16491	7.84549	7.62936	0.00332376	0.00266134	0.00228945
chr8	107412486	107425051	ENSMUSG00000003848	0.4872	-	Nob1	protein_coding	0.238663	0.683169	1.80248	10.8525	0.147075	11.914	13.0253	12.8043	0.307043	0.66343	0.5692
chr8	107388225	107403206	ENSMUSG00000003849	0.4688	-	Nqo1	protein_coding	0.0012438	0.0333115	7.06349	4.16993	0.00113477	9.2503	12.1212	11.0761	0.0405847	0.29731	0.144049
chr7	45339122	45367019	ENSMUSG00000003863	0.5164	-	Ppfia3	protein_coding	0.524232	0.841788	2.49719	4	0.000537692	7.27612	5.49185	6.14975	0.00552031	0.00157723	0.00250923
chr7	45434844	45456619	ENSMUSG00000003865	0.4963	+	Gys1	protein_coding	0.120973	0.538335	2.71172	9.25503	0.0280138	12.0481	11.8009	12.0379	0.194443	0.163812	0.193065
chr7	45421760	45438096	ENSMUSG00000003868	0.5418	-	Ruvbl2	protein_coding	0.0479458	0.352177	3.43629	10.3387	0.0792116	13.7715	14.0522	13.4361	0.855962	1.03985	0.678379
chr7	45367891	45370583	ENSMUSG00000003872	0.5707	-	Lin7b	protein_coding	0.0795553	0.455156	5.96963	0	0	7.18982	3.45943	4.9542	0.0538633	0.00371471	0.0111441
chr7	45461697	45466898	ENSMUSG00000003873	0.516	-	Bax	protein_coding	0.441348	0.80109	1.60835	8.99435	0.0978658	10.6555	10.9166	10.128	0.30994	0.371467	0.214959
chr15	9506161	9529876	ENSMUSG00000003882	0.3773	-	Il7r	protein_coding	0.017925	0.207004	-4.66131	7.59991	0.00813831	2.32193	2.32193	3.70044	0.00016867	0.00016867	0.000506009
chr10	71225464	71238280	ENSMUSG00000003923	0.4375	-	Tfam	protein_coding	0.995738	1	0.139576	9.09803	0.042681	7.76155	9.80574	9.44915	0.0168539	0.0697566	0.0544632
chr17	33329342	33358878	ENSMUSG00000003929	0.3889	-	Zfp81	protein_coding	0.0616205	0.403537	-3.26012	6.62936	0.00331798	4.08746	3.16993	2.32193	0.000541712	0.000270856	0.000135428
chr11	69554092	69560205	ENSMUSG00000003934	0.56	-	Efnb3	protein_coding	1	1	0.678072	4.32193	0.00310813	6.02237	4	3.90689	0.0104695	0.00245379	0.0022902
chr11	90249456	90278589	ENSMUSG00000003948	0.4533	+	Mmd	protein_coding	0.301509	0.723089	2.44577	7.49185	0.00614424	10.3231	9.43463	9.92035	0.0439364	0.0237188	0.0332269
chr11	90336536	90390895	ENSMUSG00000003949	0.4673	-	Hlf	protein_coding	0.975135	1	0.862496	5.45943	0.000791037	7	5.83289	5.78136	0.00233632	0.00103019	0.000993396
chr16	36043844	36071515	ENSMUSG00000003955	0.4569	-	Fam162a	protein_coding	0.0988535	0.498536	2.71522	9.47573	0.0256948	11.5793	12.5033	12.3334	0.110549	0.209786	0.186477
chr15	76904071	76906318	ENSMUSG00000003970	0.5311	+	Rpl8	protein_coding	0.530698	0.844464	1.74641	15.3409	18.4695	17.3321	16.74	17.1286	73.4286	48.7103	63.7721
chr5	9485541	9725170	ENSMUSG00000003974	0.3858	-	Grm3	protein_coding	NA	NA	-0.9801	5.58496	0.000196137	5.16993	4.24793	4.16993	0.000146059	7.51161e-05	7.0943e-05
chr13	91460283	91703429	ENSMUSG00000003992	0.3964	+	Ssbp2	protein_coding	0.419835	0.790742	1.87594	8.06609	0.00109811	10.0014	10.1319	9.65105	0.00421146	0.0046104	0.00330254
chr11	26386135	26471876	ENSMUSG00000004018	0.3912	+	Fancl	protein_coding	0.300158	0.722559	-1.84062	7.87036	0.00271749	5.61471	6.02237	6.35755	0.000559826	0.000746434	0.000944706
chr1	158245269	158356326	ENSMUSG00000004031	0.4328	-	Brinp2	protein_coding	NA	NA	-0.710493	4.16993	0.000153075	3.90689	3.32193	3	0.000126061	8.10395e-05	6.30307e-05
chr3	107895821	107898686	ENSMUSG00000004032	0.4937	+	Gstm5	protein_coding	0.0939269	0.48819	3.85824	6.02237	0.0223386	9.3443	9.98868	10.1824	0.226527	0.354276	0.405236
chr3	107926334	107931817	ENSMUSG00000004035	0.5053	-	Gstm7	protein_coding	0.34065	0.748547	3.00998	3.58496	0.0020062	6.12928	5.64386	7.40939	0.0125844	0.00893671	0.0308225
chr3	107963696	107969283	ENSMUSG00000004038	0.4961	-	Gstm3	protein_coding	NA	NA	1.47393	1.58496	0.000357974	3.32193	3.80735	0	0.00161088	0.00232683	0
chr11	100885098	100939540	ENSMUSG00000004040	0.4651	-	Stat3	protein_coding	1	1	0.231914	12.0386	0.0772565	12.9596	11.218	12.1273	0.146302	0.0437346	0.0821608
chr11	100859351	100885169	ENSMUSG00000004043	0.4986	+	Stat5a	protein_coding	0.388569	0.776451	-0.904214	10.5324	0.0573243	10.3276	7.80735	9.75656	0.0497327	0.00863738	0.033465
chr11	100956733	100970887	ENSMUSG00000004044	0.5287	-	Ptrf	protein_coding	0.00117031	0.0317803	7.13676	7.71425	0.0147661	15.7223	12.7237	14.7645	3.81942	0.477815	1.96637
chr19	5689131	5702862	ENSMUSG00000004054	0.5505	+	Map3k11	protein_coding	1	1	0.423579	12.0539	0.309591	13.4376	11.567	11.5411	0.807953	0.220887	0.216954
chr7	27591552	27640826	ENSMUSG00000004056	0.5071	+	Akt2	protein_coding	0.42629	0.793815	1.4327	12.1501	0.092219	13.8278	13.6353	13.2202	0.295085	0.258209	0.193652
chr16	4639989	4707695	ENSMUSG00000004069	0.4834	+	Dnaja3	protein_coding	0.499282	0.832446	1.219	9.73302	0.0125543	10.5304	11.1874	11.058	0.0218297	0.0344283	0.0314743
chr16	4726361	4766742	ENSMUSG00000004070	0.4362	+	Hmox2	protein_coding	0.218508	0.665899	-2.20163	6.10852	0.00168396	3.90689	3.32193	4.32193	0.000346698	0.000222877	0.000470518
chr16	4750348	4790292	ENSMUSG00000004071	0.4469	-	Cdip1	protein_coding	0.746657	0.932506	0.859365	9.00843	0.012868	9.79766	9.91737	9.8857	0.0222562	0.0241839	0.0236581
chr2	72285637	72442610	ENSMUSG00000004085	0.4311	+	Zak	protein_coding	0.826853	0.961823	-0.208761	9.39446	0.00428099	8.06609	9.91439	9.00562	0.00170093	0.00614118	0.00326808
chr9	14500617	14510577	ENSMUSG00000004096	0.4146	+	Cwc15	protein_coding	1	1	0.0102775	10.865	0.187149	10.9352	10.7142	10.9636	0.196486	0.168574	0.200402
chr9	20770050	20815067	ENSMUSG00000004098	0.5121	-	Col5a3	protein_coding	0.0287614	0.268976	5.40414	4.75489	0.00057756	10.6275	10.3298	9.13186	0.0351201	0.028567	0.0124397
chr9	20907209	20959888	ENSMUSG00000004099	0.5027	-	Dnmt1	protein_coding	0.445192	0.802795	1.32977	10.9432	0.0373583	12.4393	11.8975	12.4197	0.105412	0.0724008	0.103988
chr9	20888175	20892178	ENSMUSG00000004100	0.5597	+	Ppan	protein_coding	0.32852	0.740217	1.72295	10.5708	0.379715	12.5824	11.9567	12.2747	1.53185	0.992755	1.23757
chr2	33216069	33247717	ENSMUSG00000004105	0.5079	+	Angptl2	protein_coding	NA	NA	0	0	NA	0	0	0	NA	NA	NA
chr1	154390731	154884501	ENSMUSG00000004110	0.4334	-	Cacna1e	protein_coding	0.000104684	0.00508515	-6.14187	11.4517	0.00567066	5.42626	4.9542	5.49185	8.50598e-05	6.0757e-05	8.91103e-05
chr2	24603887	24763152	ENSMUSG00000004113	0.4666	-	Cacna1b	protein_coding	0.33553	0.74395	-1.61502	6.59991	0.000602769	5.04439	4.70044	5.16993	0.000200923	0.000156971	0.00021976
chr3	138143448	138159821	ENSMUSG00000004127	0.4135	+	Trmt10a	protein_coding	0.00437119	0.0824302	-4.28274	11.4051	0.165577	6.76818	7.39232	7.13955	0.00659623	0.0101997	0.00855066
chr12	38779380	38868215	ENSMUSG00000004151	0.3851	+	Etv1	protein_coding	0.012051	0.161759	-4.73697	8.32193	0.00359093	4.08746	3.16993	3.32193	0.000180109	9.00546e-05	0.000101311
chr15	76660641	76668196	ENSMUSG00000004187	0.5365	+	Kifc2	protein_coding	0.561694	0.858735	-0.575974	7.32193	0.0210457	7.47573	5.08746	6.78136	0.0234282	0.00436797	0.0144275
chr10	60277627	60302597	ENSMUSG00000004207	0.5099	+	Psap	protein_coding	0.787857	0.946459	-0.0317009	15.3871	1.7161	15.7066	15.3899	14.841	2.14161	1.7195	1.17529
chrX	74393290	74453854	ENSMUSG00000004221	0.4362	+	Ikbkg	protein_coding	0.51101	0.836269	1.15384	9.93517	0.0161482	10.5498	11.4466	11.1325	0.0247342	0.046067	0.0370517
chr19	44756045	44837871	ENSMUSG00000004231	0.4947	+	Pax2	protein_coding	0.498246	0.831865	-1.27684	4.39232	0.000244421	2.58496	2.80735	3.70044	6.11053e-05	7.33263e-05	0.000146653
chr3	99141068	99239186	ENSMUSG00000004233	0.4231	+	Wars2	protein_coding	0.512822	0.836672	-1.07943	8.39232	0.00341426	6.67243	7.35755	7.7211	0.00102937	0.00166127	0.00214028
chr6	124742544	124756524	ENSMUSG00000004263	0.5311	-	Atn1	protein_coding	0.56663	0.861686	2.37851	3.32193	0.000643777	6.67243	3	5.52356	0.00722461	0.000500715	0.00321888
chr6	124712336	124716950	ENSMUSG00000004264	0.5326	+	Phb2	protein_coding	0.0838605	0.467814	2.92829	9.90539	0.207629	12.8723	12.8461	12.7812	1.62484	1.59558	1.52536
chr6	124720707	124738714	ENSMUSG00000004266	0.5061	-	Ptpn6	protein_coding	7.12863e-06	0.000592503	-5.75449	12.817	0.400678	8	5.83289	6.45943	0.0141612	0.0031099	0.00483145
chr6	124760053	124769673	ENSMUSG00000004267	0.5261	-	Eno2	protein_coding	0.166973	0.605908	3.80076	5.55459	0.0047817	9.85643	9.11634	8.91588	0.0962578	0.0575884	0.050104
chr6	124704085	124712178	ENSMUSG00000004268	0.4638	-	Emg1	protein_coding	0.37402	0.770398	1.47241	11.0007	0.253058	12.3498	12.6609	12.3883	0.644878	0.800074	0.662301
chr6	124663027	124704418	ENSMUSG00000004270	0.4724	+	Lpcat3	protein_coding	0.89656	1	0.689393	10.2167	0.0287261	11.6156	10.2738	10.4315	0.0757894	0.0298857	0.0333406
chr6	29467718	29470512	ENSMUSG00000004285	0.4998	+	Atp6v1f	protein_coding	0.211372	0.659364	1.98896	11.1855	0.833214	12.8202	13.4992	13.1235	2.58805	4.14388	3.19363
chr11	44400063	44414033	ENSMUSG00000004296	0.4385	+	Il12b	protein_coding	NA	NA	-0.584963	2.58496	0.00035791	2.32193	2	1.58496	0.000286328	0.000214746	0.000143164
chrX	7153810	7319358	ENSMUSG00000004317	0.4082	-	Clcn5	protein_coding	0.760628	0.936927	-0.355716	8.81378	0.0027122	7.3837	9.12153	8.37069	0.00100273	0.00335854	0.00199338
chr8	60910389	60983300	ENSMUSG00000004319	0.3797	-	Clcn3	protein_coding	0.517309	0.838427	-0.781127	9.33316	0.00883269	8.64746	8.90689	7.93664	0.00548614	0.00656965	0.00334655
chr7	17031507	17062427	ENSMUSG00000004328	0.4979	-	Hif3a	protein_coding	0.377992	0.771401	-1.51457	5.32193	0.00126132	3.58496	3.90689	3.90689	0.000355757	0.000452781	0.000452781
chr13	21312217	21319624	ENSMUSG00000004341	0.4511	+	Gpx6	protein_coding	NA	NA	-1.36257	2.58496	0.000675037	0	1.58496	1.58496	0	0.000270015	0.000270015
chr13	21286429	21292731	ENSMUSG00000004344	0.4449	-	Gpx5	protein_coding	NA	NA	-0.0824622	2.58496	0.000793399	1.58496	2.58496	3	0.00031736	0.000793399	0.00111076
chr6	56069804	56569103	ENSMUSG00000004347	0.404	-	Pde1c	protein_coding	0.315917	0.732559	-1.42177	7.3837	0.000332466	6.71425	5.32193	5.39232	0.000208292	7.81095e-05	8.21151e-05
chr10	88746607	88826814	ENSMUSG00000004356	0.437	-	Utp20	protein_coding	0.669676	0.904964	-0.564472	9.58684	0.00957522	8.12412	9.62571	8.93958	0.00346603	0.00983705	0.00610919
chr10	88674772	88685015	ENSMUSG00000004359	0.4328	-	Spic	protein_coding	NA	NA	-0.469485	2.58496	0.000488138	2.32193	2	2	0.000390511	0.000292883	0.000292883
chr10	29211606	29230779	ENSMUSG00000004360	0.3719	+	9330159F19Rik	protein_coding	0.125861	0.546082	-2.69397	8.53528	0.019298	6.16993	5.04439	6.06609	0.00370312	0.00166901	0.00344234
chr1	80264923	80340480	ENSMUSG00000004364	0.3579	-	Cul3	protein_coding	0.283894	0.711013	-1.59854	10.3231	0.0169409	8.25267	9.02791	8.7879	0.00402345	0.00689546	0.00583665
chr16	23889581	23890844	ENSMUSG00000004366	0.5134	-	Sst	protein_coding	NA	NA	-0.263034	1	0.000791766	1.58496	0	0	0.00158353	0	0
chr7	4772373	4782857	ENSMUSG00000004371	0.5362	-	Il11	protein_coding	0.995462	1	0.338717	7.03342	0.0123998	6.18982	7.89482	7.53916	0.00686761	0.0226059	0.0176459
chr8	72814599	73353540	ENSMUSG00000004383	0.4155	-	Large1	protein_coding	0.60712	0.878276	1.09355	8.69	0.000764462	8.96867	10.0471	10.0835	0.000927745	0.00196125	0.00201135
chr11	6258919	6267772	ENSMUSG00000004393	0.5047	-	Ddx56	protein_coding	0.0543715	0.376756	3.35186	9.33092	0.0726307	12.838	12.5983	12.5985	0.826951	0.700328	0.700441
chr11	6270369	6274870	ENSMUSG00000004394	0.4729	-	Tmed4	protein_coding	0.432159	0.796097	1.58338	9.2503	0.135081	11.0382	10.5943	10.8345	0.467007	0.343257	0.405465
chr5	136741759	136883209	ENSMUSG00000004415	0.4972	-	Col26a1	protein_coding	NA	NA	-0.432959	4.16993	0.000120184	3.70044	3.45943	4	8.48356e-05	7.06964e-05	0.000106045
chr6	120891930	120916853	ENSMUSG00000004446	0.4971	-	Bid	protein_coding	1	1	0.140709	9.35315	0.0262007	8.76155	10.1408	9.22882	0.0173735	0.0452594	0.024034
chr1	119470305	119504794	ENSMUSG00000004451	0.4816	-	Ralb	protein_coding	0.802947	0.951026	0.453043	10.4073	0.0393459	10.1085	11.1	11.1536	0.0319812	0.0636145	0.0660211
chr5	122158278	122175273	ENSMUSG00000004455	0.4896	+	Ppp1cc	protein_coding	0.383006	0.773733	1.32268	11.1611	0.134687	11.8784	12.6841	12.7394	0.221477	0.387173	0.402295
chr16	22857845	22879634	ENSMUSG00000004460	0.4476	+	Dnajb11	protein_coding	0.658121	0.899957	0.727656	10.9586	0.0912846	11.1137	11.9683	11.8388	0.101657	0.183854	0.168066
chr16	22813215	22857569	ENSMUSG00000004462	0.4323	-	Tbccd1	protein_coding	0.670497	0.905249	-0.651722	8.59619	0.00870271	6.89482	8.09803	8.43463	0.00266041	0.00615503	0.00777833
chr7	44302687	44306902	ENSMUSG00000004473	0.5384	-	Clec11a	protein_coding	1	1	0.917538	4.16993	0.00403321	6.04439	4.75489	3.16993	0.0154211	0.00616845	0.00189798
chr7	12965838	12974236	ENSMUSG00000004500	0.5058	+	Zfp324	protein_coding	0.592026	0.87288	1.55758	7.60733	0.0231007	9.33316	8.93664	9.19722	0.0766849	0.0582281	0.0697785
chr7	97081586	97308946	ENSMUSG00000004508	0.4036	+	Gab2	protein_coding	0.0718421	0.435289	-2.88124	10.3242	0.00563424	7.44294	7.54689	7.33092	0.000760908	0.000818086	0.00070373
chr5	113842436	113908758	ENSMUSG00000004530	0.498	-	Coro1c	protein_coding	0.516314	0.838015	1.08445	11.7151	0.050677	12.7922	12.5589	13.0121	0.106933	0.0909653	0.124544
chr6	52713729	52766780	ENSMUSG00000004535	0.3865	+	Tax1bp1	protein_coding	0.0361109	0.302224	-3.03095	11.3393	0.0488209	7.92481	8.47978	8.45533	0.00456165	0.00671052	0.00659743
chr7	18813937	18821607	ENSMUSG00000004540	0.4746	-	Psg17	protein_coding	0.401485	0.784247	-1.66742	4.16993	0.00221643	2.32193	2	3	0.000521512	0.000391134	0.000912647
chr7	18789567	18798520	ENSMUSG00000004542	0.4838	-	Psg19	protein_coding	NA	NA	0.222392	1	0.000111694	1.58496	0	1.58496	0.000223389	0	0.000223389
chr1	131638306	131675505	ENSMUSG00000004552	0.4674	+	Ctse	protein_coding	0.00460376	0.0855784	-5.23107	9.91289	0.0258878	4.45943	5.32193	3.90689	0.000564531	0.00104842	0.000376354
chr14	51905271	51913488	ENSMUSG00000004558	0.5169	-	Ndrg2	protein_coding	0.0285811	0.268441	4.73363	6.02237	0.00778873	11.1892	9.8392	10.9196	0.284045	0.111355	0.235609
chr14	51884842	51893039	ENSMUSG00000004561	0.4732	+	Mettl17	protein_coding	0.738409	0.929135	-0.145759	9.11634	0.0675857	9.33985	8.77808	8.70736	0.0789313	0.0534342	0.0508723
chr14	51984719	52006251	ENSMUSG00000004562	0.5109	+	Arhgef40	protein_coding	0.000438895	0.0159481	7.38684	5.04439	0.00148616	12.9331	10.9506	12.7247	0.36318	0.0918633	0.314323
chr8	3515384	3544267	ENSMUSG00000004565	0.482	+	Pnpla6	protein_coding	0.633604	0.88802	1.05964	9.7364	0.0294983	10.9979	10.6821	10.6847	0.0707683	0.0568501	0.0569539
chr8	3500457	3515232	ENSMUSG00000004567	0.4943	+	Mcoln1	protein_coding	0.897682	1	0.368504	10.3174	0.0862944	10.3718	10.8963	10.7406	0.0896108	0.128934	0.115736
chr8	3393006	3456601	ENSMUSG00000004568	0.4789	+	Arhgef18	protein_coding	0.360463	0.762151	-1.03344	11.811	0.0564824	10.7814	10.9337	10.5981	0.0276594	0.0307414	0.0243573
chr3	142790902	142882004	ENSMUSG00000004591	0.3664	-	Pkn2	protein_coding	0.325747	0.738625	-1.70139	9.57175	0.0083423	6.47573	8.3443	8.16993	0.00096595	0.00355645	0.00315032
chr7	43524216	43544428	ENSMUSG00000004609	0.4428	-	Cd33	protein_coding	0.000458792	0.0163095	-6.27657	10.6689	0.0804967	4.24793	4.16993	4.70044	0.00089056	0.000841085	0.00123689
chr7	43444083	43457800	ENSMUSG00000004610	0.4983	+	Etfb	protein_coding	NA	NA	1.73697	0	0	2.32193	1	1.58496	0.000291609	7.29022e-05	0.000145804
chr7	43437073	43438249	ENSMUSG00000004612	0.5446	+	Nkg7	protein_coding	0.0109526	0.152571	-5.04439	6.26679	0.0646259	0	1.58496	1.58496	0	0.00170068	0.00170068
chr7	43430088	43435996	ENSMUSG00000004613	0.4745	+	Lim2	protein_coding	NA	NA	0	0	NA	0	0	0	NA	NA	NA
chr8	3630955	3643644	ENSMUSG00000004626	0.5132	+	Stxbp2	protein_coding	0.568974	0.863083	-0.511864	12.451	0.44117	12.1108	11.8746	11.8146	0.348491	0.295847	0.283789
chr8	3623371	3625545	ENSMUSG00000004630	0.5126	-	Pcp2	protein_coding	NA	NA	0	0	NA	0	0	0	NA	NA	NA
chr6	4674350	4747207	ENSMUSG00000004631	0.3994	-	Sgce	protein_coding	0.111633	0.522071	3.94486	5.78136	0.000741178	10.1459	7.78136	10.2143	0.0155373	0.00300589	0.0162922
chr6	54039554	54301810	ENSMUSG00000004633	0.4502	+	Chn2	protein_coding	0.649976	0.89593	-0.277781	7.88264	0.000896071	8.21917	7.37504	6.90689	0.00113248	0.000629156	0.000453755
chr8	114439655	115352708	ENSMUSG00000004637	0.4583	+	Wwox	protein_coding	0.247929	0.689591	-1.51232	10.6847	0.00180165	9.38586	8.97728	9.12412	0.000731611	0.000550899	0.000610041
chr5	33634952	33652574	ENSMUSG00000004642	0.4411	-	Slbp	protein_coding	0.995077	1	0.127735	10.2058	0.0669618	9.86573	10.2491	10.749	0.0528884	0.0690047	0.0976053
chr7	87424771	87493512	ENSMUSG00000004651	0.3474	-	Tyr	protein_coding	0.783829	0.944733	-0.105933	6.82018	0.0016293	6.53916	7.18982	6.24793	0.00133836	0.00210937	0.00109105
chr6	55376295	55388530	ENSMUSG00000004654	0.5052	+	Ghrhr	protein_coding	NA	NA	0.152003	1.58496	0.000163465	2.32193	0	2	0.000326931	0	0.000245198
chr6	55336432	55348555	ENSMUSG00000004655	0.5291	+	Aqp1	protein_coding	1	1	0.708345	6.80735	0.00915615	8.2384	5.93074	7.53916	0.0248288	0.00494927	0.0152602
chr9	57790353	57836793	ENSMUSG00000004661	0.4671	-	Arid3b	protein_coding	NA	NA	1.22239	0	0	0	1	2	0	2.15332e-05	6.45995e-05
chr10	79988584	79996062	ENSMUSG00000004665	0.5391	+	Cnn2	protein_coding	0.354509	0.757146	1.59758	12.3756	0.710484	14.2881	12.9222	14.3219	2.67505	1.03784	2.73843
chr10	80035949	80039795	ENSMUSG00000004667	0.556	-	Polr2e	protein_coding	0.245174	0.6869	2.03511	11.5411	0.774571	13.8752	13.6063	13.1586	3.90666	3.24233	2.37728
chr11	9191942	9684259	ENSMUSG00000004668	0.4003	+	Abca13	protein_coding	0.447688	0.803908	-1.23251	7.31288	0.000320931	5.93074	5.78136	6.44294	0.000121873	0.000109685	0.000174684
chr8	71272714	71360713	ENSMUSG00000004677	0.4985	+	Myo9b	protein_coding	1	1	0.10188	12.1904	0.0531029	12.2647	12.2958	12.316	0.0559097	0.0571256	0.0579325
chr12	34047580	34917095	ENSMUSG00000004698	0.3896	-	Hdac9	protein_coding	0.00038525	0.0144815	-5.26871	11.5541	0.0034571	6.76818	5.85798	6.06609	0.000124207	6.55538e-05	7.59044e-05
chr1	171588624	171607410	ENSMUSG00000004707	0.4385	-	Ly9	protein_coding	NA	NA	0	0	NA	0	0	0	NA	NA	NA
chr1	171559193	171609746	ENSMUSG00000004709	0.4426	+	Cd244	protein_coding	0.00264469	0.056958	-4.74111	10.4041	0.0267838	7.04439	3.58496	3	0.00259134	0.000217593	0.000138469
chr17	57358686	57483529	ENSMUSG00000004730	0.4116	+	Adgre1	protein_coding	1.77316e-12	1.20241e-09	-9.92667	14.1231	0.142916	4.24793	3.32193	4.70044	0.000144181	7.20905e-05	0.000200252
chr11	4091480	4095445	ENSMUSG00000004748	0.5229	-	Mtfp1	protein_coding	0.529065	0.843767	2.1565	5.32193	0.00983607	7.74819	6.52356	7.83289	0.0539723	0.0229508	0.0572509
chr1	33719887	33742564	ENSMUSG00000004768	0.46	+	Rab23	protein_coding	0.620195	0.883871	1.33092	7	0.00560039	6.64386	8.43879	9.01959	0.00436566	0.0152578	0.0228425
chr9	64715299	64737758	ENSMUSG00000004771	0.395	-	Rab11a	protein_coding	0.361448	0.762997	-1.29278	10.5689	0.0675898	8.87652	9.27146	9.59246	0.0208825	0.0274723	0.0343292
chr12	85219481	85226628	ENSMUSG00000004788	0.4944	+	Eif2b2	protein_coding	0.522733	0.840629	1.19238	10.5498	0.209598	11.8541	11.7427	11.6202	0.51784	0.479362	0.440325
chr12	85110833	85134091	ENSMUSG00000004789	0.4462	+	Dlst	protein_coding	0.624553	0.885604	0.804645	11.5358	0.127612	12.0815	12.3154	12.581	0.186301	0.219107	0.263393
chr12	85166639	85177296	ENSMUSG00000004791	0.5403	-	Pgf	protein_coding	1	1	0.16969	7.82655	0.0212067	7.82018	6.42626	8.82655	0.0211129	0.00797598	0.0425073
chr11	61775649	61855073	ENSMUSG00000004798	0.3955	-	Ulk2	protein_coding	0.0464658	0.345346	-3.27789	10.0417	0.013258	7.09803	6.79442	6.2854	0.00171233	0.00138497	0.00096948
chr5	135569937	135573049	ENSMUSG00000004814	0.5072	-	Ccl24	protein_coding	3.72064e-07	4.88961e-05	-9.98925	10.7262	0.544023	0	0	1.58496	0	0	0.000642674
chr5	108646693	108669672	ENSMUSG00000004815	0.4932	-	Dgkq	protein_coding	0.997968	1	0.535461	7.80735	0.00970451	8.60733	8.13955	8.2384	0.0169285	0.0122286	0.0130989
chr5	108777235	108795363	ENSMUSG00000004821	0.3867	-	Tmed11	protein_coding	NA	NA	0.222392	1	5.51633e-05	1.58496	1	1	0.000110327	5.51633e-05	5.51633e-05
chr11	61653265	61672784	ENSMUSG00000004837	0.5285	+	Grap	protein_coding	8.03145e-05	0.00422849	-6.00609	11.5911	0.158	6.12928	4.52356	5.67243	0.00353502	0.00112711	0.00256161
chr16	65520511	65535005	ENSMUSG00000004842	0.3575	+	Pou1f1	protein_coding	NA	NA	-2.848	3.58496	0.000758935	0	1.58496	0	0	0.000137988	0
chr16	65539133	65562697	ENSMUSG00000004843	0.4006	-	Chmp2b	protein_coding	0.650517	0.896268	-0.604964	9.43045	0.0292395	8.21917	9.10329	9.00282	0.012604	0.0232983	0.0217281
chr5	136987019	136996648	ENSMUSG00000004846	0.5615	+	Plod3	protein_coding	0.695401	0.916423	-0.217859	12.6497	0.667255	12.8634	11.8134	12.4318	0.773808	0.373663	0.573684
chr5	137034993	137046135	ENSMUSG00000004849	0.5129	-	Ap1s1	protein_coding	0.105363	0.512102	2.84009	11.2842	0.223748	14.4262	13.7765	14.0974	1.97577	1.25938	1.57306
chr17	28769307	28778698	ENSMUSG00000004864	0.5329	+	Mapk13	protein_coding	0.294409	0.718181	3.43741	4.58496	0.00244915	8.3966	7.85798	7.7211	0.0357789	0.024598	0.0223618
chr17	28587648	28622521	ENSMUSG00000004865	0.4647	-	Srpk1	protein_coding	0.525491	0.842231	1.00985	9.77479	0.025091	9.26679	11.1755	11.2064	0.0176354	0.0662977	0.0677315
chr1	78101267	78197134	ENSMUSG00000004872	0.4251	-	Pax3	protein_coding	0.526545	0.842687	2.10806	5.90689	0.000615436	8.48382	4.39232	8.633	0.00372391	0.000208622	0.00413072
chr1	181815335	181843046	ENSMUSG00000004880	0.4566	-	Lbr	protein_coding	0.242316	0.684663	-1.74421	10.5157	0.0527949	8.04439	9.34651	8.62936	0.00949082	0.0234564	0.0142543
chr3	87948666	87953376	ENSMUSG00000004885	0.5245	+	Crabp2	protein_coding	0.158856	0.593233	4.52356	1	0.000212314	4.24793	6.26679	5.39232	0.00382166	0.0161359	0.00870488
chr3	87971078	87980451	ENSMUSG00000004891	0.547	+	Nes	protein_coding	0.00418284	0.0798555	6.49371	4.52356	0.00234717	11.6627	8.10852	11.3987	0.34578	0.0293396	0.287955
chr3	87987531	88000230	ENSMUSG00000004892	0.5631	-	Bcan	protein_coding	0.627684	0.88573	2.1375	2.32193	0.000314985	5.32193	2.58496	4.32193	0.00307111	0.000393732	0.00149618
chr3	88021750	88027583	ENSMUSG00000004894	0.5307	-	Hapln2	protein_coding	NA	NA	-0.36257	2.58496	0.000857192	3	1	2	0.00120007	0.000171438	0.000514315
chr3	87858903	87885608	ENSMUSG00000004895	0.4523	-	Prcc	protein_coding	0.407571	0.785669	1.41257	10.5821	0.0573675	11.9377	11.9972	12.0471	0.146864	0.153043	0.158435
chr3	87922601	87930717	ENSMUSG00000004896	0.4959	-	Rrnad1	protein_coding	0.711331	0.922945	-0.408793	9.37938	0.0819369	8.72792	8.89482	9.24079	0.0521193	0.0585264	0.0744209
chr3	87906321	87916132	ENSMUSG00000004897	0.5215	+	Hdgf	protein_coding	0.123443	0.541666	2.56236	12.1157	0.452247	14.081	14.8233	14.9802	1.76628	2.95485	3.29426
chr6	120773578	120794336	ENSMUSG00000004902	0.4811	+	Slc25a18	protein_coding	0.105613	0.512781	-2.90689	7.07682	0.00645534	4.24793	4.45943	3.70044	0.000867136	0.00101166	0.00057809
chr10	81070035	81082559	ENSMUSG00000004929	0.5678	+	Thop1	protein_coding	0.0415402	0.326941	3.58654	9.42417	0.0547748	13.14	13.2982	12.4663	0.720696	0.804216	0.451773
chr10	81268172	81273246	ENSMUSG00000004931	0.572	+	Apba3	protein_coding	0.237001	0.682037	2.42445	8.64746	0.0788333	11.6421	10.6671	10.676	0.629681	0.32026	0.322231
chr10	81252935	81263365	ENSMUSG00000004933	0.5555	+	Matk	protein_coding	0.0506191	0.363775	-3.49362	9.25739	0.058581	5.80735	6.10852	5.24793	0.00527325	0.00651965	0.00354746
chr10	81153266	81167923	ENSMUSG00000004934	0.5639	-	Pias4	protein_coding	0.839599	0.966502	0.688615	11.5201	0.200314	12.8122	11.7347	11.8142	0.490619	0.232449	0.245616
chr9	64185770	64253631	ENSMUSG00000004936	0.4523	-	Map2k1	protein_coding	0.876594	0.987698	0.468311	11.3287	0.0378863	11.948	11.7574	11.6715	0.0582072	0.0510013	0.0480541
chr10	81044075	81060178	ENSMUSG00000004937	0.5448	-	Sgta	protein_coding	0.138904	0.566283	2.55658	10.3129	0.0789294	13.0993	12.9746	12.4576	0.54493	0.499783	0.349252
chr10	81198170	81202037	ENSMUSG00000004939	0.5339	-	Nmrk2	protein_coding	NA	NA	0	0	NA	0	0	0	NA	NA	NA
chr17	5410870	5440259	ENSMUSG00000004945	0.4576	-	Tmem242	protein_coding	0.479641	0.821565	1.55024	8.15482	0.00966348	9.17243	9.67596	10.115	0.0195992	0.0277995	0.0377012
chr5	135994800	136032872	ENSMUSG00000004947	0.5066	+	Dtx2	protein_coding	0.756825	0.935943	0.988556	9.39874	0.0177033	11.0334	9.61102	10.1548	0.0550273	0.0205138	0.029917
chr5	135980099	135988624	ENSMUSG00000004948	0.493	+	Zp3	protein_coding	NA	NA	-0.263034	2	0.000351906	1.58496	1	2.32193	0.000234604	0.000117302	0.000469208
chr5	135887919	135889563	ENSMUSG00000004951	0.5964	+	Hspb1	protein_coding	0.00208988	0.0484013	6.2277	6.97728	0.0760341	14.1582	10.6147	13.0493	11.1204	0.953163	5.15572
chr5	136083916	136111860	ENSMUSG00000004952	0.5204	+	Rasa4	protein_coding	0.615624	0.88208	1.62319	6.90689	0.00425852	8.84235	6.6865	9.0954	0.0163899	0.00365016	0.0195391
chr7	4539765	4547541	ENSMUSG00000004961	0.5028	-	Syt5	protein_coding	0.518125	0.838813	2.55459	3	0.000900206	6.47573	5.08746	4.16993	0.0113169	0.00424383	0.00218621
chr6	51460932	51469894	ENSMUSG00000004980	0.383	-	Hnrnpa2b1	protein_coding	0.75935	0.936441	0.396259	13.3867	1.19493	12.4242	14.2388	14.0915	0.613144	2.15711	1.94778
chr6	117933559	117937692	ENSMUSG00000004988	0.4765	-	Fxyd4	protein_coding	0.139681	0.567188	-3.14136	5.64386	0.0118558	0	2.80735	3.16993	0	0.00145173	0.00193564
chr8	84257795	84270380	ENSMUSG00000004994	0.5123	-	Ccdc130	protein_coding	0.782361	0.944213	-0.255078	8.76155	0.034406	8.08746	8.57365	8.77479	0.0215336	0.0301947	0.0347239
chr8	84249906	84257326	ENSMUSG00000004996	0.497	-	Mri1	protein_coding	0.220789	0.667662	2.15741	9.84235	0.123585	12.2345	11.7232	11.9965	0.649326	0.455526	0.550539
chr3	146729574	146812990	ENSMUSG00000005034	0.4073	-	Prkacb	protein_coding	0.275612	0.706435	-1.52777	10.7574	0.0207394	9.04985	8.90989	9.62571	0.00634171	0.00575429	0.00945862
chr11	119343425	119355536	ENSMUSG00000005043	0.5391	-	Sgsh	protein_coding	0.371645	0.768418	-0.964693	8.20945	0.024358	8.3443	5.70044	6.2854	0.0267525	0.00421105	0.00635786
chr4	152338651	152390194	ENSMUSG00000005045	0.5565	+	Chd5	protein_coding	0.798526	0.950394	1.41504	4.16993	0.000329822	6.18982	5.04439	5.24793	0.00139689	0.000620841	0.000717847
chr10	78425670	78427619	ENSMUSG00000005054	0.5282	+	Cstb	protein_coding	0.0460136	0.343642	3.38117	9.36632	0.338122	12.4107	13.1003	12.6445	2.79323	4.50539	3.28476
chr5	136218147	136246556	ENSMUSG00000005057	0.5312	-	Sh2b2	protein_coding	0.406945	0.785495	2.13219	7.04439	0.00461121	8.86419	9.20212	9.41151	0.0163681	0.0206977	0.0239361
chr6	124396816	124415067	ENSMUSG00000005069	0.4732	-	Pex5	protein_coding	0.243917	0.685684	2.1021	9.9542	0.0542984	12.4223	11.7645	11.8952	0.300696	0.190565	0.208646
chr12	72085589	72101461	ENSMUSG00000005078	0.447	+	Jkamp	protein_coding	0.372854	0.769082	-1.54129	8.93074	0.030683	6.74147	7.34873	7.86419	0.00667843	0.0102067	0.0146169
chr2	102811141	102901665	ENSMUSG00000005087	0.422	-	Cd44	protein_coding	0.654834	0.898923	-0.392609	12.4409	0.0614091	12.1264	11.9061	12.1023	0.0493792	0.0423865	0.0485617
chr2	102658659	102790784	ENSMUSG00000005089	0.4396	+	Slc1a2	protein_coding	0.396314	0.780992	-1.31288	7.31288	0.00119584	6.08746	6.16993	5.70044	0.000507096	0.00053737	0.000385998
chr2	118388618	118475234	ENSMUSG00000005102	0.4479	+	Eif2ak4	protein_coding	0.320671	0.734042	-1.56329	9.85331	0.0106678	7.76155	8.59991	8.3837	0.00249377	0.004468	0.00384456
chr5	38526813	38563221	ENSMUSG00000005103	0.4974	-	Wdr1	protein_coding	0.475942	0.819392	1.06902	12.0056	0.112915	12.702	12.7875	13.5684	0.182982	0.194161	0.333635
chr5	38349273	38503143	ENSMUSG00000005107	0.476	-	Slc2a9	protein_coding	0.0734849	0.439307	-3.29337	9.67419	0.00530318	5.55459	5.88264	7.16993	0.000298954	0.000376942	0.000929356
chr15	66891320	66923201	ENSMUSG00000005124	0.4687	+	Wisp1	protein_coding	0.377002	0.771134	2.73429	5.75489	0.00166243	8.74483	8.44708	8.22882	0.0134249	0.0109156	0.00937863
chr15	66929321	66969640	ENSMUSG00000005125	0.4895	-	Ndrg1	protein_coding	0.0160714	0.19337	4.85798	6.71425	0.00257943	11.8471	11.988	10.4398	0.0913465	0.100722	0.0344255
chr9	53402325	53434402	ENSMUSG00000005131	0.4247	+	4930550C14Rik	protein_coding	NA	NA	-1.36257	3.58496	0.000342925	2.58496	2	2	0.000155875	9.3525e-05	9.3525e-05
chr8	85083270	85098282	ENSMUSG00000005142	0.5026	+	Man2b1	protein_coding	0.00126892	0.0337178	-3.82457	15.0059	2.19171	10.9915	11.2198	11.314	0.135558	0.158806	0.169531
chr14	99298691	99313405	ENSMUSG00000005148	0.4537	+	Klf5	protein_coding	0.103706	0.508847	5.36923	1.58496	0.000135925	7.02237	7.33092	6.33985	0.00876716	0.010874	0.005437
chr8	85075035	85081306	ENSMUSG00000005150	0.4974	-	Wdr83	protein_coding	0.918202	1	0.546768	8.59619	0.0615532	8.97441	9.37938	9.04166	0.080051	0.106044	0.0838782
chr8	84969587	84974834	ENSMUSG00000005161	0.4861	+	Prdx2	protein_coding	0.125512	0.545172	2.73684	12.0004	0.780637	14.8539	14.6518	14.6981	5.64342	4.90566	5.06556
chr11	69733997	69758637	ENSMUSG00000005198	0.4541	-	Polr2a	protein_coding	0.351373	0.755559	1.56234	10.9129	0.0782062	12.6004	12.0272	12.7095	0.251989	0.169359	0.271794
chr11	69614804	69617905	ENSMUSG00000005202	0.5126	-	Shbg	protein_coding	0.437931	0.798913	2.97982	1.58496	0.000644953	4.80735	3.90689	4.80735	0.00870687	0.00451467	0.00870687
chr11	69673115	69682084	ENSMUSG00000005204	0.4784	-	Senp3	protein_coding	0.244267	0.685833	1.92578	11.1954	0.261345	13.0997	13.2902	12.9538	0.978593	1.11674	0.884491
chr5	72300025	72504473	ENSMUSG00000005220	0.4147	-	Corin	protein_coding	NA	NA	-1.12199	5.20945	0.000176084	4.80735	3.16993	3.80735	0.000132063	3.91298e-05	6.35859e-05
chr6	54595111	54645839	ENSMUSG00000005225	0.428	+	Plekha8	protein_coding	0.790741	0.94738	0.964828	7.43463	0.00339063	8.06609	8.42206	8.65105	0.00526337	0.00674184	0.0079049
chr2	69211073	69227841	ENSMUSG00000005232	0.4162	+	G6pc2	protein_coding	NA	NA	-0.584963	2.32193	0.00023855	1.58496	1.58496	2	0.000119275	0.000119275	0.000178912
chr2	69193895	69206194	ENSMUSG00000005233	0.3994	-	Spc25	protein_coding	0.648552	0.89558	-0.393303	7.5157	0.014798	7.54689	6.64386	7.03342	0.0151232	0.00804943	0.01057
chr11	69420809	69549110	ENSMUSG00000005237	0.4859	-	Dnah2	protein_coding	0.214449	0.661973	-1.90689	8.56986	0.00295399	7.35755	6.06609	6.18982	0.00127045	0.000514415	0.00056118
chr16	97741933	97763737	ENSMUSG00000005251	0.4864	-	Ripk4	protein_coding	0.203448	0.652713	4.58996	2	0.000137589	7.47573	6.67243	3.16993	0.00811778	0.00463218	0.000366905
chr16	18811779	18835261	ENSMUSG00000005262	0.451	+	Ufd1l	protein_coding	0.974288	1	0.249126	9.48784	0.030534	9.32418	9.79279	10.0112	0.0272549	0.037731	0.043906
chr11	62700356	62731905	ENSMUSG00000005267	0.4414	-	Zfp287	protein_coding	0.503736	0.834216	-1.13676	7.01123	0.00405718	5.55459	4.85798	6.64386	0.00145805	0.000887508	0.00313798
chr15	10177238	10349180	ENSMUSG00000005268	0.4018	+	Prlr	protein_coding	NA	NA	-1.21723	4.9542	0.000174477	4.32193	3	3.58496	0.000110502	4.07114e-05	6.39751e-05
chr5	33739673	33782817	ENSMUSG00000005299	0.4698	-	Letm1	protein_coding	0.428219	0.794309	1.39724	10.3387	0.0299926	11.6587	11.9396	11.585	0.0749119	0.0910208	0.0711802
chr13	58176156	58215653	ENSMUSG00000005312	0.431	-	Ubqln1	protein_coding	0.550426	0.853453	1.03562	10.7313	0.0430159	11.3869	12.2712	11.4686	0.0677773	0.125123	0.071727
chr13	55152640	55168759	ENSMUSG00000005320	0.5158	+	Fgfr4	protein_coding	NA	NA	0.415037	2.58496	0.000310193	3.70044	2.58496	2.32193	0.000744463	0.000310193	0.000248154
chr1	173333258	173367695	ENSMUSG00000005338	0.4594	-	Cadm3	protein_coding	0.255484	0.694646	-2.14439	4.80735	0.00078404	3	2.80735	2	0.00020327	0.000174231	8.71156e-05
chr1	173221284	173227214	ENSMUSG00000005339	0.3792	-	Fcer1a	protein_coding	0.0260416	0.257042	-4.55897	5.78136	0.00910624	0	2	1	0	0.000505902	0.000168634
chr15	77915047	77929006	ENSMUSG00000005354	0.5039	-	Txn2	protein_coding	0.534397	0.845825	1.16051	11.4548	0.201017	12.9177	12.3437	12.5236	0.554266	0.372305	0.421735
chr10	78711997	78718293	ENSMUSG00000005355	0.4572	-	Casp14	protein_coding	NA	NA	-0.50696	3.16993	0.00127065	1.58496	3.45943	2.32193	0.000317662	0.00158831	0.000635324
chr10	78780496	78814825	ENSMUSG00000005357	0.4328	+	Slc1a6	protein_coding	0.293858	0.717818	-2.1375	4.45943	0.000611728	2.32193	2.32193	2.32193	0.00011652	0.00011652	0.00011652
chr15	8634124	8710764	ENSMUSG00000005360	0.4359	-	Slc1a3	protein_coding	0.668714	0.90426	-0.378512	5.2854	0.000495825	4.80735	5.55459	3.90689	0.000352296	0.000600209	0.000182672
chr6	106780201	106800077	ENSMUSG00000005362	0.3895	-	Crbn	protein_coding	0.103337	0.507938	-3.08829	8.18982	0.0146408	3.58496	6.04439	4.64386	0.000553431	0.00327028	0.00120749
chr6	106710357	106749037	ENSMUSG00000005364	0.404	-	Il5ra	protein_coding	0.00180458	0.0433328	-6.29205	9.35094	0.0168563	1.58496	3.45943	3.45943	5.17063e-05	0.000258532	0.000258532
chr17	87975050	87990883	ENSMUSG00000005370	0.4516	+	Msh6	protein_coding	0.142388	0.570726	2.6246	8.52748	0.0232426	10.6303	11.3061	11.4041	0.100044	0.159856	0.171098
chr17	87990859	88065291	ENSMUSG00000005371	0.404	-	Fbxo11	protein_coding	0.0305815	0.27769	-3.62885	10.4868	0.0192659	6.12928	7.39232	6.78136	0.000927021	0.00224366	0.00146442
chr5	135089890	135138382	ENSMUSG00000005373	0.4994	+	Mlxipl	protein_coding	6.59545e-07	7.87413e-05	-6.71518	12.5978	0.127815	6.91886	4.58496	5	0.00247463	0.000474305	0.000639281
chr5	135149657	135165760	ENSMUSG00000005374	0.4745	+	Tbl2	protein_coding	0.228471	0.674598	2.32575	8.89785	0.0295597	11.5925	10.8361	11.1408	0.191703	0.113457	0.14016
chr5	135052957	135064959	ENSMUSG00000005378	0.5093	-	Wbscr22	protein_coding	0.513117	0.836672	1.24155	9.79279	0.073821	11.0091	10.8918	11.1867	0.171638	0.158224	0.194134
chr13	13437602	13512275	ENSMUSG00000005397	0.4506	+	Nid1	protein_coding	0.685689	0.912799	1.04643	10.3151	0.0170477	11.9564	11.0593	10.8025	0.0532053	0.0285645	0.0239042
chr8	75109569	75128439	ENSMUSG00000005410	0.465	+	Mcm5	protein_coding	0.0212289	0.230296	4.11484	9.68299	0.0435082	13.8056	14.0457	13.4887	0.758771	0.896131	0.609115
chr8	75093621	75100589	ENSMUSG00000005413	0.4864	+	Hmox1	protein_coding	0.0316319	0.282537	3.70314	10.3576	0.188146	12.9683	15.1333	12.8359	1.14997	5.15758	1.04908
chr11	59661305	59780860	ENSMUSG00000005417	0.461	+	Mprip	protein_coding	0.0673079	0.423089	3.03721	10.697	0.0138765	13.5253	13.641	13.994	0.0986073	0.106846	0.136464
chr7	25267704	25294159	ENSMUSG00000005442	0.5709	+	Cic	protein_coding	0.528759	0.843517	-0.608145	12.6294	0.239463	12.1573	11.8769	12.0158	0.172633	0.142128	0.156492
chr7	25295049	25297986	ENSMUSG00000005447	0.532	-	Pafah1b3	protein_coding	0.524249	0.841788	1.25532	10.6008	0.52843	12.292	11.1674	11.8944	1.70718	0.782772	1.29588
chr8	84030294	84042589	ENSMUSG00000005465	0.4991	-	Il27ra	protein_coding	0.100467	0.502482	-2.51957	9.9542	0.0806019	8.16491	5.61471	7.5157	0.0232615	0.00390403	0.0148028
chr8	83972993	83996443	ENSMUSG00000005469	0.5011	+	Prkaca	protein_coding	0.196524	0.644947	2.2134	10.3805	0.0568017	12.8925	12.0678	12.6989	0.324222	0.183028	0.283497
chr8	83955507	83970197	ENSMUSG00000005470	0.4479	+	Asf1b	protein_coding	0.0710155	0.432943	3.50968	7.36632	0.0111641	10.5746	10.809	11.1793	0.103744	0.122056	0.157794
chr5	136693146	136701094	ENSMUSG00000005474	0.5259	+	Myl10	protein_coding	NA	NA	1.58496	1	0.000125818	1.58496	2.58496	3.16993	0.000251636	0.000629089	0.00100654
chr8	83715177	83726892	ENSMUSG00000005481	0.5201	+	Ddx39	protein_coding	0.064295	0.412324	3.00307	10.1228	0.0950918	12.3523	13.6778	13.0504	0.446265	1.11857	0.724029
chr8	83608193	83612653	ENSMUSG00000005483	0.5257	+	Dnajb1	protein_coding	0.415609	0.790534	1.32432	10.5382	0.333184	11.4491	12.0654	11.9975	0.626682	0.960762	0.916592
chr3	153857149	153906138	ENSMUSG00000005493	0.4218	-	Msh4	protein_coding	NA	NA	-0.36257	3.58496	0.00022454	3.32193	3.80735	2	0.000183715	0.000265366	6.12382e-05
chr1	87945119	88008551	ENSMUSG00000005501	0.4152	-	Usp40	protein_coding	0.995499	1	0.132799	8.91886	0.00761445	7.07682	9.73471	9.24079	0.0021125	0.0134159	0.00952201
chr6	52313498	52318378	ENSMUSG00000005503	0.5884	+	Evx1	protein_coding	NA	NA	0	1.58496	0.000409836	1.58496	1	2	0.000409836	0.000204918	0.000614754
chr2	90904740	90911626	ENSMUSG00000005505	0.4565	+	Kbtbd4	protein_coding	0.65898	0.899957	1.37793	7	0.0184432	7.98868	8.32643	8.72451	0.0367412	0.0464711	0.0612838
chr2	90940382	91019497	ENSMUSG00000005506	0.4091	+	Celf1	protein_coding	0.865925	0.980915	-0.159366	11.0775	0.027302	10.1787	11.3382	11.0063	0.0146369	0.0327119	0.0259875
chr2	90894634	90904827	ENSMUSG00000005510	0.4459	-	Ndufs3	protein_coding	0.608114	0.878813	1.08492	10.1935	0.114785	11.5656	11.0573	11.1611	0.297263	0.208967	0.224566
chr5	135670033	135735326	ENSMUSG00000005514	0.4975	+	Por	protein_coding	0.0912139	0.485053	3.08585	10.8431	0.0281194	14.6166	12.7883	13.8333	0.384727	0.108327	0.223531
chr7	67952827	68233668	ENSMUSG00000005533	0.4628	+	Igf1r	protein_coding	0.755505	0.935586	-0.264134	10.0362	0.00373521	9.5216	10.1137	9.60733	0.00261358	0.00394173	0.00277381
chr8	3122061	3279617	ENSMUSG00000005534	0.431	-	Insr	protein_coding	0.0382319	0.31266	-2.79695	11.6755	0.0207545	8.633	9.26913	8.63662	0.00251339	0.00390972	0.00251974
chr8	3681737	3694175	ENSMUSG00000005540	0.481	-	Fcer2a	protein_coding	0.0358133	0.30122	-4.09592	8.15482	0.0228333	3	4.52356	4.24793	0.000562791	0.00176877	0.00144718
chr7	26835305	26843548	ENSMUSG00000005547	0.4622	+	Cyp2a5	protein_coding	NA	NA	0.514573	2.80735	0.00072789	3.90689	2.58496	3.16993	0.00169841	0.000606575	0.00097052
chr7	30712209	30725534	ENSMUSG00000005553	0.5293	+	Atp4a	protein_coding	0.226466	0.671834	4.11548	1	7.50469e-05	6.39232	4	2	0.00622889	0.0011257	0.000225141
chr7	12999114	13031035	ENSMUSG00000005566	0.4813	+	Trim28	protein_coding	0.113226	0.524197	2.84649	11.863	0.116663	14.8295	14.7806	14.4965	0.912064	0.881708	0.7241
chr7	13035120	13038275	ENSMUSG00000005575	0.5624	-	Ube2m	protein_coding	0.189737	0.636576	2.38763	10.9144	0.61141	13.8769	13.1084	12.6493	4.76799	2.79873	2.03582
chr16	4287529	4420498	ENSMUSG00000005580	0.4413	-	Adcy9	protein_coding	0.733019	0.926615	-0.0449124	7.44294	0.00130106	7.98868	7.15987	6.76818	0.0019027	0.00106792	0.000812219
chr13	83504034	83667080	ENSMUSG00000005583	0.375	+	Mef2c	protein_coding	0.000438062	0.0159481	-5.98718	10.7773	0.0107577	5.39232	4.32193	4.39232	0.000251463	0.000116532	0.000122665
chr7	111028951	111056377	ENSMUSG00000005609	0.4374	+	Ctr9	protein_coding	1	1	0.185808	10.2058	0.0430249	10.3208	10.6101	10.2143	0.0465981	0.0569533	0.0432801
chr7	111067750	111083030	ENSMUSG00000005610	0.4186	-	Eif4g2	protein_coding	0.0329344	0.287951	-2.55933	13.4238	0.71911	10.3966	11.2917	10.7632	0.0881545	0.164005	0.113678
chr7	110868266	110982461	ENSMUSG00000005611	0.4622	-	Mrvi1	protein_coding	0.369785	0.767279	-0.992466	7.57743	0.00166382	7.63662	5.83289	5	0.00173388	0.000490389	0.000271465
chr16	32430921	32475070	ENSMUSG00000005615	0.4311	+	Pcyt1a	protein_coding	0.865407	0.980715	-0.0992803	9.65642	0.0182564	9.02514	9.82337	9.70217	0.0117783	0.0204988	0.0188453
chr7	80993681	81045164	ENSMUSG00000005621	0.447	+	Zfp592	protein_coding	0.218123	0.665888	-1.73292	11.1402	0.0438203	8.5812	9.9263	9.41151	0.00741993	0.01888	0.0132082
chr3	95032694	95042614	ENSMUSG00000005625	0.4714	-	Psmd4	protein_coding	0.15558	0.588076	2.30593	11.5641	0.305141	13.6988	13.7399	14.131	1.34032	1.37903	1.80847
chr3	95124476	95129209	ENSMUSG00000005628	0.5133	+	Tmod4	protein_coding	0.357401	0.758991	-1.93289	4.80735	0.00570463	1.58496	2.32193	3.80735	0.000422565	0.00084513	0.00274667
chr3	87796951	87816101	ENSMUSG00000005640	0.5264	+	Insrr	protein_coding	NA	NA	0	0	NA	0	0	0	NA	NA	NA
chr7	13398132	13408887	ENSMUSG00000005649	0.4188	+	Cabp5	protein_coding	0.0660187	0.418398	-3.52356	5.52356	0.0041841	2.32193	1.58496	2	0.00037192	0.00018596	0.00027894
chr12	54746349	54795703	ENSMUSG00000005656	0.4451	-	Snx6	protein_coding	0.395463	0.780328	-1.19093	10.1787	0.0234631	8.89785	8.64746	9.33316	0.00964461	0.00810471	0.0130486
chr6	83305691	83325908	ENSMUSG00000005667	0.4482	-	Mthfd2	protein_coding	0.121099	0.538335	2.85982	8.29921	0.0155315	10.774	11.5641	11.0231	0.0865608	0.149725	0.102884
chr5	75574916	75656722	ENSMUSG00000005672	0.4601	+	Kit	protein_coding	0.228881	0.674598	-2.11415	7.91289	0.00293377	4.80735	7.05528	2.58496	0.000330049	0.00161357	6.11202e-05
chr1	171216011	171222514	ENSMUSG00000005674	0.5218	-	Tomm40l	protein_coding	0.25014	0.692121	2.55625	7.87036	0.0358296	10.9144	10.2491	9.93958	0.296632	0.186991	0.150853
chr1	171213970	171220701	ENSMUSG00000005677	0.5051	+	Nr1i3	protein_coding	NA	NA	1.22239	0	0	1.58496	0	1.58496	0.000297133	0	0.000297133
chr1	171225054	171226379	ENSMUSG00000005681	0.5173	+	Apoa2	protein_coding	0.804941	0.951788	1.14994	5.12928	0.0256604	5.97728	6.96578	5.49185	0.0467925	0.0935849	0.0332075
chr10	128303335	128321358	ENSMUSG00000005682	0.4736	+	Pan2	protein_coding	0.222659	0.669536	-1.89741	10.1997	0.0651945	8.02791	8.19476	8.61839	0.014426	0.0162015	0.02175
chr10	128337832	128362479	ENSMUSG00000005683	0.438	+	Cs	protein_coding	0.164768	0.602286	2.27621	11.2456	0.0984704	13.3467	13.8031	13.3681	0.422607	0.579908	0.428937
chr7	110768206	110812405	ENSMUSG00000005686	0.5018	+	Ampd3	protein_coding	0.748288	0.932506	1.12131	7.70736	0.00470599	8.57365	9.50581	8	0.00859748	0.0164257	0.00576936
chr3	103171655	103179166	ENSMUSG00000005687	0.4277	+	Bcas2	protein_coding	0.765104	0.938486	0.501566	10.5934	0.205565	10.2288	11.4247	11.3515	0.159633	0.365863	0.347757
chrX	42502453	42529330	ENSMUSG00000005696	0.3713	+	Sh2d1a	protein_coding	NA	NA	-0.206451	2.32193	0.000148826	2.58496	1	2.32193	0.000186033	3.72065e-05	0.000148826
chr8	105636568	105682922	ENSMUSG00000005698	0.4142	+	Ctcf	protein_coding	0.529809	0.843952	-0.787151	10.9766	0.0434482	9.67243	10.5793	10.1762	0.0175821	0.0329853	0.0249385
chr8	105701148	105703496	ENSMUSG00000005699	0.57	+	Pard6a	protein_coding	0.440853	0.800876	2.01514	7.88874	0.100511	10.4939	9.72962	9.18735	0.613714	0.361158	0.247871
chr8	105566698	105637393	ENSMUSG00000005705	0.4837	-	Agrp	protein_coding	0.756869	0.935943	0.210086	7.53138	0.00260273	8.70736	6.84549	6.76818	0.00589858	0.00161256	0.00152769
chr15	78191114	78206400	ENSMUSG00000005716	0.5225	-	Pvalb	protein_coding	NA	NA	-0.469485	2.58496	0.000327097	2.58496	1	2.32193	0.000327097	6.54193e-05	0.000261677
chr16	4544661	4559720	ENSMUSG00000005718	0.5063	-	Tfap4	protein_coding	0.436726	0.798342	1.63642	8.48382	0.0237068	9.79766	10.3531	10.1561	0.0590345	0.086792	0.0757022
chr16	18239784	18248732	ENSMUSG00000005732	0.4742	-	Ranbp1	protein_coding	0.399725	0.783289	1.27211	11.6059	0.348234	12.3337	13.0493	13.1269	0.576777	0.947251	0.999553
chr1	165788681	165877277	ENSMUSG00000005763	0.4673	+	Cd247	protein_coding	0.0682127	0.425777	-3.30875	6.76818	0.00121902	3.58496	3.80735	2.80735	0.000124159	0.000146733	6.77231e-05
chr3	94954075	94961561	ENSMUSG00000005774	0.5006	+	Rfx5	protein_coding	0.426168	0.793815	-1.24166	7.65105	0.0267165	6.39232	6.52356	6.30378	0.0110874	0.012156	0.0104194
chr3	94884093	94886961	ENSMUSG00000005779	0.4984	-	Psmb4	protein_coding	0.134368	0.558636	2.45793	11.3276	0.895746	13.6984	13.6237	14.0054	4.63459	4.40063	5.73396
chr9	7558456	7568485	ENSMUSG00000005800	0.4099	+	Mmp8	protein_coding	0.641883	0.892613	-0.623437	4.24793	0.0017948	3	4.45943	2.80735	0.000697976	0.00209393	0.000598265
chr2	122681233	122702663	ENSMUSG00000005802	0.3831	-	Slc30a4	protein_coding	0.834062	0.96453	-0.148863	6.67243	0.00471302	5.49185	6.84549	6.85798	0.0020532	0.00531965	0.00536631
chr2	122765237	122809569	ENSMUSG00000005803	0.423	+	Sqrdl	protein_coding	0.837559	0.965731	0.455384	10.9665	0.0451141	11.0895	11.7969	11.2842	0.0491293	0.0802355	0.0562348
chr2	122738503	122749475	ENSMUSG00000005804	0.4312	+	Bloc1s6	protein_coding	1	1	0.150674	9.56986	0.0691761	9.45327	9.79116	9.88264	0.0637988	0.0806599	0.085946
chr3	138458956	138489515	ENSMUSG00000005813	0.4278	-	Metap1	protein_coding	0.491662	0.828625	1.08916	9.7039	0.0272587	9.0634	11.2586	11.1911	0.0174744	0.0801401	0.076475
chr17	57234914	57247641	ENSMUSG00000005823	0.4942	-	Gpr108	protein_coding	0.954169	1	0.490431	10.6715	0.128074	11.7202	10.6707	10.8688	0.265027	0.127996	0.146853
chr17	57189492	57194189	ENSMUSG00000005824	0.5032	-	Tnfsf14	protein_coding	0.00381248	0.0750008	-5.71425	6.12928	0.0146902	0	0	1	0	0	0.000212902
chr18	11052510	11085635	ENSMUSG00000005836	0.4485	+	Gata6	protein_coding	0.135039	0.559734	-1.32738	11.9095	0.116106	11.6804	9.91737	8.45121	0.0990491	0.0291623	0.0105358
chr16	11192970	11203331	ENSMUSG00000005846	0.4376	-	Rsl1d1	protein_coding	0.835131	0.964675	-0.253541	11.3304	0.248432	10.2119	11.3788	11.3614	0.114371	0.256925	0.253837
chrX	71991849	72010218	ENSMUSG00000005864	0.4335	+	Cnga2	protein_coding	NA	NA	-0.584963	2.58496	0.000272198	3	1	1	0.000381077	5.44395e-05	5.44395e-05
chr18	34220924	34322189	ENSMUSG00000005871	0.4136	+	Apc	protein_coding	0.059493	0.395524	-3.13653	10.3231	0.0126401	6.39232	7.96	6.70044	0.000819632	0.00244902	0.00101713
chr18	34344889	34373415	ENSMUSG00000005873	0.469	-	Reep5	protein_coding	0.380797	0.772394	1.3665	11.2306	0.0842039	12.169	12.8168	12.7245	0.161397	0.252892	0.237222
chr2	156008045	156018279	ENSMUSG00000005881	0.5234	+	Ergic3	protein_coding	0.537576	0.847216	1.19961	11.796	0.347372	13.4551	12.5013	12.8677	1.09722	0.566445	0.730213
chr2	155846894	155930310	ENSMUSG00000005882	0.4598	-	Uqcc1	protein_coding	0.431521	0.796097	1.45363	9.81218	0.0107653	11.2738	11.2252	11.2975	0.0296706	0.0286875	0.0301621
chr2	172977700	172993576	ENSMUSG00000005883	0.4643	+	Spo11	protein_coding	NA	NA	0.415037	1.58496	0.000125976	2.32193	1.58496	2	0.000251953	0.000125976	0.000188964
chr1	13139105	13374083	ENSMUSG00000005886	0.4428	-	Ncoa2	protein_coding	0.0666988	0.42093	-2.94357	10.2228	0.00508133	7.45943	7.2854	7.06609	0.000744751	0.000659636	0.00056601
chr13	28016212	28023548	ENSMUSG00000005891	0.3511	+	Prl4a1	protein_coding	NA	NA	-0.584963	1	0.000136314	0	0	1	0	0	0.000136314
chr6	92242061	92244650	ENSMUSG00000005892	0.5332	-	Trh	protein_coding	NA	NA	-0.206451	2.32193	0.001545	0	2.80735	2.32193	0	0.0023175	0.001545
chr6	92091390	92174294	ENSMUSG00000005893	0.4102	+	Nr2c2	protein_coding	0.361125	0.762603	-1.43789	8.67948	0.00493342	7.2384	7.37504	7.09803	0.00180932	0.00199025	0.00164045
chr10	94148023	94197211	ENSMUSG00000005897	0.422	+	Nr2c1	protein_coding	1	1	0.0588937	7.80735	0.00453363	7.27612	8.28077	7.87036	0.00313084	0.00630235	0.00473693
chr16	17619354	17644828	ENSMUSG00000005899	0.478	+	Smpd4	protein_coding	0.615405	0.88208	1.07157	9.23601	0.0236319	10.1176	10.3869	10.4009	0.0435738	0.0525241	0.0530345
chr5	3596066	3637232	ENSMUSG00000005907	0.4241	+	Pex1	protein_coding	0.63345	0.887878	-0.729352	7.39232	0.00405675	5.75489	6.94251	6.98868	0.00128747	0.00296361	0.00306078
chr11	21994764	22002897	ENSMUSG00000005917	0.56	-	Otx1	protein_coding	1	1	0.0641303	4.45943	0.00258207	4.80735	2.80735	5.08746	0.00331981	0.000737735	0.00405754
chr17	28951950	28969549	ENSMUSG00000005936	0.4864	+	Kctd20	protein_coding	0.786577	0.945779	0.542845	10.8711	0.10637	11.1762	11.4783	11.5599	0.131428	0.162055	0.171487
chr11	73090583	73147446	ENSMUSG00000005947	0.4842	+	Itgae	protein_coding	1	1	-0.046223	6.20945	0.00128379	5.75489	6.52356	6.10852	0.000932065	0.00160034	0.00119586
chr11	73183596	73199042	ENSMUSG00000005949	0.4886	-	Ctns	protein_coding	1	1	0.100734	8.64746	0.0258967	7.90689	9.14466	8.91886	0.0154733	0.036579	0.0312702
chr11	73160421	73172685	ENSMUSG00000005950	0.5122	+	P2rx5	protein_coding	0.407058	0.785495	2.81497	3.16993	0.000652316	6.22882	4.24793	6.58496	0.00603392	0.00146771	0.00774625
chr11	73199460	73224511	ENSMUSG00000005951	0.4636	+	Shpk	protein_coding	0.39619	0.780992	-1.20211	7.67243	0.00810347	6.89482	6.44294	5.90689	0.00471039	0.003433	0.0023552
chr11	73234292	73261242	ENSMUSG00000005952	0.4835	+	Trpv1	protein_coding	NA	NA	-0.415037	3	0.00025974	2.32193	2.80735	2.58496	0.000148423	0.000222635	0.000185529
chr16	21204755	21223305	ENSMUSG00000005958	0.5368	+	Ephb3	protein_coding	0.00883813	0.132478	6.68692	3.45943	0.000539084	10.6978	8.97154	10.2726	0.0894879	0.0270081	0.0666307
chr3	94612757	94658872	ENSMUSG00000005968	0.4545	-	Tuft1	protein_coding	0.0088072	0.132248	5.24986	6.16993	0.00153963	11.2935	11.0755	11.794	0.0544075	0.0467744	0.0769815
chr2	105386291	105399319	ENSMUSG00000005973	0.4793	-	Rcn1	protein_coding	0.106204	0.513226	3.01785	7.91289	0.0184219	10.5999	10.5245	11.4671	0.119051	0.112987	0.217224
chr16	4036942	4040024	ENSMUSG00000005980	0.5102	+	Dnase1	protein_coding	0.338584	0.747106	-1.81277	6.47573	0.0285529	3.32193	4.90689	5.16993	0.00292018	0.00940947	0.0113563
chr16	4039971	4077827	ENSMUSG00000005981	0.4673	-	Trap1	protein_coding	0.218979	0.665941	1.97073	10.9629	0.0526997	12.713	13.0711	12.9928	0.17733	0.227309	0.21529
chr16	3872375	3904780	ENSMUSG00000005982	0.4519	+	Naa60	protein_coding	NA	NA	1	0	0	0	0	2	0	0	9.25783e-05
chr16	3895179	3908689	ENSMUSG00000005983	0.481	-	1700037C18Rik	protein_coding	NA	NA	0	0	NA	0	0	0	NA	NA	NA
chr19	4270180	4283137	ENSMUSG00000005986	0.4924	-	Ankrd13d	protein_coding	0.775168	0.942511	0.310718	9.0607	0.0411361	10.4888	7.75489	8.3837	0.110828	0.0165933	0.0257004
chr4	80834123	80851719	ENSMUSG00000005994	0.3902	+	Tyrp1	protein_coding	NA	NA	-0.0824622	2.58496	0.000284155	2.58496	2.32193	2.58496	0.000284155	0.000227324	0.000284155
chr1	150392838	150449935	ENSMUSG00000006005	0.3773	+	Tpr	protein_coding	0.042195	0.329135	-2.83576	11.4357	0.0484964	8.2384	9.11894	8.25739	0.00527173	0.0097203	0.00534179
chr1	150319417	150333906	ENSMUSG00000006007	0.3585	+	Pdc	protein_coding	NA	NA	0.736966	0	0	1.58496	0	0	0.000138036	0	0
chr1	150361305	150393080	ENSMUSG00000006010	0.3855	-	BC003331	protein_coding	0.0280154	0.266225	-3.77406	9.76653	0.02738	6.42626	6.04439	5.2854	0.00267506	0.00204563	0.00119591
chr1	150449412	150466165	ENSMUSG00000006014	0.4048	-	Prg4	protein_coding	1.03439e-12	7.3067e-10	-10.7648	16.631	6.05826	5.88264	6.42626	4.90689	0.00346207	0.00507372	0.00173103
chr7	16197147	16222037	ENSMUSG00000006019	0.54	-	Dhx34	protein_coding	0.746462	0.932506	0.888101	9.30378	0.0253515	10.4115	10.0647	10.0715	0.0546806	0.0429892	0.04319
chr7	16119895	16127516	ENSMUSG00000006021	0.5126	+	Kptn	protein_coding	0.672381	0.906111	1.12458	9.30378	0.0827975	10.9196	10.0182	10.1799	0.254035	0.13594	0.15208
chr7	16098458	16117975	ENSMUSG00000006024	0.53	+	Napa	protein_coding	0.145586	0.575625	2.44347	10.7004	0.0852078	13.2154	13.2418	12.9578	0.487268	0.496285	0.407593
chr18	36666681	36679366	ENSMUSG00000006050	0.4679	-	Sra1	protein_coding	0.214225	0.661849	1.9891	10.352	0.102956	12.0509	12.2709	12.6396	0.334411	0.389515	0.502956
chr11	96099326	96111964	ENSMUSG00000006056	0.4445	-	Calcoco2	protein_coding	NA	NA	-0.584963	3.16993	0.000633012	0	3.32193	2.80735	0	0.000712138	0.000474759
chr11	96068852	96075670	ENSMUSG00000006057	0.4823	-	Atp5g1	protein_coding	0.0627937	0.407907	3.2167	11.0196	0.304341	14.179	14.2321	14.2954	2.7203	2.82238	2.94896
chr11	96034885	96047430	ENSMUSG00000006058	0.4502	+	Snf8	protein_coding	0.469006	0.815186	1.31689	10.764	0.138541	12.3078	11.8277	12.0674	0.404065	0.289677	0.342049
chr7	30224131	30232272	ENSMUSG00000006095	0.4959	-	Tbcb	protein_coding	0.364411	0.764597	1.5134	10.9099	0.236212	12.3731	12.4901	12.4041	0.651517	0.706547	0.665643
chr11	75630988	75648871	ENSMUSG00000006127	0.4904	+	Inpp5k	protein_coding	0.110273	0.520159	-2.04099	11.7022	0.186266	9.64746	9.70217	9.633	0.0447911	0.0465246	0.0443438
chr16	17451987	17486255	ENSMUSG00000006134	0.4284	+	Crkl	protein_coding	0.651923	0.897519	-0.625604	9.02791	0.0152037	7.56986	8.89482	8.44708	0.00551535	0.0138613	0.0101552
chr5	136054492	136064326	ENSMUSG00000006143	0.5035	+	Upk3bl	protein_coding	0.58129	0.868247	2.8413	1	0.000101688	4.70044	2.32193	3.58496	0.0025422	0.000406752	0.00111857
chr7	4460674	4480487	ENSMUSG00000006154	0.5056	+	Eps8l1	protein_coding	0.00584718	0.0995253	-5.44078	8.37938	0.0167567	2.32193	3.45943	2.80735	0.000201888	0.000504719	0.000302831
chr11	45852051	45910625	ENSMUSG00000006169	0.4284	+	Clint1	protein_coding	0.75539	0.935586	-0.400181	11.0389	0.0359033	9.73302	10.9873	10.8933	0.0145116	0.0346399	0.0324547
chr13	22002176	22009742	ENSMUSG00000006179	0.4932	-	Prss16	protein_coding	NA	NA	1.8413	2	0.000396511	4.08746	3.70044	3.70044	0.00211472	0.00158604	0.00158604
chr13	29191746	29855674	ENSMUSG00000006191	0.4189	-	Cdkal1	protein_coding	0.270158	0.703312	-1.71099	9.03892	0.000790748	7.53138	7.55459	6.76818	0.000277138	0.000281657	0.000162668
chrX	37826910	37829857	ENSMUSG00000006200	0.4925	+	Rhox6	protein_coding	NA	NA	0.222392	1	0.000339328	1.58496	1.58496	0	0.000678656	0.000678656	0
chr7	131174402	131306451	ENSMUSG00000006204	0.4394	+	5430419D17Rik	protein_coding	NA	NA	0	0	NA	0	0	0	NA	NA	NA
chr7	130936111	130985660	ENSMUSG00000006205	0.4847	+	Htra1	protein_coding	NA	NA	0	0	NA	0	0	0	NA	NA	NA
chr4	141444654	141467930	ENSMUSG00000006215	0.5348	+	Zbtb17	protein_coding	0.417954	0.790534	1.59936	9.71768	0.0361316	11.6119	11.3123	10.952	0.13443	0.109211	0.0850662
chr4	141404353	141416014	ENSMUSG00000006216	0.5359	-	Clcnkb	protein_coding	NA	NA	-0.169925	1.58496	0.000171512	1.58496	1	1.58496	0.000171512	8.57559e-05	0.000171512
chr4	141368220	141384175	ENSMUSG00000006218	0.533	+	Fam131c	protein_coding	0.214192	0.661849	4.44478	2.58496	0.000313381	8.04439	6.10852	5.88264	0.0164839	0.00426199	0.00363522
chr4	141576062	141606096	ENSMUSG00000006219	0.5076	-	Fblim1	protein_coding	0.37522	0.770839	1.76387	9.40939	0.0226077	11.6087	10.5127	11.1948	0.103949	0.0486116	0.0780116
chr4	141420779	141425311	ENSMUSG00000006221	0.578	+	Hspb7	protein_coding	NA	NA	-0.796467	3.45943	0.00220653	3	2.32193	2.58496	0.00154457	0.000882613	0.00110327
chr9	21958897	21963506	ENSMUSG00000006235	0.5573	-	Epor	protein_coding	0.535208	0.846093	2.92283	3	0.00151877	7.33985	2	4	0.0349317	0.0006509	0.0032545
chr9	21927471	21935872	ENSMUSG00000006241	0.5011	+	Ccdc159	protein_coding	0.0732097	0.438584	6.02089	2.32193	0.000476134	9.37504	7.10852	7.42626	0.0789192	0.0163076	0.0203547
chr5	88720855	88764220	ENSMUSG00000006262	0.3953	+	Mob1b	protein_coding	0.353343	0.756055	-1.52056	8.84549	0.0105846	6.70044	8.10852	6.65821	0.00237519	0.00634152	0.00230601
chr6	83742990	83758855	ENSMUSG00000006269	0.5292	+	Atp6v1b1	protein_coding	NA	NA	1.73697	1.58496	0.000126064	4.08746	2	3.16993	0.00100851	0.000189095	0.000504255
chr19	59166187	59170056	ENSMUSG00000006270	0.5752	-	Vax1	protein_coding	NA	NA	0.736966	0	0	0	0	1.58496	0	0	0.000516929
chr8	69088646	69113711	ENSMUSG00000006273	0.4153	+	Atp6v1b2	protein_coding	0.459079	0.810441	1.24156	11.4778	0.113744	12.395	13.3842	12.0199	0.214841	0.426531	0.165649
chr8	72340999	72421460	ENSMUSG00000006276	0.4821	-	Eps15l1	protein_coding	0.930823	1	0.382886	10.8525	0.0229676	11.4393	10.891	11.3202	0.0345012	0.0235891	0.0317669
chr14	50824062	50870560	ENSMUSG00000006281	0.4639	-	Tep1	protein_coding	0.00580026	0.0989878	-3.34318	13.2521	0.209794	9.94544	9.39232	10.2597	0.0211837	0.0144307	0.0263452
chr14	50765415	50785518	ENSMUSG00000006288	0.4451	-	Ttc5	protein_coding	0.911105	1	0.480484	10.6821	0.0816794	11.5013	10.8345	11.0715	0.144158	0.0907825	0.106999
chr14	50906478	50924893	ENSMUSG00000006289	0.4504	-	Osgep	protein_coding	0.268429	0.703063	1.95201	9.21917	0.0323106	10.8106	11.3049	11.3399	0.0974749	0.137334	0.140701
chr1	74279840	74284738	ENSMUSG00000006299	0.5407	-	Aamp	protein_coding	0.0988187	0.498536	3.0277	11.3685	0.539608	14.8724	14.1319	14.031	6.12352	3.66497	3.41752
chr1	74288247	74305622	ENSMUSG00000006301	0.5134	-	Tmbim1	protein_coding	NA	NA	0	0	NA	0	0	0	NA	NA	NA
chr1	74236084	74268209	ENSMUSG00000006304	0.4447	+	Arpc2	protein_coding	0.6973	0.917092	-0.477832	13.0746	0.268514	11.7112	13.0624	12.705	0.104342	0.266241	0.207813
chr7	30568858	30588726	ENSMUSG00000006307	0.546	-	Kmt2b	protein_coding	0.635508	0.889292	-0.405705	10.9432	0.0990538	10.7151	10.5421	10.3298	0.0845581	0.074995	0.0647272
chr7	30589681	30598909	ENSMUSG00000006310	0.4941	-	Zbtb32	protein_coding	1.35585e-06	0.000146406	-7.35743	11.9819	0.438231	4.58496	5.24793	3.58496	0.00249241	0.00400954	0.00119202
chr7	30633616	30635852	ENSMUSG00000006311	0.5624	-	Etv2	protein_coding	0.771957	0.941202	2.54432	1	0.000447227	4.85798	1.58496	1.58496	0.0125224	0.000894454	0.000894454
chr7	30603092	30612847	ENSMUSG00000006313	0.5056	-	Upk1a	protein_coding	0.463021	0.812404	-1.25054	4.52356	0.00225525	2.32193	4.32193	2	0.000410046	0.00194772	0.000307535
chr7	30727701	30729540	ENSMUSG00000006315	0.5435	-	Tmem147	protein_coding	0.432139	0.796097	1.68983	8.61471	0.212616	10.2726	10.6184	9.94398	0.672104	0.854269	0.535073
chr7	3703993	3706897	ENSMUSG00000006333	0.4878	+	Rps9	protein_coding	0.859357	0.977998	0.545341	15.2445	13.3678	15.7608	15.7994	15.809	19.1191	19.6374	19.7693
chr7	3620324	3629929	ENSMUSG00000006335	0.4844	-	Tfpt	protein_coding	0.610576	0.88006	0.999054	10.3117	0.132223	11.2656	11.5265	11.1092	0.256221	0.307028	0.22988
chr10	75636619	75644008	ENSMUSG00000006342	0.5624	-	Susd2	protein_coding	0.768646	0.940041	1.98793	3.32193	0.00121803	6.67243	2.80735	3.32193	0.013669	0.000812018	0.00121803
chr10	75589340	75617200	ENSMUSG00000006344	0.4745	+	Ggt5	protein_coding	0.370845	0.767937	-1.30023	5.78136	0.00193826	5.12928	3.32193	4.45943	0.00122039	0.000323044	0.000753769
chr10	75561604	75586200	ENSMUSG00000006345	0.5078	+	Ggt1	protein_coding	0.274394	0.706435	3.25902	4.64386	0.000975768	5.67243	9.02237	7.19967	0.00203285	0.021101	0.00593592
chr12	113140236	113145506	ENSMUSG00000006356	0.5866	+	Crip2	protein_coding	0.0399035	0.321541	4.05481	8.52356	0.0696395	13.6132	11.643	11.3548	2.37761	0.606641	0.496774
chr12	113146316	113153879	ENSMUSG00000006360	0.55	+	Crip1	protein_coding	0.000440258	0.0159481	-3.83919	14.533	3.13434	11.6398	9.68299	9.90087	0.42179	0.108555	0.126273
chr8	122625141	122699109	ENSMUSG00000006362	0.5379	-	Cbfa2t3	protein_coding	NA	NA	0	0	NA	0	0	0	NA	NA	NA
chr15	85205949	85286535	ENSMUSG00000006369	0.5036	+	Fbln1	protein_coding	0.00618198	0.103663	5.54982	5.85798	0.000707319	11.0444	11.4205	11.6874	0.0261956	0.0340009	0.0409128
chrX	36598206	36606079	ENSMUSG00000006373	0.4354	+	Pgrmc1	protein_coding	0.282797	0.710155	1.79675	9.62022	0.0998349	10.4707	12.1309	11.1668	0.180109	0.569541	0.291884
chr15	79030874	79043558	ENSMUSG00000006378	0.5455	+	Gcat	protein_coding	0.0251871	0.252661	4.18957	7.70044	0.0163198	11.9766	11.941	11.7415	0.317644	0.309918	0.269868
chr4	94739289	94874976	ENSMUSG00000006386	0.4115	+	Tek	protein_coding	NA	NA	-0.67423	4.64386	0.000176878	4.08746	3.80735	4	0.000117918	9.58087e-05	0.000110549
chr4	118442415	118457513	ENSMUSG00000006389	0.4809	-	Mpl	protein_coding	0.106675	0.513913	-3.16993	4.90689	0.00192078	2.32193	1	1.58496	0.000264936	6.62339e-05	0.000132468
chr4	118428093	118432953	ENSMUSG00000006390	0.5421	+	Elovl1	protein_coding	0.811889	0.955575	0.568171	10.8781	0.387037	11.4873	11.4226	11.4278	0.590535	0.564609	0.566667
chr4	118409337	118415782	ENSMUSG00000006392	0.4899	+	Med8	protein_coding	0.9487	1	0.296509	10.4717	0.220171	10.6303	10.8439	10.821	0.245772	0.285027	0.280528
chr4	118359990	118362744	ENSMUSG00000006395	0.5637	+	Hyi	polymorphic_pseudogene	0.128263	0.549592	-2.33926	9.84706	0.33406	8.12412	6.2854	7.56224	0.100944	0.0279593	0.0682643
chr4	118432901	118437352	ENSMUSG00000006398	0.5097	-	Cdc20	protein_coding	0.0105408	0.148311	4.71092	7.25739	0.0341496	11.2952	12.0684	12.3479	0.564368	0.964727	1.17097
chr1	171250421	171260637	ENSMUSG00000006403	0.5197	+	Adamts4	protein_coding	0.0486801	0.355722	6.25046	2.32193	0.000391543	9.04439	7.77479	8.62571	0.0515857	0.0213391	0.038567
chr1	171370099	171388598	ENSMUSG00000006411	0.5137	+	Nectin4	protein_coding	0.0609567	0.401357	-3.05404	9.68825	0.0445429	7.09803	7.11894	4.45943	0.00735175	0.00745986	0.0011352
chr1	171345670	171359254	ENSMUSG00000006412	0.4492	+	Pfdn2	protein_coding	0.142807	0.570891	2.41037	9.63118	0.0583039	11.4988	12.3606	12.1338	0.212971	0.387073	0.330757
chr2	167492645	167516173	ENSMUSG00000006418	0.4952	+	Rnf114	protein_coding	0.856197	0.976462	0.598001	11.4838	0.121685	12.5085	11.8944	11.719	0.24762	0.161765	0.143234
chrX	36823737	36874111	ENSMUSG00000006423	0.4304	-	C330007P06Rik	protein_coding	0.691097	0.914326	-0.642073	9.35975	0.0130226	7	9.09803	9.19722	0.00252114	0.0108588	0.011633
chr19	47178820	47259440	ENSMUSG00000006435	0.5056	+	Neurl1a	protein_coding	0.51771	0.838595	1.66091	7.79442	0.00274126	9.31288	9.80574	9.16742	0.00787646	0.0110891	0.00711982
chr4	148591503	148594993	ENSMUSG00000006442	0.5858	+	Srm	protein_coding	0.0212743	0.230455	3.97359	9.88264	0.270201	13.5811	13.5142	14.3258	3.51117	3.35215	5.88367
chr4	141301240	141329384	ENSMUSG00000006445	0.5389	+	Epha2	protein_coding	0.302374	0.723289	1.77497	11.1886	0.0828951	13.1881	12.8905	12.7807	0.33158	0.269756	0.25
chr19	4800569	4811634	ENSMUSG00000006456	0.4728	-	Rbm14	protein_coding	NA	NA	0	0	NA	0	0	0	NA	NA	NA
chr19	4861223	4877909	ENSMUSG00000006457	0.507	-	Actn3	protein_coding	0.0357942	0.30122	6.97855	1.58496	0.000119861	9.54882	6.67243	8.14975	0.044828	0.00605298	0.0169603
chr2	167691177	167729172	ENSMUSG00000006462	0.5286	+	A530013C23Rik	lincRNA	0.500673	0.83295	-0.921672	7.86419	0.00610607	7.11894	6.91886	6.76818	0.00363206	0.00315831	0.00284248
chr19	4878668	4885397	ENSMUSG00000006463	0.5059	+	Zdhhc24	protein_coding	0.590423	0.872584	-0.544787	9.23362	0.0893149	9.01402	8.54303	8.44294	0.076683	0.0552831	0.0515678
chr19	4886898	4906627	ENSMUSG00000006464	0.4907	-	Bbs1	protein_coding	1	1	0.251539	7.19967	0.00740027	7.87036	6.98868	7.35755	0.01181	0.00638654	0.00826195
chr2	25228898	25234364	ENSMUSG00000006469	0.5544	-	Slc34a3	protein_coding	NA	NA	0.736966	1	0.000182949	1.58496	2	1.58496	0.000365898	0.000548847	0.000365898
chr2	25244821	25256022	ENSMUSG00000006471	0.5257	-	Ndor1	protein_coding	1	1	0.116085	10.6821	0.146594	11.1072	10.7262	10.4939	0.196857	0.151147	0.128649
chr2	25054355	25062881	ENSMUSG00000006476	0.573	+	Nsmf	protein_coding	0.225129	0.671069	2.24622	9.86882	0.109547	12.6935	11.3608	11.9851	0.7768	0.308351	0.475369
chr13	27633380	27642474	ENSMUSG00000006488	0.347	-	Prl7a1	protein_coding	NA	NA	0.222392	1	0.000109963	1.58496	1.58496	0	0.000219925	0.000219925	0
chr13	27558009	27564604	ENSMUSG00000006490	0.3346	-	Prl8a9	protein_coding	NA	NA	-0.263034	1	0.00015163	0	1	1	0	0.00015163	0.00015163
chr2	71873224	71903858	ENSMUSG00000006494	0.4358	+	Pdk1	protein_coding	0.46289	0.812404	1.44195	8.90087	0.0155709	9.96867	10.3565	10.6284	0.0326761	0.0427629	0.051642
chr10	79854427	79864771	ENSMUSG00000006498	0.5585	+	Ptbp1	protein_coding	0.0415029	0.326799	3.56525	9.02791	0.0503674	12.5613	12.8506	12.3183	0.584203	0.71394	0.493619
chr8	122433601	122443422	ENSMUSG00000006517	0.5417	-	Mvd	protein_coding	NA	NA	0	0	NA	0	0	0	NA	NA	NA
chr8	122424776	122432930	ENSMUSG00000006519	0.5318	-	Cyba	protein_coding	NA	NA	0	0	NA	0	0	0	NA	NA	NA
chr14	30908573	30923760	ENSMUSG00000006522	0.497	-	Itih3	protein_coding	0.560027	0.858187	2.78427	1.58496	0.000131692	5.67243	2	2.80735	0.00329229	0.000197537	0.000395075
chr14	30825590	30876986	ENSMUSG00000006526	0.4775	+	Tmem110	protein_coding	0.874963	0.986844	0.638738	9.75822	0.0168301	10.8781	9.60177	10.4367	0.0365982	0.0150985	0.0269476
chr14	30714849	30822713	ENSMUSG00000006527	0.4039	+	Sfmbt1	protein_coding	0.359238	0.761176	-1.53879	8.52748	0.0034117	6.70044	6.98868	7.22882	0.000954906	0.00116814	0.00138137
chr14	30929180	30943289	ENSMUSG00000006529	0.5086	-	Itih1	protein_coding	NA	NA	-1.26303	3	0.000496137	2.32193	0	2	0.000283507	0	0.00021263
chr1	74945315	74951672	ENSMUSG00000006538	0.5937	-	Ihh	protein_coding	NA	NA	0.817136	2.80735	0.000943841	3.70044	4.08746	2.80735	0.00188768	0.00251691	0.000943841
chr1	74738922	74749221	ENSMUSG00000006542	0.4943	-	Prkag3	protein_coding	0.0381783	0.31266	-3.69842	8.89482	0.046121	5.61471	5.2854	4.45943	0.00466065	0.00368968	0.00203903
chr1	74889934	74893143	ENSMUSG00000006546	0.5321	-	Cryba2	protein_coding	NA	NA	0	1	0.000311624	1.58496	1	0	0.000623247	0.000311624	0
chr8	21992785	22060305	ENSMUSG00000006567	0.4704	-	Atp7b	protein_coding	0.411958	0.78864	2.92283	4	0.000222156	7.2384	7.49985	5	0.00222156	0.00266588	0.000459123
chr8	21839926	21843482	ENSMUSG00000006570	0.4259	+	Defb2	protein_coding	NA	NA	0	1	0.000281215	1.58496	0	1	0.00056243	0	0.000281215
chr11	102348824	102366203	ENSMUSG00000006574	0.5372	-	Slc4a1	protein_coding	1.54802e-06	0.000165054	-8.50561	11.2426	0.139364	2.58496	2.80735	2.80735	0.000287704	0.000345244	0.000345244
chr11	102393403	102402555	ENSMUSG00000006575	0.5573	+	Rundc3a	protein_coding	0.402428	0.78446	2.53605	6.49185	0.00972465	9.61839	8.74819	8.45121	0.0857736	0.046875	0.0381337
chr1	75546266	75562172	ENSMUSG00000006576	0.5579	+	Slc4a3	protein_coding	0.057792	0.390338	5.34391	4.24793	0.00113165	10.5699	8.04439	9.05257	0.0954986	0.0165346	0.0333208
chr8	122568015	122573554	ENSMUSG00000006585	0.5542	+	Cdt1	protein_coding	NA	NA	0	0	NA	0	0	0	NA	NA	NA
chr4	13743436	13893649	ENSMUSG00000006586	0.4063	+	Runx1t1	protein_coding	0.126612	0.547286	-2.52838	7.81378	0.00149122	6.02237	4.70044	4.70044	0.000426062	0.00016643	0.00016643
chr8	122454208	122460733	ENSMUSG00000006587	0.5389	-	Snai3	protein_coding	NA	NA	0	0	NA	0	0	0	NA	NA	NA
chr8	122574635	122576909	ENSMUSG00000006589	0.5714	-	Aprt	protein_coding	NA	NA	0	0	NA	0	0	0	NA	NA	NA
chr7	46796103	46823800	ENSMUSG00000006599	0.4085	+	Gtf2h1	protein_coding	1	1	-0.074528	9.58496	0.0276925	7.53138	10.5353	9.01959	0.00664332	0.0535437	0.0187024
chr13	23702034	23710854	ENSMUSG00000006611	0.4697	-	Hfe	protein_coding	0.208634	0.657289	-1.8953	9.65464	0.0912698	8.11374	7.70044	7.36632	0.0312925	0.0234694	0.0185941
chr5	30950066	30955091	ENSMUSG00000006638	0.4956	+	Abhd1	processed_transcript	NA	NA	-0.432959	3.16993	0.00159204	3.58496	1.58496	2.32193	0.00218905	0.00039801	0.00079602
chr5	31036036	31048924	ENSMUSG00000006641	0.5066	-	Slc5a6	protein_coding	0.672826	0.906168	1.24763	7.40939	0.013113	7.80735	9.23122	8.59246	0.0173029	0.0465549	0.0298727
chr5	30968662	30977018	ENSMUSG00000006642	0.506	+	Tcf23	protein_coding	0.588517	0.87163	0.105709	8.41785	0.040809	9.94251	6.49185	4.90689	0.11764	0.010651	0.00347056
chr7	30458315	30487223	ENSMUSG00000006649	0.4947	+	Nphs1	protein_coding	1	1	0.0967664	7.62205	0.00678013	6.39232	8.24317	7.93664	0.00287118	0.0104469	0.00844057
chr7	30434982	30445535	ENSMUSG00000006651	0.5361	-	Aplp1	protein_coding	0.000532962	0.0178706	8.33945	3.45943	0.000947598	13.2812	7.37504	9.14975	0.943239	0.0156354	0.0537288
chr9	108516806	108560163	ENSMUSG00000006673	0.4234	+	Qrich1	protein_coding	0.41346	0.789421	-1.12762	10.4969	0.0333049	9.06878	9.29692	9.67596	0.0123625	0.0144844	0.0188436
chr9	108578862	108597667	ENSMUSG00000006675	0.5043	-	P4htm	protein_coding	0.517004	0.83821	-1.09192	6.33985	0.00425419	4.70044	5.08746	5.75489	0.00132943	0.00175485	0.0028184
chr9	108490602	108502337	ENSMUSG00000006676	0.5477	+	Usp19	protein_coding	0.597149	0.873918	1.10253	11.4808	0.24346	13.0661	12.2732	12.2541	0.73072	0.42173	0.416191
chrX	93304767	93632155	ENSMUSG00000006678	0.3761	-	Pola1	protein_coding	0.403196	0.784843	-1.37084	7.81378	0.000684203	6.12928	6.76818	6.35755	0.000210759	0.000329884	0.000247413
chr4	137319696	137357720	ENSMUSG00000006699	0.4105	-	Cdc42	protein_coding	0.0775666	0.450938	-2.10318	13.0728	0.226567	10.9535	10.5157	11.327	0.052125	0.0384757	0.0675363
chr17	31564749	31607684	ENSMUSG00000006705	0.4806	+	Pknox1	protein_coding	0.42856	0.794638	-1.09192	9.61287	0.0182136	8.57365	8.47168	8.5157	0.00885059	0.00824502	0.00850122
chr13	24845135	24901270	ENSMUSG00000006711	0.4508	+	D130043K22Rik	protein_coding	0.613018	0.881318	-0.819428	4.32193	0.00033847	3	3.16993	4.08746	0.000124699	0.000142514	0.000285027
chr13	24751845	24761923	ENSMUSG00000006715	0.4317	-	Gmnn	protein_coding	0.691337	0.914461	1.0945	8.3443	0.0321492	9.27146	9.64386	9.37504	0.0612225	0.0792816	0.0657869
chr13	24817948	24831517	ENSMUSG00000006717	0.4348	-	Acot13	protein_coding	0.767674	0.939549	0.782702	8.0607	0.0196035	6.91886	9.47168	9.0954	0.00884369	0.0522515	0.0402388
chr13	21945094	21960779	ENSMUSG00000006720	0.4178	+	Zfp184	protein_coding	1	1	0.485427	4.32193	0.00121135	5.24793	5.08746	3.58496	0.00235894	0.00210392	0.000701307
chr10	127048250	127053006	ENSMUSG00000006724	0.5329	+	Cyp27b1	protein_coding	NA	NA	3.22239	0	0	3.58496	3.58496	2	0.00231287	0.00231287	0.000630782
chr10	127063534	127067920	ENSMUSG00000006728	0.5165	+	Cdk4	protein_coding	0.0594393	0.395503	3.35198	11.0587	0.486092	14.4837	14.4865	14.2491	5.22321	5.23347	4.43935
chr10	127165156	127172340	ENSMUSG00000006731	0.5569	+	B4galnt1	protein_coding	0.0548404	0.3787	-2.06423	12.4163	0.760718	11.2046	9.21917	9.91439	0.328369	0.0828229	0.134187
chr10	127041414	127046365	ENSMUSG00000006732	0.5283	+	Mettl1	protein_coding	0.943553	1	0.391872	9.14211	0.113916	9.07146	10.0728	9.2503	0.108463	0.21733	0.122803
chr10	127067317	127070261	ENSMUSG00000006736	0.4968	-	Tspan31	protein_coding	0.307813	0.727066	1.9785	9.26209	0.20822	11.5299	11.204	10.9241	1.00408	0.800951	0.659647
chr18	6201002	6242174	ENSMUSG00000006740	0.3871	-	Kif5b	protein_coding	0.0294732	0.273187	-3.32785	10.9908	0.0494025	7.07682	8.33539	7.22882	0.00325464	0.00782085	0.00361896
chr7	46686108	46710680	ENSMUSG00000006763	0.4556	-	Saal1	protein_coding	0.367211	0.765534	1.7906	8.9629	0.020267	10.749	11.0049	10.4543	0.0699984	0.0835911	0.0570568
chr10	115078641	115185022	ENSMUSG00000006764	0.4328	-	Tph2	protein_coding	NA	NA	-1.07039	4.39232	0.000188003	3.58496	3.16993	3.16993	0.000103402	7.52014e-05	7.52014e-05
chr11	99477974	99493137	ENSMUSG00000006777	0.4548	-	Krt23	protein_coding	0.127343	0.548368	5.18543	2.58496	0.00032975	8.53528	7.06609	7.22882	0.0244015	0.00877135	0.00982655
chr11	100574904	100591729	ENSMUSG00000006782	0.5049	+	Cnp	protein_coding	0.0691912	0.427676	-2.05111	12.7674	0.414324	11.2174	9.71425	10.8345	0.141456	0.0498663	0.10847
chr11	100545607	100572568	ENSMUSG00000006784	0.499	+	Ttc25	protein_coding	0.0544495	0.376922	-3.43296	8.75489	0.0159861	5.75489	5.08746	5	0.0019658	0.00122399	0.00114981
chr2	166073089	166155663	ENSMUSG00000006800	0.5254	-	Sulf2	protein_coding	0.712554	0.923471	1.82012	7.22882	0.00180444	10.2784	8.02237	6.44294	0.0150289	0.00313658	0.00104149
chr17	13007839	13018119	ENSMUSG00000006818	0.4286	+	Sod2	protein_coding	0.161321	0.597703	2.31936	10.4737	0.13823	12.7938	12.7532	12.8311	0.690661	0.671498	0.708755
chr18	36735068	36742391	ENSMUSG00000006850	0.487	+	Tmco6	protein_coding	1	1	0.326088	9.05257	0.0723747	9.89178	8.91886	9.13699	0.129592	0.0659566	0.0767445
chr6	83543211	83572729	ENSMUSG00000006906	0.461	-	Stambp	protein_coding	0.812559	0.955581	-0.112508	8.61102	0.0132123	8.31741	8.5812	8.5812	0.0107731	0.0129413	0.0129413
chr11	101191115	101226463	ENSMUSG00000006920	0.4563	-	Ezh1	protein_coding	0.0887873	0.479825	-2.43161	10.9114	0.0544585	8.49985	8.60733	8.31741	0.0102127	0.0110049	0.00899627
chr11	100347327	100356128	ENSMUSG00000006930	0.5583	-	Hap1	protein_coding	0.646963	0.895575	2.3556	5.58496	0.0053403	9.33316	4.39232	6.14975	0.0731735	0.00227247	0.00795364
chr11	100408456	100414836	ENSMUSG00000006931	0.5487	-	P3h4	protein_coding	0.000770279	0.022937	7.12285	5.24793	0.00579937	13.1357	11.6466	11.8467	1.4105	0.502351	0.577116
chr9	120929216	120960507	ENSMUSG00000006932	0.4634	+	Ctnnb1	protein_coding	0.190032	0.636887	2.14847	9.72792	0.0270685	11.0105	12.5885	11.5779	0.0658975	0.196798	0.0976639
chr9	120492232	120495330	ENSMUSG00000006941	0.5611	+	Eif1b	protein_coding	0.452122	0.806993	-1.17268	9.8392	0.295352	7.6865	9.11894	8.83605	0.0661717	0.179148	0.147192
chr7	43881160	43885804	ENSMUSG00000006948	0.5313	+	Klk4	protein_coding	NA	NA	-2.07039	2.80735	0.00129199	0	1	1	0	0.000215332	0.000215332
chr16	20733127	20742384	ENSMUSG00000006958	0.5416	+	Chrd	protein_coding	0.197373	0.645966	4.50515	3	0.000756185	8.49185	6.40939	6.64386	0.0387815	0.00907421	0.0106946
chr16	20651652	20663414	ENSMUSG00000006998	0.4542	+	Psmd2	protein_coding	0.0626612	0.407396	3.11385	11.163	0.194865	13.7353	14.446	14.5261	1.15941	1.89755	2.00578
chr17	24685092	24689955	ENSMUSG00000007021	0.5374	-	Syngr3	protein_coding	0.722447	0.925137	1.90689	4	0.00308452	6.96578	4.58496	4.9542	0.0254987	0.00472959	0.00616903
chr17	35000987	35016322	ENSMUSG00000007029	0.5396	+	Vars	protein_coding	0.427997	0.794309	1.60626	13.1131	0.577698	15.3054	14.0575	14.5132	2.6405	1.11177	1.52475
chr17	35016579	35026741	ENSMUSG00000007030	0.5465	+	Vwa7	protein_coding	0.324933	0.73809	-1.46632	6.12928	0.00679	5.24793	4.39232	4.08746	0.00364102	0.00196812	0.00157449
chr17	34972703	34979285	ENSMUSG00000007033	0.4828	+	Hspa1l	protein_coding	NA	NA	0.222392	1	0.00015193	1.58496	0	1.58496	0.000303859	0	0.000303859
chr17	34914466	34930436	ENSMUSG00000007034	0.5027	+	Slc44a4	protein_coding	0.531075	0.844588	-0.545434	4.16993	0.0010645	4.58496	2.58496	2.80735	0.0014402	0.000313087	0.000375704
chr17	35028605	35046745	ENSMUSG00000007035	0.4881	-	Msh5	protein_coding	0.401781	0.784361	-1.13186	7.54689	0.0102536	6.96578	6.2854	5.72792	0.00683572	0.00424476	0.00286659
chr17	35089263	35102987	ENSMUSG00000007036	0.5487	+	Abhd16a	protein_coding	0.855231	0.975951	0.688155	11.2917	0.1826	12.6874	10.9491	11.7916	0.480545	0.143981	0.258234
chr17	34931253	34935953	ENSMUSG00000007038	0.5414	+	Neu1	protein_coding	1	1	0.179907	11.4543	0.596809	11.7465	11.611	11.5372	0.730851	0.665319	0.632128
chr17	35059035	35062095	ENSMUSG00000007039	0.5779	+	Ddah2	protein_coding	0.028296	0.267691	4.31053	7.87652	0.0764706	13.1282	10.1202	11.9377	2.92549	0.363399	1.2817
chr17	35049966	35058749	ENSMUSG00000007041	0.4954	+	Clic1	protein_coding	0.539823	0.848394	1.29355	13.5121	1.33007	15.3132	14.1985	14.6883	4.63543	2.1405	3.00581
chr17	34981862	34985891	ENSMUSG00000007050	0.4784	+	Lsm2	protein_coding	0.123241	0.54157	2.86427	8.41785	0.0846364	11.3493	11.0478	11.4226	0.647307	0.525192	0.681062
chr5	110286306	110337474	ENSMUSG00000007080	0.4446	+	Pole	protein_coding	0.237071	0.682122	2.31436	8.25739	0.00596076	10.4305	10.4136	10.8313	0.0269504	0.0266377	0.0355886
chr1	172271709	172298064	ENSMUSG00000007097	0.4967	-	Atp1a2	protein_coding	NA	NA	0	0	NA	0	0	0	NA	NA	NA
chr1	172223513	172258414	ENSMUSG00000007107	0.4525	-	Atp1a4	protein_coding	NA	NA	-1.32193	3.32193	0.000257872	1.58496	2	2.32193	5.73049e-05	8.59574e-05	0.00011461
chr1	172209894	172219868	ENSMUSG00000007122	0.4955	-	Casq1	protein_coding	NA	NA	2.54432	1	0.000100261	4.08746	2.32193	3.70044	0.00160417	0.000401043	0.00120313
chr5	135023482	135051100	ENSMUSG00000007207	0.5187	+	Stx1a	protein_coding	0.392598	0.779212	2.45207	6.96578	0.00448983	10.196	8.33092	9.12153	0.0424361	0.0116229	0.0201318
chr7	16721929	16726132	ENSMUSG00000007209	0.5162	+	Ceacam9	protein_coding	NA	NA	0.415037	1.58496	0.000475851	2.58496	1	2	0.00118963	0.000237925	0.000713776
chr6	48602063	48623227	ENSMUSG00000007216	0.486	+	Zfp775	protein_coding	NA	NA	1.87447	0	0	0	0	3.16993	0	0	0.000378
chr7	109798676	109865679	ENSMUSG00000007279	0.4618	-	Scube2	protein_coding	0.313505	0.729922	-1.77761	5	0.000462666	3.70044	2.58496	3.16993	0.000179096	7.46235e-05	0.000119398
chr19	6053630	6057751	ENSMUSG00000007338	0.474	-	Mrpl49	protein_coding	0.128598	0.549637	2.6296	9.46964	0.171803	12.1507	12.0624	12.0831	1.10313	1.03761	1.05266
chr3	103102604	103169769	ENSMUSG00000007379	0.4396	+	Dennd2c	protein_coding	0.09702	0.494819	-3.20615	8.50383	0.00538971	4.70044	3.90689	6.26679	0.000372218	0.000208442	0.00113154
chr12	111574510	111656227	ENSMUSG00000007411	0.4249	+	Mark3	protein_coding	0.883226	0.992728	-0.177255	10.1163	0.0135712	8.76818	10.2866	10.2992	0.00532325	0.0152722	0.0154068
chr5	3632932	3657185	ENSMUSG00000007415	0.4271	-	Gatad1	protein_coding	0.727279	0.925985	0.578211	10.2167	0.0490249	9.93517	10.851	11.29	0.0403249	0.0761143	0.103204
chr18	37005203	37187657	ENSMUSG00000007440	0.3982	+	Pcdha11	protein_coding	NA	NA	0	0	NA	0	0	0	NA	NA	NA
chr5	87969459	87972870	ENSMUSG00000007457	0.3787	+	2310003L06Rik	protein_coding	NA	NA	0	0	NA	0	0	0	NA	NA	NA
chr6	122308720	122317680	ENSMUSG00000007458	0.437	+	M6pr	protein_coding	1	1	0.0477537	11.8277	0.40558	11.1137	12.3024	11.9676	0.24721	0.563616	0.446875
chr2	30237715	30263790	ENSMUSG00000007476	0.5164	+	Lrrc8a	protein_coding	NA	NA	3.11548	0	0	0	3.32193	3.90689	0	0.000345158	0.000536913
chr18	68337603	68339711	ENSMUSG00000007480	0.468	+	Mc5r	protein_coding	NA	NA	1.58496	0	0	0	2.80735	0	0	0.0028463	0
chr17	20945311	20965916	ENSMUSG00000007564	0.447	+	Ppp2r1a	protein_coding	0.175141	0.617027	2.26483	11.4362	0.134433	13.7994	13.5057	13.7797	0.691871	0.564426	0.682504
chr17	28313530	28326568	ENSMUSG00000007570	0.5201	+	Fance	protein_coding	0.623994	0.885533	1.23517	9.56033	0.057831	11.3821	10.3945	10.363	0.204633	0.10316	0.100936
chr14	55679083	55681817	ENSMUSG00000007589	0.5104	-	Tinf2	protein_coding	0.492473	0.829157	1.4339	8.70736	0.152524	9.90087	10.0688	10.4073	0.349305	0.392465	0.496342
chr14	55650182	55652539	ENSMUSG00000007591	0.5017	+	Tssk4	protein_coding	1	1	0.602665	3.16993	0.00339415	3.58496	4.32193	3.16993	0.00466695	0.00806109	0.00339415
chr8	70083457	70090862	ENSMUSG00000007594	0.5456	+	Hapln4	protein_coding	0.199003	0.647621	4.61716	3	0.000945307	8.70736	5.24793	7.05528	0.0563133	0.00499662	0.0178258
chr17	56764751	56770092	ENSMUSG00000007603	0.5644	+	Dus3l	protein_coding	0.442353	0.801426	1.49002	10.3421	0.242838	12.245	11.5665	11.5751	0.908631	0.567684	0.571054
chr8	71488103	71499583	ENSMUSG00000007610	0.5418	+	Gtpbp3	protein_coding	0.33644	0.745106	1.92014	9.06878	0.0466899	11.2923	10.8242	10.7944	0.21838	0.15784	0.154617
chr4	47353222	47414931	ENSMUSG00000007613	0.3896	+	Tgfbr1	protein_coding	0.269308	0.703239	-1.62911	8.51175	0.00589865	7.45943	6.94251	5.78136	0.00283589	0.00197702	0.000875075
chr13	93303757	93404129	ENSMUSG00000007617	0.3792	+	Homer1	protein_coding	0.0774886	0.450657	-3.26534	8.96578	0.00497151	5.12928	6.12928	5.67243	0.00033874	0.000687443	0.000498147
chr11	87376645	87404954	ENSMUSG00000007646	0.4194	-	Rad51c	protein_coding	0.637719	0.890451	1.5119	5.49185	0.00155428	6.47573	6.16993	7.80735	0.00310855	0.00250804	0.00787735
chr11	42419757	42629028	ENSMUSG00000007653	0.3699	+	Gabrb2	protein_coding	NA	NA	-0.823122	4.52356	0.000105127	3.58496	3.45943	4	5.25634e-05	4.77849e-05	7.16774e-05
chr6	17306335	17341452	ENSMUSG00000007655	0.421	+	Cav1	protein_coding	NA	NA	0	0	NA	0	0	0	NA	NA	NA
chr9	75037614	75060313	ENSMUSG00000007656	0.3937	+	Arpp19	protein_coding	0.452466	0.807094	1.29574	9.94544	0.043394	10.8525	11.3531	11.4497	0.0814133	0.115203	0.123177
chr2	152780668	152831728	ENSMUSG00000007659	0.4698	-	Bcl2l1	protein_coding	0.548193	0.852929	1.29621	11.1131	0.0433608	13.1141	11.5651	12.1108	0.173619	0.0593224	0.086604
chr17	57021058	57031507	ENSMUSG00000007670	0.5362	-	Khsrp	protein_coding	0.24386	0.685684	2.0351	11.1466	0.216863	13.5761	12.7977	13.0602	1.16872	0.681309	0.817303
chr12	90724554	90738438	ENSMUSG00000007682	0.4209	-	Dio2	protein_coding	NA	NA	-0.754888	3.16993	0.000576203	2.58496	2.58496	2	0.000360127	0.000360127	0.000216076
chr8	70868227	70873935	ENSMUSG00000007721	0.5542	-	Ccdc124	protein_coding	0.191509	0.638517	2.10318	10.5981	0.271374	12.4181	12.9233	12.7181	0.958655	1.36072	1.18027
chr11	22990519	23003780	ENSMUSG00000007739	0.3981	+	Cct4	protein_coding	0.836357	0.965422	-0.265437	12.1186	0.335269	11.0272	12.0147	12.2509	0.157303	0.311967	0.367469
chr11	51685386	51688874	ENSMUSG00000007777	0.4302	-	0610009B22Rik	protein_coding	0.455547	0.809028	2.04601	6.16993	0.0203555	6.70044	8.35755	8.84549	0.0295298	0.09375	0.131594
chr7	44959372	44974851	ENSMUSG00000007783	0.5248	-	Cpt1c	protein_coding	0.0251286	0.252223	5.74123	4.24793	0.00116287	10.585	8.99435	9.97011	0.0991666	0.0328833	0.0647329
chr1	91801461	91848028	ENSMUSG00000007805	0.4912	+	Twist2	protein_coding	0.142359	0.570726	4.07948	5	0.000665707	9.15987	8.65105	9.34207	0.0122619	0.00861125	0.0139154
chr5	145231715	145247302	ENSMUSG00000007812	0.429	+	Zfp655	protein_coding	0.297868	0.721678	-1.59887	9.02514	0.0333611	7.66534	7.42626	7.13955	0.0129595	0.0109707	0.00898184
chr9	108306129	108337934	ENSMUSG00000007815	0.424	+	Rhoa	protein_coding	0.79717	0.950098	-0.143796	13.671	0.410061	13.6282	13.2829	13.6425	0.398082	0.313347	0.402044
chr14	25459185	25666743	ENSMUSG00000007817	0.5231	+	Zmiz1	protein_coding	1	1	0.00723399	11.543	0.0143719	11.5565	11.4998	11.5929	0.0145068	0.0139479	0.0148778
chr6	118501308	118562226	ENSMUSG00000007827	0.4087	-	Ankrd26	protein_coding	0.21681	0.663701	-2.19121	7.90087	0.00390689	5.42626	6.14975	5.42626	0.000689451	0.00114909	0.000689451
chr7	45140684	45154584	ENSMUSG00000007833	0.5106	-	Aldh16a1	protein_coding	0.465643	0.81368	1.45035	10.007	0.0739568	11.8337	11.1478	11.2975	0.262518	0.163165	0.181007
chr13	58125879	58128556	ENSMUSG00000007836	0.5538	-	Hnrnpa0	protein_coding	0.882043	0.991728	0.662577	12.3666	1.97236	13.7595	12.3815	12.5201	5.18005	1.9929	2.19387
chr7	45053584	45062677	ENSMUSG00000007837	0.5172	-	Prrg2	protein_coding	0.758814	0.936353	1.06307	8.10852	0.030243	9.42836	8.79116	9.224	0.0756626	0.0486088	0.0656549
chr11	50376990	50386528	ENSMUSG00000007850	0.3993	+	Hnrnph1	protein_coding	0.0194007	0.218248	-3.02197	12.5507	0.628958	9.01402	9.5411	9.89785	0.0540994	0.0780038	0.0999161
chr12	86082561	86162458	ENSMUSG00000007867	0.4855	+	Ift43	protein_coding	0.174133	0.615322	3.03807	6.90689	0.00148942	9.76653	9.76818	10.2456	0.010889	0.0109015	0.015182
chr4	136143497	136145755	ENSMUSG00000007872	0.5551	+	Id3	protein_coding	0.00187061	0.0445401	5.9606	7.57743	0.0841453	13.7194	12.4881	14.0059	5.97298	2.54384	7.28521
chr11	98383811	98384953	ENSMUSG00000007877	0.6037	+	Tcap	protein_coding	0.690949	0.914326	0.415037	4.16993	0.0148862	6.08746	1	1	0.058669	0.000875657	0.000875657
chr4	133679008	133756769	ENSMUSG00000007880	0.4637	-	Arid1a	protein_coding	0.196751	0.645015	-1.56715	11.6883	0.0424249	10.2324	10.043	10.0808	0.0154576	0.0135544	0.0139144
chr8	70493158	70504081	ENSMUSG00000007888	0.5582	+	Crlf1	protein_coding	0.222446	0.669536	3.97473	4.90689	0.00265495	10.0028	7.06609	7.99435	0.0938387	0.0121761	0.0232537
chr7	142375911	142388038	ENSMUSG00000007891	0.5393	-	Ctsd	protein_coding	0.689951	0.914326	0.705029	11.2082	0.195019	11.3669	12.5553	11.5073	0.217696	0.496248	0.23996
chr9	61913284	61914542	ENSMUSG00000007892	0.5179	-	Rplp1	protein_coding	0.932999	1	0.910234	16.5752	77.6129	18.2109	16.8225	17.0012	241.183	92.1312	104.273
chr5	87979439	87981544	ENSMUSG00000007907	0.3799	+	Cabs1	protein_coding	NA	NA	0	0	NA	0	0	0	NA	NA	NA
chr9	76014855	76136350	ENSMUSG00000007908	0.3808	+	Hmgcll1	protein_coding	0.654861	0.898923	-0.69484	6.22882	0.000609079	3	6.65821	4.90689	5.76155e-05	0.000823079	0.000238693
chr7	27653915	27657346	ENSMUSG00000007944	0.5871	+	Ttc9b	protein_coding	NA	NA	-0.584963	1	0.00029146	0	0	1	0	0	0.00029146
chr7	101818313	101822726	ENSMUSG00000007946	0.5659	+	Phox2a	protein_coding	0.233876	0.679353	3.90689	1	0.000226603	5.97728	3.45943	4	0.0140494	0.00226603	0.00339905
chr8	71456705	71463655	ENSMUSG00000007950	0.5468	-	Abhd8	protein_coding	0.0246522	0.251114	4.11589	8.89482	0.0683453	13.5977	12.1124	12.9538	1.7836	0.636978	1.14144
chr5	136908150	136915404	ENSMUSG00000007987	0.498	+	Ift22	protein_coding	0.449343	0.80517	1.57191	8.90989	0.0661704	10.6008	10.1972	10.6101	0.213951	0.161704	0.215329
chr14	65201026	65262463	ENSMUSG00000007989	0.3961	-	Fzd3	protein_coding	0.557768	0.857401	-0.886132	7.69349	0.00335303	6.04439	7.54689	6.37504	0.00105799	0.00302749	0.0013347
chr7	44360043	44385820	ENSMUSG00000008028	0.49	-	1700008O03Rik	protein_coding	0.802686	0.951026	-0.0824622	3.58496	0.000426737	2.32193	4.45943	2.80735	0.000155177	0.00081468	0.000232766
chrX	10715013	10719690	ENSMUSG00000008035	0.516	+	Mid1ip1	protein_coding	0.426202	0.793815	-0.778472	10.7048	0.356639	10.5187	9.26679	9.70736	0.313449	0.131495	0.178533
chr7	16738410	16749294	ENSMUSG00000008036	0.5227	+	Ap2s1	protein_coding	0.566377	0.861467	1.10443	11.6878	0.303014	13.0821	12.7674	12.4605	0.796674	0.640481	0.517732
chr5	108692382	108706924	ENSMUSG00000008090	0.557	+	Fgfrl1	protein_coding	0.0647704	0.414516	3.97053	6.67243	0.0069454	11.0526	10.1472	10.5878	0.145991	0.0779123	0.105763
chr8	84148025	84172590	ENSMUSG00000008129	0.4728	+	4930432K21Rik	protein_coding	0.181294	0.625703	3.9386	4.39232	0.000814166	7.67243	8.42626	8.70736	0.00826379	0.013963	0.0169754
chr1	43123074	43196984	ENSMUSG00000008136	0.4475	-	Fhl2	protein_coding	0.00245041	0.0539503	6.32362	5	0.000419429	10.3197	11.5103	11.7707	0.0172778	0.0394534	0.0472602
chr7	44489937	44496529	ENSMUSG00000008140	0.5507	-	Emc10	protein_coding	0.627492	0.88573	1.09193	11.279	0.37682	12.9487	12.0293	11.8937	1.19918	0.63395	0.577063
chr6	124430759	124464794	ENSMUSG00000008153	0.4931	-	Clstn3	protein_coding	0.725124	0.925527	1.62449	4.32193	0.000558249	6.70044	3.80735	6.06609	0.0030263	0.00038196	0.00193918
chr8	85060055	85067124	ENSMUSG00000008167	0.5133	+	Fbxw9	protein_coding	0.857635	0.97699	0.941583	8.64024	0.0563022	10.3208	8.92481	9.0607	0.180789	0.0686094	0.0753996
chr7	44525993	44532071	ENSMUSG00000008193	0.5387	-	Spib	protein_coding	1.07407e-06	0.000119012	-8.31036	11.4803	0.469891	2.58496	4	2.32193	0.000822639	0.00246792	0.000658111
chr2	90745370	90781021	ENSMUSG00000008200	0.418	+	Fnbp4	protein_coding	0.207084	0.656724	-1.88633	10.6926	0.0463942	8.12412	9.12412	8.98299	0.00779782	0.0156237	0.0141651
chr8	4493026	4531680	ENSMUSG00000008206	0.4596	+	Cers4	protein_coding	0.999419	1	1.17317	8.49985	0.00933927	11.1491	7.40939	3	0.0587261	0.00437212	0.000181094
chr2	73312601	73337818	ENSMUSG00000008226	0.41	+	Scrn3	protein_coding	0.656008	0.899491	-0.648799	8.38802	0.013245	7.04439	7.81378	8.14975	0.00519491	0.0088829	0.0112226
chr18	56562443	56587712	ENSMUSG00000008301	0.4401	+	Phax	protein_coding	0.582564	0.868807	0.958805	9.54303	0.0294828	9.33985	10.9285	10.7756	0.0256045	0.0770905	0.069334
chr4	72117142	72200919	ENSMUSG00000008305	0.4135	-	Tle1	protein_coding	0.680533	0.910542	1.25016	7.19967	0.00174272	7.6865	8.78463	8.65105	0.00244697	0.00525204	0.00478652
chr5	3571566	3584356	ENSMUSG00000008307	0.4313	+	1700109H08Rik	protein_coding	0.0324633	0.286194	-3.98706	6.20945	0.00570758	2.58496	2	2	0.00039093	0.000234558	0.000234558
chr7	100845847	100863446	ENSMUSG00000008318	0.5388	-	Relt	protein_coding	0.235669	0.680527	-1.44323	11.5382	0.16893	10.1137	10.2408	9.91139	0.0629013	0.0686971	0.0546622
chr2	143063039	143072853	ENSMUSG00000008333	0.4086	+	Snrpb2	protein_coding	0.558899	0.857806	-0.794346	9.33092	0.0655186	8.19476	8.84549	8.49586	0.0297534	0.0467699	0.0366823
chr5	125385965	125390202	ENSMUSG00000008348	0.5576	-	Ubc	protein_coding	0.445396	0.802795	1.74327	14.8712	7.07293	16.5355	16.3709	16.8878	22.4187	20.0017	28.6205
chr7	3629985	3642486	ENSMUSG00000008373	0.4922	+	Prpf31	protein_coding	0.172563	0.612789	3.33035	6.20945	0.00583953	9.23362	9.7039	9.63844	0.0480762	0.0666347	0.0636749
chr7	27486910	27490316	ENSMUSG00000008384	0.5583	+	Sertad1	protein_coding	0.24076	0.683857	2.14328	9.21189	0.173811	11.4455	11.2149	11.395	0.818555	0.697592	0.79037
chr16	8658587	8672153	ENSMUSG00000008393	0.5321	-	Carhsp1	protein_coding	0.488072	0.826949	1.23421	11.0614	0.157452	12.4896	11.9651	12.3807	0.423854	0.294634	0.393041
chr10	93247414	93311135	ENSMUSG00000008398	0.4761	-	Elk3	protein_coding	1	1	-0.0978473	7.93074	0.0038135	7.29462	7.74147	8.29002	0.00244817	0.0033427	0.00489635
chr9	25108132	25151820	ENSMUSG00000008429	0.3853	-	Herpud2	protein_coding	0.096428	0.494001	-2.88765	9.61102	0.0178768	6.47573	7.01123	6.62936	0.00201428	0.00292987	0.00224318
chr7	4424770	4445649	ENSMUSG00000008435	0.4695	-	Rdh13	protein_coding	0.266937	0.701791	2.13948	8.46352	0.016859	10.0182	11.2685	10.1824	0.0496192	0.118109	0.0556061
chr12	81558584	81568474	ENSMUSG00000008438	0.4124	-	Adam21	protein_coding	NA	NA	-1.39232	2.80735	0.000606673	1.58496	0	2	0.000202224	0	0.000303337
chr8	105860580	105879330	ENSMUSG00000008450	0.4686	+	Nutf2	protein_coding	0.373847	0.770398	1.54552	10.3465	0.0693867	11.9465	11.7436	11.9751	0.210453	0.182827	0.214667
chr7	45617289	45621059	ENSMUSG00000008461	0.52	+	Fut1	protein_coding	NA	NA	-0.814444	4.08746	0.00424403	3.32193	3.70044	2.58496	0.00238727	0.00318302	0.00132626
chr1	152766542	152775597	ENSMUSG00000008475	0.4266	+	Arpc5	protein_coding	0.0103784	0.147397	-3.16301	13.2567	1.08073	9.43879	10.4767	10.1787	0.0765323	0.157261	0.127885
chr17	24715839	24718057	ENSMUSG00000008482	0.511	-	Rnf151	protein_coding	NA	NA	-0.754888	3.16993	0.00360685	0	3.32193	2.32193	0	0.00405771	0.00180343
chr4	91250763	91400785	ENSMUSG00000008489	0.4019	-	Elavl2	protein_coding	0.399658	0.783289	-1.40054	5.45943	0.000286625	4.08746	3.90689	4.16993	0.000106651	9.33196e-05	0.000113317
chr7	25087344	25179726	ENSMUSG00000008496	0.5178	-	Pou2f2	protein_coding	2.75836e-07	3.86467e-05	-6.88656	13.4513	0.121236	5.39232	6.89482	6.94251	0.000443809	0.00127731	0.0013206
chr6	138140316	138156755	ENSMUSG00000008540	0.4294	+	Mgst1	protein_coding	0.598652	0.87414	1.08206	11.0701	0.130726	12.511	12.0861	11.7607	0.355009	0.264432	0.211023
chr4	82290173	82705750	ENSMUSG00000008575	0.4174	-	Nfib	protein_coding	0.77031	0.940564	1.41874	7.18982	0.000348912	9.39446	8.21917	7.64386	0.00161703	0.000714669	0.000478852
chr9	48935008	48964990	ENSMUSG00000008590	0.4395	-	Htr3b	protein_coding	NA	NA	-1.05445	3.16993	0.000266827	1.58496	2.58496	2	6.67067e-05	0.000166767	0.00010006
chr3	88542029	88548300	ENSMUSG00000008601	0.5049	-	Rab25	protein_coding	NA	NA	-1.26303	3	0.00111625	0	2.32193	2	0	0.000637857	0.000478393
chr3	88553758	88569725	ENSMUSG00000008604	0.5034	+	Ubqln4	protein_coding	0.365127	0.765047	1.40712	10.7607	0.108599	11.6564	12.2621	12.4676	0.202104	0.307572	0.354669
chr16	6809222	7412479	ENSMUSG00000008658	0.4192	+	Rbfox1	protein_coding	NA	NA	-0.68226	6.52356	0.000150848	6.50779	5.55459	5.08746	0.00014919	7.62527e-05	5.47031e-05
chr17	33951999	33956001	ENSMUSG00000008668	0.5134	-	Rps18	protein_coding	0.522394	0.840518	1.45101	15.0539	8.49925	16.3271	16.4613	16.7011	20.5432	22.5455	26.6234
chrX	74270812	74273135	ENSMUSG00000008682	0.4587	+	Rpl10	protein_coding	0.610788	0.880177	1.04466	15.0209	14.3117	15.6945	15.9607	16.4407	22.8269	27.4542	38.2901
chr7	118104372	118116188	ENSMUSG00000008683	0.4552	-	Rps15a	protein_coding	1	1	-0.120662	13.1586	0.773781	11.8622	13.6057	13.1424	0.314997	1.05493	0.765149
chr15	89355719	89372826	ENSMUSG00000008690	0.4943	+	Ncaph2	protein_coding	0.118545	0.534081	2.89577	11.4863	0.167651	14.9879	13.7661	14.1058	1.8994	0.814345	1.03057
chr3	103739815	103791563	ENSMUSG00000008730	0.4262	-	Hipk1	protein_coding	0.362369	0.763757	-1.61618	8.35315	0.00629976	5.67243	7.34873	6.72792	0.000966221	0.00313056	0.00202906
chr7	118972047	118995211	ENSMUSG00000008734	0.508	-	Gprc5b	protein_coding	0.885044	0.994245	0.622763	10.9233	0.0837938	12.1003	11.3112	10.9936	0.189518	0.109653	0.0879814
chr3	100562208	100685503	ENSMUSG00000008763	0.3875	-	Man1a2	protein_coding	0.335328	0.74395	-1.56711	9.64926	0.00650472	7.16993	8.71425	7.96	0.00115982	0.00339835	0.00201144
chr7	17713238	17761132	ENSMUSG00000008789	0.3949	+	Ceacam5	protein_coding	NA	NA	0.415037	2.32193	8.35178e-05	1.58496	3	3.16993	4.17589e-05	0.000146156	0.000167036
chr14	51918425	51920699	ENSMUSG00000008813	0.5068	+	Tppp2	protein_coding	0.792209	0.948134	1.24511	3.16993	0.00351803	3.90689	4.32193	4.85798	0.00615655	0.00835532	0.0123131
chr12	85272398	85288438	ENSMUSG00000008822	0.4495	-	Acyp1	protein_coding	0.296188	0.720141	-1.88486	8.3443	0.0201995	5.55459	6.94251	6.55459	0.00286783	0.00760599	0.005798
chr5	134914249	134915526	ENSMUSG00000008843	0.5219	-	Cldn13	protein_coding	0.103305	0.507926	-3.52356	4.52356	0.0172279	1.58496	0	1	0.00156617	0	0.000783085
chr6	124304656	124330527	ENSMUSG00000008845	0.4147	+	Cd163	protein_coding	0.00101947	0.0286143	-6.17522	9.67772	0.0316184	4.24793	2.58496	3.16993	0.00069576	0.000193267	0.000309227
chr11	102194432	102230166	ENSMUSG00000008855	0.5497	-	Hdac5	protein_coding	0.943441	1	0.479184	11.8937	0.106453	12.9828	11.5503	12.2342	0.226507	0.0838977	0.134802
chr13	17880575	17944239	ENSMUSG00000008859	0.409	-	Rala	protein_coding	1	1	0.166226	9.92035	0.0152048	9.94837	9.96578	10.3151	0.0155033	0.0156918	0.0199956
chr8	114418086	114425846	ENSMUSG00000008874	0.449	+	Clec3a	protein_coding	NA	NA	-0.584963	1.58496	0.000257732	1.58496	0	1	0.000257732	0	0.000128866
chr8	22577075	22593813	ENSMUSG00000008892	0.4076	-	Vdac3	protein_coding	0.261777	0.698186	1.71864	10.5479	0.0893775	11.2986	12.7818	12.3498	0.150436	0.42066	0.311805
chr4	107968332	108013532	ENSMUSG00000008932	0.5038	+	Slc1a7	protein_coding	1	1	0.321928	3.58496	0.000243363	3.32193	3.70044	4.45943	0.000199115	0.000265487	0.000464602
chr3	95111022	95123051	ENSMUSG00000008958	0.4583	+	Vps72	protein_coding	0.314076	0.730368	1.82343	9.58684	0.0638457	11.5275	11.0775	11.5755	0.245324	0.179566	0.253637
chr16	84834925	84863779	ENSMUSG00000008976	0.4067	+	Gabpa	protein_coding	0.310615	0.728948	-1.82491	9.27612	0.0214528	5.16993	8.30834	7.42626	0.001213	0.0109517	0.00592639
chr2	172868012	172940321	ENSMUSG00000008999	0.5207	-	Bmp7	protein_coding	1	1	1.11018	4.39232	0.000276591	6.91886	3	2.80735	0.00165954	9.68068e-05	8.29772e-05
chr5	115297110	115300999	ENSMUSG00000009013	0.5054	-	Dynll1	protein_coding	0.912757	1	0.244353	10.8918	0.4883	10.4888	11.4189	11.3315	0.369247	0.70378	0.662381
chr2	37350074	37359332	ENSMUSG00000009030	0.4224	-	Pdcl	protein_coding	0.532684	0.84496	-0.956352	9.19476	0.0631886	7.43463	8.71425	8.29002	0.0185785	0.0452582	0.0337006
chr15	79360684	79403303	ENSMUSG00000009035	0.5312	-	Tmem184b	protein_coding	0.892368	0.999229	0.590201	11.2366	0.0565945	12.4512	11.0007	11.6658	0.131373	0.0480537	0.0762101
chr16	88777896	88778528	ENSMUSG00000009047	0.5829	+	Gm5965	protein_coding	NA	NA	-1	1	0.00158228	0	0	0	0	0	0
chr10	74957477	75032586	ENSMUSG00000009070	0.5208	-	Rsph14	protein_coding	NA	NA	-0.447459	2.32193	5.32559e-05	2.58496	1	1.58496	6.65699e-05	1.3314e-05	2.6628e-05
chr11	4765845	4849536	ENSMUSG00000009073	0.4473	-	Nf2	protein_coding	0.508905	0.836107	1.07804	10.9851	0.0242081	11.6604	12.3671	12.0761	0.038666	0.0631131	0.0515826
chr11	4736892	4746778	ENSMUSG00000009075	0.5744	-	Cabp7	protein_coding	0.112155	0.522642	6.20729	1.58496	0.000202306	9.35975	2	2	0.0663565	0.000303459	0.000303459
chr11	4704678	4737669	ENSMUSG00000009076	0.4916	+	Zmat5	protein_coding	0.70222	0.918777	1.07827	9.14975	0.0171865	10.7177	9.72451	10.0607	0.0510139	0.025613	0.0323422
chr11	5069689	5099266	ENSMUSG00000009079	0.4257	-	Ewsr1	protein_coding	1	1	0.00658026	13.2105	0.320452	12.9919	12.9453	13.6136	0.275383	0.266626	0.423741
chr11	4986824	5042791	ENSMUSG00000009090	0.4812	+	Ap1b1	protein_coding	0.344685	0.750938	1.69626	10.567	0.0270874	12.5748	12.0725	12.0835	0.108993	0.0769382	0.0775278
chr10	75893398	75895941	ENSMUSG00000009092	0.5814	+	Derl3	protein_coding	0.678118	0.90884	0.12988	5.52356	0.0176956	6.91886	1.58496	4.75489	0.0471884	0.000786473	0.0102241
chr10	75814943	75822543	ENSMUSG00000009093	0.4663	-	Gstt4	protein_coding	NA	NA	0.552541	2.32193	0.000526316	3.32193	0	3.45943	0.00118421	0	0.00131579
chr16	18581713	18586969	ENSMUSG00000009097	0.603	-	Tbx1	protein_coding	NA	NA	0.222392	1	0.000190259	1.58496	1.58496	0	0.000380518	0.000380518	0
chr3	108092789	108101432	ENSMUSG00000009108	0.4674	+	Gnat2	protein_coding	0.362671	0.763782	2.76081	2.58496	0.000578503	2.58496	5.55459	6.10852	0.000578503	0.00532223	0.00786764
chr6	120836212	120892842	ENSMUSG00000009112	0.4341	+	Bcl2l13	protein_coding	0.153065	0.586157	2.44536	9.2503	0.0107364	11.2644	12.0573	11.6569	0.0434222	0.0752428	0.0570016
chr10	76449081	76461110	ENSMUSG00000009114	0.4904	+	2610028H24Rik	protein_coding	0.409104	0.786588	3.0199	1.58496	0.000166265	3.58496	5.58496	3.70044	0.000914457	0.00390722	0.000997589
chr10	76562272	76570201	ENSMUSG00000009115	0.4827	+	Spatc1l	protein_coding	NA	NA	-0.584963	1	0.000126119	0	0	1	0	0	0.000126119
chr6	83057844	83067318	ENSMUSG00000009145	0.5064	+	Dqx1	protein_coding	0.089892	0.482259	-2.9898	7.55459	0.0197382	5.16993	3.32193	4.64386	0.00369432	0.000949968	0.00253325
chr11	82115185	82116799	ENSMUSG00000009185	0.4817	+	Ccl8	protein_coding	0.178311	0.621484	4.10154	1	0.000619579	0	5.04439	6.10852	0	0.0198265	0.0421314
chr2	74520291	74579435	ENSMUSG00000009207	0.3574	-	Lnpk1	protein_coding	1	1	0.0539388	6.71425	0.00175842	3.58496	7.59991	6.91886	0.000185987	0.00326322	0.00202895
chr11	106365472	106377558	ENSMUSG00000009210	0.4976	+	Prr29	protein_coding	0.00942489	0.138801	-4.82018	6.82018	0.00926692	2.58496	1	2	0.000413702	8.27404e-05	0.000248221
chr2	27061636	27072179	ENSMUSG00000009214	0.5068	-	Tmem8c	protein_coding	NA	NA	0.530515	1.58496	0.000189699	3	0	2	0.000663948	0	0.000284549
chr2	27110380	27142491	ENSMUSG00000009216	0.5156	-	Fam163b	protein_coding	0.435977	0.798086	2.74351	3.45943	0.00031142	6.42626	6.32193	5.78136	0.00264707	0.00246022	0.00168167
chr7	143069153	143094642	ENSMUSG00000009246	0.5298	-	Trpm5	protein_coding	0.760951	0.93712	1.41504	2.32193	0.00015693	2.58496	4.45943	3.58496	0.000196163	0.000823885	0.000431559
chr7	142966829	142969264	ENSMUSG00000009248	0.6039	-	Ascl2	protein_coding	0.222541	0.669536	-2.09686	6.26679	0.0312115	4.45943	3.80735	4.16993	0.00862423	0.00533881	0.00698152
chr6	48569696	48572789	ENSMUSG00000009281	0.5055	-	Rarres2	protein_coding	0.745033	0.932212	0.53842	3.80735	0.00420304	5.80735	0	2	0.0177821	0	0.000969932
chr10	77581720	77598732	ENSMUSG00000009291	0.5002	+	Pttg1ip	protein_coding	0.42995	0.795093	1.54846	11.4497	0.164355	13.6201	12.5447	12.5454	0.740066	0.351164	0.35134
chr10	77907722	77970563	ENSMUSG00000009292	0.4971	-	Trpm2	protein_coding	0.00557606	0.0969548	-4.24173	10.9189	0.030792	7.3837	5.97728	6.26679	0.00264159	0.000986617	0.0012094
chr10	77622275	77645993	ENSMUSG00000009293	0.4859	+	Ube2g2	protein_coding	0.126327	0.5469	2.86255	10.3783	0.0560756	14.0081	12.8792	12.2966	0.69462	0.317607	0.212075
chr11	87793581	87804413	ENSMUSG00000009350	0.5093	+	Mpo	protein_coding	NA	NA	-0.847997	1.58496	0.000184638	0	0	1.58496	0	0	0.000184638
chr11	87806428	87828289	ENSMUSG00000009356	0.482	-	Lpo	protein_coding	0.426724	0.794014	2.45545	3.45943	0.000457436	5.16993	6.10852	6.24793	0.00160102	0.00311056	0.00343077
chr6	17463800	17573980	ENSMUSG00000009376	0.4179	+	Met	protein_coding	0.299699	0.72218	3.18888	4.80735	0.000245054	7.65105	8.30378	7.96	0.00181521	0.00285896	0.00225086
chr19	34668403	34747289	ENSMUSG00000009378	0.4091	-	Slc16a12	protein_coding	0.427952	0.794309	-1.23983	5.20945	0.000456355	4.08746	3.90689	3.90689	0.000202824	0.000177471	0.000177471
chr6	115134902	115282006	ENSMUSG00000009394	0.4182	+	Syn2	protein_coding	NA	NA	-1.07595	4.70044	0.000169948	3.58496	3.16993	4	7.4777e-05	5.43833e-05	0.000101969
chrX	20933395	20950608	ENSMUSG00000009406	0.4414	-	Elk1	protein_coding	0.10847	0.51664	2.92612	8.71081	0.024284	11.7891	11.5113	11.5962	0.205542	0.169523	0.179806
chr1	135434580	135607295	ENSMUSG00000009418	0.485	-	Nav1	protein_coding	0.131091	0.554556	-1.93961	11.3117	0.0147121	9.57932	9.24079	9.27146	0.00442347	0.00349709	0.00357236
chr13	98839019	98926384	ENSMUSG00000009470	0.4151	-	Tnpo1	protein_coding	0.5005	0.83295	-0.829485	10.7474	0.0196646	9.47978	10.4798	9.56986	0.00816116	0.0163338	0.00868769
chr7	46376474	46379099	ENSMUSG00000009471	0.5815	+	Myod1	protein_coding	NA	NA	-0.321928	2.32193	0.00152381	1.58496	2.58496	1.58496	0.000761905	0.00190476	0.000761905
chr7	46240987	46311434	ENSMUSG00000009487	0.5069	+	Otog	protein_coding	0.598968	0.874315	-0.847997	4.39232	0.000283901	3	3.58496	3.90689	9.93655e-05	0.000156146	0.000198731
chr18	68300355	68324852	ENSMUSG00000009535	0.4134	+	Rnmt	protein_coding	1	1	0.0825659	9.00843	0.0209822	7.96578	9.74819	9.03892	0.0101645	0.0350655	0.0214312
chr7	143106362	143427042	ENSMUSG00000009545	0.4661	+	Kcnq1	protein_coding	0.131139	0.554556	-2.73929	7.10852	0.000427217	4.32193	4.64386	4.08746	5.92491e-05	7.4841e-05	4.9894e-05
chr2	118475850	118479711	ENSMUSG00000009549	0.4969	-	Srp14	protein_coding	0.616725	0.882159	0.803801	11.1693	0.596219	11.5531	12.0032	12.2735	0.778037	1.06294	1.28205
chr2	32732620	32741016	ENSMUSG00000009551	0.5007	-	6330409D20Rik	protein_coding	NA	NA	0	0	NA	0	0	0	NA	NA	NA
chr2	32705784	32713076	ENSMUSG00000009555	0.5354	-	Cdk9	protein_coding	0.531625	0.844872	1.143	11.6216	0.43198	13.0253	12.4625	12.7513	1.14317	0.773862	0.94542
chr2	32757234	32762244	ENSMUSG00000009563	0.5462	+	Tor2a	protein_coding	NA	NA	0	0	NA	0	0	0	NA	NA	NA
chr2	32682609	32704145	ENSMUSG00000009566	0.5205	-	Fpgs	protein_coding	0.139863	0.567645	2.70393	8.69	0.0191308	11.4289	11.3437	11.4078	0.127972	0.120635	0.126114
chr16	13256481	13417529	ENSMUSG00000009569	0.4296	+	Mkl2	protein_coding	0.712673	0.923482	-0.431157	5.32193	0.000242164	4.24793	5.2854	4.9542	0.000111768	0.000235954	0.00018628
chr15	103191544	103239816	ENSMUSG00000009575	0.4123	-	Cbx5	protein_coding	0.972025	1	0.217535	9.73132	0.0175878	9.45738	10.0334	10.2456	0.0145426	0.0216896	0.0251284
chr5	87885029	87894174	ENSMUSG00000009580	0.3722	+	Odam	protein_coding	NA	NA	-0.584963	2.58496	0.000546747	1.58496	2.80735	1	0.000218699	0.000656096	0.000109349
chr15	79891659	79915906	ENSMUSG00000009585	0.4951	+	Apobec3	protein_coding	0.0617589	0.403935	-2.28396	12.3545	0.215944	10.3253	9.05799	10.4615	0.0528725	0.0219409	0.0581103
chr11	116765025	116775507	ENSMUSG00000009588	0.4811	-	St6galnac1	protein_coding	0.309891	0.728651	-1.98351	4.85798	0.00267125	2.58496	3	3	0.000477008	0.000667811	0.000667811
chrX	134460118	134476490	ENSMUSG00000009596	0.4019	-	Taf7l	protein_coding	NA	NA	0.830075	1.58496	0.00012216	1.58496	3	2.32193	0.00012216	0.000427559	0.00024432
chr2	27188393	27248337	ENSMUSG00000009614	0.5151	-	Sardh	protein_coding	0.084635	0.469078	3.88361	7.15987	0.00236888	12.1724	9.70217	9.78627	0.0769885	0.0138796	0.0147137
chr2	27262104	27427033	ENSMUSG00000009621	0.5141	-	Vav2	protein_coding	0.916033	1	0.600946	10.5469	0.00906451	11.7628	10.7389	10.6644	0.0210636	0.010356	0.00983453
chr8	33516738	33585582	ENSMUSG00000009628	0.3833	+	Tex15	protein_coding	1	1	0.277534	3.45943	0.000145256	2.58496	4.24793	3.90689	7.2628e-05	0.000261461	0.000203358
chr8	33599625	33619441	ENSMUSG00000009630	0.4504	+	Ppp2cb	protein_coding	0.274842	0.706435	1.74873	10.1649	0.0578825	11.1033	12.5041	11.7997	0.110971	0.293096	0.179855
chr1	193272161	193273217	ENSMUSG00000009633	0.5724	-	G0s2	protein_coding	NA	NA	0	0	NA	0	0	0	NA	NA	NA
chr4	117674681	117682273	ENSMUSG00000009640	0.5088	-	Dmap1	protein_coding	0.576602	0.866219	1.48738	8.224	0.0392518	10.0901	9.18982	9.71596	0.14344	0.0767914	0.110643
chr10	59403660	59421976	ENSMUSG00000009646	0.4578	+	Pla2g12b	protein_coding	NA	NA	0.0931094	2.32193	0.000218388	2.32193	2.32193	2.58496	0.000218388	0.000218388	0.000272985
chr10	59446984	59616692	ENSMUSG00000009647	0.4363	-	Mcu	protein_coding	0.560173	0.858257	-0.745525	10.7549	0.0101763	9.49586	10.268	10.151	0.00424847	0.00725953	0.00669385
chr10	59422958	59441778	ENSMUSG00000009654	0.4546	-	Oit3	protein_coding	0.267297	0.70212	3.71516	2.32193	0.00021254	6.61471	5.78136	5.45943	0.00515409	0.00286929	0.0022848
chrX	100838648	101059667	ENSMUSG00000009670	0.38	-	Tex11	protein_coding	NA	NA	-0.688056	4.85798	0.000126686	4.08746	4.08746	4.32193	7.2392e-05	7.2392e-05	8.59655e-05
chr10	75060896	75184923	ENSMUSG00000009681	0.4884	+	Bcr	protein_coding	0.100978	0.503939	3.32242	7.59991	0.00155611	11.1793	11.0035	10.5018	0.0186895	0.0165448	0.0116829
chr7	31032722	31042481	ENSMUSG00000009687	0.5178	-	Fxyd5	protein_coding	0.000102504	0.00500791	-4.75678	14.9691	3.2864	9.56605	9.94837	10.8242	0.0775694	0.101137	0.185675
chrX	7822289	7838280	ENSMUSG00000009731	0.4778	+	Kcnd1	protein_coding	0.079466	0.455156	4.91633	4.45943	0.00131324	10.0768	7.11894	9.59619	0.0674755	0.00862985	0.0483397
chr15	100502799	100552008	ENSMUSG00000009733	0.4524	-	Tfcp2	protein_coding	0.823555	0.960097	-0.0341482	8.83289	0.00924628	9	8.11374	9.0954	0.0103843	0.00560873	0.0110955
chr13	18121101	18382041	ENSMUSG00000009734	0.4061	-	Pou6f2	protein_coding	NA	NA	-1.00877	5.78136	0.000206944	4.85798	4.24793	5.08746	0.000107304	6.89814e-05	0.000126466
chr15	100575318	100599984	ENSMUSG00000009739	0.5102	-	Pou6f1	protein_coding	0.261277	0.698097	-1.44831	9.26209	0.024852	8.76155	6.58496	7.17991	0.0175545	0.00385146	0.005838
chr9	113930934	113977202	ENSMUSG00000009741	0.4342	+	Ubp1	protein_coding	0.460397	0.81112	-1.16625	8.61471	0.00845077	6.79442	8.12928	7.05528	0.00237745	0.00603009	0.00285294
chr1	132316126	132333488	ENSMUSG00000009772	0.5005	+	Nuak2	protein_coding	0.108224	0.516	-2.32308	11.0258	0.120032	8.22882	9.11114	8.633	0.0172215	0.0317936	0.0228084
chr9	78109192	78172107	ENSMUSG00000009828	0.4496	+	Ick	protein_coding	0.972873	1	0.50837	7.65821	0.00319479	7.96	8.37938	8.12928	0.00394183	0.00527696	0.00443455
chr4	140961203	140979193	ENSMUSG00000009863	0.5124	+	Sdhb	protein_coding	0.160949	0.597583	2.371	10.9658	0.111117	13.5025	13.2907	13.2003	0.645025	0.556976	0.523124
chr2	152754173	152765037	ENSMUSG00000009876	0.5011	+	Cox4i2	protein_coding	NA	NA	-0.691878	3.80735	0.00119661	0	3	4.08746	0	0.00064433	0.00147275
chr11	59407134	59451186	ENSMUSG00000009894	0.474	-	Snap47	protein_coding	0.0163543	0.194564	4.3759	8.10329	0.00621992	12.688	11.989	12.6584	0.149778	0.0922546	0.146736
chr11	59248033	59290752	ENSMUSG00000009900	0.4997	-	Wnt3a	protein_coding	0.433645	0.796747	-1.152	4.32193	0.000444767	3.90689	2.58496	2.58496	0.000327723	0.000117044	0.000117044
chr1	106720459	106759727	ENSMUSG00000009905	0.4487	-	Kdsr	protein_coding	0.809894	0.954327	0.535846	9.13186	0.014261	8.37938	10.1293	9.94691	0.00845472	0.0284965	0.0251095
chr1	106764071	106796728	ENSMUSG00000009907	0.3962	-	Vps4b	protein_coding	0.275559	0.706435	-1.62072	10.6375	0.0487491	8.14975	9.4818	9.11634	0.00866583	0.0218636	0.0169642
chr9	44407139	44410427	ENSMUSG00000009927	0.4801	+	Rps25	protein_coding	0.72029	0.925011	0.672525	14.1006	5.34246	14.4794	14.8998	14.9006	6.94678	9.29684	9.30231
chrX	134944526	134964754	ENSMUSG00000009941	0.4198	-	Nxf2	protein_coding	NA	NA	0.473931	2.58496	0.000247182	1.58496	3.16993	3.70044	9.88728e-05	0.000395491	0.000593237
chrX	74281912	74290151	ENSMUSG00000009995	0.4746	+	Taz	protein_coding	0.330618	0.741379	-1.43679	9.93664	0.118825	8.43463	8.3443	8.69697	0.041874	0.0393252	0.0502488
chr11	114765388	114790739	ENSMUSG00000010021	0.534	+	Kif19a	protein_coding	0.0753164	0.444118	-3.22192	8.40514	0.0133328	5.67243	0	5.83289	0.00197231	0	0.00220899
chr11	61223417	61267464	ENSMUSG00000010025	0.4651	-	Aldh3a2	protein_coding	0.732575	0.926615	-0.301907	10.5187	0.0332826	10.1408	10.1997	10.3049	0.025609	0.0266761	0.0286966
chr9	107547298	107551319	ENSMUSG00000010044	0.5634	+	Zmynd10	protein_coding	NA	NA	0	1	0.000248694	0	0	2	0	0	0.000746083
chr9	107533945	107538673	ENSMUSG00000010045	0.5506	+	Tmem115	protein_coding	0.432542	0.796361	1.59512	9.33316	0.13621	11.1504	10.9278	10.6662	0.480541	0.411802	0.343486
chr9	107567945	107572779	ENSMUSG00000010047	0.5545	+	Hyal2	protein_coding	0.386187	0.775346	1.75865	9.00843	0.10633	11.0028	10.5469	10.7142	0.424286	0.309268	0.347331
chr9	107587642	107593385	ENSMUSG00000010048	0.5536	+	Ifrd2	protein_coding	0.217464	0.664749	2.30204	8.69349	0.0719136	10.8106	11.2033	10.9447	0.312554	0.410413	0.343026
chr9	107576927	107581710	ENSMUSG00000010051	0.5286	+	Hyal1	protein_coding	NA	NA	0	0	NA	0	0	0	NA	NA	NA
chr9	107563255	107566112	ENSMUSG00000010054	0.5336	+	Tusc2	protein_coding	NA	NA	0	0	NA	0	0	0	NA	NA	NA
chr9	107542226	107545706	ENSMUSG00000010057	0.5513	+	Nprl2	protein_coding	0.707163	0.920637	0.987252	8.41363	0.0977011	9.04985	9.44294	9.64746	0.152011	0.199713	0.230172
chr9	107650634	107669530	ENSMUSG00000010064	0.5375	-	Slc38a3	protein_coding	0.9986	1	1.27302	4.58496	0.00121719	7.18982	4.08746	3.45943	0.00767358	0.00084674	0.000529213
chr9	107399612	107529343	ENSMUSG00000010066	0.5237	+	Cacna2d2	protein_coding	0.589312	0.872084	-0.566103	5.24793	0.000285206	5.24793	4.08746	4.45943	0.000285206	0.000123332	0.000161873
chr9	107551555	107562267	ENSMUSG00000010067	0.4997	+	Rassf1	protein_coding	0.453994	0.807773	1.57069	8.45121	0.0325803	9.64746	10.0539	10.2923	0.074776	0.0991412	0.116972
chr11	94489599	94499974	ENSMUSG00000010080	0.551	-	Epn3	protein_coding	0.109361	0.518721	5.56253	3.16993	0.000771084	10.1137	6.32193	6.45943	0.106699	0.00761446	0.00838554
chr11	61448442	61454131	ENSMUSG00000010086	0.5626	-	Rnf112	protein_coding	0.110758	0.521149	5.88807	2.58496	0.000878889	10.021	3.16993	4.16993	0.182457	0.00140622	0.00298822
chr19	8706882	8723369	ENSMUSG00000010095	0.4665	-	Slc3a2	protein_coding	0.0897751	0.482104	2.83213	10.8122	0.108995	13.3788	14.1167	13.2871	0.646024	1.07739	0.606235
chr19	8757073	8772475	ENSMUSG00000010097	0.4639	+	Nxf1	protein_coding	0.825252	0.96082	0.622099	11.1573	0.148228	12.1273	11.5132	11.6207	0.290417	0.189716	0.204389
chr19	8741413	8756069	ENSMUSG00000010110	0.4425	+	Stx5a	protein_coding	0.608242	0.878923	1.0725	10.8757	0.128139	12.3636	11.6059	11.7599	0.359511	0.212609	0.236558
chr11	61343401	61378345	ENSMUSG00000010122	0.4694	-	Slc47a1	protein_coding	0.109435	0.518721	-2.76717	5.88264	0.0016598	3.90689	1.58496	3	0.000400641	5.72344e-05	0.000200321
chr3	105996957	106014646	ENSMUSG00000010136	0.3991	-	Pifo	protein_coding	0.0129302	0.168749	-5.07039	5.80735	0.00310928	0	1.58496	0	0	0.000113065	0
chr11	61126755	61149372	ENSMUSG00000010142	0.4634	+	Tnfrsf13b	protein_coding	2.04076e-05	0.00142963	-7.6677	10.8376	0.0808684	3.70044	2.58496	3	0.000530574	0.000221073	0.000309502
chr8	123332713	123369515	ENSMUSG00000010154	0.5	+	Spire2	protein_coding	NA	NA	0	0	NA	0	0	0	NA	NA	NA
chr1	190118035	190170714	ENSMUSG00000010175	0.4514	-	Prox1	protein_coding	0.262152	0.698186	-1.67611	5.61471	0.000911179	4.58496	4.24793	1.58496	0.000436607	0.000341692	3.79658e-05
chr9	21074158	21092008	ENSMUSG00000010205	0.5	-	Raver1	protein_coding	NA	NA	0	0	NA	0	0	0	NA	NA	NA
chr11	78261752	78290623	ENSMUSG00000010277	0.4467	+	2610507B11Rik	protein_coding	0.63697	0.890201	-0.525608	12.7756	0.242839	11.809	12.5083	12.344	0.124242	0.20176	0.180042
chr1	43098710	43115947	ENSMUSG00000010290	0.4218	+	AI597479	protein_coding	1	1	0.266114	7.02237	0.0074839	5.42626	8.02237	7.37504	0.00243662	0.0150258	0.00957243
chr7	47050601	47054777	ENSMUSG00000010307	0.5616	+	Tmem86a	protein_coding	0.131073	0.554556	3.52201	7.33985	0.0385536	12.0379	9.25739	9.5812	1.0067	0.146312	0.18319
chr1	133897199	133907999	ENSMUSG00000010311	0.5009	-	Optc	protein_coding	0.506272	0.834825	-0.691878	3.80735	0.0012037	4.24793	0	2.58496	0.00166667	0	0.000462963
chr11	87405065	87555823	ENSMUSG00000010342	0.4343	+	Tex14	protein_coding	0.306722	0.727021	-1.73542	8.69349	0.00273949	6.22882	7.81378	6.18982	0.000490853	0.00148582	0.000477587
chr11	101448407	101458698	ENSMUSG00000010358	0.4792	+	Ifi35	protein_coding	0.895465	1	0.718116	10.2854	0.121174	11.8106	9.92184	10.6411	0.348946	0.0941599	0.155087
chr11	101627195	101636100	ENSMUSG00000010362	0.483	+	Rdm1	protein_coding	1	1	0.143966	9.56224	0.0847838	9.83289	9.64746	9.62936	0.102302	0.0899495	0.0888265
chr14	55662265	55671906	ENSMUSG00000010376	0.4338	-	Nedd8	protein_coding	0.340665	0.748547	1.4125	11.4009	0.280365	12.1605	12.887	13.2047	0.474743	0.785603	0.979152
chr11	76726602	76763579	ENSMUSG00000010392	0.4354	-	Gosr1	protein_coding	0.770213	0.940564	-0.196504	10.1331	0.0303432	9.94983	9.93074	9.92926	0.0267193	0.0263677	0.0263407
chr14	54426909	54429756	ENSMUSG00000010406	0.4817	+	Mrpl52	protein_coding	0.76191	0.937484	-0.393296	10.8486	0.647348	9.83763	10.2312	11.0327	0.32104	0.421848	0.735511
chr8	12573029	12600744	ENSMUSG00000010435	0.4632	+	Spaca7	protein_coding	NA	NA	-1.82597	3.70044	0.000432979	0	2.58496	2	0	0.000180408	0.000108245
chr1	36335730	36369181	ENSMUSG00000010453	0.4565	-	Kansl3	protein_coding	0.441729	0.801426	1.24539	10.5953	0.0462169	11.3923	12.0413	12.0014	0.0803264	0.125975	0.122537
chr10	23104168	23349895	ENSMUSG00000010461	0.3917	-	Eya4	protein_coding	NA	NA	0.63743	4.58496	9.35998e-05	4.9542	5.45943	5.20945	0.000122087	0.000174991	0.000146504
chr7	137193673	137314445	ENSMUSG00000010476	0.4754	-	Ebf3	protein_coding	0.44922	0.805159	-1.08539	4.85798	0.000231842	4.24793	3.16993	3.70044	0.000149041	6.62405e-05	9.93608e-05
chr2	181578480	181585170	ENSMUSG00000010492	0.528	+	Uckl1os	antisense	NA	NA	0	0	NA	0	0	0	NA	NA	NA
chr2	181763332	181827797	ENSMUSG00000010505	0.4392	+	Myt1	protein_coding	0.17104	0.610912	-2.29278	5.61471	0.00074459	4.08746	2	3.16993	0.000248197	4.65369e-05	0.000124098
chr4	109676588	109963960	ENSMUSG00000010517	0.37	+	Faf1	protein_coding	0.888557	0.996408	0.282699	10.2021	0.00409574	9.783	10.3902	11.0196	0.00306223	0.00466643	0.00722061
chr12	111484611	111485823	ENSMUSG00000010529	0.5763	-	Gm266	protein_coding	0.123245	0.54157	5.11548	0	0	6.16993	3.90689	4.08746	0.0585809	0.0115512	0.0132013
chr3	88282757	88296999	ENSMUSG00000010538	0.4649	-	Tsacc	protein_coding	0.243639	0.685684	-2.32716	6.52356	0.00638955	1.58496	4.52356	4.85798	0.00014043	0.00154473	0.00196602
chr11	74770830	74828525	ENSMUSG00000010554	0.4272	+	Mettl16	protein_coding	0.318778	0.733096	1.65297	9.61655	0.0135887	10.3619	11.7121	11.4173	0.0227923	0.0581333	0.0473871
chr17	50279394	50293599	ENSMUSG00000010592	0.3457	-	Dazl	protein_coding	NA	NA	-1.07039	2.80735	0.000422386	1.58496	1.58496	2	0.000140795	0.000140795	0.000211193
chr15	77388221	77399110	ENSMUSG00000010601	0.4811	-	Apol7a	protein_coding	0.0261064	0.257042	7.29155	0	0	6.85798	6.97728	7.83289	0.0105611	0.0114795	0.0208467
chr9	22156846	22158358	ENSMUSG00000010607	0.5737	+	Pigyl	protein_coding	0.813266	0.955792	1.1964	8.32193	0.210979	10.4939	8.3837	8.72792	0.953042	0.220238	0.279762
chr12	83631236	83683123	ENSMUSG00000010608	0.3784	+	Rbm25	protein_coding	0.00709622	0.114465	-3.55277	12.2897	0.0964789	8.57365	8.47168	9.08746	0.00732361	0.00682252	0.010465
chr1	180227004	180263438	ENSMUSG00000010609	0.5017	-	Psen2	protein_coding	0.567654	0.862067	-0.414953	10.8971	0.0523138	10.9993	10.3674	9.85019	0.0561563	0.0362299	0.025306
chr9	119148023	119157093	ENSMUSG00000010651	0.5576	-	Acaa1b	protein_coding	0.446244	0.80299	2.8371	4	0.0016538	7.56986	6.24793	6.26679	0.0208379	0.00826902	0.00837927
chr9	119071527	119093502	ENSMUSG00000010660	0.5278	-	Plcd1	protein_coding	0.800636	0.951026	0.846326	8.90689	0.0217975	10.2216	8	10.1536	0.054289	0.0116041	0.0517861
chr19	10182888	10196870	ENSMUSG00000010663	0.5143	+	Fads1	protein_coding	0.0015113	0.0383548	6.69479	5.35755	0.00286082	12.6671	11.633	11.5803	0.465098	0.227078	0.218924
chr5	29229802	29378390	ENSMUSG00000010721	0.4053	-	Lmbr1	protein_coding	0.719744	0.924937	-0.163762	7.18982	0.000975853	7.5157	6.50779	6.87036	0.00122486	0.000605702	0.000780682
chr7	143634806	143649661	ENSMUSG00000010751	0.4547	-	Tnfrsf22	protein_coding	NA	NA	0	0	NA	0	0	0	NA	NA	NA
chr7	143557230	143600090	ENSMUSG00000010755	0.4982	-	Cars	protein_coding	0.0844598	0.468843	2.84347	9.86109	0.0216752	12.2726	13.1238	12.5866	0.115422	0.208236	0.14349
chr7	143501545	143503150	ENSMUSG00000010760	0.5872	-	Phlda2	protein_coding	0.435654	0.798086	2.70044	1	0.000623053	0	4.85798	3.16993	0	0.0174455	0.00498442
chr6	18050964	18109061	ENSMUSG00000010796	0.3788	-	Asz1	protein_coding	0.0878505	0.476478	-2.58496	7.12928	0.00239255	5.85798	2	3	0.000981118	5.16378e-05	0.000120488
chr6	17988940	18030585	ENSMUSG00000010797	0.4207	-	Wnt2	protein_coding	0.000235669	0.00967383	-4.22954	12.8698	0.179709	9.85487	7.58496	6.30378	0.0222116	0.00458638	0.00187297
chr11	42130939	42182930	ENSMUSG00000010803	0.3578	-	Gabra1	protein_coding	0.413865	0.789585	-1.51457	4.32193	0.000365448	3	2	3.16993	0.000134639	5.77023e-05	0.000153873
chr5	143357338	143392152	ENSMUSG00000010825	0.5239	+	Grid2ip	protein_coding	0.786691	0.945779	-0.134301	3.90689	0.000402137	3.58496	3	4.39232	0.000315965	0.000201069	0.000574482
chr15	79516408	79527739	ENSMUSG00000010830	0.4937	+	Kdelr3	protein_coding	0.00497601	0.0896475	6.37432	4.58496	0.00202983	11.6253	8.45943	11.2656	0.278704	0.030977	0.217192
chr11	101984279	101992264	ENSMUSG00000010841	0.485	+	1700006E09Rik	protein_coding	NA	NA	-0.36257	1.58496	0.00025047	0	2	1	0	0.000375704	0.000125235
chr2	103073675	103092644	ENSMUSG00000010911	0.4242	+	Apip	protein_coding	0.630133	0.887041	1.29884	7.85175	0.012125	8.76155	9.31288	9.31061	0.0228267	0.0334757	0.033423
chr2	103021075	103073513	ENSMUSG00000010914	0.4015	-	Pdhx	protein_coding	0.503058	0.833742	1.32628	8.98584	0.00964949	9.77479	10.6519	10.3761	0.0166864	0.0306648	0.0253251
chr8	110618585	110720398	ENSMUSG00000010936	0.4979	+	Vac14	protein_coding	0.369872	0.767279	1.47953	10.4512	0.0137409	11.4466	12.4702	11.6649	0.0274032	0.0557198	0.031882
chr3	146149833	146195513	ENSMUSG00000011008	0.4655	+	Mcoln2	protein_coding	0.100722	0.503375	-2.65767	9.96145	0.0218039	7.47573	7.29462	7.11894	0.00387478	0.00341506	0.00302102
chr5	33104219	33162870	ENSMUSG00000011034	0.4364	+	Slc5a1	protein_coding	NA	NA	-0.748461	3.80735	0.00022165	3	2.58496	3.45943	0.00011935	8.525e-05	0.0001705
chr17	26554254	26561499	ENSMUSG00000011052	0.4852	-	1700049J03Rik	antisense	1	1	0	3.16993	0.00110421	0	4.58496	1	0	0.0031746	0.000138026
chr7	44848991	44855421	ENSMUSG00000011096	0.5705	+	Akt1s1	protein_coding	0.17913	0.622392	2.34243	10.5906	0.239658	13.2157	13.0773	12.3731	1.47932	1.34401	0.824883
chr9	37648763	37657312	ENSMUSG00000011114	0.4422	-	Tbrg1	protein_coding	0.242867	0.685105	1.98754	10.1472	0.13253	12.203	11.9629	12.224	0.55141	0.466838	0.559481
chr9	37659902	37669235	ENSMUSG00000011118	0.4447	-	Panx3	protein_coding	NA	NA	-0.736966	2.32193	0.000428587	1.58496	1.58496	1.58496	0.000214293	0.000214293	0.000214293
chr12	112620045	112641354	ENSMUSG00000011148	0.5372	+	Adssl1	protein_coding	0.164909	0.60252	-1.67898	10.5411	0.0698766	9.75489	7.5157	8.44708	0.0404993	0.00854099	0.0163311
chr7	83774101	83794880	ENSMUSG00000011154	0.4281	-	Cfap161	protein_coding	NA	NA	0.552541	2.32193	0.000192502	4.08746	1	1.58496	0.000770008	4.81255e-05	9.6251e-05
chr12	112959862	113000621	ENSMUSG00000011158	0.4916	-	Brf1	protein_coding	0.52966	0.843952	-0.804775	10.7887	0.0433769	9.65642	9.91289	10.3072	0.0197748	0.0236267	0.0310606
chr12	116077726	116146261	ENSMUSG00000011171	0.4418	+	Vipr2	protein_coding	0.401485	0.784247	-1.66742	4.16993	0.000248048	2.32193	2	3	5.83643e-05	4.37733e-05	0.000102138
chr12	17544873	17551502	ENSMUSG00000011179	0.4697	+	Odc1	protein_coding	0.0436891	0.333283	3.25532	9.87036	0.141047	11.5445	13.9372	12.9908	0.450445	2.36612	1.22779
chr11	45946843	45955494	ENSMUSG00000011254	0.4465	-	Thg1l	protein_coding	0.802769	0.951026	0.767875	8.29462	0.0361808	8.61471	9.03067	9.42836	0.0451971	0.0603398	0.0795284
chr11	46055992	46147343	ENSMUSG00000011256	0.4639	+	Adam19	protein_coding	0.0950585	0.49114	-2.60651	9.24555	0.00663375	7.58496	5.42626	6	0.00209084	0.000459765	0.000689648
chr4	123262351	123298925	ENSMUSG00000011257	0.4746	+	Pabpc4	protein_coding	0.188261	0.635764	2.04407	10.4757	0.0389074	11.7339	12.9401	12.6332	0.0930989	0.214852	0.173675
chr7	19463331	19496762	ENSMUSG00000011263	0.5138	+	Exoc3l2	protein_coding	0.279422	0.708537	-1.79837	6.32193	0.00236308	4.58496	5.04439	3.58496	0.000687984	0.000957195	0.000329036
chr7	19577287	19580656	ENSMUSG00000011267	0.5588	+	Zfp296	protein_coding	0.498598	0.832043	-0.97427	8.60363	0.115168	7.35755	8.18982	7.10852	0.0483823	0.0863758	0.0406649
chr17	56111601	56117596	ENSMUSG00000011305	0.551	-	Plin5	protein_coding	NA	NA	0	2.32193	0.000667223	2.32193	0	3.16993	0.000667223	0	0.00133445
chr8	70042813	70072347	ENSMUSG00000011306	0.4709	+	Sugp1	protein_coding	0.373846	0.770398	1.69812	9.41996	0.0231597	11.2204	11.1248	11.0007	0.0807544	0.0755739	0.0693438
chr7	24870057	24877651	ENSMUSG00000011349	0.5107	+	Dmrtc2	protein_coding	NA	NA	-0.206451	2.32193	0.000526732	2.32193	2	2	0.000526732	0.000395049	0.000395049
chr7	24818795	24840275	ENSMUSG00000011350	0.4651	+	Gm5893	processed_transcript	NA	NA	-0.584963	3.58496	0.000512104	2.32193	4	1.58496	0.00018622	0.000698324	9.31099e-05
chr7	45470987	45488805	ENSMUSG00000011382	0.4664	-	Dhdh	protein_coding	NA	NA	0	0	NA	0	0	0	NA	NA	NA
chr7	29816114	29831005	ENSMUSG00000011427	0.4665	+	Zfp790	protein_coding	0.308812	0.727527	-1.94158	7.91886	0.0161843	2.58496	6.98868	5.80735	0.000335773	0.00846149	0.00369351
chr3	20248264	20275733	ENSMUSG00000011463	0.3814	-	Cpb1	protein_coding	NA	NA	-2	4	0.00054607	2.32193	1.58496	2	0.000145619	7.28093e-05	0.000109214
chr17	57032773	57041654	ENSMUSG00000011486	0.4958	-	Slc25a41	protein_coding	0.963844	1	1.51937	2.32193	0.0004504	5.04439	0	3.16993	0.0036032	0	0.000900799
chr17	55986511	55996881	ENSMUSG00000011589	0.5309	+	Fsd1	protein_coding	0.0290542	0.27019	6.78834	2.32193	0.000385728	9.79279	7.88874	9.0607	0.0854388	0.022758	0.0513983
chr7	24541658	24546118	ENSMUSG00000011632	0.4985	-	Pinlyp	protein_coding	NA	NA	2.41504	0	0	1.58496	3.45943	1	0.00044843	0.00224215	0.000224215
chr7	44896079	44902631	ENSMUSG00000011658	0.5649	+	Fuz	protein_coding	0.501245	0.833312	-0.761119	8.02791	0.0396825	7.82018	7.15987	6.53916	0.0343407	0.0216728	0.0140415
chr7	27356383	27447686	ENSMUSG00000011751	0.4927	-	Sptbn4	protein_coding	0.778609	0.943379	1.152	4.39232	0.000219051	5.32193	5.20945	5.97728	0.000427149	0.000394292	0.000679058
chr19	41911871	41918664	ENSMUSG00000011752	0.4804	+	Pgam1	protein_coding	0.0434622	0.332495	4.22797	11.5275	0.434418	15.9865	15.707	15.5368	9.55734	7.87428	6.99779
chr5	107744795	107875107	ENSMUSG00000011831	0.4012	-	Evi5	protein_coding	5.47192e-05	0.00312342	-5.57854	12.453	0.0430198	6.39232	7.16993	6.9542	0.000636933	0.00109737	0.000943889
chr8	4166567	4211257	ENSMUSG00000011832	0.4854	+	Evi5l	protein_coding	1	1	0.412647	7.2384	0.00335646	7.49985	7.3837	7.99435	0.00402775	0.00371448	0.0056836
chr8	4253080	4256220	ENSMUSG00000011837	0.5578	+	Snapc2	protein_coding	0.219471	0.666432	2.2284	9.45533	0.223248	11.9396	11.4126	11.6506	1.25064	0.867834	1.02357
chr11	77493562	77507786	ENSMUSG00000011877	0.5581	+	Git1	protein_coding	0.267979	0.702697	1.94346	10.9462	0.138639	13.2362	12.7277	12.6289	0.67829	0.4768	0.445233
chr5	114669398	114690984	ENSMUSG00000011884	0.5292	-	Gltp	protein_coding	0.806514	0.952649	0.0194008	10.6662	0.0752339	11.227	9.85487	10.66	0.110998	0.0428518	0.0749097
chr9	69989466	70008317	ENSMUSG00000011958	0.4121	+	Bnip2	protein_coding	0.745029	0.932212	-0.405459	10.7039	0.0884303	9.37069	10.7977	10.3837	0.0350645	0.0943717	0.0708185
chr15	98538689	98570923	ENSMUSG00000011960	0.4291	-	Ccnt1	protein_coding	0.191973	0.638517	-1.93699	10.2842	0.0386548	8.34873	8.42626	8.26209	0.0100825	0.0106409	0.00949308
chr16	17797282	17808287	ENSMUSG00000012017	0.5804	+	Scarf2	protein_coding	0.0776765	0.450976	3.26007	8.59246	0.0349841	12.3663	10.3663	12.1338	0.479691	0.119855	0.408269
chr3	138164078	138193825	ENSMUSG00000012042	0.4258	-	4930579F01Rik	protein_coding	NA	NA	0.415037	1.58496	6.72337e-05	2.32193	2.32193	1	0.000134467	0.000134467	3.36168e-05
chr12	55836366	55869735	ENSMUSG00000012076	0.4215	+	Brms1l	protein_coding	0.781505	0.943878	-0.2429	8.53138	0.0110582	7.89482	8.36194	8.53528	0.0071024	0.00982948	0.0110881
chr16	17651221	17722930	ENSMUSG00000012114	0.4523	-	Med15	protein_coding	0.875614	0.987249	0.299452	10.9256	0.0271096	10.6609	11.2544	11.6069	0.0225634	0.0340543	0.0434813
chr4	133969028	134000918	ENSMUSG00000012117	0.4625	-	Dhdds	protein_coding	0.930508	1	0.47333	10.6715	0.0511132	11.5289	10.9136	10.8986	0.0926309	0.0604578	0.0598307
chr4	134065912	134092504	ENSMUSG00000012123	0.5126	+	Aim1l	protein_coding	NA	NA	0.465664	2.80735	0.000225632	3.70044	3.32193	2.58496	0.000451264	0.000338448	0.000188026
chr4	134102570	134127593	ENSMUSG00000012126	0.5335	+	Ubxn11	protein_coding	0.364334	0.764597	-1.35247	7.5157	0.00727331	6.67243	5.39232	6.14975	0.00403629	0.00163849	0.00279743
chr1	78510991	78538173	ENSMUSG00000012187	0.4541	+	Mogat1	protein_coding	0.747112	0.932506	1.58496	2.32193	0.000147156	3.58496	4.70044	2.80735	0.00040468	0.000919726	0.000220734
chr12	113074502	113088917	ENSMUSG00000012211	0.4851	+	Tex22	protein_coding	NA	NA	0.736966	1.58496	0.000138744	2.32193	2.58496	2	0.000277489	0.000346861	0.000208117
chr18	34542313	34548273	ENSMUSG00000012282	0.5038	+	Wnt8a	protein_coding	NA	NA	-0.584963	2	0.000503356	0	1.58496	2	0	0.00033557	0.000503356
chr17	46257851	46283026	ENSMUSG00000012296	0.5205	-	Tjap1	protein_coding	0.0875697	0.476128	3.05346	8.80413	0.017716	12.0234	11.4517	12.0255	0.165323	0.111221	0.165561
chr2	103263433	103303278	ENSMUSG00000012350	0.4433	-	Ehf	protein_coding	0.953819	1	0.662965	4	0.000376459	3.70044	5.58496	3.90689	0.000301167	0.00117957	0.000351362
chr6	122707489	122714633	ENSMUSG00000012396	0.4427	+	Nanog	protein_coding	0.745525	0.932506	1.152	6.04439	0.00909854	6.08746	7.81378	7.19967	0.0093785	0.031355	0.0204367
chr14	18267823	18271391	ENSMUSG00000012405	0.4769	-	Rpl15	protein_coding	0.267475	0.70212	1.86901	12.9014	2.14406	14.5003	14.7774	14.9919	6.49496	7.87052	9.13229
chr13	90089123	90143907	ENSMUSG00000012422	0.3819	+	Tmem167	protein_coding	0.29931	0.722049	-1.85425	9.53138	0.0134893	6.30378	7.78136	8.29921	0.00142377	0.00399752	0.0057316
chr5	7960457	7982213	ENSMUSG00000012428	0.4035	+	Steap4	protein_coding	0.11551	0.527184	4.96963	3.16993	0.000367715	8.29462	7.13955	8.61102	0.0143868	0.00643501	0.0179261
chr13	17695413	17699105	ENSMUSG00000012429	0.3994	+	Mplkip	protein_coding	0.619386	0.883508	-0.633543	8.82337	0.122427	8.01681	8.224	8.31288	0.0698808	0.0807151	0.0858613
chr19	37376403	37421859	ENSMUSG00000012443	0.4053	+	Kif11	protein_coding	0.708539	0.920732	-0.515788	8.99152	0.0111756	6.89482	9.36413	8.17991	0.00259592	0.0144755	0.0063578
chr6	8255936	8259173	ENSMUSG00000012483	0.3725	-	Rpa3	protein_coding	0.611678	0.88054	1.17491	8.11894	0.0855731	8.11374	9.58684	9.70908	0.0852641	0.237257	0.258264
chr8	111311797	111338177	ENSMUSG00000012519	0.4472	-	Mlkl	protein_coding	0.709732	0.921575	1.11018	8.39232	0.012699	9.69697	9.32867	9.45738	0.0314253	0.0243366	0.0266111
chr5	67094399	67099301	ENSMUSG00000012520	0.4956	-	Phox2b	protein_coding	NA	NA	-1.58496	3.90689	0.00285598	3	2	1.58496	0.00142799	0.000611995	0.000407997
chr6	29540827	29609887	ENSMUSG00000012535	0.399	-	Tnpo3	protein_coding	0.798409	0.950388	0.565416	9.33092	0.00931074	8.67596	10.584	9.83763	0.00590791	0.0222126	0.0132349
chr12	85824659	86061893	ENSMUSG00000012609	0.4381	+	Ttll5	protein_coding	0.879361	0.989546	0.768583	8.42206	0.00144161	9.54496	8.8009	9.12928	0.00314457	0.00187579	0.00235632
chr7	43296197	43313294	ENSMUSG00000012640	0.4191	-	Zfp715	protein_coding	0.0242775	0.248837	-4.39613	8.56605	0.0221091	3	4.75489	4.24793	0.000409429	0.00152073	0.00105282
chr8	3655770	3660110	ENSMUSG00000012705	0.484	+	Retn	protein_coding	NA	NA	0	2.80735	0.00138249	0	2.80735	3.70044	0	0.00138249	0.00276498
chr7	44252148	44257378	ENSMUSG00000012777	0.5511	-	Acpt	protein_coding	NA	NA	0	0	NA	0	0	0	NA	NA	NA
chr10	60302748	60696490	ENSMUSG00000012819	0.5079	-	Cdh23	protein_coding	0.106357	0.513347	-2.69776	10.0728	0.00273275	6.71425	8.02791	7.04439	0.000264132	0.000660331	0.000332705
chr7	12922290	12926686	ENSMUSG00000012848	0.4771	+	Rps5	protein_coding	0.559344	0.857839	0.967128	13.8731	3.41288	14.1473	15.2365	14.9314	4.12739	8.78162	7.1076
chr8	84125989	84132527	ENSMUSG00000012889	0.5512	+	Podnl1	protein_coding	0.262196	0.698186	3.47741	4.85798	0.00428266	8.78463	5.93074	8.86728	0.0672989	0.00917712	0.0712756
chr8	83900105	83941954	ENSMUSG00000013033	0.5488	+	Adgrl1	protein_coding	0.418289	0.790534	2.79481	5.04439	0.000764654	8.36632	7.43463	7.52356	0.0078616	0.00411001	0.00437286
chr9	14541966	14643529	ENSMUSG00000013076	0.4704	-	Amotl1	protein_coding	0.147872	0.576545	2.97708	7.84549	0.00225476	11.2503	10.5255	10.5727	0.0239753	0.0145033	0.0149858
chr7	30698926	30700536	ENSMUSG00000013083	0.5053	+	2200002J24Rik	protein_coding	NA	NA	1.41504	0	0	2.32193	1	0	0.00248447	0.000621118	0
chr16	22381309	22439719	ENSMUSG00000013089	0.4637	-	Etv5	protein_coding	0.267093	0.701911	2.51128	7.72792	0.0036124	10.7448	9.5216	10.1984	0.0293614	0.0125663	0.0200993
chr7	4782937	4784341	ENSMUSG00000013091	0.558	+	Tmem190	protein_coding	0.667324	0.90339	2	1.58496	0.0014245	1.58496	4.85798	2	0.0014245	0.019943	0.00213675
chr8	105713854	105758664	ENSMUSG00000013150	0.4606	-	Gfod2	protein_coding	0.0578681	0.390541	4.26622	6.04439	0.00145057	10.3608	10.4315	10.1215	0.0293238	0.0307967	0.0248382
chr8	105703651	105708210	ENSMUSG00000013155	0.532	-	Enkd1	protein_coding	0.0185228	0.211459	5.86396	4.16993	0.00372889	9.97298	10.2155	9.8933	0.220224	0.260583	0.208379
chr8	105707655	105710246	ENSMUSG00000013158	0.5783	+	4933405L10Rik	protein_coding	0.119026	0.534081	5.04439	0	0	5.80735	4.32193	4.52356	0.0212273	0.00733308	0.00849093
chr8	105524465	105566047	ENSMUSG00000013160	0.4634	-	Atp6v0d1	protein_coding	0.399651	0.783289	1.33934	11.2802	0.0597855	12.1602	13.1031	12.426	0.110048	0.211582	0.132317
chr17	56412431	56476483	ENSMUSG00000013236	0.5576	-	Ptprs	protein_coding	0.179287	0.622392	2.45403	10.8408	0.0286174	13.9819	12.4856	13.0072	0.252592	0.089521	0.128521
chr1	131827493	131848865	ENSMUSG00000013275	0.5139	+	Slc41a1	protein_coding	0.711322	0.922945	1.03978	8.24793	0.0141774	9.01123	9.45121	9.36413	0.0240969	0.0327063	0.0307879
chr2	156019139	156052947	ENSMUSG00000013338	0.5046	-	Fer1l4	protein_coding	NA	NA	-0.63743	3.80735	0.000384524	2.58496	3.32193	3.45943	0.000147894	0.000266209	0.000295788
chr7	43492044	43505940	ENSMUSG00000013353	0.4698	-	4931406B18Rik	protein_coding	0.00761493	0.119681	-4.95803	9.97298	0.072251	4.70044	4.45943	5.61471	0.00179908	0.00151123	0.00345423
chr7	43472904	43490075	ENSMUSG00000013367	0.5208	-	Iglon5	protein_coding	0.0111987	0.154728	6.23415	4.16993	0.000990041	11.0553	9.52748	10.2276	0.123872	0.0429212	0.0697688
chr11	95957163	96005940	ENSMUSG00000013415	0.4852	-	Igf2bp1	protein_coding	0.0117253	0.159919	4.99451	6.20945	0.00149661	10.4398	11.0133	11.8222	0.028456	0.042356	0.0742153
chr11	95865943	95914891	ENSMUSG00000013418	0.4644	-	B4galnt2	protein_coding	0.81218	0.955575	-0.317482	4.75489	0.000531176	3	4.16993	5.2854	0.000143009	0.000347307	0.000776334
chr9	121759330	121771742	ENSMUSG00000013419	0.5886	+	Zfp651	protein_coding	0.238828	0.683169	3.16845	6.76818	0.00870126	11.0224	8.52748	8.93958	0.167499	0.0296487	0.0394779
chr2	25199712	25211489	ENSMUSG00000013465	0.4997	-	Nelfb	protein_coding	0.475499	0.819138	1.41366	11.204	0.200221	13.2202	11.9556	12.3824	0.810223	0.337183	0.453256
chr11	119307768	119345375	ENSMUSG00000013483	0.5088	+	Card14	protein_coding	0.686865	0.913575	-0.526069	4.58496	0.000611588	3.32193	4.64386	3.90689	0.000239317	0.000638179	0.000372271
chr5	108629770	108648782	ENSMUSG00000013495	0.4401	+	Tmem175	protein_coding	0.584659	0.869755	-0.65094	9.2384	0.0317168	8.76155	8.05528	8.82655	0.0227751	0.0139386	0.0238271
chr2	170346991	170427845	ENSMUSG00000013523	0.4619	-	Bcas1	protein_coding	NA	NA	-0.584963	4.08746	0.000197888	3.90689	3	3.45943	0.000173152	8.65758e-05	0.00012368
chr16	18300825	18348103	ENSMUSG00000013539	0.4751	-	Tango2	protein_coding	0.803223	0.951026	0.645883	9.75322	0.0182326	10.403	10.2252	10.5507	0.028618	0.0252972	0.0317061
chr17	31557126	31559113	ENSMUSG00000013562	0.5151	+	4833413E03Rik	lincRNA	NA	NA	-1	1	0.000503271	0	0	0	0	0	0
chr9	71215789	71296243	ENSMUSG00000013584	0.4211	+	Aldh1a2	protein_coding	0.438229	0.799039	2.49199	8.26679	0.00381585	12.3362	3.58496	3.90689	0.0642603	0.000136724	0.000174012
chr1	171234853	171251388	ENSMUSG00000013593	0.493	-	Ndufs2	protein_coding	0.130654	0.554354	2.51375	11.6106	0.189054	13.9262	14.2553	14.1715	0.941397	1.18264	1.11588
chr15	36504062	36555573	ENSMUSG00000013611	0.4595	-	Snx31	protein_coding	1	1	0.366128	3.90689	0.000271787	3.70044	5.04439	3.58496	0.00023296	0.000621227	0.000213547
chr5	31048312	31054623	ENSMUSG00000013622	0.4469	+	Atraid	protein_coding	0.63918	0.891078	-0.640778	9.55267	0.11884	8.2854	9.1472	9.14466	0.049279	0.0896847	0.0895262
chr5	31054780	31078479	ENSMUSG00000013629	0.5238	+	Cad	protein_coding	0.068865	0.426555	3.02739	10.0512	0.0447276	12.8803	13.2226	13.112	0.318115	0.403308	0.373518
chr11	58379043	58390728	ENSMUSG00000013643	0.4701	+	Lypd8	protein_coding	NA	NA	0.222392	2	0.000256739	0	3.45943	1	0	0.000855798	8.55798e-05
chr11	58330724	58347728	ENSMUSG00000013646	0.486	+	Sh3bp5l	protein_coding	0.398341	0.782693	1.6572	10.0265	0.0612797	12.1867	11.1886	11.4883	0.274112	0.137203	0.168901
chr11	58421111	58426024	ENSMUSG00000013653	0.4695	+	1810065E05Rik	protein_coding	NA	NA	-0.36257	1.58496	0.000407083	1.58496	1	1	0.000407083	0.000203542	0.000203542
chr19	32672563	32712298	ENSMUSG00000013662	0.3907	-	Atad1	protein_coding	0.140433	0.568337	-2.465	9.43463	0.0173902	7.02237	7.22882	6.58496	0.00324651	0.00374984	0.00239084
chr19	32757497	32826160	ENSMUSG00000013663	0.3811	+	Pten	protein_coding	0.0237842	0.245078	-3.43255	11.0546	0.0309628	7.18982	8.15987	7.31288	0.00211176	0.00415071	0.00230109
chr7	131137713	131146314	ENSMUSG00000013668	0.4408	-	4933402N03Rik	protein_coding	NA	NA	0	0	NA	0	0	0	NA	NA	NA
chr1	172196728	172206804	ENSMUSG00000013698	0.5134	-	Pea15a	protein_coding	0.0582069	0.392359	3.08552	10.0741	0.106888	12.5142	13.518	13.269	0.580488	1.16415	0.979555
chr14	32180162	32201898	ENSMUSG00000013701	0.406	-	Timm23	protein_coding	0.370949	0.767937	1.45816	10.7499	0.0791774	11.9901	12.272	12.3387	0.187109	0.227503	0.238268
chr3	95139521	95142360	ENSMUSG00000013707	0.5271	-	Tnfaip8l2	protein_coding	3.28123e-07	4.5225e-05	-8.64918	11.5878	1.08383	2.32193	3.16993	3.16993	0.00140895	0.00281789	0.00281789
chr6	106769120	106782474	ENSMUSG00000013736	0.3897	+	Trnt1	protein_coding	0.197676	0.646036	-2.10996	9.55842	0.0563876	7.18982	8.00562	6.91886	0.0108582	0.0191703	0.00898607
chr17	35076902	35078804	ENSMUSG00000013766	0.5465	+	Ly6g6e	protein_coding	NA	NA	0	0	NA	0	0	0	NA	NA	NA
chr17	34898469	34914052	ENSMUSG00000013787	0.5475	+	Ehmt2	protein_coding	0.330718	0.741379	1.93494	12.7417	0.439453	15.3047	14.2283	14.2059	2.59719	1.2316	1.21267
chr9	22112989	22117172	ENSMUSG00000013822	0.5172	-	Elof1	protein_coding	0.324712	0.73809	1.99592	8.69	0.0984939	10.9166	10.3707	10.7185	0.461869	0.31628	0.402582
chr10	79894708	79908923	ENSMUSG00000013833	0.5478	-	Med16	protein_coding	0.885967	0.994886	0.599513	10.1548	0.0801266	11.168	10.5488	10.4336	0.161801	0.105311	0.0972212
chr15	67102875	67113992	ENSMUSG00000013846	0.509	-	St3gal1	protein_coding	0.345089	0.750938	-0.985619	12.3137	0.457857	11.6524	10.8242	11.3886	0.289467	0.162994	0.241072
chr10	79974948	79984330	ENSMUSG00000013858	0.5968	-	Tmem259	protein_coding	0.797871	0.950359	0.783403	11.2986	0.268386	12.7164	11.5675	11.6627	0.717224	0.323385	0.345449
chr8	26119368	26151790	ENSMUSG00000013878	0.4093	+	Rnf170	protein_coding	NA	NA	0	0	NA	0	0	0	NA	NA	NA
chr7	30291728	30308367	ENSMUSG00000013921	0.5248	+	Clip3	protein_coding	0.000367413	0.0139346	7.54627	5.04439	0.00192319	13.2386	11.7553	12.3942	0.580804	0.207705	0.323457
chr7	30280094	30290237	ENSMUSG00000013928	0.491	+	Thap8	protein_coding	NA	NA	0	1	9.85902e-05	0	1.58496	1	0	0.00019718	9.85902e-05
chr5	122100951	122113472	ENSMUSG00000013936	0.5167	+	Myl2	protein_coding	NA	NA	-1.22239	2.80735	0.000479195	2.32193	0	1.58496	0.000319463	0	0.000159732
chr1	171329145	171342331	ENSMUSG00000013973	0.47	+	Dedd	protein_coding	0.610989	0.88032	-0.32681	7.20945	0.0111482	7.66534	6.37504	6.08746	0.0153193	0.00621872	0.00508115
chr8	3665754	3669259	ENSMUSG00000013974	0.4932	+	Mcemp1	protein_coding	3.56599e-12	2.23905e-09	-11.1474	12.5625	1.72553	1.58496	1.58496	1	0.000570613	0.000570613	0.000285307
chr1	171338008	171345646	ENSMUSG00000013997	0.4808	-	Nit1	protein_coding	0.419332	0.790534	1.81854	8.25739	0.0399319	10.1984	9.9901	10.0307	0.153705	0.133019	0.136816
chr4	44524757	44710487	ENSMUSG00000014030	0.4909	-	Pax5	protein_coding	2.51559e-06	0.000253213	-7.54462	11.6321	0.0170839	4.45943	3.90689	3.80735	0.000113067	7.53782e-05	6.99941e-05
chr16	97791467	97851850	ENSMUSG00000014039	0.4708	-	Prdm15	protein_coding	1	1	0.22751	7.65105	0.00331219	7.45943	8.38802	7.60733	0.00289817	0.00553136	0.00321282
chr16	32277459	32301434	ENSMUSG00000014074	0.4126	+	Rnf168	protein_coding	0.515927	0.837908	-1.00341	10.1421	0.0470907	7.76155	9.64926	9.39017	0.00900938	0.0334515	0.0279458
chr16	32419702	32429099	ENSMUSG00000014075	0.4274	+	Tctex1d2	protein_coding	0.684397	0.912367	1.14577	5.85798	0.00606577	3.90689	6.90689	7.96578	0.00148984	0.0126636	0.0264978
chr2	119547697	119587027	ENSMUSG00000014077	0.4236	+	Chp1	protein_coding	0.662711	0.901587	0.945486	11.0355	0.0533435	12.3287	11.8595	11.6738	0.130765	0.0944572	0.0830409
chr6	41852989	41864413	ENSMUSG00000014104	0.3554	+	Sval2	protein_coding	NA	NA	-1	1	8.7535e-05	0	0	0	0	0	0
chr5	114622152	114658421	ENSMUSG00000014158	0.5351	-	Trpv4	protein_coding	0.323442	0.736543	-1.69515	7.67243	0.00559707	6.08746	4.70044	6.56986	0.00184731	0.000689294	0.00259175
chr13	58004221	58113592	ENSMUSG00000014164	0.48	-	Klhl3	protein_coding	0.767509	0.939506	1.5755	4.08746	0.000146291	6.50779	4.70044	5.12928	0.000822887	0.00022858	0.000310869
chr11	62879455	62916780	ENSMUSG00000014177	0.4505	+	Tvp23b	protein_coding	0.745207	0.932361	0.851887	8.77808	0.0117348	9.19967	10.0126	9.56224	0.0157267	0.027649	0.0202277
chr11	100582818	100620168	ENSMUSG00000014195	0.4563	-	Dnajc7	protein_coding	1	1	0.204923	9.09276	0.0145917	8.52748	9.82018	9.26444	0.00985274	0.0241767	0.0164391
chr11	100627543	100692455	ENSMUSG00000014198	0.5052	-	Zfp385c	protein_coding	0.271301	0.704276	-1.81943	5.90689	0.000908923	4.32193	4.39232	3.32193	0.000292704	0.000308109	0.000138649
chr1	160202367	160212875	ENSMUSG00000014226	0.4082	-	Cacybp	protein_coding	1	1	-0.12803	10.1072	0.104872	6.71425	10.4898	10.5362	0.00989722	0.136753	0.141226
chr16	3908801	3941147	ENSMUSG00000014232	0.4448	+	Cluap1	protein_coding	0.396886	0.781451	-1.55565	8.41363	0.0105113	5.55459	7.05528	7.39232	0.00142212	0.00408088	0.00516293
chr11	62267224	62281375	ENSMUSG00000014243	0.4487	-	Zswim7	protein_coding	0.732527	0.926615	1.25716	6.94251	0.0086213	8.25267	7.82655	8.45121	0.0214826	0.0159706	0.0246626
chr11	62458460	62514417	ENSMUSG00000014245	0.4412	+	Pigl	protein_coding	0.893943	1	0.617161	7	0.0022696	6.08746	8.36194	7.58496	0.00119735	0.00586164	0.00341334
chr18	36742332	36744557	ENSMUSG00000014294	0.4461	-	Ndufa2	protein_coding	0.233296	0.679327	1.7211	11.1	0.986067	11.5411	13.1059	13.2753	1.33888	3.9618	4.45528
chr16	4616464	4624988	ENSMUSG00000014301	0.4915	-	Pam16	protein_coding	NA	NA	0	0	NA	0	0	0	NA	NA	NA
chr16	4594713	4624924	ENSMUSG00000014303	0.5304	+	Glis2	protein_coding	0.147465	0.575897	2.90132	8.30834	0.0104598	11.821	10.403	11.0587	0.119725	0.044785	0.0705703
chr15	35925886	35938246	ENSMUSG00000014313	0.4247	-	Cox6c	protein_coding	0.404404	0.78492	1.25119	11.3603	0.212621	12.1228	12.5172	13.0451	0.360761	0.474191	0.683738
chr10	70922832	71159700	ENSMUSG00000014329	0.4411	-	Bicc1	protein_coding	0.0429672	0.331328	5.00484	4.9542	0.000126653	10.1472	10.0056	9.6865	0.00478325	0.00433575	0.00347451
chr11	96047432	96065388	ENSMUSG00000014349	0.4502	-	Ube2z	protein_coding	0.215954	0.662598	2.05371	11.3129	0.141624	13.4601	13.2116	13.4161	0.627534	0.528236	0.60871
chr11	96024545	96030831	ENSMUSG00000014351	0.4894	+	Gip	protein_coding	NA	NA	0.289507	1.58496	0.000318167	1.58496	2.58496	1	0.000318167	0.000795418	0.000159084
chr2	128818118	128854261	ENSMUSG00000014353	0.4168	+	Tmem87b	protein_coding	0.0616123	0.403537	-3.191	10.1948	0.0323991	6.16993	7.62205	6.85798	0.00196442	0.0054229	0.00318181
chr2	128610104	128687391	ENSMUSG00000014355	0.4055	-	Anapc1	protein_coding	0.851827	0.974296	0.407296	10.6751	0.021142	10.6777	11.275	11.2222	0.0211808	0.0320494	0.0308978
chr2	128698956	128802894	ENSMUSG00000014361	0.4458	+	Mertk	protein_coding	0.00265322	0.057009	-4.30774	11.4507	0.0269199	7.74819	6.45943	6.91886	0.00205892	0.000837037	0.00115453
chr7	46888949	46919969	ENSMUSG00000014402	0.4217	-	Tsg101	protein_coding	0.896494	1	0.417503	9.99859	0.0329465	10.2009	10.6119	10.4062	0.037911	0.0504191	0.0437137
chr7	46760466	46796064	ENSMUSG00000014418	0.4338	-	Hps5	protein_coding	0.297261	0.721367	-1.67429	9.91588	0.0271083	7.58496	8.51175	8.45533	0.00536547	0.0102253	0.00983201
chr17	12227621	12318660	ENSMUSG00000014426	0.4755	-	Map3k4	protein_coding	1	1	0.172826	9.52356	0.00807346	9.71596	9.49185	9.85798	0.00922681	0.00789771	0.0101824
chr8	122481698	122551329	ENSMUSG00000014444	0.5371	-	Piezo1	protein_coding	NA	NA	0	0	NA	0	0	0	NA	NA	NA
chr14	63372837	63417187	ENSMUSG00000014453	0.4749	-	Blk	protein_coding	5.57702e-10	1.4773e-07	-9.95768	12.2796	0.112086	1.58496	3	2	4.50958e-05	0.000157835	6.76437e-05
chr8	122466147	122476064	ENSMUSG00000014470	0.5363	-	Rnf166	protein_coding	NA	NA	0	0	NA	0	0	0	NA	NA	NA
chr14	31700015	31830415	ENSMUSG00000014496	0.3781	-	Ankrd28	protein_coding	0.991652	1	0.455195	7.9542	0.00189417	8.25267	8.67948	8.25267	0.00233129	0.0031365	0.00233129
chr10	128377115	128408704	ENSMUSG00000014498	0.5245	+	Ankrd52	protein_coding	0.19868	0.647621	2.65414	8.2384	0.00952863	11.2685	11.1338	9.94983	0.0780651	0.0711007	0.0312767
chr18	34409423	34442789	ENSMUSG00000014503	0.4468	+	Pkd2l2	protein_coding	0.172875	0.613255	-2.62396	8.22882	0.00896122	3	6.53916	5.49185	0.000209794	0.0027573	0.00131871
chr18	34330847	34336599	ENSMUSG00000014504	0.4332	+	Srp19	protein_coding	0.737855	0.928755	-0.504653	9.1267	0.0970097	7.14975	8.98584	9.05799	0.0245132	0.0879694	0.0924896
chr5	3651181	3680325	ENSMUSG00000014529	0.4384	+	Tmbim7	protein_coding	NA	NA	1.41504	0	0	1.58496	1	1.58496	6.86248e-05	3.43124e-05	6.86248e-05
chr6	83644542	83656187	ENSMUSG00000014542	0.4864	-	Clec4f	protein_coding	NA	NA	-1.23704	3.45943	0.000858738	3	1.58496	1.58496	0.000601116	0.000171748	0.000171748
chr6	129831154	129876672	ENSMUSG00000014543	0.3942	-	Klra17	protein_coding	0.0989282	0.498536	-3.27684	5.39232	0.000900743	2.32193	2	2	8.78773e-05	6.5908e-05	6.5908e-05
chr14	62837690	62956886	ENSMUSG00000014547	0.4357	+	Wdfy2	protein_coding	0.539275	0.848181	-0.913195	8.42626	0.00287761	7.2384	7.50779	7.74819	0.00125843	0.00151851	0.00179536
chr6	92186712	92214925	ENSMUSG00000014550	0.4403	-	Rbsn	protein_coding	0.656909	0.899957	0.868769	9.77479	0.0310141	10.1085	11.0993	10.5517	0.0390955	0.0777301	0.053167
chr6	92169525	92184033	ENSMUSG00000014551	0.4553	-	Mrps25	protein_coding	0.330296	0.741379	1.81629	8.69349	0.0284671	9.76984	10.8572	10.6847	0.0601048	0.127792	0.113386
chr6	83480217	83506969	ENSMUSG00000014554	0.4684	-	Dguok	protein_coding	0.544825	0.851115	-0.604034	10.0056	0.0383897	9.83447	8.82972	9.36851	0.0340909	0.0169707	0.0246711
chr4	150917322	151861876	ENSMUSG00000014592	0.4885	-	Camta1	protein_coding	0.685527	0.912709	-0.441705	9.09276	0.000576992	8.62571	8.25267	8.98299	0.000417128	0.000321845	0.000534644
chr3	107741048	107760469	ENSMUSG00000014599	0.5122	-	Csf1	protein_coding	0.00845074	0.128952	4.56314	8.58496	0.0197209	12.5988	12.1456	14.0101	0.319345	0.233253	0.849493
chr3	107612532	107631694	ENSMUSG00000014601	0.4879	-	Strip1	protein_coding	0.599314	0.874581	0.888532	10.0471	0.0551613	10.3465	10.8194	11.4341	0.0678948	0.094249	0.144348
chr1	93015464	93101951	ENSMUSG00000014602	0.5134	-	Kif1a	protein_coding	0.782459	0.944265	0.197446	4.64386	0.000277498	5.70044	4.08746	4.08746	0.000589684	0.000184999	0.000184999
chr3	107595031	107605776	ENSMUSG00000014603	0.5413	+	Alx3	protein_coding	0.632193	0.887681	2.35364	1.58496	0.000186133	4.85798	2.80735	3.32193	0.00260586	0.000558399	0.000837599
chr11	70644196	70647479	ENSMUSG00000014606	0.542	-	Slc25a11	protein_coding	0.232141	0.678127	2.13861	10.2336	0.366433	12.815	11.9222	12.2342	2.19464	1.18185	1.46726
chr11	70614883	70619216	ENSMUSG00000014609	0.5457	-	Chrne	protein_coding	NA	NA	0.736966	1	0.000230787	1.58496	1.58496	2	0.000461574	0.000461574	0.000692361
chr8	116888685	116921455	ENSMUSG00000014633	0.457	-	Cmc2	protein_coding	0.77892	0.94362	0.763766	9.16993	0.0175465	9.96	9.59805	10.1836	0.0303631	0.0236192	0.0354593
chr5	110135842	110171972	ENSMUSG00000014668	0.429	+	Chfr	protein_coding	0.77423	0.941794	-0.307324	8.42626	0.0094935	7.33985	8.46761	8.31288	0.00445613	0.00977027	0.00877387
chr7	19852097	19861299	ENSMUSG00000014686	0.5331	-	Ceacam16	protein_coding	NA	NA	-1.46949	3.58496	0.00119539	1.58496	2.58496	2	0.000217344	0.00054336	0.000326016
chr6	52162417	52164831	ENSMUSG00000014704	0.4965	-	Hoxa2	protein_coding	0.174388	0.615483	4.22239	1.58496	0.0008285	5.32193	6.10852	5.88264	0.0161558	0.028169	0.0240265
chr14	68606027	68655842	ENSMUSG00000014725	0.3885	-	Adam28	protein_coding	0.160543	0.597122	-2.57399	7.03342	0.00260966	4.24793	4.39232	4.70044	0.000361337	0.000401485	0.000501857
chr6	83762644	83768326	ENSMUSG00000014747	0.5233	+	Ankrd53	protein_coding	0.917415	1	0.959358	2.58496	0.000879972	1.58496	3.80735	4.16993	0.000351989	0.00228793	0.0029919
chr6	83768885	83775813	ENSMUSG00000014748	0.5297	-	Tex261	protein_coding	0.724771	0.925527	0.781792	11.0647	0.309036	12.0532	11.8595	11.5897	0.613308	0.53623	0.444717
chr17	15396246	15433580	ENSMUSG00000014763	0.4575	+	Fam120b	protein_coding	0.560904	0.858544	-0.808064	9.72792	0.0226871	8.47168	9.06609	9.13443	0.00948197	0.0143301	0.0150265
chr17	15499888	15528379	ENSMUSG00000014767	0.415	+	Tbp	protein_coding	1	1	0.321551	7.99435	0.0089151	8.18488	8.12928	8.58871	0.0101787	0.00979257	0.0134779
chr17	15475721	15498276	ENSMUSG00000014769	0.4508	-	Psmb1	protein_coding	0.258931	0.695795	1.80652	11.9755	0.178497	13.5657	13.7806	13.9713	0.53753	0.623897	0.712037
chr17	15519208	15527301	ENSMUSG00000014771	0.4244	-	Pdcd2	protein_coding	NA	NA	0	0	NA	0	0	0	NA	NA	NA
chr17	15367354	15376872	ENSMUSG00000014773	0.5376	-	Dll1	protein_coding	0.108251	0.516	5.5025	1	0.000105064	7.78136	5.35755	3.45943	0.023009	0.00420256	0.00105064
chr8	105276140	105281939	ENSMUSG00000014776	0.5341	+	Nol3	protein_coding	0.0122185	0.162311	5.77635	5.12928	0.00586308	11.7964	10.2009	9.99577	0.613209	0.202794	0.175892
chr8	105329163	105347953	ENSMUSG00000014778	0.5273	-	Fhod1	protein_coding	0.493638	0.829482	2.01942	6.94251	0.00649282	9.25503	8.59991	8.9571	0.0324641	0.0205961	0.026397
chr8	105373274	105382862	ENSMUSG00000014782	0.5522	+	Plekhg4	protein_coding	0.0866104	0.473899	5.40939	2.58496	0.000521485	7.20945	6.26679	9.07682	0.0153317	0.00792657	0.0562161
chr8	105348843	105369881	ENSMUSG00000014786	0.5027	+	Slc9a5	protein_coding	0.300532	0.722731	2.6749	6.56986	0.00446811	9.15482	9.05528	9.48784	0.0270463	0.02524	0.0340812
chr8	105305601	105310760	ENSMUSG00000014791	0.557	+	Elmo3	protein_coding	0.391755	0.778724	2.82857	5.49185	0.00852878	9	6.64386	8.43879	0.0990502	0.0191898	0.0670673
chr14	69029289	69041401	ENSMUSG00000014813	0.4445	+	Stc1	protein_coding	0.432211	0.796097	-1.21501	7.02237	0.0106506	6.18982	3.58496	6.37504	0.00594452	0.00090819	0.00677015
chr8	105280409	105289864	ENSMUSG00000014837	0.509	-	4931428F04Rik	protein_coding	0.589704	0.872208	1.71342	6.71425	0.0109995	8.40939	8.33539	8.53138	0.035854	0.0340561	0.039027
chr8	105467493	105471526	ENSMUSG00000014846	0.5627	-	Tppp3	protein_coding	2.92124e-06	0.000282952	-5.5257	13.8818	3.74262	9.31515	7.57743	7.27612	0.157699	0.0471113	0.038185
chr13	92211872	92355003	ENSMUSG00000014850	0.4268	-	Msh3	protein_coding	0.327618	0.739849	-1.58496	8.2384	0.00210297	6.53916	7.16993	6.02237	0.000642768	0.000999085	0.000447143
chr2	26973416	27009628	ENSMUSG00000014852	0.495	+	Adamts13	protein_coding	0.322587	0.735649	-1.68359	7.82655	0.00624103	5.85798	6.52356	5.9542	0.00157406	0.00251298	0.00168452
chr8	105326354	105335219	ENSMUSG00000014856	0.5283	+	Tmem208	protein_coding	0.620071	0.883812	1.1242	9.61839	0.0885505	10.988	10.6978	10.4998	0.22899	0.187253	0.163226
chr8	105297663	105305370	ENSMUSG00000014859	0.5016	+	E2f4	protein_coding	0.634138	0.888181	0.84273	11.0458	0.274166	11.7557	11.8568	12.0386	0.448553	0.481121	0.545738
chr2	26920040	26933928	ENSMUSG00000014867	0.4976	-	Surf4	protein_coding	0.171896	0.611958	2.47304	11.8254	0.261233	14.7997	13.6313	14.2316	2.0535	0.913594	1.38508
chr2	26916367	26920183	ENSMUSG00000014873	0.5258	+	Surf2	protein_coding	0.870392	0.983751	0.463279	9.02791	0.13653	8.71425	9.69174	9.83289	0.109801	0.216457	0.238732
chr12	44205897	44210068	ENSMUSG00000014905	0.3929	-	Dnajb9	protein_coding	0.0876798	0.476435	-3.10017	9.33539	0.154639	5.70044	6.53916	6.33985	0.0122273	0.0220571	0.0191801
chr8	66860217	66890564	ENSMUSG00000014907	0.3886	+	Naf1	protein_coding	0.685303	0.912643	1.53406	6.96578	0.00408607	8.85175	8.62205	7.84549	0.015191	0.0129502	0.00754605
chr5	32611171	32687057	ENSMUSG00000014932	0.3914	+	Yes1	protein_coding	0.197702	0.646036	-2.26303	7.45943	0.00230609	5.12928	5.55459	4.80735	0.00044804	0.000606172	0.000355797
chr5	32458843	32517433	ENSMUSG00000014956	0.3985	+	Ppp1cb	protein_coding	0.0159544	0.192641	-3.4825	11.2639	0.0419526	7.86419	8.01681	7.39232	0.00395972	0.00440348	0.00285032
chr2	70661576	70712636	ENSMUSG00000014959	0.4547	+	Gorasp2	protein_coding	0.304797	0.724662	1.7156	10.1836	0.0227575	11.7586	11.8174	12.0984	0.0678418	0.070662	0.0858598
chr1	152370735	152386688	ENSMUSG00000014980	0.4265	-	Tsen15	protein_coding	0.25537	0.694646	2.2822	7.92481	0.0151696	9.49985	10.5008	10.4231	0.0453206	0.0907666	0.0860026
chr15	65876053	65912397	ENSMUSG00000015001	0.4412	-	Oc90	protein_coding	NA	NA	-0.111031	3.16993	0.000220119	3.90689	2.32193	2.32193	0.000385208	0.000110059	0.000110059
chr15	65787034	65873816	ENSMUSG00000015002	0.3898	+	Efr3a	protein_coding	0.104705	0.511039	-2.31044	10.774	0.0201655	8.633	8.41363	8.32643	0.00456316	0.00391786	0.0036874
chr8	122611640	122616660	ENSMUSG00000015013	0.5298	+	Trappc2l	protein_coding	NA	NA	0	0	NA	0	0	0	NA	NA	NA
chr8	122775486	122817880	ENSMUSG00000015016	0.519	+	Acsf3	protein_coding	NA	NA	0	0	NA	0	0	0	NA	NA	NA
chr8	110974996	110997800	ENSMUSG00000015023	0.4519	-	Ddx19a	protein_coding	0.616409	0.882152	1.0813	9.38154	0.0292054	10.3309	10.7474	10.2609	0.0564375	0.0753377	0.0537625
chr8	122578242	122611463	ENSMUSG00000015027	0.5198	-	Galns	protein_coding	NA	NA	0	0	NA	0	0	0	NA	NA	NA
chr6	88193891	88207032	ENSMUSG00000015053	0.5649	+	Gata2	protein_coding	0.0467669	0.347029	3.97135	6.74147	0.00806636	10.3049	9.90689	11.4564	0.0961875	0.0729777	0.213758
chr2	25498651	25501719	ENSMUSG00000015083	0.5617	-	C8g	protein_coding	0.615735	0.88208	2.17526	4.32193	0.00619296	7.33985	5.61471	5.90689	0.0524772	0.0156454	0.0192308
chr2	25395874	25401321	ENSMUSG00000015085	0.5536	+	Entpd2	protein_coding	NA	NA	2	0	0	2.32193	0	2.58496	0.000734349	0	0.000917936
chr2	25583018	25608521	ENSMUSG00000015087	0.4911	-	Rabl6	protein_coding	0.627567	0.88573	0.867087	11.6059	0.122182	12.4898	12.3404	12.5788	0.225503	0.203309	0.239854
chr2	25466709	25470046	ENSMUSG00000015090	0.562	-	Ptgds	protein_coding	NA	NA	1.87447	0	0	0	1	3	0	0.00029967	0.00209769
chr2	25557847	25562082	ENSMUSG00000015092	0.5248	+	Edf1	protein_coding	0.165321	0.603506	2.32721	11.2282	0.566234	13.6973	13.3489	13.5982	3.13625	2.46328	2.92798
chr2	25456838	25458776	ENSMUSG00000015093	0.5838	+	Clic3	protein_coding	NA	NA	0	0	NA	0	0	0	NA	NA	NA
chr2	25399351	25409494	ENSMUSG00000015094	0.5434	+	Npdc1	protein_coding	4.5424e-06	0.000411804	10.7774	2.32193	0.000394361	13.6151	12.5875	12.8965	1.23691	0.606724	0.751651
chr2	25500750	25505471	ENSMUSG00000015095	0.5703	+	Fbxw5	protein_coding	0.415827	0.790534	1.66051	9.80896	0.18979	12.0423	10.8384	11.2633	0.893243	0.38763	0.520441
chr6	6041218	6217173	ENSMUSG00000015112	0.4329	-	Slc25a13	protein_coding	0.660474	0.900189	0.887058	9.44087	0.00394419	9.69697	10.764	10.3298	0.00471143	0.00987753	0.00730869
chr17	25261916	25274622	ENSMUSG00000015120	0.5137	-	Ube2i	protein_coding	0.341757	0.748881	1.5121	11.0881	0.171258	12.4033	12.5159	12.8443	0.426255	0.460885	0.578703
chr17	25240170	25242798	ENSMUSG00000015126	0.5489	+	Tsr3	protein_coding	0.182065	0.626457	2.53348	8.61839	0.149163	11.3907	10.6671	11.2963	1.02131	0.618341	0.956621
chr17	25188397	25234443	ENSMUSG00000015127	0.4974	+	Unkl	protein_coding	0.606437	0.878134	-0.702319	8.16993	0.0062329	7.13955	7.70044	7.50779	0.00304044	0.0044955	0.00393085
chr7	66226912	66388350	ENSMUSG00000015133	0.4726	-	Lrrk1	protein_coding	0.451581	0.806806	1.18288	10.9571	0.0123081	11.6073	12.4234	12.2665	0.0193201	0.0340193	0.0305133
chr7	66390890	66427517	ENSMUSG00000015134	0.4848	-	Aldh1a3	protein_coding	0.654883	0.898923	1.46604	6.04439	0.00177465	6.26679	8.27146	7.33092	0.00207497	0.0084091	0.00436836
chr12	80167542	80260371	ENSMUSG00000015143	0.4936	-	Actn1	protein_coding	0.00174947	0.0422151	5.94758	7.33092	0.0017236	13.1561	12.9317	13.6515	0.0983206	0.0841547	0.13861
chr7	28766735	28788661	ENSMUSG00000015149	0.513	+	Sirt2	protein_coding	0.656339	0.8998	0.876267	10.3576	0.059792	11.0941	11.4707	11.1039	0.0996534	0.12939	0.100337
chr7	28808541	28822266	ENSMUSG00000015165	0.5125	+	Hnrnpl	protein_coding	0.572387	0.864521	1.01271	12.3693	0.385428	13.527	13.1443	13.4472	0.859964	0.659599	0.813698
chr19	46075863	46085528	ENSMUSG00000015176	0.4892	+	Nolc1	protein_coding	0.0780403	0.452239	2.8825	10.3117	0.131402	12.6795	13.7009	13.0088	0.678634	1.37765	0.852664
chr6	4600839	4643355	ENSMUSG00000015189	0.4049	+	Casd1	protein_coding	0.0682874	0.425824	-3.44071	8.92184	0.0113839	4.9542	5.24793	6.02237	0.000705617	0.000870261	0.00150532
chr10	7119063	7212237	ENSMUSG00000015202	0.464	-	Cnksr3	protein_coding	0.836892	0.965422	0.796687	8.04985	0.00283341	8.79116	8.53138	9.14975	0.00474381	0.00396033	0.00608539
chrX	71364760	71419196	ENSMUSG00000015214	0.4002	+	Mtmr1	protein_coding	0.0853503	0.47098	-3.09181	9.37721	0.0121978	5.75489	6.76818	6.14975	0.00097362	0.00198398	0.00128591
chrX	71555918	71560676	ENSMUSG00000015217	0.5146	+	Hmgb3	protein_coding	0.413733	0.789421	1.84378	7.66534	0.0424548	8.65105	9.71253	9.88417	0.0842791	0.176124	0.198403
chr1	66175273	66442583	ENSMUSG00000015222	0.3834	+	Map2	protein_coding	0.512522	0.836505	-0.726318	6.22882	0.000276832	6.16993	5	5	0.000265609	0.00011597	0.00011597
chr4	96568429	96591578	ENSMUSG00000015224	0.3854	-	Cyp2j9	protein_coding	NA	NA	-1.36257	2.58496	0.000215992	0	1.58496	1.58496	0	8.63968e-05	8.63968e-05
chr4	52989272	53001162	ENSMUSG00000015242	0.3958	+	Nipsnap3a	protein_coding	NA	NA	-0.584963	2.58496	0.000420521	2.58496	1	2	0.000420521	8.41043e-05	0.000252313
chr4	53030787	53159895	ENSMUSG00000015243	0.4425	-	Abca1	protein_coding	0.0121061	0.162221	-4.01857	10.3761	0.010286	7.30378	4.08746	6.14975	0.00121604	0.000123927	0.000542182
chr4	53011880	53022060	ENSMUSG00000015247	0.412	+	Nipsnap3b	protein_coding	0.575202	0.865786	-0.576733	8.77149	0.0428291	8.65105	7.74819	8.03342	0.039391	0.0210216	0.0256385
chrX	74351276	74353618	ENSMUSG00000015289	0.4597	-	Lage3	protein_coding	0.249205	0.690782	1.91544	9.50978	0.310845	10.9054	11.3247	11.8792	0.818531	1.09479	1.60803
chrX	74365718	74373218	ENSMUSG00000015290	0.5047	-	Ubl4a	protein_coding	0.255607	0.694647	1.91194	9.70736	0.111333	11.3421	11.5328	11.9215	0.346	0.394933	0.517067
chrX	74304998	74311862	ENSMUSG00000015291	0.4862	+	Gdi1	protein_coding	1	1	0.0989724	12.2574	0.713141	12.8447	11.7249	12.2848	1.07153	0.493007	0.726836
chr10	8722219	8886070	ENSMUSG00000015305	0.4566	-	Sash1	protein_coding	0.149825	0.580006	-2.1868	9.33316	0.0039304	7.93664	6.32193	6.64386	0.00148916	0.000482145	0.000604207
chr10	80930091	80932204	ENSMUSG00000015312	0.5776	+	Gadd45b	protein_coding	0.159876	0.59582	2.98915	7.11894	0.06531	9.44294	10.5314	10.1485	0.328916	0.699953	0.536678
chr1	171917515	171953170	ENSMUSG00000015314	0.4284	+	Slamf6	protein_coding	0.000159412	0.00705615	-7.7273	9.60177	0.0217641	1.58496	1.58496	2.32193	5.60931e-05	5.60931e-05	0.000112186
chr1	171767127	171801184	ENSMUSG00000015316	0.4293	+	Slamf1	protein_coding	0.0223191	0.236189	-4.3505	6.67243	0.00296562	2.32193	2.32193	2.32193	0.00011745	0.00011745	0.00011745
chr2	30090944	30093648	ENSMUSG00000015335	0.5734	-	Zdhhc12	protein_coding	0.293418	0.717595	2.25537	9.27845	0.22929	12.4546	10.5469	10.8025	2.07544	0.552885	0.660133
chr2	30171493	30174069	ENSMUSG00000015337	0.6042	+	Endog	protein_coding	0.433517	0.796716	2.65161	5.55459	0.0178571	8.78463	7.90087	7.6865	0.170807	0.0923913	0.0795807
chrX	9435252	9487771	ENSMUSG00000015340	0.3972	-	Cybb	protein_coding	1.73959e-10	5.67139e-08	-8.42121	14.5573	0.459053	6.26679	6.53916	5.35755	0.0014471	0.00175175	0.000761629
chr8	23241346	23257074	ENSMUSG00000015341	0.4426	-	Golga7	protein_coding	0.492795	0.829299	-1.04148	10.567	0.0963886	8.25267	9.82177	9.96723	0.0193286	0.0574771	0.0635809
chrX	9272756	9313250	ENSMUSG00000015342	0.4006	+	Xk	protein_coding	1	1	0.115477	5.45943	0.00106189	5.55459	5.45943	5.70044	0.00113597	0.00106189	0.00125945
chr9	95637601	95698096	ENSMUSG00000015354	0.4438	+	Pcolce2	protein_coding	0.000849801	0.0245848	6.98572	4.52356	0.000363666	9.90539	11.3929	12.3154	0.015836	0.0444334	0.0842384
chr1	171682009	171705258	ENSMUSG00000015355	0.413	+	Cd48	protein_coding	6.23174e-07	7.54619e-05	-9.5779	10.9929	0.0876167	0	1.58496	2	0	8.60252e-05	0.000129038
chr9	65294260	65330658	ENSMUSG00000015357	0.4074	+	Clpx	protein_coding	1	1	-0.0768898	8.83289	0.0125007	7.22882	9.50978	8.70736	0.00409363	0.0200011	0.0114567
chr15	89075124	89087077	ENSMUSG00000015363	0.5411	+	Trabd	protein_coding	0.346368	0.752054	1.78315	10.8416	0.153434	13.26	11.8903	12.3829	0.820631	0.317494	0.44675
chr15	88982909	89055152	ENSMUSG00000015365	0.4486	+	Mov10l1	protein_coding	0.393846	0.77955	-1.24393	4.90689	0.000401423	4.24793	3.32193	3.16993	0.000249159	0.00012458	0.000110737
chr15	89182217	89196474	ENSMUSG00000015377	0.5295	-	Dennd6b	protein_coding	0.748262	0.932506	-0.0276045	8.224	0.020902	8.83605	7.34873	8.02237	0.0319843	0.0113628	0.0181665
chr13	43785107	43803130	ENSMUSG00000015396	0.4546	+	Cd83	protein_coding	0.000755448	0.0226274	-6.75253	9.25503	0.0338456	2.32193	2	3	0.000221939	0.000166454	0.000388393
chrX	164088830	164118860	ENSMUSG00000015401	0.4081	+	Tmem27	protein_coding	NA	NA	-0.485427	2.80735	0.0001998	2.58496	2.58496	1.58496	0.0001665	0.0001665	6.66001e-05
chrX	164139332	164188420	ENSMUSG00000015405	0.3992	+	Ace2	protein_coding	0.223588	0.670375	-2.32193	4.90689	0.000590776	3	2.58496	2	0.000142601	0.000101858	6.11147e-05
chr14	56258856	56262260	ENSMUSG00000015437	0.4987	-	Gzmb	protein_coding	0.275601	0.706435	-2.07039	4.80735	0.00793184	2.32193	3.58496	1.58496	0.00117509	0.00323149	0.000587544
chr14	56205266	56211407	ENSMUSG00000015441	0.437	-	Gzmf	protein_coding	NA	NA	1	0	0	1.58496	0	1	0.00032568	0	0.00016284
chr14	56165797	56174596	ENSMUSG00000015443	0.4611	-	Gzmn	protein_coding	NA	NA	-0.36257	1.58496	0.000227299	0	1	2	0	0.000113649	0.000340948
chr17	34809092	34823464	ENSMUSG00000015451	0.5544	-	C4a	processed_transcript	1.16396e-11	6.2823e-09	-9.31393	16.38	5.93411	8.45533	3	5.42626	0.0243529	0.000487058	0.00292235
chr17	34597862	34600936	ENSMUSG00000015452	0.5626	+	Ager	protein_coding	0.505975	0.834669	-0.354431	6.65821	0.0325309	7.56986	4.9542	4	0.0614834	0.00975927	0.00487964
chr17	34647146	34655074	ENSMUSG00000015461	0.5706	+	Atf6b	protein_coding	0.449618	0.805577	1.54853	10.5265	0.185923	12.69	11.7805	11.4605	0.833375	0.443618	0.355323
chr17	34613349	34615971	ENSMUSG00000015467	0.5791	-	Egfl8	protein_coding	0.390118	0.778092	-1.35548	5.85798	0.0217391	4.85798	3.45943	4.80735	0.0106789	0.00381388	0.0102975
chr17	34564268	34588503	ENSMUSG00000015468	0.5402	+	Notch4	protein_coding	0.684835	0.912508	0.0888093	5.39232	0.00169177	6.58496	4.52356	3.90689	0.00391995	0.000907778	0.000577677
chr17	34616662	34628510	ENSMUSG00000015474	0.4916	-	Ppt2	protein_coding	0.91226	1	1.1375	6.02237	0.00540176	8.00562	6.47573	6.37504	0.021607	0.00742741	0.006921
chr17	34629533	34633126	ENSMUSG00000015476	0.5804	+	Prrt1	protein_coding	NA	NA	-0.847997	3.58496	0.00306151	4.08746	0	1	0.0044531	0	0.000278319
chr17	34601091	34603690	ENSMUSG00000015478	0.5204	-	Rnf5	protein_coding	0.759788	0.936546	1.11396	9.00282	0.196999	10.8941	9.47573	9.48382	0.73182	0.273567	0.275106
chr1	156075966	156205026	ENSMUSG00000015484	0.4669	-	Fam163a	protein_coding	0.525589	0.842231	-0.604591	5.20945	0.00027894	5.42626	4.16993	3.58496	0.00032543	0.000131722	8.52317e-05
chr2	27009926	27021089	ENSMUSG00000015488	0.5058	+	Cacfd1	protein_coding	1	1	0.263339	9.62388	0.0705903	10.0993	9.55651	9.95274	0.0981815	0.0673654	0.0886858
chr10	13966075	14151374	ENSMUSG00000015501	0.4215	+	Hivep2	protein_coding	0.0652457	0.415987	-2.86314	9.90388	0.00516463	7.73471	7.04439	5.64386	0.0011441	0.000706965	0.000264437
chr10	28972288	28986303	ENSMUSG00000015519	0.3665	-	2310057J18Rik	protein_coding	NA	NA	0.736966	1.58496	0.000142704	1.58496	3	2	0.000142704	0.000499465	0.000214056
chr3	95434388	95497240	ENSMUSG00000015522	0.4093	+	Arnt	protein_coding	0.664518	0.902329	-0.598148	10.3652	0.0209699	9.11374	9.62205	10.3129	0.00879845	0.0125215	0.0202221
chr13	114835916	114932041	ENSMUSG00000015533	0.4103	-	Itga2	protein_coding	0.402782	0.784689	-1.32623	5.80735	0.000572172	4.08746	5.35755	3.16993	0.00016645	0.000416125	8.3225e-05
chr13	114818236	114832275	ENSMUSG00000015536	0.4215	+	Mocs2	protein_coding	0.963656	1	0.24742	8.81057	0.0319111	7.82018	9.46148	9.3837	0.0160268	0.050146	0.0475105
chr11	115182832	115187859	ENSMUSG00000015542	0.5374	-	Nat9	protein_coding	1	1	0.34266	9.24793	0.120748	9.96578	9.23362	9.47371	0.198727	0.119554	0.141237
chr8	68880491	68907448	ENSMUSG00000015568	0.4217	+	Lpl	protein_coding	0.0187134	0.213348	-2.53476	13.2078	0.350929	11.3038	10.8819	8.91588	0.0937419	0.0699633	0.0178803
chr17	26676396	26699644	ENSMUSG00000015575	0.4694	+	Atp6v0e	protein_coding	0.404579	0.78492	1.37489	11.1762	0.0994924	12.3592	12.8537	12.3848	0.225955	0.31835	0.229998
chr17	26838664	26841565	ENSMUSG00000015579	0.6006	-	Nkx2-5	protein_coding	0.112686	0.523175	5.54432	0	0	7.02237	2.32193	2.32193	0.0444674	0.00137883	0.00137883
chr17	46383731	46420920	ENSMUSG00000015597	0.4201	+	Zfp318	protein_coding	0.0512985	0.366328	-3.3781	9.46557	0.0189841	6.47573	5.80735	5.88264	0.00236629	0.00147893	0.0015596
chr17	46442448	46487675	ENSMUSG00000015599	0.5393	-	Ttbk1	protein_coding	0.0397886	0.321079	-3.63662	8.63662	0.00877794	5.80735	2.80735	5.04439	0.00121609	0.000132664	0.000707542
chr17	46546839	46556162	ENSMUSG00000015605	0.5536	-	Srf	protein_coding	NA	NA	0	0	NA	0	0	0	NA	NA	NA
chr2	9857078	9890034	ENSMUSG00000015619	0.4826	-	Gata3	protein_coding	0.791879	0.94794	1.05614	7.19967	0.00443015	8.51964	6.18982	8.89785	0.0111057	0.00218473	0.0144435
chr2	180325133	180334699	ENSMUSG00000015627	0.5222	-	Gata5	protein_coding	0.652449	0.89766	2.59223	3.45943	0.00104537	7.58496	1	2.32193	0.0199665	0.000104537	0.000418148
chr2	180176373	180225859	ENSMUSG00000015647	0.5534	-	Lama5	protein_coding	0.00014091	0.00645636	8.17073	4.75489	0.000525401	13.5376	12.101	12.7848	0.24027	0.0887524	0.142586
chr5	5736317	5749326	ENSMUSG00000015652	0.4145	-	Steap1	protein_coding	8.943e-05	0.00460823	9.14057	2.32193	0.000307479	10.7524	10.7347	12.2983	0.132524	0.130909	0.387117
chr5	5664829	5694578	ENSMUSG00000015653	0.4175	-	Steap2	protein_coding	0.706012	0.92042	-0.458925	10.4757	0.0478335	9.71253	9.51373	10.5868	0.028169	0.0245386	0.0516656
chr9	40800984	40810087	ENSMUSG00000015656	0.4773	+	Hspa8	protein_coding	0.421463	0.791168	1.55601	14.6719	2.8673	15.3782	16.3729	16.6494	4.67857	9.32275	11.2923
chr17	6042196	6079741	ENSMUSG00000015659	0.4547	-	Serac1	protein_coding	0.766234	0.938945	-0.36257	5.83289	0.00149154	4.32193	5.93074	5.70044	0.000506059	0.00159808	0.00135837
chrX	100572251	100578205	ENSMUSG00000015665	0.4516	+	Awat1	protein_coding	NA	NA	0.222392	1	0.000167954	0	1.58496	1.58496	0	0.000335909	0.000335909
chrX	100622883	100626568	ENSMUSG00000015668	0.4805	-	Pdzd11	protein_coding	0.336667	0.745106	1.8528	8.53916	0.100678	9.88722	10.4828	10.6909	0.256716	0.38806	0.448304
chr13	14613242	14625671	ENSMUSG00000015671	0.3905	+	Psma2	protein_coding	0.0991311	0.498731	2.65977	10.4305	0.11095	12.5864	13.4765	13.0725	0.49473	0.916968	0.692976
chr13	14610301	14613037	ENSMUSG00000015672	0.3697	-	Mrpl32	protein_coding	0.799602	0.950959	0.718098	8.75154	0.157164	8.9542	9.81218	9.5157	0.180921	0.328216	0.267178
chr3	95323525	95357202	ENSMUSG00000015697	0.4287	-	Setdb1	protein_coding	0.828057	0.962275	0.299254	10.3151	0.0378003	9.32418	10.4543	11.3767	0.0190041	0.0416308	0.0789263
chr3	95296096	95307176	ENSMUSG00000015702	0.4791	-	Anxa9	protein_coding	0.54963	0.853453	-0.791035	8.19476	0.0263538	7.54689	7.07682	7.53916	0.016787	0.0120939	0.0166968
chr7	84246278	84410176	ENSMUSG00000015709	0.4546	-	Arnt2	protein_coding	0.550874	0.853506	2.49596	4.70044	0.000152534	8.24317	6.04439	6.14975	0.00184261	0.000396588	0.000427095
chr3	95253674	95282076	ENSMUSG00000015711	0.4698	-	Prune1	protein_coding	0.472982	0.817198	1.47673	8.75489	0.015175	9.91886	10.4051	10.3253	0.0340469	0.0477079	0.0451377
chr3	95314791	95323599	ENSMUSG00000015714	0.5098	+	Cers2	protein_coding	0.539211	0.848181	0.983064	10.8361	0.207425	11.3236	11.9604	12.0674	0.290872	0.452316	0.487171
chr7	23385889	23441922	ENSMUSG00000015721	0.4323	+	Nlrp5	protein_coding	NA	NA	0.807355	2	5.35399e-05	2.58496	3	2.80735	8.92331e-05	0.000124926	0.00010708
chr6	17636234	17666972	ENSMUSG00000015733	0.3804	+	Capza2	protein_coding	0.107514	0.515326	-2.17036	11.7095	0.108921	8.87036	9.96867	9.57365	0.0151929	0.0325656	0.0247576
chr3	95988429	95996001	ENSMUSG00000015745	0.5372	-	Plekho1	protein_coding	0.729013	0.926145	0.666093	11.3276	0.339276	12.1141	11.1799	12.4202	0.585314	0.30626	0.723719
chr3	95999832	96058466	ENSMUSG00000015747	0.4268	-	Vps45	protein_coding	0.606134	0.878048	1.014	9.0954	0.009312	9.54882	9.86882	10.6707	0.0127571	0.0159293	0.0277825
chr3	95830124	95855885	ENSMUSG00000015748	0.4112	-	Prpf3	protein_coding	0.364239	0.764597	1.56319	9.0607	0.0206902	9.36632	10.9218	11.0593	0.0255813	0.0752688	0.0827996
chr3	95929246	95947390	ENSMUSG00000015749	0.4655	+	Anp32e	protein_coding	0.747086	0.932506	-0.384709	11.3641	0.145227	10.2889	11.2633	11.1972	0.0688933	0.135417	0.129354
chr3	95893969	95898288	ENSMUSG00000015750	0.5354	+	Aph1a	protein_coding	0.598407	0.874101	1.02692	11.3004	0.5837	12.6564	11.8918	12.3334	1.49456	0.879602	1.19472
chr10	7905653	7956230	ENSMUSG00000015755	0.398	-	Tab2	protein_coding	0.101867	0.505647	-2.43052	10.6926	0.0327026	8.17493	8.41785	8.17991	0.00569429	0.0067422	0.00571406
chr10	7792891	7823135	ENSMUSG00000015757	0.4086	+	Ppil4	protein_coding	0.0703	0.430407	-3.24548	9.93664	0.0323701	4.85798	7.49985	6.64386	0.000925803	0.00595159	0.00327338
chr14	46775582	46788411	ENSMUSG00000015759	0.4366	-	Cnih1	protein_coding	0.279331	0.708537	1.78766	9.82337	0.0705433	11.0967	11.8198	11.8053	0.170629	0.281706	0.278899
chr6	137477245	137654876	ENSMUSG00000015766	0.4381	-	Eps8	protein_coding	0.275146	0.706435	-1.53438	11.0566	0.0119855	8.86419	9.74819	9.78136	0.00261779	0.00483587	0.00494846
chr2	26905262	26910677	ENSMUSG00000015776	0.5231	-	Med22	protein_coding	0.0730614	0.438136	3.08757	9.58308	0.141459	12.7286	12.8275	12.4263	1.25319	1.3422	1.01625
chr2	26842503	26864979	ENSMUSG00000015787	0.463	-	Abo	protein_coding	1	1	0.459432	3	0.000311443	2.58496	4.64386	1	0.00022246	0.00106781	4.44919e-05
chr2	26913381	26916530	ENSMUSG00000015790	0.5016	-	Surf1	protein_coding	0.256565	0.694898	2.18071	8.81057	0.142267	11.1118	10.9337	10.9204	0.702445	0.620832	0.615116
chr5	45520229	45529276	ENSMUSG00000015804	0.4476	+	Med28	protein_coding	0.460683	0.811279	1.31979	10.0768	0.119266	11.3214	11.3225	11.5353	0.282746	0.282967	0.327954
chr5	45434021	45450236	ENSMUSG00000015806	0.4496	-	Qdpr	protein_coding	0.759314	0.936441	0.982078	7.75489	0.0132593	8.15987	9.10852	8.7879	0.0175763	0.0339809	0.027197
chr14	67745229	67749435	ENSMUSG00000015812	0.4388	+	Gnrh1	protein_coding	0.00355626	0.0717315	-6.06301	8.2854	0.073942	0	2	3.16993	0	0.000713267	0.00190204
chr1	159523769	159931729	ENSMUSG00000015829	0.4305	+	Tnr	protein_coding	NA	NA	0.462343	4.90689	7.10854e-05	5.24793	5.04439	5.72792	9.06952e-05	7.84391e-05	0.000127463
chr11	50199366	50210827	ENSMUSG00000015837	0.5037	-	Sqstm1	protein_coding	0.068343	0.425963	3.47487	11.8384	0.319431	15.1185	15.8358	14.7775	3.10383	5.10305	2.4504
chr2	75675513	75704641	ENSMUSG00000015839	0.448	-	Nfe2l2	protein_coding	0.565499	0.860816	-0.609872	10.9344	0.0671519	10.3869	10.1799	10.3966	0.0459352	0.0397899	0.0462442
chr1	167598384	167639623	ENSMUSG00000015843	0.4665	+	Rxrg	protein_coding	0.245549	0.68727	-1.92057	5.72792	0.00126094	4.32193	3	3.80735	0.000460729	0.000169742	0.000315236
chr2	27676440	27762957	ENSMUSG00000015846	0.5437	+	Rxra	protein_coding	0.874508	0.986462	0.23904	11.7249	0.0391137	11.2544	11.9694	12.4336	0.0282257	0.0463377	0.0639296
chr3	95676201	95687917	ENSMUSG00000015850	0.5549	-	Adamtsl4	protein_coding	0.771453	0.940938	0.745873	9.10066	0.0467736	9.98584	7.3837	10.6266	0.086463	0.0141687	0.134858
chr3	87250758	87263738	ENSMUSG00000015852	0.4453	-	Fcrls	protein_coding	2.9375e-06	0.000282952	-9.39767	10.3977	0.103852	0	1	1.58496	0	7.70416e-05	0.000154083
chr3	87357881	87371073	ENSMUSG00000015854	0.4301	+	Cd5l	protein_coding	1.99287e-16	3.37852e-13	-12.3909	14.6133	1.89979	1.58496	2.80735	2	0.000151607	0.000454821	0.000227411
chr11	116470845	116494202	ENSMUSG00000015869	0.4957	-	Prpsap1	protein_coding	0.50463	0.834468	1.43736	8.81057	0.0191805	10.1674	10.3772	10.1898	0.049193	0.0568994	0.0499636
chr5	45529705	45639614	ENSMUSG00000015879	0.4248	-	Fam184b	protein_coding	0.803307	0.951026	-0.231326	4.16993	0.000154673	2.32193	4.70044	3.90689	3.63937e-05	0.000227461	0.000127378
chr5	45669919	45700546	ENSMUSG00000015880	0.3605	+	Ncapg	protein_coding	0.6556	0.899348	-0.673896	6.52356	0.00297123	5.04439	5.88264	6.33985	0.00104483	0.00189375	0.00261207
chr5	45697181	45857615	ENSMUSG00000015882	0.3747	-	Lcorl	protein_coding	0.032779	0.287238	-3.93775	8.56224	0.00234988	4.80735	4.80735	4.16993	0.000168294	0.000168294	0.000105963
chr10	93453411	93484875	ENSMUSG00000015889	0.4452	+	Lta4h	protein_coding	0.546701	0.851721	1.14501	10.3465	0.0413488	11.6106	11.3163	11.5319	0.0993516	0.0810132	0.0940758
chr10	93523338	93540033	ENSMUSG00000015890	0.4457	-	Amdhd1	protein_coding	0.302335	0.723289	3.65025	1.58496	0.000119796	5.32193	5.78136	4.16993	0.00233603	0.0032345	0.00101827
chr2	143915320	143943324	ENSMUSG00000015932	0.4257	+	Dstn	protein_coding	0.472069	0.816821	1.03491	11.944	0.140658	12.2003	13.1421	13.3544	0.168012	0.322775	0.373947
chr13	56073619	56136361	ENSMUSG00000015937	0.5046	-	H2afy	protein_coding	0.860634	0.978363	-0.00520663	11.6193	0.0501259	11.6221	11.9204	11.2143	0.0502215	0.0617609	0.0378534
chr5	134184019	134224355	ENSMUSG00000015942	0.4889	+	Gtf2ird2	protein_coding	0.93943	1	0.485599	8.64024	0.00986712	9.03892	9.04985	9.27612	0.0130157	0.0131148	0.0153461
chr3	96196588	96219709	ENSMUSG00000015943	0.4523	-	Bola1	protein_coding	0.199524	0.648118	2.63408	7.90087	0.0102937	10.6856	10.3129	10.5812	0.0711907	0.0549717	0.0662169
chr5	134099711	134144343	ENSMUSG00000015944	0.5035	+	Gatsl2	protein_coding	1	1	-0.0963326	9.46557	0.0158182	9.11374	8.19967	10.1497	0.0123902	0.0065648	0.0254302
chr3	96282909	96293969	ENSMUSG00000015947	0.4706	-	Fcgr1	protein_coding	0.00386019	0.0755679	-5.64386	7.64386	0.0179928	2.32193	1	2.32193	0.000361664	9.04159e-05	0.000361664
chr5	134220053	134229625	ENSMUSG00000015950	0.5368	-	Ncf1	protein_coding	7.52293e-06	0.000616302	-8.48258	10.5981	0.161826	3	0	2	0.0007313	0	0.000313414
chr7	98835112	98855195	ENSMUSG00000015957	0.538	+	Wnt11	protein_coding	0.416924	0.790534	2.85152	6.16993	0.00353533	10.2009	7.98299	7.01123	0.058557	0.0125479	0.00637355
chr1	177762962	177796511	ENSMUSG00000015961	0.3838	-	Adss	protein_coding	0.289411	0.714599	-1.60062	10.8556	0.0552028	7.93664	9.64205	9.62388	0.00727294	0.0237861	0.023488
chr1	177729814	177753324	ENSMUSG00000015962	0.4386	+	1700016C15Rik	protein_coding	0.39184	0.778724	-1.90689	4.32193	0.000808167	0	3.45943	2	0	0.000425351	0.000127605
chr14	29996141	30008896	ENSMUSG00000015966	0.4791	-	Il17rb	protein_coding	NA	NA	-2.26303	4	0.00117601	2.32193	1.58496	1	0.000313603	0.000156801	7.84006e-05
chr14	30039949	30491156	ENSMUSG00000015968	0.4488	-	Cacna1d	protein_coding	0.208836	0.657289	-2.11221	8.19967	0.000649369	6.30378	6.20945	5.67243	0.00017287	0.000161788	0.000110814
chr14	30009023	30040466	ENSMUSG00000015970	0.4901	+	Chdh	protein_coding	0.7521	0.933814	-0.206451	4.32193	0.000604268	4.08746	4.32193	3.90689	0.000508857	0.000604268	0.00044525
chr14	29978337	29993221	ENSMUSG00000015971	0.4767	+	Actr8	protein_coding	0.91896	1	0.329853	9.45533	0.0470976	9.18735	9.87652	10.1344	0.0391024	0.0630879	0.0754501
chr7	139212988	139242979	ENSMUSG00000015980	0.5044	+	Lrrc27	protein_coding	0.516909	0.83821	2.03653	4.70044	0.000833583	5.67243	7.29462	6.80735	0.00166717	0.00520156	0.00370111
chr7	139103638	139213307	ENSMUSG00000015981	0.4887	-	Stk32c	protein_coding	0.315155	0.731493	-1.76553	5.67243	0.000455917	3.58496	4.32193	3.70044	0.000100302	0.000173249	0.00010942
chr8	25998722	26015650	ENSMUSG00000015994	0.4296	-	Fnta	protein_coding	0.455389	0.808992	1.16894	10.3531	0.0772094	10.6339	11.8404	11.8005	0.0938091	0.216564	0.210657
chr13	112867780	112927380	ENSMUSG00000016018	0.3985	-	Skiv2l2	protein_coding	0.453677	0.807773	-1.1465	10.1228	0.0186913	7.30378	9.89785	8.64024	0.00263423	0.0159899	0.00667785
chr2	158306493	158332852	ENSMUSG00000016024	0.4777	+	Lbp	protein_coding	0.657305	0.899957	0.0524674	11.2252	0.0907849	12.3149	10.4305	9.9263	0.193255	0.0523161	0.0368755
chr15	85898758	86033777	ENSMUSG00000016028	0.5105	-	Celsr1	protein_coding	0.148133	0.57703	3.85929	6.24793	0.000555477	11.3004	9.47776	6.20945	0.0186714	0.00527333	0.000540665
chr9	32422204	32542861	ENSMUSG00000016087	0.4563	-	Fli1	protein_coding	3.91416e-05	0.00240423	-7.22952	11.0021	0.0169903	3.58496	3.80735	3.90689	9.11675e-05	0.000107743	0.000116031
chr5	151037510	151233836	ENSMUSG00000016128	0.4336	-	Stard13	protein_coding	0.992053	1	0.334234	7.48382	0.000906655	7.06609	7.83289	8.29921	0.000677445	0.00115624	0.00159938
chrX	42527866	43429126	ENSMUSG00000016150	0.3664	-	Tenm1	protein_coding	NA	NA	-0.288652	6.96578	0.000137585	5.88264	7.33985	6.42626	6.43543e-05	0.000178639	9.43124e-05
chr1	193346346	193370298	ENSMUSG00000016179	0.4961	-	Camk1g	protein_coding	NA	NA	0.847997	2.32193	0.000167001	3	3.58496	2.80735	0.000292251	0.000459252	0.000250501
chr1	193091104	193130272	ENSMUSG00000016181	0.461	-	Diexf	protein_coding	0.586047	0.870274	1.10578	9.04439	0.0134549	9.46352	10.5641	10.2155	0.0179994	0.0386285	0.0303309
chr1	193221634	193264075	ENSMUSG00000016194	0.4394	-	Hsd11b1	protein_coding	NA	NA	0	0	NA	0	0	0	NA	NA	NA
chr1	192891233	193035775	ENSMUSG00000016200	0.3912	-	Syt14	protein_coding	0.226224	0.671488	-2.14439	6.39232	0.000574228	4.08746	4.45943	4.16993	0.000110694	0.000145286	0.000117613
chr17	37270220	37274484	ENSMUSG00000016206	0.4666	+	H2-M3	protein_coding	0.625943	0.885604	-0.605534	9.39017	0.157129	8.77808	8.04439	9.27612	0.10272	0.0616792	0.145169
chrX	36328353	36362341	ENSMUSG00000016239	0.4318	+	Lonrf3	protein_coding	0.476033	0.819392	-1.07039	5.97728	0.00182417	4.24793	6	2.80735	0.000529599	0.0018536	0.000176533
chr2	174461072	174464105	ENSMUSG00000016252	0.5003	-	Atp5e	protein_coding	0.73001	0.926518	0.761804	12.2122	1.56413	13.2556	12.891	12.723	3.2242	2.50412	2.22882
chr2	174415804	174427502	ENSMUSG00000016253	0.5275	+	Nelfcd	protein_coding	0.253285	0.69379	2.05666	9.59619	0.0660797	11.9001	11.1555	11.7964	0.326637	0.194905	0.303984
chr2	174450695	174457882	ENSMUSG00000016255	0.473	+	Tubb1	protein_coding	0.269932	0.703239	-2.37851	4.70044	0.0034785	1.58496	2.32193	2.80735	0.00027828	0.00055656	0.000834841
chr2	174427493	174439039	ENSMUSG00000016256	0.5153	-	Ctsz	protein_coding	0.631539	0.887681	0.94573	13.4942	0.999307	14.6613	14.0281	14.5543	2.24415	1.44682	2.08375
chr2	174465067	174473081	ENSMUSG00000016257	0.4754	-	Slmo2	protein_coding	0.265249	0.700759	1.77602	9.6987	0.103569	10.421	11.7524	11.8599	0.170951	0.430372	0.463689
chr1	192844488	192855756	ENSMUSG00000016262	0.4937	-	Sertad4	protein_coding	0.464455	0.813073	2.33298	5.70044	0.00452609	8.12412	7.61471	8.28077	0.0246716	0.0173056	0.0275115
chr17	37480851	37483552	ENSMUSG00000016283	0.4785	-	H2-M2	protein_coding	0.0647589	0.414516	-3.0199	6.18982	0.0266568	4.24793	2	2	0.0066642	0.0011107	0.0011107
chrX	36873900	36884222	ENSMUSG00000016308	0.416	+	Ube2a	protein_coding	0.543721	0.850499	1.01367	9.93664	0.094846	10.1984	11.0532	11.3641	0.113738	0.205774	0.25528
chrX	36795651	36798807	ENSMUSG00000016319	0.503	+	Slc25a5	protein_coding	0.123857	0.54187	2.37596	11.5088	0.923004	12.6237	14.4176	14.0687	1.99937	6.93378	5.44423
chrX	38316184	38336769	ENSMUSG00000016327	0.4142	+	Atp1b4	protein_coding	0.169232	0.609256	-2.7633	5.42626	0.00204032	2.58496	2	3.16993	0.000242895	0.000145737	0.000388632
chr2	181187247	181188771	ENSMUSG00000016344	0.6085	+	Ppdpf	protein_coding	0.654911	0.898923	-0.2204	10.4168	0.896325	10.8258	9.66534	9.80252	1.19029	0.532152	0.585302
chr2	181075579	181135300	ENSMUSG00000016346	0.5065	-	Kcnq2	protein_coding	0.211642	0.659364	-2.2003	6.16993	0.00118886	4.08746	3.58496	4.16993	0.000267912	0.00018419	0.000284657
chr2	181147653	181157014	ENSMUSG00000016349	0.549	-	Eef1a2	protein_coding	NA	NA	0.0931094	2.32193	0.000427305	3	2.80735	0	0.000747783	0.000640957	0
chr2	180986535	181017540	ENSMUSG00000016356	0.5092	+	Col20a1	protein_coding	0.116775	0.529897	-2.53916	7.9542	0.00796646	6.18982	5.39232	3.70044	0.00232221	0.00132237	0.000387034
chrX	75785654	75875182	ENSMUSG00000016382	0.3996	-	Pls3	protein_coding	0.937368	1	0.424026	8.49185	0.00400992	8.41785	8.96578	9.24555	0.00380886	0.00557368	0.00676883
chr2	106693269	106868356	ENSMUSG00000016386	0.4366	+	Mpped2	protein_coding	0.580749	0.868128	-0.308445	6.14975	0.000399801	6.80735	5.2854	4.39232	0.000633971	0.000217035	0.000114229
chrX	37126795	37150746	ENSMUSG00000016409	0.4061	+	Nkap	protein_coding	0.214591	0.661991	-1.97468	9.75822	0.0361154	7.70044	7.94837	7.6865	0.00864265	0.010271	0.00855914
chrX	37187588	37191163	ENSMUSG00000016427	0.4455	-	Ndufa1	protein_coding	0.817456	0.957571	-0.308105	10.352	0.365315	8.85798	10.4533	10.3454	0.12951	0.391888	0.363636
chr2	105126529	105173616	ENSMUSG00000016458	0.4581	+	Wt1	protein_coding	0.121292	0.538634	3.46148	7.41785	0.00361034	11.8269	10.242	9.65642	0.0771338	0.0256971	0.0171173
chr13	29906575	29985668	ENSMUSG00000016477	0.4567	-	E2f3	protein_coding	0.634543	0.888675	-0.51471	8.96867	0.00632167	8.41785	8.75489	8.11894	0.00431138	0.00544928	0.00350221
chr1	195097382	195131586	ENSMUSG00000016481	0.3708	-	Cr1l	protein_coding	0.266786	0.701791	-1.68607	10.4242	0.0401415	8.06609	9.04166	8.92481	0.0078061	0.0153783	0.0141796
chr6	146888487	147032025	ENSMUSG00000016487	0.4307	+	Ppfibp1	protein_coding	0.286657	0.712775	2.02186	8.61839	0.00273098	10.2562	10.8439	10.7541	0.00851343	0.012798	0.0120247
chr1	195036826	195092249	ENSMUSG00000016493	0.3872	-	Cd46	protein_coding	0.0255005	0.254629	-4.25239	6.75489	0.00193061	2.58496	2	2.80735	9.02153e-05	5.41292e-05	0.000108258
chr1	194938819	194961279	ENSMUSG00000016494	0.4105	+	Cd34	protein_coding	0.186454	0.633713	4.96578	2	0.000133571	8.27612	5.2854	4.70044	0.0137578	0.0016919	0.00111309
chr19	29348599	29367390	ENSMUSG00000016495	0.4367	-	Plgrkt	protein_coding	0.12139	0.538865	-2.23068	10.8478	0.0980257	8.5812	8.47978	8.77479	0.0203289	0.0189452	0.0232558
chr19	29367455	29388095	ENSMUSG00000016496	0.4295	+	Cd274	protein_coding	0.00256802	0.0558149	-5.19605	10.444	0.0674419	5.75489	4.85798	4.9542	0.00256783	0.00135659	0.00145349
chr19	29410919	29471157	ENSMUSG00000016498	0.4342	+	Pdcd1lg2	protein_coding	0.00412538	0.079115	-5.74147	7.74147	0.00353597	1.58496	1	2.80735	3.32016e-05	1.66008e-05	9.96049e-05
chr5	146948657	146955614	ENSMUSG00000016503	0.5257	+	Gtf3a	protein_coding	0.137257	0.563964	3.01587	7.46761	0.0252983	10.3487	10.2726	10.7764	0.187293	0.177663	0.251976
chr5	146951573	146963800	ENSMUSG00000016510	0.5015	-	Mtif3	protein_coding	0.626629	0.885604	1.26447	7.97154	0.0204466	8.80413	9.37069	9.45121	0.0364767	0.0540607	0.0571686
chr5	147016655	147076586	ENSMUSG00000016520	0.4729	-	Lnx2	protein_coding	0.371812	0.768418	-1.43763	10.1599	0.0190719	7.80735	8.58496	9.36413	0.00372095	0.00639068	0.0109793
chr1	130932656	130940115	ENSMUSG00000016524	0.4621	-	Il19	protein_coding	NA	NA	1.5025	1	0.000134066	3.32193	0	2.58496	0.0012066	0	0.000670331
chr1	131127455	131138340	ENSMUSG00000016526	0.4645	-	Dyrk3	protein_coding	1	1	0.220688	7.91886	0.0221406	6.70044	9.12928	7.50779	0.00946256	0.0513551	0.0166284
chr1	131053700	131097826	ENSMUSG00000016528	0.4869	-	Mapkapk2	protein_coding	0.571358	0.86407	1.08936	13.1154	0.201083	14.422	14.1314	14.0318	0.497439	0.406676	0.379549
chr1	131019845	131024974	ENSMUSG00000016529	0.461	+	Il10	protein_coding	0.460415	0.81112	-1	4.70044	0.00487424	4.24793	4	2	0.00350946	0.00292455	0.000584909
chrX	38401357	38456454	ENSMUSG00000016534	0.4057	-	Lamp2	protein_coding	0.139449	0.566787	-1.96404	12.5113	0.10594	9.22159	10.8781	10.973	0.0108173	0.0341398	0.036463
chr15	85336381	85463836	ENSMUSG00000016541	0.4328	+	Atxn10	protein_coding	0.134985	0.559734	2.54259	10.0014	0.00803421	12.7009	12.3214	12.584	0.0522302	0.0401475	0.048166
chr15	77940522	77956722	ENSMUSG00000016552	0.5094	-	Foxred2	protein_coding	0.499663	0.832591	1.9429	7.03342	0.00802469	9.03342	9.09276	8.78463	0.032284	0.033642	0.0271605
chr15	77958998	77970824	ENSMUSG00000016554	0.5134	-	Eif3d	protein_coding	0.245981	0.687778	1.92134	11.7603	0.293252	13.7049	13.6246	13.7138	1.12904	1.0679	1.13606
chr11	116021912	116027962	ENSMUSG00000016559	0.4424	-	H3f3b	protein_coding	0.532216	0.844872	0.955208	12.3309	0.851405	12.9311	13.1404	13.6804	1.29074	1.49223	2.16975
chr15	84923428	84942955	ENSMUSG00000016619	0.4668	+	Nup50	protein_coding	0.206252	0.655528	2.0605	9.68825	0.042198	11.1718	11.8424	12.0851	0.118093	0.187996	0.222461
chr15	84785381	84856049	ENSMUSG00000016624	0.5124	-	Phf21b	protein_coding	0.608884	0.879266	-0.82103	5.72792	0.000735835	4.45943	4.16993	5.64386	0.000297164	0.000240561	0.000693383
chr7	107166990	107198102	ENSMUSG00000016626	0.3956	+	Nlrp14	protein_coding	NA	NA	0.192645	2.80735	0.000192852	3.70044	2.80735	2	0.000385703	0.000192852	9.64258e-05
chr15	78159465	78174108	ENSMUSG00000016637	0.5404	-	Ift27	protein_coding	0.297923	0.721678	2.05926	8.89785	0.032507	11.3559	10.0251	11.168	0.178925	0.071092	0.157072
chr15	83375607	83464606	ENSMUSG00000016664	0.4728	-	Pacsin2	protein_coding	0.824866	0.960502	0.449155	11.0855	0.0244048	11.2963	11.4788	11.7859	0.0282475	0.0320565	0.0396634
chr13	24327420	24477285	ENSMUSG00000016756	0.4234	+	Cmah	protein_coding	4.77167e-05	0.00279837	-6.16102	11.7952	0.023708	5.24793	6.12928	5.35755	0.000246889	0.000460414	0.000266907
chr15	83575119	83595157	ENSMUSG00000016757	0.5326	-	Ttll12	protein_coding	0.021346	0.230914	4.19889	8.91588	0.0240543	13.5608	12.784	12.8677	0.603004	0.351931	0.372941
chr15	83526862	83544635	ENSMUSG00000016758	0.5148	+	Bik	protein_coding	1	1	0.859822	4.16993	0.000956507	5.97728	3.90689	4.32193	0.00348844	0.000787712	0.00106904
chr15	83602583	83725021	ENSMUSG00000016763	0.5203	-	Scube1	protein_coding	0.331194	0.741632	-1.68054	6.2854	0.00062889	4.32193	4.80735	4.64386	0.000155181	0.00022052	0.000196018
chr14	52279146	52296391	ENSMUSG00000016831	0.4337	+	Tox4	protein_coding	0.399744	0.783289	1.41869	10.0835	0.0628588	11.1267	11.6488	11.6684	0.129603	0.186141	0.188692
chr5	100798627	100804471	ENSMUSG00000016833	0.3969	+	Mrps18c	protein_coding	1	1	0.150731	7.82655	0.0386721	6.53916	8.12412	8.58496	0.0157426	0.0475702	0.0655373
chr1	12692277	12861192	ENSMUSG00000016918	0.4345	+	Sulf1	protein_coding	0.10714	0.51469	3.79186	6.2854	0.000455851	10.5479	9.24555	10.151	0.00885653	0.0035876	0.00672528
chr2	162931528	162937121	ENSMUSG00000016921	0.4524	+	Srsf6	protein_coding	0.963368	1	0.202385	12.2076	0.845521	12.2544	12.3859	12.572	0.873413	0.956732	1.0885
chr2	160731300	160775760	ENSMUSG00000016933	0.4932	+	Plcg1	protein_coding	0.171571	0.611731	4.2854	1	2.24921e-05	5.97728	5.2854	3.90689	0.00139451	0.000854701	0.00031489
chr11	115420128	115431274	ENSMUSG00000016940	0.5036	+	Kctd2	protein_coding	0.365042	0.764963	-0.938599	10.6321	0.142293	10.3332	9.03067	9.39017	0.115647	0.0468329	0.0601113
chr15	78439668	78468634	ENSMUSG00000016942	0.5308	-	Tmprss6	protein_coding	0.660919	0.900399	2.28716	3.80735	0.000448802	7.33985	4.32193	4.52356	0.00555824	0.000655941	0.000759511
chr17	24047734	24073485	ENSMUSG00000016946	0.4905	-	Kctd5	protein_coding	0.048749	0.356072	3.64934	8.45121	0.0135529	12.5722	11.567	11.9841	0.236457	0.117782	0.157275
chr13	21981194	21988734	ENSMUSG00000016982	0.4795	+	Pom121l2	protein_coding	NA	NA	0.5025	2	0.000397878	2.58496	2.32193	2.58496	0.00066313	0.000530504	0.00066313
chr11	17938756	17953875	ENSMUSG00000016984	0.3647	-	Etaa1	protein_coding	0.219137	0.666099	-2.37172	7.82018	0.0148819	1.58496	6.52356	5.16993	0.000132284	0.00601892	0.00231497
chr2	164389393	164405160	ENSMUSG00000016995	0.5153	-	Matn4	protein_coding	0.561169	0.858544	2.10309	4.16993	0.0010782	6.50779	5.20945	6.70044	0.00570812	0.00228325	0.00653263
chr2	164275952	164278459	ENSMUSG00000016998	0.4334	-	Svs4	protein_coding	NA	NA	-1	1	0.000398883	0	0	0	0	0	0
chr2	164316751	164318453	ENSMUSG00000017000	0.4486	+	Svs6	protein_coding	NA	NA	-2	2	0.00176263	0	0	0	0	0	0
chr2	164354070	164389095	ENSMUSG00000017002	0.4508	-	Slpi	protein_coding	0.868921	0.982841	-0.246257	13.0929	0.249422	11.4548	13.3859	13.0679	0.0801142	0.305582	0.245139
chr2	164289268	164291500	ENSMUSG00000017003	0.4738	+	Svs3a	protein_coding	NA	NA	-1.58496	1.58496	0.000896057	0	0	0	0	0	0
chr2	164332740	164334396	ENSMUSG00000017004	0.4876	+	Svs5	protein_coding	NA	NA	0.415037	0	0	0	1	0	0	0.000603865	0
chr2	164403141	164415448	ENSMUSG00000017007	0.5175	+	Rbpjl	protein_coding	NA	NA	-0.847997	3.16993	0.000650037	2.58496	1.58496	2.58496	0.000406273	0.000162509	0.000406273
chr2	164424247	164443887	ENSMUSG00000017009	0.5113	-	Sdc4	protein_coding	0.00424544	0.0807464	5.5773	8.49985	0.0183809	14.621	13.0551	14.1472	1.28289	0.433299	0.923778
chr8	21969775	21974041	ENSMUSG00000017049	0.4387	+	Ccdc70	protein_coding	NA	NA	-1.26303	2	0.000703235	0	0	1.58496	0	0	0.000468823
chrX	36112110	36171259	ENSMUSG00000017057	0.3987	+	Il13ra1	protein_coding	0.270529	0.703524	-1.67659	8.02237	0.00437877	7.02237	5.20945	6.26679	0.00218093	0.000608632	0.00128489
chr13	28142484	28151611	ENSMUSG00000017064	0.3755	+	Prl5a1	protein_coding	NA	NA	0.584963	1	0.000109565	0	2	2	0	0.000328695	0.000328695
chr11	101552149	101581951	ENSMUSG00000017119	0.4397	+	Nbr1	protein_coding	1	1	0.0584013	11.1209	0.074693	10.8781	11.4131	11.1972	0.0631166	0.0914704	0.0787531
chr11	118132019	118248592	ENSMUSG00000017132	0.4864	-	Cyth1	protein_coding	0.0586378	0.393697	-2.37851	12.0042	0.0352311	9.73978	9.52356	9.60548	0.00732588	0.00630506	0.00667393
chr2	51130438	51149111	ENSMUSG00000017144	0.4397	-	Rnd3	protein_coding	0.334755	0.743695	-1.58061	9.37069	0.0353987	7.63662	7.04439	8.37938	0.0106035	0.00701548	0.0177797
chr11	101488764	101551955	ENSMUSG00000017146	0.4269	-	Brca1	protein_coding	0.751596	0.933788	-0.255461	7.83289	0.00359228	7.41785	7.65105	7.65105	0.00269026	0.00316501	0.00316501
chr11	100334407	100336996	ENSMUSG00000017165	0.4757	+	Gast	protein_coding	NA	NA	0.222392	1	0.00038625	0	1	2	0	0.00038625	0.00115875
chr11	101170523	101190724	ENSMUSG00000017167	0.5325	+	Cntnap1	protein_coding	0.633048	0.887681	1.69338	6.39232	0.00410871	8.16491	8.27146	7.77479	0.0141577	0.0152468	0.0107915
chr11	100422321	100441808	ENSMUSG00000017176	0.5038	-	Nt5c3b	protein_coding	0.0721469	0.436051	3.18369	8.90388	0.0245292	12.236	11.8202	12.1727	0.247498	0.185508	0.236876
chr11	101277968	101279114	ENSMUSG00000017188	0.5179	-	Coa3	protein_coding	0.280741	0.709193	1.96903	9.49586	0.629145	11.5353	11.5765	11.2633	2.58901	2.66405	2.14398
chr11	98551097	98558665	ENSMUSG00000017195	0.4216	+	Zpbp2	protein_coding	NA	NA	-0.710493	2.58496	0.000660677	0	2.58496	2	0	0.000660677	0.000396406
chr11	98664351	98677708	ENSMUSG00000017204	0.4865	+	Gsdma	protein_coding	0.682024	0.911006	0.0524674	4.75489	0.00194654	5.80735	4.39232	2.80735	0.00411769	0.00149734	0.000449203
chr11	98704591	98729435	ENSMUSG00000017210	0.5132	-	Med24	protein_coding	0.25238	0.69334	2.03079	10.032	0.0421027	12.3323	11.8553	11.956	0.207535	0.14909	0.159878
chr11	98646759	98657964	ENSMUSG00000017211	0.4694	+	Gsdma2	protein_coding	NA	NA	1	1	8.92459e-05	0	1.58496	3	0	0.000178492	0.000624721
chr11	98682554	98695979	ENSMUSG00000017221	0.5086	+	Psmd3	protein_coding	0.141033	0.568914	2.72648	11.9643	0.297579	15.1454	14.2748	14.5066	2.69952	1.47642	1.73378
chr4	148558429	148582401	ENSMUSG00000017264	0.4995	+	Exosc10	protein_coding	0.262112	0.698186	1.65452	10.4666	0.0589855	11.3337	11.5517	12.9257	0.107626	0.125188	0.324545
chr11	76120987	76243725	ENSMUSG00000017286	0.4418	-	Glod4	protein_coding	0.839654	0.966502	0.421129	10.4083	0.0110642	10.2538	11.1098	10.9858	0.00993987	0.0179977	0.0165149
chr11	76046226	76179647	ENSMUSG00000017288	0.4447	-	Vps53	protein_coding	0.80827	0.953888	0.635734	9.24793	0.00454951	9.64024	9.75322	10.196	0.00597357	0.00646075	0.00878422
chr11	77529162	77607815	ENSMUSG00000017291	0.3775	-	Taok1	protein_coding	0.359784	0.761893	-1.34283	7.62205	0.00249196	6.53916	6.80735	4.80735	0.00116969	0.00141126	0.00034328
chr2	164745983	164768607	ENSMUSG00000017299	0.4718	+	Dnttip1	protein_coding	0.426913	0.794103	2.28504	6.6865	0.00450849	9.19967	8.75822	8.92184	0.0259459	0.0190948	0.0213932
chr2	164777161	164779967	ENSMUSG00000017300	0.5426	-	Tnnc2	protein_coding	NA	NA	0.415037	0	0	0	1	0	0	0.000356379	0
chr2	164792768	164804882	ENSMUSG00000017307	0.4873	-	Acot8	protein_coding	0.836223	0.965422	0.824655	8.81378	0.0370646	10.0056	9.44087	9.3837	0.0847779	0.0572891	0.0550603
chr11	102041509	102055620	ENSMUSG00000017309	0.5064	+	Cd300lg	protein_coding	2.90006e-06	0.000282556	-8.01063	11.233	0.170505	3.90689	3	2.32193	0.000992134	0.000496067	0.000283467
chr2	164698501	164702453	ENSMUSG00000017310	0.4427	+	Spint4	protein_coding	NA	NA	-0.584963	1	0.000253036	0	0	1	0	0	0.000253036
chr11	102106676	102107832	ENSMUSG00000017311	0.5739	-	Pyy	protein_coding	NA	NA	-1	1	0.000865052	0	0	0	0	0	0
chr11	102057015	102088515	ENSMUSG00000017314	0.5091	-	Mpp2	protein_coding	0.00700866	0.113484	5.77779	5.75489	0.00168254	12.2998	10.9476	10.8696	0.160032	0.0626667	0.0593651
chr11	102099930	102101319	ENSMUSG00000017316	0.541	-	Ppy	protein_coding	NA	NA	0.736966	0	0	1.58496	0	0	0.00143988	0	0
chr11	78499091	78502324	ENSMUSG00000017344	0.5306	+	Vtn	protein_coding	0.714549	0.92357	0.233199	4.24793	0.00556758	5.67243	3	3	0.0154655	0.00216517	0.00216517
chr11	78567168	78697373	ENSMUSG00000017376	0.4051	-	Nlk	protein_coding	0.487436	0.826719	-0.938323	9.17991	0.00444683	8.2384	8.44708	8.00562	0.00231174	0.00267271	0.00196613
chr11	78158499	78165589	ENSMUSG00000017386	0.5737	-	Traf4	protein_coding	0.00488533	0.0888835	5.62343	6.37504	0.0115656	12.236	12.152	11.5018	0.680254	0.641749	0.408886
chr11	78322968	78327781	ENSMUSG00000017390	0.5245	+	Aldoc	protein_coding	0.260384	0.697212	2.80331	7.25739	0.0315811	10.9166	8.54689	9.80896	0.401413	0.0774984	0.186162
chr11	98036623	98053462	ENSMUSG00000017400	0.5295	-	Stac2	protein_coding	0.798652	0.950411	0.108408	11.224	0.141992	12.1855	8.22882	11.4398	0.27656	0.0177564	0.164915
chr11	98026710	98030492	ENSMUSG00000017404	0.4991	+	Rpl19	protein_coding	0.408855	0.786588	1.58804	14.2475	5.14252	15.5416	15.8146	16.097	12.6116	15.238	18.5336
chr11	78166106	78176675	ENSMUSG00000017405	0.5065	-	Nek8	protein_coding	0.689051	0.914326	1.23329	7.93664	0.0230864	9.36413	8.67948	9.36413	0.0622575	0.0386981	0.0622575
chr2	52428320	52676831	ENSMUSG00000017412	0.4376	-	Cacnb4	protein_coding	0.0977108	0.496444	-2.8357	8.00562	0.00103014	5.85798	4.32193	4.90689	0.000229366	7.64554e-05	0.000116695
chr11	97923238	97986444	ENSMUSG00000017417	0.5053	-	Plxdc1	protein_coding	0.915807	1	0.905578	7.41785	0.00268962	8.73132	8.66178	7.03342	0.00670822	0.0063918	0.00205677
chr2	15049395	15082456	ENSMUSG00000017418	0.399	+	Arl5b	protein_coding	0.435391	0.79788	-1.27243	8.40514	0.0102235	6.42626	7.82655	6.75489	0.00257101	0.00683585	0.00323644
chr11	80383279	80405733	ENSMUSG00000017421	0.3732	+	Zfp207	protein_coding	0.626648	0.885604	-0.609089	11.357	0.116772	10.1319	10.9622	10.9958	0.0499243	0.0888038	0.0908969
chr11	80428615	80473248	ENSMUSG00000017428	0.414	+	Psmd11	protein_coding	0.418912	0.790534	1.44602	10.6804	0.0367441	12.2915	12.1131	11.9549	0.112294	0.0992315	0.0889252
chr11	118428203	118449963	ENSMUSG00000017446	0.5199	+	C1qtnf1	protein_coding	0.0422461	0.329135	5.89513	3.70044	0.000551471	10.7482	7.61471	8.66178	0.0789982	0.0089614	0.0185662
chr11	77880615	77894096	ENSMUSG00000017453	0.4837	-	Pipox	protein_coding	NA	NA	-2.16993	3.58496	0.000815963	0	1.58496	2	0	0.000148357	0.000222535
chr11	118301069	118355740	ENSMUSG00000017466	0.4986	-	Timp2	protein_coding	0.813715	0.955988	0.456213	13.9697	0.293446	14.2584	14.0183	14.8651	0.358453	0.303488	0.545847
chr8	122376609	122417360	ENSMUSG00000017478	0.4905	+	Zc3h18	protein_coding	NA	NA	0	0	NA	0	0	0	NA	NA	NA
chr14	16365179	16430787	ENSMUSG00000017485	0.3613	+	Top2b	protein_coding	0.0023191	0.0520452	-4.43598	11.6225	0.0480429	7.16993	6.96578	7.39232	0.00217961	0.00189001	0.00254542
chr14	16430842	16575472	ENSMUSG00000017491	0.4387	-	Rarb	protein_coding	0.000262659	0.0106274	-5.93308	11.0063	0.0142156	5.93074	4.24793	4.39232	0.000414852	0.000124456	0.000138284
chr11	99041244	99054392	ENSMUSG00000017493	0.5197	+	Igfbp4	protein_coding	0.0287599	0.268976	6.1518	10.9506	0.150441	17.6245	15.8915	17.2811	15.3689	4.62329	12.1135
chr11	98907801	98923940	ENSMUSG00000017499	0.4781	+	Cdc6	protein_coding	0.0730107	0.438136	3.31781	8.00562	0.0158622	11.0694	11.4553	11.4152	0.133094	0.173927	0.169155
chr11	79993106	80034123	ENSMUSG00000017548	0.3828	+	Suz12	protein_coding	0.0537108	0.375179	-3.33613	9.84392	0.022381	6.45943	6.62936	6.42626	0.00212107	0.00238925	0.00207231
chr11	80089400	80135794	ENSMUSG00000017550	0.3998	+	Atad5	protein_coding	0.551416	0.85358	-0.701156	6.39232	0.00178902	5.85798	6.18982	4.58496	0.00122861	0.00155192	0.000495754
chr11	80046493	80080991	ENSMUSG00000017561	0.4282	-	Crlf3	protein_coding	0.233289	0.679327	-1.64189	11.3066	0.0733956	8.9542	10.0182	9.81698	0.0143487	0.0300307	0.0261175
chr11	99345565	99351104	ENSMUSG00000017588	0.4679	-	Krt27	protein_coding	NA	NA	-0.584963	2.32193	0.000722152	1.58496	2.32193	1	0.000361076	0.000722152	0.000180538
chr11	99065678	99089306	ENSMUSG00000017607	0.5139	-	Tns4	protein_coding	0.97765	1	0.681876	8.50383	0.0153208	9.80735	9.10329	8.23362	0.0378788	0.0232351	0.0126968
chr11	78522850	78536332	ENSMUSG00000017615	0.4949	-	Tnfaip1	protein_coding	0.0804208	0.457662	2.93365	9.42206	0.0508085	12.1108	12.4011	12.5245	0.327993	0.401127	0.436953
chr11	76416734	76622314	ENSMUSG00000017631	0.4896	-	Abr	protein_coding	0.464982	0.813478	1.03237	11.2906	0.0121802	11.2854	12.5209	12.7727	0.0121364	0.0285825	0.0340354
chr11	79591212	79698023	ENSMUSG00000017639	0.5129	+	Rab11fip4	protein_coding	0.0990249	0.498634	-3.10098	7.15987	0.00132945	3.70044	4.24793	4.16993	0.000112348	0.000168522	0.00015916
chr2	165055627	165072948	ENSMUSG00000017652	0.4963	+	Cd40	protein_coding	4.96569e-05	0.00285367	-6.92605	10.7674	0.100572	5.04439	2.58496	2	0.00184747	0.000288667	0.0001732
chr2	165276554	165287869	ENSMUSG00000017664	0.5619	-	Slc35c2	protein_coding	0.588156	0.871546	1.01776	10.7723	0.154485	11.7899	11.9787	11.5732	0.312859	0.356606	0.2692
chr2	165374264	165388259	ENSMUSG00000017667	0.4945	-	Zfp334	protein_coding	0.184613	0.630741	4.02483	4.16993	0.00121472	8.12412	7.20945	8.82018	0.0198642	0.0105038	0.0322258
chr2	165288031	165326479	ENSMUSG00000017670	0.5248	-	Elmo2	protein_coding	0.755885	0.935607	-0.224737	11.783	0.0916303	11.7364	10.8202	11.902	0.0887172	0.0469985	0.099511
chr11	79239372	79254671	ENSMUSG00000017677	0.4039	-	Wsb1	protein_coding	0.152558	0.584886	-2.22945	10.7372	0.111511	7.22882	9.04439	8.69349	0.0097392	0.0344467	0.0269952
chr2	163602314	163619013	ENSMUSG00000017679	0.4885	+	Ttpal	protein_coding	0.598308	0.874101	-0.657813	10.5038	0.0868914	9.44294	10.0084	10.0154	0.0416193	0.0616205	0.0619199
chr11	80209019	80267907	ENSMUSG00000017686	0.4167	+	Rhot1	protein_coding	0.659984	0.9001	-0.612204	9.44087	0.0117851	7.8392	9.39446	8.85175	0.00387176	0.0114115	0.00782842
chr3	3508030	3658052	ENSMUSG00000017688	0.3651	+	Hnf4g	protein_coding	NA	NA	-2.14684	4.9542	0.000199971	2.58496	2.58496	3.16993	3.33284e-05	3.33284e-05	5.33255e-05
chr11	80300912	80355955	ENSMUSG00000017692	0.4904	+	Rhbdl3	protein_coding	0.747142	0.932506	0.565141	5.83289	0.00101739	7.85175	2.58496	4	0.00417855	9.08381e-05	0.000272514
chr2	163726584	163750239	ENSMUSG00000017697	0.5138	-	Ada	protein_coding	0.302646	0.723493	2.67391	6.24793	0.00317058	8.32643	8.40939	9.633	0.0135278	0.014331	0.0335236
chr2	163623272	163645131	ENSMUSG00000017707	0.4247	-	Serinc3	protein_coding	0.000929561	0.0263967	-3.99442	14.0186	0.75923	9.61471	10.0914	10.2866	0.0358205	0.049865	0.0570932
chr11	117867952	117873481	ENSMUSG00000017713	0.5649	-	Tha1	protein_coding	0.0358667	0.30122	-3.17211	10.3652	0.238379	8.07682	5.75489	6.84549	0.0486526	0.00958582	0.0206186
chr11	117986292	118024011	ENSMUSG00000017715	0.5216	+	Pgs1	protein_coding	0.251711	0.693137	1.92203	10.2597	0.032477	12.2024	11.9549	12.3595	0.124924	0.105225	0.139293
chr11	117849251	117855743	ENSMUSG00000017716	0.4694	+	Birc5	protein_coding	0.108265	0.516	2.80848	8.74147	0.0657733	11.2033	11.5493	11.8297	0.363062	0.461491	0.560536
chr11	117825924	117839908	ENSMUSG00000017718	0.5064	+	Afmid	protein_coding	NA	NA	0	0	NA	0	0	0	NA	NA	NA
chr2	164470301	164473724	ENSMUSG00000017720	0.4988	-	Trp53tg5	protein_coding	NA	NA	0	0	NA	0	0	0	NA	NA	NA
chr2	164497520	164508301	ENSMUSG00000017721	0.5088	+	Pigt	protein_coding	0.72802	0.926134	0.870717	11.0835	0.201187	12.4681	11.5859	11.6275	0.525461	0.285038	0.293387
chr2	164562413	164568510	ENSMUSG00000017723	0.5202	+	Wfdc2	protein_coding	0.204356	0.653322	4.10154	1	0.000164015	6.18982	2.32193	4.64386	0.0118091	0.00065606	0.00393636
chr11	101769742	101785371	ENSMUSG00000017724	0.5212	-	Etv4	protein_coding	6.54545e-06	0.000549332	10.6048	2.32193	0.000255934	13.6217	12.0458	12.672	0.80645	0.270459	0.417493
chr2	164588343	164593594	ENSMUSG00000017733	0.477	-	Eppin	protein_coding	NA	NA	0.415037	0	0	0	0	1	0	0	0.00019044
chr2	164486106	164493319	ENSMUSG00000017734	0.5044	+	Dbndd2	protein_coding	0.217062	0.664235	-2.41785	5.83289	0.00776376	1.58496	4.08746	3.58496	0.000277277	0.00221822	0.00152502
chr2	164940780	164955850	ENSMUSG00000017737	0.5213	+	Mmp9	protein_coding	0.239323	0.683169	-1.82991	8.37938	0.0220305	7.02237	6.72792	5.49185	0.00856005	0.00696749	0.00291971
chr2	164960802	164999731	ENSMUSG00000017740	0.5347	+	Slc12a5	protein_coding	0.0220813	0.234993	-4.18205	8.90087	0.0122531	5.24793	4.16993	4.52356	0.000950448	0.000436692	0.000565131
chr11	100766032	100770957	ENSMUSG00000017747	0.5378	-	Ghdc	protein_coding	0.640342	0.891732	1.1549	9.02791	0.105787	10.4512	9.85175	10.1836	0.284061	0.187411	0.235939
chr2	164839518	164857711	ENSMUSG00000017754	0.4954	-	Pltp	protein_coding	0.000101821	0.00498891	-4.52921	13.3204	0.562194	9.83447	6.59991	8.31741	0.0501292	0.00527675	0.0174793
chr13	73763697	73816743	ENSMUSG00000017756	0.5004	+	Slc12a7	protein_coding	0.390916	0.778262	1.66339	8.47573	0.0066923	9.28771	10.2574	10.5831	0.0117634	0.0230555	0.0288994
chr2	164832873	164841032	ENSMUSG00000017760	0.5449	+	Ctsa	protein_coding	1	1	-0.0666984	13.0215	1.019	12.3058	13.1306	13.2567	0.620419	1.09903	1.19941
chr2	164822686	164826871	ENSMUSG00000017764	0.5146	+	Zswim1	protein_coding	0.807419	0.953348	1.10797	7.34873	0.0387097	8.82972	8.07146	8.36632	0.108483	0.0640382	0.0786141
chr8	105943590	105966097	ENSMUSG00000017765	0.5246	-	Slc12a4	protein_coding	0.0522587	0.369759	3.75075	8.03892	0.0116408	12.3454	11.5793	11.2027	0.231173	0.135913	0.104679
chr2	164826389	164828537	ENSMUSG00000017767	0.5375	-	Spata25	protein_coding	NA	NA	-0.847997	1.58496	0.000931099	1.58496	0	0	0.000931099	0	0
chr11	75650504	75673910	ENSMUSG00000017774	0.5371	+	Myo1c	protein_coding	0.427554	0.794309	1.32855	12.7469	0.293643	14.0739	13.7778	14.3235	0.736734	0.600017	0.875887
chr11	75679259	75706908	ENSMUSG00000017776	0.4352	+	Crk	protein_coding	0.435951	0.798086	-0.952766	10.3465	0.0470541	9.4818	9.43045	9.25974	0.0258237	0.0249195	0.0221346
chr13	86044816	86046904	ENSMUSG00000017778	0.4241	-	Cox7c	protein_coding	0.562599	0.859261	1.02094	10.4533	0.670977	11.0674	11.9267	11.2854	1.0273	1.86398	1.19492
chr11	75588097	75628804	ENSMUSG00000017781	0.4701	+	Pitpna	protein_coding	0.510221	0.836269	-0.84753	13.1784	0.2277	11.6138	12.2641	12.8537	0.0769646	0.120815	0.181811
chr11	101087277	101092207	ENSMUSG00000017801	0.507	+	Mlx	protein_coding	0.422689	0.79137	1.47431	9.82337	0.18357	11.2137	11.5265	11.1209	0.481542	0.598174	0.451521
chr11	101096322	101119893	ENSMUSG00000017802	0.4508	-	Fam134c	protein_coding	0.952344	1	0.448027	10.341	0.0549828	11.1706	10.5479	10.5565	0.0977472	0.0634678	0.0638496
chr2	163336242	163397993	ENSMUSG00000017817	0.4993	-	Jph2	protein_coding	1	1	0.784271	3.58496	0.000178135	4.80735	3.80735	4.32193	0.00043724	0.000210523	0.000307687
chr11	100694884	100704271	ENSMUSG00000017830	0.5039	-	Dhx58	protein_coding	1	1	0.499785	7.77479	0.0232236	9.61102	4.70044	6.91886	0.0832002	0.00266326	0.0127836
chr17	53479234	53507671	ENSMUSG00000017831	0.3976	+	Rab5a	protein_coding	0.276706	0.707003	-1.69913	9.33092	0.0226114	7.71425	7.7211	7.44294	0.00734958	0.00738475	0.00608362
chr11	100713850	100714575	ENSMUSG00000017832	0.5978	+	Hspb9	protein_coding	0.526116	0.842408	-0.537657	3.90689	0.0193103	4.45943	0	3	0.0289655	0	0.00965517
chr11	100619244	100627607	ENSMUSG00000017837	0.5163	+	Nkiras2	protein_coding	0.787589	0.946347	0.0851192	10.9432	0.235322	11.6821	10.7657	10.275	0.392802	0.208059	0.148033
chr12	110485739	110583061	ENSMUSG00000017843	0.4806	+	Ppp2r5c	protein_coding	0.232332	0.678155	-1.59408	11.31	0.0260784	9.39446	9.783	9.92035	0.00690491	0.00904215	0.00994636
chr2	163017354	163046141	ENSMUSG00000017858	0.4474	+	Ift52	protein_coding	0.769717	0.940334	-0.275014	9.35094	0.0226491	8.81378	9	9.35975	0.0155973	0.0177511	0.0227881
chr2	163054687	163084688	ENSMUSG00000017861	0.5019	+	Mybl2	protein_coding	0.019268	0.217788	4.25052	7.87036	0.00776641	11.8218	12.4097	12.0705	0.120629	0.181327	0.143329
chr2	162987330	163014127	ENSMUSG00000017868	0.4708	+	Sgk2	protein_coding	NA	NA	-0.36257	3.58496	0.000410494	3.70044	2	3.45943	0.000447811	0.000111953	0.000373176
chr2	165595032	165771727	ENSMUSG00000017897	0.4927	+	Eya2	protein_coding	0.721555	0.925137	-0.200819	5.88264	0.000328249	5.88264	5.88264	5.16993	0.000328249	0.000328249	0.000198081
chr13	27196659	27203749	ENSMUSG00000017922	0.3771	+	Prl3c1	protein_coding	NA	NA	-0.263034	1	0.000141044	0	1	1	0	0.000141044	0.000141044
chr2	167298444	167349183	ENSMUSG00000017929	0.4879	-	B4galt5	protein_coding	0.560048	0.858187	-0.447577	11.7048	0.0657679	11.6475	11.2814	10.6847	0.0632058	0.0490353	0.0324208
chr2	163438476	163455324	ENSMUSG00000017943	0.5193	+	Gdap1l1	protein_coding	0.479589	0.821565	2.52655	3.80735	0.000771605	6.67243	6.50779	5.61471	0.00599478	0.00534188	0.002849
chr2	163506808	163572910	ENSMUSG00000017950	0.4832	+	Hnf4a	protein_coding	0.73705	0.92839	0.222392	4.16993	0.000257178	5.42626	3.58496	3	0.000635382	0.000166409	0.000105897
chr2	167191805	167240604	ENSMUSG00000017969	0.5082	-	Ptgis	protein_coding	0.883704	0.993201	0.991838	14.1468	0.371688	16.2734	14.1527	13.3986	1.62313	0.373204	0.221275
chr6	23262773	23839421	ENSMUSG00000017978	0.397	-	Cadps2	protein_coding	0.257041	0.695004	-1.2048	8.87958	0.000815055	9.01959	5.39232	5.70044	0.000898295	7.11006e-05	8.84422e-05
chr2	167015193	167034947	ENSMUSG00000017999	0.4992	+	Ddx27	protein_coding	0.144444	0.573863	2.40245	10.2981	0.0636833	12.4898	13.0088	12.5447	0.291131	0.417181	0.30242
chr5	143622447	143710250	ENSMUSG00000018001	0.4674	+	Cyth3	protein_coding	0.774325	0.941794	0.612625	9.41574	0.00776739	9.49985	9.79279	10.5718	0.00823434	0.0100908	0.0173229
chr15	78597047	78622019	ENSMUSG00000018008	0.5401	+	Cyth4	protein_coding	0.0020054	0.047088	-3.84497	12.9828	0.324123	9.11894	9.01402	9.26913	0.0222249	0.0206631	0.0246676
chr11	120721470	120723969	ENSMUSG00000018012	0.6184	+	Rac3	protein_coding	0.722739	0.925137	1.1307	5.85798	0.0228091	5.04439	7.45121	7.43463	0.0128051	0.0696279	0.0688275
chr15	83113433	83122801	ENSMUSG00000018040	0.5433	-	Rrp7a	protein_coding	0.174183	0.615322	2.37797	9.94837	0.105359	12.5889	12.2155	12.1325	0.657558	0.507579	0.479184
chr15	83153494	83172592	ENSMUSG00000018042	0.5517	-	Cyb5r3	protein_coding	0.412886	0.788883	1.38464	12.6089	0.32705	14.0905	13.5468	14.2528	0.913394	0.626558	1.02215
chr11	86210681	86257575	ENSMUSG00000018068	0.4016	-	Ints2	protein_coding	NA	NA	0	0	NA	0	0	0	NA	NA	NA
chr5	118560679	118765438	ENSMUSG00000018076	0.4608	+	Med13l	protein_coding	0.381415	0.772394	-1.30976	9.99859	0.00499123	8.12412	9.07948	8.70736	0.00135769	0.00263725	0.00203654
chr13	23684199	23692488	ENSMUSG00000018102	0.4002	+	Hist1h2bc	protein_coding	0.139354	0.566787	2.71059	8.10852	0.0331765	9.07682	11.8025	10.3531	0.0650259	0.430812	0.157679
chr15	79258195	79285537	ENSMUSG00000018126	0.5201	-	Baiap2l2	protein_coding	0.431427	0.796097	3.13386	3.16993	0.00029259	7.49985	3.70044	5.42626	0.00658328	0.000438885	0.0015361
chr5	139791513	139802653	ENSMUSG00000018143	0.547	+	Mafk	protein_coding	0.289214	0.714599	1.99712	9.47371	0.0637343	11.6284	11.821	10.7574	0.284111	0.324686	0.155296
chr11	98152154	98193293	ENSMUSG00000018160	0.4258	-	Med1	protein_coding	1	1	0.145667	9.55651	0.0182795	9.13699	9.60918	10.1737	0.013661	0.0189601	0.0280512
chr10	128567523	128589652	ENSMUSG00000018166	0.4861	-	Erbb3	protein_coding	0.0932023	0.486771	-2.63941	8.21432	0.0133761	6.56986	5.45943	2	0.00424782	0.00194315	0.000135569
chr11	98358368	98381112	ENSMUSG00000018167	0.5284	+	Stard3	protein_coding	0.820935	0.959025	-0.0140019	10.4666	0.0621702	10.8226	9.86882	10.5098	0.0795814	0.0410658	0.0640609
chr11	98464902	98546031	ENSMUSG00000018168	0.4415	-	Ikzf3	protein_coding	5.69117e-06	0.000495049	-7.64295	11.3799	0.0328366	3.70044	3.70044	3.80735	0.000147913	0.000147913	0.000160239
chr15	78755882	78773475	ENSMUSG00000018169	0.541	-	Mfng	protein_coding	0.00100011	0.0282582	-5.96979	9.90839	0.0545672	4.9542	3	2.80735	0.00170522	0.000397886	0.000341045
chr11	86583865	86683836	ENSMUSG00000018171	0.4046	-	Vmp1	protein_coding	0.458289	0.810441	1.15997	10.3542	0.0130838	10.6961	11.716	11.8734	0.0165848	0.0336398	0.0375209
chr1	143777272	143807466	ENSMUSG00000018189	0.3612	+	Uchl5	protein_coding	0.742859	0.931069	0.701218	9.03067	0.0172882	8.27612	10.4041	9.79116	0.0102338	0.0448433	0.0293105
chr1	143716338	143749676	ENSMUSG00000018196	0.4251	+	Glrx2	protein_coding	0.805767	0.952061	-0.261377	9.44294	0.0208471	8.40939	9.49386	9.41151	0.0101686	0.021597	0.0203971
chr1	143750790	143777068	ENSMUSG00000018199	0.3898	-	Trove2	protein_coding	0.260522	0.69729	-2.07039	8.53528	0.0140802	5.04439	7.20945	6.39232	0.00121775	0.00559403	0.00315854
chr2	164070322	164155524	ENSMUSG00000018209	0.4486	+	Stk4	protein_coding	0.146889	0.575625	-1.9863	11.5013	0.0340133	8.72792	10.043	9.48382	0.00496467	0.0123706	0.00839182
chr2	164214454	164221660	ENSMUSG00000018211	0.4489	-	Wfdc15b	protein_coding	NA	NA	0.415037	0	0	0	1	0	0	0.000138773	0
chr11	63128982	63159547	ENSMUSG00000018217	0.4813	+	Pmp22	protein_coding	0.0222606	0.236189	-3.09122	11.7566	0.113169	9	4.39232	9.41996	0.0167185	0.000654343	0.0223785
chr11	53431023	53437904	ENSMUSG00000018238	0.4766	+	Gdf9	protein_coding	0.29936	0.722049	-2.1281	5.67243	0.00726639	1.58496	3.32193	4.45943	0.000290655	0.00130795	0.00305188
chr11	53324679	53333301	ENSMUSG00000018239	0.4393	+	Zcchc10	protein_coding	0.786447	0.945778	-0.310652	8.26679	0.0356066	6.76818	8.46761	8.13955	0.0125261	0.0409418	0.032591
chr13	27345683	27354216	ENSMUSG00000018259	0.3456	+	Prl8a2	protein_coding	NA	NA	-0.36257	1.58496	0.000234384	1.58496	1	1	0.000234384	0.000117192	0.000117192
chr5	119832668	119885219	ENSMUSG00000018263	0.4777	+	Tbx5	protein_coding	0.142522	0.570726	-2.44222	6.96578	0.00235961	5.24793	3.80735	4.08746	0.000704078	0.000247379	0.000304466
chr11	70525367	70527858	ENSMUSG00000018286	0.5056	+	Psmb6	protein_coding	0.0402017	0.322876	3.62175	10.0782	0.433561	13.9539	13.5012	13.6047	6.37013	4.65436	5.0004
chr11	70663771	70669416	ENSMUSG00000018287	0.5048	-	Spag7	protein_coding	0.717004	0.924638	0.782613	9.94105	0.173959	10.6484	10.6484	10.8634	0.284145	0.284145	0.329849
chr11	70651850	70654644	ENSMUSG00000018293	0.5571	-	Pfn1	protein_coding	0.534556	0.845942	1.20256	13.9489	5.65963	15.2867	14.7151	15.3691	14.3057	9.62563	15.1467
chr2	164053540	164071169	ENSMUSG00000018322	0.4828	-	Tomm34	protein_coding	1	1	0.123492	10.4878	0.0814	10.6546	10.5746	10.6036	0.0913835	0.0864485	0.0882069
chr2	163994960	164018588	ENSMUSG00000018326	0.4496	+	Ywhab	protein_coding	0.957236	1	0.105041	12.6398	0.270061	12.1799	12.67	13.2038	0.196335	0.275775	0.399272
chr11	79013440	79146407	ENSMUSG00000018334	0.5117	-	Ksr1	protein_coding	0.655666	0.899348	1.02237	9.24793	0.00456504	10.5008	9.01123	10.7649	0.0108899	0.00387314	0.0130784
chr11	54902453	54910377	ENSMUSG00000018339	0.538	+	Gpx3	protein_coding	0.622416	0.885175	-0.713	9.95855	0.125442	9.05799	5.97728	10.2586	0.0671378	0.00782433	0.154467
chr11	54979108	55033445	ENSMUSG00000018340	0.4881	-	Anxa6	protein_coding	0.288281	0.714231	2.05482	12.1762	0.0851538	15.0293	12.3236	14.2229	0.6154	0.0943188	0.351878
chr6	67291318	67376188	ENSMUSG00000018341	0.4112	-	Il12rb2	protein_coding	0.384183	0.774081	-1.54189	5.04439	0.000377047	3	4.39232	2.32193	8.24791e-05	0.000235655	4.71309e-05
chr11	65807175	65829239	ENSMUSG00000018347	0.4334	+	Zkscan6	protein_coding	1	1	0.216266	8.88264	0.021347	8.91886	9.03617	9.31288	0.0218909	0.0237491	0.0287799
chr11	106988629	106999541	ENSMUSG00000018362	0.4339	-	Kpna2	protein_coding	0.317698	0.73288	1.54443	10.1737	0.105755	10.9106	11.7266	12.2267	0.17632	0.310484	0.43915
chr11	106820066	106920715	ENSMUSG00000018363	0.3984	-	Smurf2	protein_coding	0.264958	0.700484	-1.6819	9.55842	0.00748145	8.08746	7.8392	7.67243	0.00269253	0.0022653	0.00201691
chr11	106789252	106819930	ENSMUSG00000018372	0.4444	+	Cep95	protein_coding	0.405244	0.785039	-1.13682	9.12928	0.0182215	8.37938	7.50779	7.96	0.0108221	0.00589999	0.00808397
chr11	88068279	88084729	ENSMUSG00000018377	0.4401	+	Vezf1	protein_coding	0.140945	0.568914	-2.246	10.5498	0.0910638	8.15987	7.94837	8.69697	0.0173252	0.0149544	0.0251672
chr11	88098058	88194140	ENSMUSG00000018378	0.502	+	Cuedc1	protein_coding	0.682381	0.911047	1.13923	9.83447	0.00949189	11.7368	9.97011	10.6591	0.0355113	0.0104286	0.016819
chr11	88047373	88053755	ENSMUSG00000018379	0.4257	+	Srsf1	protein_coding	1	1	-0.104333	11.5255	0.461767	9.31288	11.9705	11.8049	0.0994986	0.628643	0.560483
chr11	95830074	95842476	ENSMUSG00000018381	0.5411	-	Abi3	protein_coding	0.000311286	0.012076	-7.3505	8.08746	0.0218513	0	1	1	0	8.06322e-05	8.06322e-05
chr11	53457205	53467766	ENSMUSG00000018387	0.5249	+	Shroom1	protein_coding	0.344786	0.750938	3.22445	4.64386	0.00227251	8.62205	5.83289	7.96578	0.0372124	0.00530253	0.0235773
chr11	53567379	53601967	ENSMUSG00000018395	0.4385	+	Kif3a	protein_coding	1	1	0.00772013	8.9571	0.0143402	8.66534	9.13186	9.05528	0.0117093	0.0161906	0.0153521
chr11	53519257	53549565	ENSMUSG00000018398	0.5209	+	2008-09-01	protein_coding	0.343469	0.750461	1.78827	9.5157	0.024119	11.5793	10.8114	11.4136	0.10093	0.0592583	0.0899762
chr11	87592162	87616302	ENSMUSG00000018401	0.4815	+	Mtmr4	protein_coding	0.55408	0.854492	1.19743	9.30606	0.0261806	10.3641	10.4767	10.6546	0.0545568	0.0589892	0.0667357
chr11	84813061	84819515	ENSMUSG00000018405	0.5084	-	Mrm1	protein_coding	0.981079	1	0.541007	8.68299	0.0635265	9.61471	9.03892	8.91886	0.12132	0.0813449	0.0748373
chr11	104231390	104332090	ENSMUSG00000018411	0.4931	+	Mapt	protein_coding	0.326076	0.738625	-1.44496	7.29462	0.00154916	6.35755	5.90689	4.9542	0.000804369	0.000585899	0.000297915
chr11	104333229	104468861	ENSMUSG00000018412	0.3904	-	Kansl1	protein_coding	0.0429771	0.331328	-2.90083	11.2137	0.0175032	8.17493	8.53528	8.19967	0.00212339	0.00272797	0.00216026
chr11	60417145	60450927	ENSMUSG00000018415	0.4425	+	Gid4	protein_coding	0.809458	0.954294	-0.0385062	8.66178	0.011959	8.76155	8.55459	8.54303	0.0128175	0.0111006	0.0110118
chr1	51749765	51916071	ENSMUSG00000018417	0.4311	-	Myo1b	protein_coding	0.877435	0.988251	0.539366	8.22882	0.00179789	6.80735	9.76321	8.35315	0.000667444	0.00521929	0.00196024
chr11	86768846	86807746	ENSMUSG00000018425	0.398	-	Dhx40	protein_coding	0.23906	0.683169	-1.89475	10.1724	0.0296401	7.47573	8.58496	8.52748	0.00455013	0.00984576	0.00946015
chr11	86936425	86993707	ENSMUSG00000018427	0.4719	-	Ypel2	protein_coding	0.00401783	0.078019	-4.26291	11.1818	0.0405363	7.44294	6.91886	6.08746	0.00302015	0.0020949	0.00116965
chr11	88830792	88864586	ENSMUSG00000018428	0.5103	-	Akap1	protein_coding	0.167834	0.606929	2.39915	9.24079	0.017873	11.3337	12.0196	11.4722	0.0763449	0.122832	0.0840386
chr11	107166663	107189381	ENSMUSG00000018433	0.4292	-	Nol11	protein_coding	0.502793	0.833684	1.32643	8.66178	0.0177833	8.79116	10.5285	10.1383	0.0194559	0.0649705	0.0495642
chr11	71007164	71019841	ENSMUSG00000018442	0.429	-	Derl2	protein_coding	0.859701	0.978089	0.535555	10.0126	0.0814073	10.585	10.5187	10.5401	0.121085	0.115643	0.117378
chr11	70977836	70983026	ENSMUSG00000018446	0.498	-	C1qbp	protein_coding	0.0343345	0.29526	3.5571	9.94544	0.189788	13.01	13.7886	13.6	1.58921	2.7264	2.39229
chr11	70970213	70977833	ENSMUSG00000018449	0.4633	+	Rpain	protein_coding	0.764451	0.938478	0.723272	9.53333	0.0971129	10.1267	10.2119	10.4157	0.146588	0.155512	0.179134
chr11	71031941	71033513	ENSMUSG00000018451	0.5264	-	6330403K07Rik	lincRNA	NA	NA	-0.736966	2.32193	0.00254453	2.58496	0	1	0.00318066	0	0.000636132
chr2	165405028	165473230	ENSMUSG00000018459	0.5038	-	Slc13a3	protein_coding	0.0197338	0.220663	-4.39232	8.23362	0.0043987	4.08746	3.70044	3.70044	0.000234597	0.000175948	0.000175948
chr11	69326258	69333042	ENSMUSG00000018470	0.5185	+	Kcnab3	protein_coding	0.212624	0.660674	-1.92892	7.04439	0.0193101	6.02237	1.58496	5.16993	0.00943396	0.000294811	0.0051592
chr11	69343273	69369406	ENSMUSG00000018474	0.5317	-	Chd3	protein_coding	0.3063	0.726492	1.56397	11.5435	0.114185	12.6651	13.1569	13.4053	0.248498	0.349443	0.415107
chr11	69398508	69413675	ENSMUSG00000018476	0.568	-	Kdm6b	protein_coding	0.82388	0.960246	0.827684	9.2384	0.0397574	10.5255	9.85953	9.66711	0.0971187	0.0611855	0.0535373
chr11	85170404	85181145	ENSMUSG00000018479	0.4653	+	1700125H20Rik	protein_coding	NA	NA	0.874469	1	9.31012e-05	1.58496	2.32193	1.58496	0.000186202	0.000372405	0.000186202
chr11	85187262	85235130	ENSMUSG00000018481	0.4146	-	Appbp2	protein_coding	0.575751	0.865945	-0.773092	9.90238	0.0199716	8.65105	9.18982	9.43879	0.0083772	0.0121793	0.0144773
chr11	103727364	103749821	ENSMUSG00000018486	0.5179	-	Wnt9b	protein_coding	1	1	0.369234	3	0.000311707	4.32193	1	3.16993	0.000846061	4.45295e-05	0.000356236
chr11	62248984	62266453	ENSMUSG00000018500	0.5041	+	Adora2b	protein_coding	0.0419763	0.328157	-3.61163	8.09276	0.0155704	5.16993	4.08746	3.80735	0.00200355	0.000915908	0.000744175
chr11	62316426	62458541	ENSMUSG00000018501	0.3933	-	Ncor1	protein_coding	0.160451	0.596911	-1.84571	10.9801	0.0142068	9.29692	9.25267	8.80413	0.00441896	0.00428526	0.0031383
chr11	62574486	62600515	ENSMUSG00000018507	0.4854	+	Trpv2	protein_coding	0.00244993	0.0539503	-5.29853	10.3718	0.0508663	5.61471	3.90689	5.20945	0.0018441	0.000537862	0.00138307
chr11	62524946	62539261	ENSMUSG00000018509	0.4578	-	Cenpv	protein_coding	0.25667	0.694898	2.15875	8.58496	0.0267552	10.4969	10.93	10.7715	0.100873	0.136221	0.12204
chr11	97688823	97700497	ENSMUSG00000018537	0.55	-	Pcgf2	protein_coding	0.106272	0.513226	3.37863	7.30378	0.0134487	11.098	10.032	10.7237	0.187682	0.0896008	0.144766
chr11	97745481	97766556	ENSMUSG00000018541	0.473	-	Cwc25	protein_coding	0.730923	0.926615	0.802789	9.77149	0.0414235	10.6546	10.3049	10.7288	0.0764413	0.0599763	0.0804745
chr11	97771481	97775918	ENSMUSG00000018543	0.4651	-	1700001P01Rik	protein_coding	NA	NA	0.485427	2.32193	0.00090151	2.32193	3.45943	2.32193	0.00090151	0.00225378	0.00090151
chr11	97715157	97744704	ENSMUSG00000018547	0.5014	-	Pip4k2b	protein_coding	0.932889	1	0.263404	10.7599	0.0586523	10.7254	11.0505	11.2467	0.0572647	0.0717501	0.082208
chr11	87127077	87220683	ENSMUSG00000018548	0.4027	+	Trim37	protein_coding	0.85758	0.97699	-0.15788	8.35755	0.00349337	6.94251	8.53916	8.59619	0.00130334	0.00396342	0.00412367
chr11	69935796	69941605	ENSMUSG00000018554	0.5688	+	Ybx2	protein_coding	NA	NA	-0.847997	2.58496	0.000860733	2.32193	1	1.58496	0.000688587	0.000172147	0.000344293
chr11	69981156	69990601	ENSMUSG00000018559	0.4876	+	Ctdnep1	protein_coding	0.424921	0.79285	1.36253	11.5512	0.317628	13.0646	12.6575	12.9876	0.906935	0.68396	0.85982
chr11	69968222	69982517	ENSMUSG00000018565	0.4757	-	Elp5	protein_coding	0.195443	0.643344	2.26264	9.56033	0.0527457	11.8517	11.8269	11.7895	0.258482	0.254075	0.247569
chr11	69942539	69948188	ENSMUSG00000018566	0.5377	-	Slc2a4	protein_coding	NA	NA	0.874469	2	0.000531067	1.58496	4	1.58496	0.000354045	0.00265534	0.000354045
chr11	69991143	69994951	ENSMUSG00000018567	0.4697	+	Gabarap	protein_coding	0.498961	0.832076	1.06895	12.6698	1.71087	13.5002	13.5381	14.0974	3.04254	3.12342	4.60268
chr11	69964779	69967885	ENSMUSG00000018569	0.5848	+	Cldn7	protein_coding	0.729356	0.9262	2.38466	1.58496	0.000643915	5.04439	2.80735	2.80735	0.0103026	0.00193175	0.00193175
chr11	69897352	69900987	ENSMUSG00000018570	0.5308	-	2810408A11Rik	protein_coding	0.527988	0.843236	2.43987	4.16993	0.00467675	7.18982	6.75489	5.2854	0.03989	0.029436	0.0104539
chr11	69995777	70000009	ENSMUSG00000018572	0.5861	+	Phf23	protein_coding	0.43319	0.796716	1.32118	12.007	0.972353	13.3962	13.1835	13.3947	2.54726	2.19802	2.54466
chr11	70010183	70015411	ENSMUSG00000018574	0.5475	-	Acadvl	protein_coding	0.163085	0.60076	2.62055	9.84706	0.175976	13.2149	11.7194	12.0056	1.81848	0.644797	0.786343
chr12	117877982	118199043	ENSMUSG00000018581	0.4148	-	Dnah11	protein_coding	NA	NA	-0.655352	5.97728	0.00019311	5.16993	5.2854	5.49185	0.000109014	0.000118358	0.000137046
chr11	55469685	55504838	ENSMUSG00000018583	0.4498	+	G3bp1	protein_coding	0.297913	0.721678	1.71356	12.0536	0.1209	13.6936	13.8407	13.7634	0.376867	0.417319	0.395557
chr11	55446641	55461239	ENSMUSG00000018585	0.4863	-	Atox1	protein_coding	0.5641	0.860076	1.12817	10.7797	0.120359	12.2046	11.6452	11.8158	0.323263	0.219345	0.246883
chrX	165129017	165327393	ENSMUSG00000018589	0.3656	-	Glra2	protein_coding	NA	NA	-0.447459	4.32193	9.57777e-05	3.90689	4.16993	3.45943	7.05731e-05	8.56959e-05	5.04093e-05
chr11	55394500	55423183	ENSMUSG00000018593	0.4945	-	Sparc	protein_coding	0.00517868	0.0920781	5.74415	9.11114	0.0192448	15.4349	13.8607	14.8606	1.54429	0.5186	1.03716
chrX	136757674	136780141	ENSMUSG00000018595	0.4297	-	Glra4	protein_coding	NA	NA	0	0	NA	0	0	0	NA	NA	NA
chr11	60728398	60732951	ENSMUSG00000018599	0.5558	+	Mief2	protein_coding	0.446043	0.80299	1.87003	8.79442	0.0972985	11.5411	9.50184	10.1849	0.654294	0.159016	0.255436
chr5	119670669	119684724	ENSMUSG00000018604	0.4864	+	Tbx3	protein_coding	0.944252	1	0.662965	4.32193	0.00135183	4.32193	5.85798	4.08746	0.00135183	0.0040555	0.00113838
chr9	7628231	7674979	ENSMUSG00000018620	0.4125	+	Mmp20	protein_coding	NA	NA	-1.41504	3	0.000149739	0	2	2	0	6.41739e-05	6.41739e-05
chr9	7692090	7699585	ENSMUSG00000018623	0.4185	+	Mmp7	protein_coding	NA	NA	0.415037	0	0	0	0	1	0	0	0.000133422
chr11	104132855	104175523	ENSMUSG00000018634	0.5155	+	Crhr1	protein_coding	NA	NA	-0.192645	3	0.000164057	2.32193	2.80735	3.16993	9.37471e-05	0.000140621	0.000187494
chr11	84048041	84069261	ENSMUSG00000018648	0.4718	-	Dusp14	protein_coding	0.0311179	0.280081	6.42066	3	0.000329877	10.3151	8.41363	8.78463	0.0599906	0.0160226	0.0207352
chr11	84078920	84129600	ENSMUSG00000018651	0.4316	-	Tada2a	protein_coding	0.911245	1	0.628892	7.84549	0.00451855	8.38802	8.13955	8.81378	0.00659037	0.00554459	0.00885951
chr11	11685003	11772926	ENSMUSG00000018654	0.4422	+	Ikzf1	protein_coding	5.49313e-06	0.000482514	-6.95226	11.8591	0.0422415	4.80735	5.35755	4.39232	0.000307087	0.000454944	0.000227472
chr6	42584866	42597692	ENSMUSG00000018656	0.408	-	Tcaf3	protein_coding	NA	NA	-1.58496	3.16993	0.000623733	2.58496	0	1	0.000389833	0	7.79666e-05
chr11	96937825	96943986	ENSMUSG00000018659	0.5063	-	Pnpo	protein_coding	NA	NA	0	0	NA	0	0	0	NA	NA	NA
chr11	113649169	113667054	ENSMUSG00000018661	0.4978	+	Cog1	protein_coding	0.59496	0.873354	1.11205	9.47978	0.0398658	10.6348	10.3264	10.7781	0.0888454	0.0717361	0.0981269
chr11	96789127	96808640	ENSMUSG00000018666	0.4297	+	Cbx1	protein_coding	0.960856	1	0.216589	9.73809	0.0437144	9.25503	10.2107	10.2058	0.0312612	0.0606775	0.0604725
chr11	96907426	96916496	ENSMUSG00000018669	0.5282	-	Cdk5rap3	protein_coding	0.390171	0.778092	1.6722	10.7838	0.194267	13.1175	11.6595	12.2088	0.979713	0.35656	0.52183
chr11	96849870	96861203	ENSMUSG00000018672	0.5003	+	Copz2	protein_coding	0.112115	0.522642	3.27641	7.45943	0.0154416	11.2234	9.11374	11.0841	0.210889	0.0487956	0.191476
chr11	102402985	102407946	ENSMUSG00000018677	0.5772	-	Slc25a39	protein_coding	0.583304	0.868807	1.09575	12.7149	1.35497	14.1595	13.7052	13.4832	3.68837	2.692	2.308
chr11	96953341	96982959	ENSMUSG00000018678	0.4999	-	Sp2	protein_coding	0.460205	0.811094	-1.45232	7.07682	0.00452428	1.58496	6.08746	6.26679	6.75265e-05	0.00226214	0.00256601
chr11	84422855	84513522	ENSMUSG00000018697	0.4138	-	Aatf	protein_coding	0.399549	0.783289	1.39212	9.84549	0.010136	10.5008	11.4929	11.5083	0.0159705	0.0317756	0.0321175
chr11	84518284	84525535	ENSMUSG00000018698	0.5299	-	Lhx1	protein_coding	0.837138	0.965508	0.975752	3.32193	0.00124121	0	5.49185	3.70044	0	0.00606813	0.00165494
chr12	110601452	110666945	ENSMUSG00000018707	0.4933	+	Dync1h1	protein_coding	0.808604	0.95402	-0.0630735	12.6131	0.0956438	12.7457	12.5859	12.2805	0.104851	0.0938574	0.075947
chr11	113698172	113710017	ENSMUSG00000018727	0.5127	-	Cpsf4l	protein_coding	0.284186	0.711326	-1.85225	7.08746	0.0113972	4.9542	5.70044	4.90689	0.00253271	0.00430561	0.00244829
chr11	83294642	83302586	ENSMUSG00000018733	0.4365	-	Pex12	protein_coding	0.804974	0.951788	0.947105	6.96578	0.0156093	7.30378	8.18982	8.09276	0.0197633	0.0366314	0.0342397
chr11	68821434	68871858	ENSMUSG00000018736	0.437	-	Ndel1	protein_coding	0.649131	0.89585	0.879706	9.55075	0.014854	9.88417	10.5821	10.6987	0.0187212	0.0303824	0.0329407
chr11	68968131	68974365	ENSMUSG00000018740	0.5232	+	Slc25a35	protein_coding	1	1	0.176878	4.52356	0.00352903	4.32193	4	5.39232	0.0030478	0.00240616	0.00657684
chr11	69765912	69784023	ENSMUSG00000018750	0.505	+	Zbtb4	protein_coding	0.554188	0.854492	-0.454868	10.8361	0.100878	10.9687	9.76321	10.1396	0.110596	0.0479267	0.0622274
chr11	69682577	69696098	ENSMUSG00000018752	0.5154	-	Tnfsfm13	protein_coding	0.236879	0.681853	4.62449	1	7.3959e-05	7.04439	3	3	0.00968863	0.000517713	0.000517713
chr11	69656697	69662642	ENSMUSG00000018761	0.4961	-	Mpdu1	protein_coding	0.598277	0.874101	1.24892	9.67243	0.13709	11.4336	10.5943	10.5565	0.465097	0.259882	0.253154
chr11	69632990	69653297	ENSMUSG00000018765	0.459	+	Fxr2	protein_coding	0.136845	0.563503	2.57708	10.9278	0.0958783	13.855	13.211	13.3682	0.729601	0.466883	0.520658
chr2	73908447	73911326	ENSMUSG00000018770	0.4726	-	Atp5g3	protein_coding	0.114029	0.525731	2.75665	11.6234	1.09552	14.5211	14.2	14.4011	8.16638	6.53664	7.51441
chr11	69664213	69666153	ENSMUSG00000018774	0.524	-	Cd68	protein_coding	0.00205035	0.0479106	-4.34923	11.9979	2.10773	7	7.80735	7.96578	0.0654639	0.114948	0.128351
chr11	69759890	69761968	ENSMUSG00000018776	0.5267	-	Slc35g3	protein_coding	NA	NA	-0.263034	1	0.000481232	0	1	1	0	0.000481232	0.000481232
[truncated: 47,551 more rows]

## Sheet: Source Data - Fig 9B
Fig 9B. Results from RNAseq of KPM cells compared with PMC cells.
Data used to generate the volcano plot
gene_name	p-value_deseq	log2_normalized_fold_change_WT_vs_KPM
Gnai3	0.0261187	-3.08121
Pbsn	NA	-0.36257
Cdc45	0.033918	4.02955
H19	0.876887	0.970735
Scml2	NA	-1.58496
Apoh	0.72744	-0.203533
Narf	1	0.0360512
Cav2	NA	0
Klf6	0.11479	-2.01098
Scmh1	0.501973	-0.771663
Cox5a	0.423352	1.62232
Tbx2	0.557302	2.39613
Tbx4	0.743702	2.18322
Zfy2	NA	-1.70044
Ngfr	0.00548245	-5.08077
Wnt3	0.324023	-1.3523
Wnt9a	0.434606	3.24562
Fer	0.800629	-0.256775
Xpo6	1	0.11797
Tfe3	0.466493	1.27228
Axin2	0.616252	-0.0868208
Brat1	0.931642	0.610212
Gna12	0.513091	2.02385
Slc22a18	0.00711506	-5.32747
Itgb2l	NA	0
Igsf5	0.136988	-2.79796
Pih1d2	0.551289	2.03953
Dlat	1	-0.0154244
Sdhd	0.47564	1.22842
Fgf23	0.940379	0.602665
Fgf6	NA	0.222392
Ccnd2	0.740824	0.468389
Gpr107	0.234314	2.21748
Nalcn	NA	-1.02975
Btbd17	0.852816	1.67138
Slfn4	3.61383e-06	-7.73471
Th	NA	0.530515
Ins2	NA	-0.722466
Scnn1g	NA	0.0780025
Drp2	0.388194	-1.49185
Tspan32	0.0147454	-2.94587
Lhx2	1	1.078
Clec2g	1.62886e-06	-7.71795
Gmpr	0.00797138	6.55166
Glra1	0.318231	-1.74543
Mid2	0.317279	-1.86507
Trim25	0.314775	-1.12187
Dgke	0.143054	-2.47711
Scpep1	0.948351	0.287919
Mnt	0.751716	0.898159
Itgb2	4.84535e-08	-6.93858
Hddc2	0.517595	1.62688
Tpd52l1	0.0279679	5.75667
Pemt	0.37812	2.62287
Cdh1	0.237312	3.52635
Cdh4	NA	-1.2687
Ckmt1	NA	1.35364
Bcl6b	0.572652	2.41504
Clec10a	4.23191e-05	-7.99696
Alox12	0.498716	-1.0061
Arvcf	0.619285	1.69029
Comt	0.608754	-0.528228
Rtca	0.709469	0.909342
Dbt	0.0530202	-3.27586
Dazap2	0.334165	-1.01168
Mcts1	0.393938	-1.44712
Rem1	0.463599	2.51718
Rnf17	0.144044	-2.60334
Trappc10	1	0.122688
Ccm2	0.928954	0.267764
Wap	NA	0
Tbrg4	0.193405	2.17154
Tmprss2	0.569198	-0.447459
Mx1	0.0241233	-4.42931
Fap	0.0387411	-3.86507
Gcg	NA	0.530515
Ndufa9	0.189114	2.27923
Egfl6	0.469435	-0.965235
Lck	0.333847	-1.29793
Tssk3	NA	-0.584963
Cttnbp2	NA	-1.33121
Galnt1	0.355948	-1.36139
Myf5	0.289334	-1.48187
Mkrn2	0.602799	1.30036
Pparg	0.557204	2.12254
Raf1	0.412463	1.46523
2001-09-01	0.000593878	-4.90727
Pdgfb	0.952701	1.21124
Acvrl1	0.225641	-1.47761
Grasp	0.216493	4.01164
Acvr1b	0.863323	1.01456
Tom1l2	0.61987	0.959597
Gpa33	NA	0.584963
Zfp385a	0.90388	0.818255
Itga5	0.0988406	3.28455
Gabra2	0.0486237	-3.66419
Wdr77	NA	0
Adora3	NA	0.736966
Atp5f1	0.777284	0.386029
Sox9	0.131306	3.16763
Hnrnpd	0.713276	0.552631
Dynlt1c	0.788533	0.897538
C1d	0.867573	-0.306978
Gm2a	0.215138	-1.25748
Krit1	0.0221243	-4.21538
Clcn4	0.15418	-2.23445
Vmn2r88	NA	0
Grm6	NA	-0.520832
Sema4f	0.398832	3.08116
Hk2	0.213042	2.16672
Myo18a	0.396298	1.41955
Sez6	0.761734	0
Haao	0.000409673	-7.13632
Cd52	1.04736e-07	-10.5632
Abhd15	0.550879	-0.85532
Hoxb6	NA	0
Loxl3	0.0516789	4.22557
Tcl1b5	NA	-1.58496
Btn1a1	0.902017	1.62263
Kat2b	0.0680442	-3.00707
Rab5b	0.579944	-0.624535
Cryba1	NA	0
Dnmt3l	0.451614	2.71882
Aire	NA	2
Icosl	0.0180898	-3.83018
Spg7	NA	0
Sult5a1	NA	0
Rpl13	NA	0
Chmp1a	NA	0
Rpa1	0.0854681	2.89518
Serpinf1	0.0140959	5.58676
Tubgcp3	0.493456	1.20525
Oprm1	NA	-2.3505
Polr3d	0.115769	2.95746
Tcf7	0.187486	-3.30117
Ddx3x	0.0624206	-2.51344
Il12rb1	0.205795	3.14839
Slc5a5	0.942685	0.599462
Kcnn3	0.00827202	-4.83
Usp32	0.114377	-2.75403
Car4	0.746882	2.078
Txnrd3	0.517077	1.68328
Fasl	NA	-0.169925
Zfp512b	0.853116	1.10672
Dnajc5	1	0.125424
Tpd52l2	0.512789	1.16294
Fmr1	0.111313	-2.793
Bcl11a	0.0568555	-2.86614
Il4	0.237782	-2.11221
Pxmp4	1	0.166918
Dlg3	0.341105	2.39552
Gnb1l	0.0118723	4.55686
Dbh	NA	0.63743
Mmp11	0.037735	6.14899
Smarcb1	0.345077	1.74326
Vpreb3	0.402373	-1.64909
Hip1r	0.826345	-0.00579649
Nsun5	0.421867	1.61907
Top1mt	0.342717	1.90959
Hoxa10	0.401429	3.63156
Hoxa4	NA	0
Gm38393	NA	0.736966
Mmp14	0.218602	2.33719
Slc7a7	0.241172	-1.93356
Oxa1l	0.837701	0.534819
Heatr6	0.749034	0.821709
Ccl3	0.000563789	-6.43296
Wfdc18	0.03623	-4.24793
Icam4	NA	0
Ilf2	0.231719	1.9067
Chtop	0.951625	0.30414
Snapin	0.404768	-1.46717
S100a4	0.367804	-1.38575
S100a3	0.362799	3.01197
S100a5	NA	-2.58496
S100a6	0.174109	3.1084
Scn4a	0.101542	-3.19878
Icam2	6.81018e-14	-11.1874
Mapk7	0.309103	2.07754
Epn2	0.13889	2.85575
B9d1	0.182624	3.77779
Sec24b	0.579082	-0.768718
N4bp3	0.893326	0.828028
Rmnd5b	0.542049	1.26858
Nhp2	0.0758639	2.90583
Vps9d1	NA	0
Zfp276	NA	0
C1ql4	NA	0
Mfsd10	0.438514	1.51749
Luzp1	0.778392	-0.242011
Slc13a2	NA	-2.16993
Kctd10	0.0765031	3.10185
Poldip2	0.0706785	3.1414
Sebox	NA	-0.263034
Ift20	0.677674	0.838379
Col6a1	0.0112694	5.36948
Pcbp3	0.708472	1.82669
Lgals9	1	0.227221
Araf	1	0.0399098
Cfp	5.15148e-11	-8.96133
Timp1	NA	0
Uxt	0.649908	1.27076
Cnnm3	0.590606	-0.647681
Lman2l	0.863752	0.726462
Mcm3ap	1	0.22388
Pcnt	0.659087	-0.474231
Ftcd	0.641761	0.0365259
Mxd1	0.712031	-0.390243
Gmcl1	0.469497	-1.12815
Snrnp27	0.778395	0.494254
Oas1c	0.422473	-1.08406
Oas1h	0.0641208	-3.68012
Ocrl	0.303794	-1.57208
Calm1	0.29912	-1.31887
Agpat3	0.235004	2.13009
Slc26a3	0.374993	-1.73697
Sema6b	0.482204	-1.26756
Uhrf1	0.030929	3.73527
Dpp9	0.649821	1
Ramp2	0.360461	-1.28096
Lsr	1	1.09472
Gramd1a	0.152561	-1.86455
Hpn	0.00261952	-5.7526
Gabrg1	0.161923	-2.25815
Ckb	0.0356977	-1.89142
Sp1	0.234832	-1.78634
Itgb7	0.0226114	-2.9306
Myg1	0.0816189	3.11151
Rarg	0.964326	0.372422
Pfdn5	0.99241	0.190211
Efnb2	0.301361	-1.0621
Rrp15	0.429077	1.60538
Rnd2	0.0486322	4.68412
Srr	0.516262	-0.691878
Sync	0.115769	-2.78427
Fndc5	0.235865	-1.61633
Acp5	NA	0
Cnn1	0.0311837	6.8009
Fbxo9	0.447181	-0.928686
Vps50	0.137981	-2.83356
Hars	0.0937448	2.60513
Zmat2	0.576384	0.842484
Ube2c	0.166112	2.37519
Smg5	0.215307	1.88867
Cct3	0.094656	2.67526
Glmp	0.588287	0.827568
Mef2d	0.47307	-0.755257
Tmem79	0.633275	1.84688
Snd1	0.209275	2.13068
Col18a1	0.337798	2.2207
Slc19a1	0.153588	2.89671
Kpnb1	0.355852	1.35048
Npepps	0.586051	0.86951
Tbx21	0.199211	-2.46632
Mrpl10	0.339813	1.89871
Cyp51	0.154059	2.61196
Tcf25	NA	0
Tubb6	0.0918784	2.83604
Def8	NA	0
Meox1	0.417226	3.40599
Sost	NA	-0.884523
Nkx2-1	0.0231438	-4.16993
Pax9	0.743974	1.23816
Irx2	0.0513606	5.74147
Col1a1	0.00359518	6.56074
Itga3	0.000360561	7.38053
Sgca	0.579772	2.14296
Dlx3	0.663427	2.29418
Foxm1	0.07943	3.14946
Itfg2	0.813789	1.35492
Nrip2	0.562556	1.95247
Tulp3	0.0412069	4.1878
Gtf2h4	0.158656	2.63719
Tubb5	0.146367	3.31601
Ell2	0.299674	-1.69959
Jup	0.178996	2.57738
Fkbp10	2.68893e-06	11.4778
Klhl10	1	0.557995
Mnx1	NA	1.73697
Nom1	0.830598	0.407812
Ergic1	0.172631	2.41088
Tnk1	NA	0.192645
Acap1	0.002365	-4.63559
Tcea3	0.632217	1.9844
Csn3	NA	0
Ifrd1	0.275525	2.16833
Stk38l	0.586092	1.30105
Brpf1	1	0.431716
Akr1b3	NA	0
Hoxc13	0.536401	-0.527932
Hoxc11	0.615481	3.16993
Hoxc8	NA	0
Hoxc6	NA	0
Gstt1	0.596109	2.48938
Gstt3	0.90499	1.67138
Ddt	0.973913	0.912537
Tat	0.40474	-0.633872
Marveld3	1	0.341037
Ddx18	0.287021	1.60029
Ubl3	0.461279	-0.923491
Gramd3	0.147002	-2.12999
Eef1e1	0.30755	1.94521
Akt1	0.380383	1.56299
Cldn15	0.491966	2.81649
Il16	0.73221	1.77819
Tcirg1	1	0.307455
Naglu	0.346238	-0.660404
Coasy	0.719783	1.09738
Smo	0.0014091	6.30894
Tspan33	0.316335	-1.77914
Crnkl1	0.987774	0.127379
Rin2	0.0628768	-2.55845
Folh1	NA	-0.222392
Chordc1	0.406688	-1.19888
Rtcb	0.357239	1.72561
Pwp1	0.601238	1.04311
Fbxo7	0.848689	0.0269405
Capns1	0.329695	1.89357
Lrp3	0.176994	4.20574
Dsg4	NA	-0.777608
Evx2	NA	0
Hoxd13	NA	-1.58496
Hoxd12	NA	-0.304855
Folr1	0.022763	7.4567
Clpb	0.114405	2.88461
2007-09-01	0.145147	-2.33121
Zdhhc4	1	0.492385
Rac1	0.614098	-0.483083
Nup214	0.62766	0.959897
Aif1l	6.33095e-05	9.06842
Cpa3	0.00148432	-5.81812
Ltbp1	0.00409577	-3.52302
Ugp2	0.394924	-1.20552
Kcnh6	0.276519	-2.03427
Trmt1	0.281228	1.7692
Nacc1	0.15184	2.39632
Nfix	0.718576	1.02464
Slc1a5	0.341253	-0.963361
Uba1	0.118743	2.97131
Vwf	0.664177	-0.513013
Siae	0.639693	-0.537987
Vsig2	1	1.02647
Esam	0.0845571	4.87811
Spa17	NA	0
Fam50a	0.463017	1.12769
Emd	0.159264	2.50989
Taco1	0.591296	1.66297
Grik3	1	0.083858
Gria3	0.343234	-1.30844
Npas1	0.635864	1.69868
Sipa1l2	0.190092	2.53746
Ap4e1	0.255532	-1.98185
Blvra	0.647466	0.875234
Pdzd4	0.654672	2.1389
Srpk3	0.000480747	-6.89854
Idh3g	0.305726	1.64647
Pnck	0.318853	4.03269
Ssr4	0.728465	0.732342
Bcap31	0.452797	1.24202
Fam98a	0.302789	1.89173
Ltbp2	0.00266304	6.22913
Kmt2a	0.0793181	-2.35895
Ift46	0.522037	1.34161
Tmem25	0.496396	2.76081
Cd3g	0.0132874	-4.58496
Trappc6a	0.964605	0.563311
Supt6	0.58738	0.949453
Spag5	0.346617	1.9239
Foxn1	0.867491	0.973033
Unc119	0.482316	-0.563429
Rab34	0.000684987	6.90311
Sdf2	0.693089	0.775727
Ccne1	0.0914852	3.10886
Hsf2bp	0.588002	-1.03747
Bbc3	1	0.134402
Mybpc3	0.416376	-1.24793
Psmc3	0.0961158	2.82442
Acp2	1	0.0511457
Rapsn	NA	-0.263034
Slc39a13	0.521626	2.39941
Celf2	0.00387869	-3.87895
Nr1h3	0.616279	1.56948
Ddb2	0.433498	-1.41504
Spi1	2.55243e-10	-9.35711
Sf3a1	0.43638	1.41534
Stat6	1	0.186346
Clgn	0.532059	-1.07039
Napsa	0.000652643	-6.81762
Vrk3	1	0.280186
Smg9	1	0.326902
Paxip1	0.789796	-0.301594
Rmnd5a	0.12319	-2.24987
Mov10	0.170112	2.48956
Ppm1j	0.540242	2.59826
Rhoc	0.0632156	3.27628
Prr27	NA	-1.26303
Tead3	0.0114712	6.85475
Ppard	0.369021	1.75526
Def6	0.288921	-1.40924
Peg3	0.417997	2.86978
Zim1	NA	0.0931094
Metrn	0.48925	3.02975
Lmf1	0.649925	-0.33274
Narfl	0.574661	1.61193
Angptl4	0.00271375	6.09345
Dbf4	0.99232	0.239466
Daxx	0.811636	0.612683
Cd320	0.0112151	5.32562
Ipo4	0.0342887	3.75208
Tm9sf1	0.497682	1.51186
Rec8	0.581973	2.81034
Irf9	0.653295	-0.262846
Gmpr2	0.701561	0.65109
Mdp1	0.366686	-1.22677
Dhrs1	0.660166	0.990525
Ncan	0.251219	-1.92892
Tmem161a	0.385381	1.62663
Armc6	0.226084	2.43664
Borcs8	0.784637	0.559332
Slc25a42	0.321867	-1.36684
Snx9	0.806268	0.498886
Ranbp3	0.336952	1.57198
Ndufa11	0.3253	1.74511
Bmp8b	NA	-0.947533
Nr2f6	0.134982	3.33496
Use1	1	0.225344
Ocel1	0.596408	-0.777196
Dyrk1b	0.869777	0.700934
Braf	0.0906049	-2.98384
Ndufb2	0.31202	2.01405
Hltf	0.0209334	-4.1767
Prpf6	0.265744	1.8001
Rgs19	0.484371	-0.793127
Rgs20	0.243718	-2.05559
Abhd3	0.548556	-0.630766
Snrpd1	0.354437	1.65105
Tchp	0.594603	-0.577468
Tiam1	0.0152889	-3.52914
Tsc2	0.344794	1.65746
Rpl3l	NA	0.289507
Slc9a3r2	0.794241	0.383775
Puf60	0.1862	2.28394
Golga2	0.270046	1.91239
Uck1	0.13737	2.69967
Scin	1	0.0780025
Ikzf4	0.458431	-0.616671
Mien1	1	0.350454
Pon1	NA	-0.584963
Axl	0.00281367	5.70369
Tgfb1	1	0.185843
Ccdc97	0.630742	1.06935
Zfp40	0.0139236	-4.66903
Akap8l	0.208401	-1.59976
Shh	NA	-0.847997
Pdcd2l	0.612457	1.06086
Gtf2f1	0.27869	1.73832
Clpp	0.0862903	2.9377
Alkbh7	0.161187	3.29034
Pspn	0.136659	4.68182
Dennd1c	2.89836e-09	-9.91998
Med6	0.624958	-0.844205
Prkd1	1	0.422532
Lcp2	NA	0
Cse1l	0.254682	-1.87721
Naa20	0.502332	1.23273
Prkra	0.781343	-0.203905
Fkbp7	0.718299	1.0786
Plekha3	0.777972	-0.193333
Ykt6	0.327745	1.60199
Baz1b	0.82745	-0.189429
Pex6	NA	0
Mrpl2	NA	0
Mea1	NA	0
Gnmt	NA	0
Grin2d	1	0.532733
Kdelr1	0.807968	0.762793
Tmem143	0.41244	2.12007
Pdxk-ps	0.296905	-1.58496
Ggct	0.62517	-0.710847
Jag2	0.0257779	6.04855
Btbd6	NA	0
Nudt14	0.446413	1.89953
Epdr1	0.00852603	5.58474
Flii	0.663185	0.802335
Top3a	0.687239	1.03982
Atg4d	0.848459	0.786461
Qtrt1	0.712058	1.0059
Plin4	0.542111	2.27854
Hdgfrp2	0.347851	1.66761
Chaf1a	0.00756605	4.97039
Adprh	1	0.181909
Tmem39a	0.628279	1.4258
Timmdc1	0.786806	0.740578
Pla1a	0.284161	2.98423
Mcm2	0.0171863	4.24583
Tpra1	0.874218	0.656614
Nab1	0.481898	-1.0339
Adgre5	0.000542797	-4.0894
Il17ra	0.133462	-1.93558
Lamb1	9.27782e-05	8.47573
Kcnn1	0.852216	1.44619
Arrdc2	0.533262	-0.57544
Ppp1r17	0.30796	-1.7425
Cd36	1.94662e-09	-9.17148
Map2k7	1	0.415037
Timm44	0.579787	0.895543
Ap2a2	0.552159	1.10294
Pnkp	0.505362	1.30401
Med25	0.511706	1.31112
Bcam	1	0.745266
Clptm1	0.301826	1.75989
Relb	0.545558	1.33578
Tomm40	0.081692	3.00704
Apoe	1.26031e-07	-6.54203
Apoc2	NA	0
Hbp1	0.327261	-1.77897
Prkar2b	0.0239877	-3.60844
Cdkn1b	0.626639	-0.563509
Klf4	0.36799	-1.31344
Ap1m1	1	0.22411
Rab8a	0.903972	0.325388
Hmgn2	0.628519	0.783804
Fam32a	0.528482	1.07489
Elf3	NA	0
Cyp2c29	0.36853	-1.30485
Stard3nl	0.630639	1.11681
Stk11	0.42257	1.46896
Efna2	0.594118	2.17834
Atp5d	0.328391	1.88821
Ppp5c	0.3436	1.53737
Cdk12	0.427875	-1.12257
Lipe	NA	0
Pafah1b2	0.878837	0.452663
Tbc1d8	0.0620808	-3.43125
Cnot11	0.749985	0.833302
Slc2a3	0.652882	-0.446342
Foxj2	0.681392	-0.427479
Sri	0.808077	0.469632
Dgcr2	NA	2.87447
Irf3	0.714236	-0.187927
Bcl2l12	1	0.349008
Zfp959	0.128615	-2.94251
Mpnd	0.257226	2.03315
Sh3gl1	0.251523	2.07094
Ebi3	0.140094	-2.93289
Ccdc94	0.65699	1.11986
Ranbp2	0.0226778	-3.44446
Edar	NA	-0.868755
Grk5	0.0018407	-4.9422
Dvl3	0.714351	1.23498
Abcf3	0.264824	1.93494
Eif2b5	0.0915974	2.76123
Cyth2	0.551918	1.28275
Sult2b1	0.602731	-0.200819
Car11	0.436866	2.97633
Dlgap1	1	0.126568
Plag1	0.233577	-2.29866
Hck	1.62588e-07	-8.00153
Mrpl4	0.397714	1.64838
Keap1	0.311705	2.23282
Ap1m2	0.112466	-3.06496
Glg1	0.86236	0.423646
Atp8b3	0.34951	2.90689
Btbd2	0.374454	2.07606
Csnk1g2	0.239895	2.03119
Abhd17a	0.241314	2.21468
Mob3a	0.837456	0.834541
Cacnb3	2.46335e-05	9.74062
Ccdc65	0.435257	2.84503
Fkbp11	0.0557257	3.75903
Ddx23	0.301681	1.71535
Pld3	0.80163	0.593067
Grik5	0.564495	1.93054
Cd79a	2.08825e-11	-9.43035
Rabac1	0.979594	0.514772
Etv3	0.653804	-0.623479
Prkcsh	0.405818	1.63911
Elavl3	0.248758	-1.90244
Rab3b	0.172187	3.02934
St8sia6	0.00981918	-4.7711
Fcgrt	0.175664	-0.99694
Nosip	0.360345	1.71145
Pih1d1	0.406029	1.54489
Rps11	0.473401	-1.16704
Supt5	0.261328	1.93132
Dll3	NA	-1.09954
Paf1	0.714455	0.64718
Timm50	0.109606	2.83745
Med29	0.169801	3.83699
Bicd1	0.72107	-0.305987
Ncstn	0.773377	0.582141
Pex19	0.172821	2.3359
Phyhip	0.765249	2.152
Crhr2	NA	0.36257
Inmt	NA	-1.6845
Cyp4f18	7.12975e-06	-8.72195
Impdh1	0.597253	0.936999
Psg18	NA	0
Dusp3	0.287571	-1.26118
Prodh	0.138367	-2.58194
Dgcr14	0.292626	2.0373
Slc25a1	0.173983	2.48743
Dgcr6	0.234051	3.77698
Ddr1	0.0004947	7.52691
Ier3	0.0211048	4.56932
Fosb	1	0.500613
Klc4	NA	0
Ercc1	0.282324	2.25494
Cyp17a1	NA	-0.169925
As3mt	0.762679	0.33479
Homer3	0.0682956	3.36992
Crtc1	0.218669	2.57118
Rnf215	1	0.327575
Sec14l2	0.850125	0.811928
Aven	0.260789	2.06233
Cp	0.0682457	3.49051
Crot	0.658462	-0.639368
Rps6ka1	0.309072	-1.15123
Calb2	NA	-0.847997
Snrnp200	0.380268	1.39736
Ciao1	0.392003	1.5638
Has1	0.013053	7.38154
Taf6l	0.173581	2.45088
Insig2	0.816839	0.693785
Kpna6	0.920721	0.316551
Man1a	4.52543e-05	-5.34041
Itpkc	0.57882	1.57876
Coq8b	1	0.477702
Brd8	0.764083	-0.429393
Kif20a	0.0230302	4.32603
Farsa	0.0959246	2.83458
Gcdh	0.355779	1.96529
Mast2	1	0.172007
Dnase2a	0.530502	-0.759083
Rad23a	0.38799	1.52446
Calr	0.577512	1.30037
Syce2	0.037496	5.72373
Nfat5	0.110714	-2.40808
Nob1	0.238663	1.80248
Nqo1	0.0012438	7.06349
Ppfia3	0.524232	2.49719
Gys1	0.120973	2.71172
Ruvbl2	0.0479458	3.43629
Lin7b	0.0795553	5.96963
Bax	0.441348	1.60835
Il7r	0.017925	-4.66131
Tfam	0.995738	0.139576
Zfp81	0.0616205	-3.26012
Efnb3	1	0.678072
Mmd	0.301509	2.44577
Hlf	0.975135	0.862496
Fam162a	0.0988535	2.71522
Rpl8	0.530698	1.74641
Grm3	NA	-0.9801
Ssbp2	0.419835	1.87594
Fancl	0.300158	-1.84062
Brinp2	NA	-0.710493
Gstm5	0.0939269	3.85824
Gstm7	0.34065	3.00998
Gstm3	NA	1.47393
Stat3	1	0.231914
Stat5a	0.388569	-0.904214
Ptrf	0.00117031	7.13676
Map3k11	1	0.423579
Akt2	0.42629	1.4327
Dnaja3	0.499282	1.219
Hmox2	0.218508	-2.20163
Cdip1	0.746657	0.859365
Zak	0.826853	-0.208761
Cwc15	1	0.0102775
Col5a3	0.0287614	5.40414
Dnmt1	0.445192	1.32977
Ppan	0.32852	1.72295
Angptl2	NA	0
Cacna1e	0.000104684	-6.14187
Cacna1b	0.33553	-1.61502
Trmt10a	0.00437119	-4.28274
Etv1	0.012051	-4.73697
Kifc2	0.561694	-0.575974
Psap	0.787857	-0.0317009
Ikbkg	0.51101	1.15384
Pax2	0.498246	-1.27684
Wars2	0.512822	-1.07943
Atn1	0.56663	2.37851
Phb2	0.0838605	2.92829
Ptpn6	7.12863e-06	-5.75449
Eno2	0.166973	3.80076
Emg1	0.37402	1.47241
Lpcat3	0.89656	0.689393
Atp6v1f	0.211372	1.98896
Il12b	NA	-0.584963
Clcn5	0.760628	-0.355716
Clcn3	0.517309	-0.781127
Hif3a	0.377992	-1.51457
Gpx6	NA	-1.36257
Gpx5	NA	-0.0824622
Pde1c	0.315917	-1.42177
Utp20	0.669676	-0.564472
Spic	NA	-0.469485
9330159F19Rik	0.125861	-2.69397
Cul3	0.283894	-1.59854
Sst	NA	-0.263034
Il11	0.995462	0.338717
Large1	0.60712	1.09355
Ddx56	0.0543715	3.35186
Tmed4	0.432159	1.58338
Col26a1	NA	-0.432959
Bid	1	0.140709
Ralb	0.802947	0.453043
Ppp1cc	0.383006	1.32268
Dnajb11	0.658121	0.727656
Tbccd1	0.670497	-0.651722
Clec11a	1	0.917538
Zfp324	0.592026	1.55758
Gab2	0.0718421	-2.88124
Coro1c	0.516314	1.08445
Tax1bp1	0.0361109	-3.03095
Psg17	0.401485	-1.66742
Psg19	NA	0.222392
Ctse	0.00460376	-5.23107
Ndrg2	0.0285811	4.73363
Mettl17	0.738409	-0.145759
Arhgef40	0.000438895	7.38684
Pnpla6	0.633604	1.05964
Mcoln1	0.897682	0.368504
Arhgef18	0.360463	-1.03344
Pkn2	0.325747	-1.70139
Cd33	0.000458792	-6.27657
Etfb	NA	1.73697
Nkg7	0.0109526	-5.04439
Lim2	NA	0
Stxbp2	0.568974	-0.511864
Pcp2	NA	0
Sgce	0.111633	3.94486
Chn2	0.649976	-0.277781
Wwox	0.247929	-1.51232
Slbp	0.995077	0.127735
Tyr	0.783829	-0.105933
Ghrhr	NA	0.152003
Aqp1	1	0.708345
Arid3b	NA	1.22239
Cnn2	0.354509	1.59758
Polr2e	0.245174	2.03511
Abca13	0.447688	-1.23251
Myo9b	1	0.10188
Hdac9	0.00038525	-5.26871
Ly9	NA	0
Cd244	0.00264469	-4.74111
Adgre1	1.77316e-12	-9.92667
Mtfp1	0.529065	2.1565
Rab23	0.620195	1.33092
Rab11a	0.361448	-1.29278
Eif2b2	0.522733	1.19238
Dlst	0.624553	0.804645
Pgf	1	0.16969
Ulk2	0.0464658	-3.27789
Ccl24	3.72064e-07	-9.98925
Dgkq	0.997968	0.535461
Tmed11	NA	0.222392
Grap	8.03145e-05	-6.00609
Pou1f1	NA	-2.848
Chmp2b	0.650517	-0.604964
Plod3	0.695401	-0.217859
Ap1s1	0.105363	2.84009
Mapk13	0.294409	3.43741
Srpk1	0.525491	1.00985
Pax3	0.526545	2.10806
Lbr	0.242316	-1.74421
Crabp2	0.158856	4.52356
Nes	0.00418284	6.49371
Bcan	0.627684	2.1375
Hapln2	NA	-0.36257
Prcc	0.407571	1.41257
Rrnad1	0.711331	-0.408793
Hdgf	0.123443	2.56236
Slc25a18	0.105613	-2.90689
Thop1	0.0415402	3.58654
Apba3	0.237001	2.42445
Matk	0.0506191	-3.49362
Pias4	0.839599	0.688615
Map2k1	0.876594	0.468311
Sgta	0.138904	2.55658
Nmrk2	NA	0
Tmem242	0.479641	1.55024
Dtx2	0.756825	0.988556
Zp3	NA	-0.263034
Hspb1	0.00208988	6.2277
Rasa4	0.615624	1.62319
Syt5	0.518125	2.55459
Hnrnpa2b1	0.75935	0.396259
Fxyd4	0.139681	-3.14136
Ccdc130	0.782361	-0.255078
Mri1	0.220789	2.15741
Prkacb	0.275612	-1.52777
Sgsh	0.371645	-0.964693
Chd5	0.798526	1.41504
Cstb	0.0460136	3.38117
Sh2b2	0.406945	2.13219
Pex5	0.243917	2.1021
Jkamp	0.372854	-1.54129
Cd44	0.654834	-0.392609
Slc1a2	0.396314	-1.31288
Eif2ak4	0.320671	-1.56329
Wdr1	0.475942	1.06902
Slc2a9	0.0734849	-3.29337
Wisp1	0.377002	2.73429
Ndrg1	0.0160714	4.85798
4930550C14Rik	NA	-1.36257
Man2b1	0.00126892	-3.82457
Klf5	0.103706	5.36923
Wdr83	0.918202	0.546768
Prdx2	0.125512	2.73684
Polr2a	0.351373	1.56234
Shbg	0.437931	2.97982
Senp3	0.244267	1.92578
Corin	NA	-1.12199
Plekha8	0.790741	0.964828
G6pc2	NA	-0.584963
Spc25	0.648552	-0.393303
Dnah2	0.214449	-1.90689
Ripk4	0.203448	4.58996
Ufd1l	0.974288	0.249126
Zfp287	0.503736	-1.13676
Prlr	NA	-1.21723
Letm1	0.428219	1.39724
Ubqln1	0.550426	1.03562
Fgfr4	NA	0.415037
Cadm3	0.255484	-2.14439
Fcer1a	0.0260416	-4.55897
Txn2	0.534397	1.16051
Casp14	NA	-0.50696
Slc1a6	0.293858	-2.1375
Slc1a3	0.668714	-0.378512
Crbn	0.103337	-3.08829
Il5ra	0.00180458	-6.29205
Msh6	0.142388	2.6246
Fbxo11	0.0305815	-3.62885
Mlxipl	6.59545e-07	-6.71518
Tbl2	0.228471	2.32575
Wbscr22	0.513117	1.24155
Nid1	0.685689	1.04643
Mcm5	0.0212289	4.11484
Hmox1	0.0316319	3.70314
Mprip	0.0673079	3.03721
Cic	0.528759	-0.608145
Pafah1b3	0.524249	1.25532
Il27ra	0.100467	-2.51957
Prkaca	0.196524	2.2134
Asf1b	0.0710155	3.50968
Myl10	NA	1.58496
Ddx39	0.064295	3.00307
Dnajb1	0.415609	1.32432
Msh4	NA	-0.36257
Usp40	0.995499	0.132799
Evx1	NA	0
Kbtbd4	0.65898	1.37793
Celf1	0.865925	-0.159366
Ndufs3	0.608114	1.08492
Por	0.0912139	3.08585
Igf1r	0.755505	-0.264134
Insr	0.0382319	-2.79695
Fcer2a	0.0358133	-4.09592
Cyp2a5	NA	0.514573
Atp4a	0.226466	4.11548
Trim28	0.113226	2.84649
Ube2m	0.189737	2.38763
Adcy9	0.733019	-0.0449124
Mef2c	0.000438062	-5.98718
Ctr9	1	0.185808
Eif4g2	0.0329344	-2.55933
Mrvi1	0.369785	-0.992466
Pcyt1a	0.865407	-0.0992803
Zfp592	0.218123	-1.73292
Psmd4	0.15558	2.30593
Tmod4	0.357401	-1.93289
Insrr	NA	0
Cabp5	0.0660187	-3.52356
Snx6	0.395463	-1.19093
Mthfd2	0.121099	2.85982
Kit	0.228881	-2.11415
Tomm40l	0.25014	2.55625
Nr1i3	NA	1.22239
Apoa2	0.804941	1.14994
Pan2	0.222659	-1.89741
Cs	0.164768	2.27621
Ampd3	0.748288	1.12131
Bcas2	0.765104	0.501566
Sh2d1a	NA	-0.206451
Ctcf	0.529809	-0.787151
Pard6a	0.440853	2.01514
Agrp	0.756869	0.210086
Pvalb	NA	-0.469485
Tfap4	0.436726	1.63642
Ranbp1	0.399725	1.27211
Cd247	0.0682127	-3.30875
Rfx5	0.426168	-1.24166
Psmb4	0.134368	2.45793
Mmp8	0.641883	-0.623437
Slc30a4	0.834062	-0.148863
Sqrdl	0.837559	0.455384
Bloc1s6	1	0.150674
Metap1	0.491662	1.08916
Gpr108	0.954169	0.490431
Tnfsf14	0.00381248	-5.71425
Gata6	0.135039	-1.32738
Rsl1d1	0.835131	-0.253541
Cnga2	NA	-0.584963
Apc	0.059493	-3.13653
Reep5	0.380797	1.3665
Ergic3	0.537576	1.19961
Uqcc1	0.431521	1.45363
Spo11	NA	0.415037
Ncoa2	0.0666988	-2.94357
Prl4a1	NA	-0.584963
Trh	NA	-0.206451
Nr2c2	0.361125	-1.43789
Nr2c1	1	0.0588937
Smpd4	0.615405	1.07157
Pex1	0.63345	-0.729352
Otx1	1	0.0641303
Kctd20	0.786577	0.542845
Itgae	1	-0.046223
Ctns	1	0.100734
P2rx5	0.407058	2.81497
Shpk	0.39619	-1.20211
Trpv1	NA	-0.415037
Ephb3	0.00883813	6.68692
Tuft1	0.0088072	5.24986
Rcn1	0.106204	3.01785
Dnase1	0.338584	-1.81277
Trap1	0.218979	1.97073
Naa60	NA	1
1700037C18Rik	NA	0
Ankrd13d	0.775168	0.310718
Tyrp1	NA	-0.0824622
Tpr	0.042195	-2.83576
Pdc	NA	0.736966
BC003331	0.0280154	-3.77406
Prg4	1.03439e-12	-10.7648
Dhx34	0.746462	0.888101
Kptn	0.672381	1.12458
Napa	0.145586	2.44347
Sra1	0.214225	1.9891
Calcoco2	NA	-0.584963
Atp5g1	0.0627937	3.2167
Snf8	0.469006	1.31689
Tbcb	0.364411	1.5134
Inpp5k	0.110273	-2.04099
Crkl	0.651923	-0.625604
Upk3bl	0.58129	2.8413
Eps8l1	0.00584718	-5.44078
Clint1	0.75539	-0.400181
Prss16	NA	1.8413
Cdkal1	0.270158	-1.71099
Rhox6	NA	0.222392
5430419D17Rik	NA	0
Htra1	NA	0
Zbtb17	0.417954	1.59936
Clcnkb	NA	-0.169925
Fam131c	0.214192	4.44478
Fblim1	0.37522	1.76387
Hspb7	NA	-0.796467
Epor	0.535208	2.92283
Ccdc159	0.0732097	6.02089
Mob1b	0.353343	-1.52056
Atp6v1b1	NA	1.73697
Vax1	NA	0.736966
Atp6v1b2	0.459079	1.24156
Eps15l1	0.930823	0.382886
Tep1	0.00580026	-3.34318
Ttc5	0.911105	0.480484
Osgep	0.268429	1.95201
Aamp	0.0988187	3.0277
Tmbim1	NA	0
Arpc2	0.6973	-0.477832
Kmt2b	0.635508	-0.405705
Zbtb32	1.35585e-06	-7.35743
Etv2	0.771957	2.54432
Upk1a	0.463021	-1.25054
Tmem147	0.432139	1.68983
Rps9	0.859357	0.545341
Tfpt	0.610576	0.999054
Susd2	0.768646	1.98793
Ggt5	0.370845	-1.30023
Ggt1	0.274394	3.25902
Crip2	0.0399035	4.05481
Crip1	0.000440258	-3.83919
Cbfa2t3	NA	0
Fbln1	0.00618198	5.54982
Pgrmc1	0.282797	1.79675
Gcat	0.0251871	4.18957
Tek	NA	-0.67423
Mpl	0.106675	-3.16993
Elovl1	0.811889	0.568171
Med8	0.9487	0.296509
Hyi	0.128263	-2.33926
Cdc20	0.0105408	4.71092
Adamts4	0.0486801	6.25046
Nectin4	0.0609567	-3.05404
Pfdn2	0.142807	2.41037
Rnf114	0.856197	0.598001
C330007P06Rik	0.691097	-0.642073
Neurl1a	0.51771	1.66091
Srm	0.0212743	3.97359
Epha2	0.302374	1.77497
Rbm14	NA	0
Actn3	0.0357942	6.97855
A530013C23Rik	0.500673	-0.921672
Zdhhc24	0.590423	-0.544787
Bbs1	1	0.251539
Slc34a3	NA	0.736966
Ndor1	1	0.116085
Nsmf	0.225129	2.24622
Prl7a1	NA	0.222392
Prl8a9	NA	-0.263034
Pdk1	0.46289	1.44195
Ptbp1	0.0415029	3.56525
Mvd	NA	0
Cyba	NA	0
Itih3	0.560027	2.78427
Tmem110	0.874963	0.638738
Sfmbt1	0.359238	-1.53879
Itih1	NA	-1.26303
Ihh	NA	0.817136
Prkag3	0.0381783	-3.69842
Cryba2	NA	0
Atp7b	0.411958	2.92283
Defb2	NA	0
Slc4a1	1.54802e-06	-8.50561
Rundc3a	0.402428	2.53605
Slc4a3	0.057792	5.34391
Cdt1	NA	0
Runx1t1	0.126612	-2.52838
Snai3	NA	0
Aprt	NA	0
Gtf2h1	1	-0.074528
Hfe	0.208634	-1.8953
Abhd1	NA	-0.432959
Slc5a6	0.672826	1.24763
Tcf23	0.588517	0.105709
Nphs1	1	0.0967664
Aplp1	0.000532962	8.33945
Qrich1	0.41346	-1.12762
P4htm	0.517004	-1.09192
Usp19	0.597149	1.10253
Pola1	0.403196	-1.37084
Cdc42	0.0775666	-2.10318
Pknox1	0.42856	-1.09192
D130043K22Rik	0.613018	-0.819428
Gmnn	0.691337	1.0945
Acot13	0.767674	0.782702
Zfp184	1	0.485427
Cyp27b1	NA	3.22239
Cdk4	0.0594393	3.35198
B4galnt1	0.0548404	-2.06423
Mettl1	0.943553	0.391872
Tspan31	0.307813	1.9785
Kif5b	0.0294732	-3.32785
Saal1	0.367211	1.7906
Tph2	NA	-1.07039
Krt23	0.127343	5.18543
Cnp	0.0691912	-2.05111
Ttc25	0.0544495	-3.43296
Sulf2	0.712554	1.82012
Sod2	0.161321	2.31936
Tmco6	1	0.326088
Stambp	0.812559	-0.112508
Ezh1	0.0887873	-2.43161
Hap1	0.646963	2.3556
P3h4	0.000770279	7.12285
Ctnnb1	0.190032	2.14847
Eif1b	0.452122	-1.17268
Klk4	NA	-2.07039
Chrd	0.197373	4.50515
Psmd2	0.0626612	3.11385
Syngr3	0.722447	1.90689
Vars	0.427997	1.60626
Vwa7	0.324933	-1.46632
Hspa1l	NA	0.222392
Slc44a4	0.531075	-0.545434
Msh5	0.401781	-1.13186
Abhd16a	0.855231	0.688155
Neu1	1	0.179907
Ddah2	0.028296	4.31053
Clic1	0.539823	1.29355
Lsm2	0.123241	2.86427
Pole	0.237071	2.31436
Atp1a2	NA	0
Atp1a4	NA	-1.32193
Casq1	NA	2.54432
Stx1a	0.392598	2.45207
Ceacam9	NA	0.415037
Zfp775	NA	1.87447
Scube2	0.313505	-1.77761
Mrpl49	0.128598	2.6296
Dennd2c	0.09702	-3.20615
Mark3	0.883226	-0.177255
Gatad1	0.727279	0.578211
Pcdha11	NA	0
2310003L06Rik	NA	0
M6pr	1	0.0477537
Lrrc8a	NA	3.11548
Mc5r	NA	1.58496
Ppp2r1a	0.175141	2.26483
Fance	0.623994	1.23517
Tinf2	0.492473	1.4339
Tssk4	1	0.602665
Hapln4	0.199003	4.61716
Dus3l	0.442353	1.49002
Gtpbp3	0.33644	1.92014
Tgfbr1	0.269308	-1.62911
Homer1	0.0774886	-3.26534
Rad51c	0.637719	1.5119
Gabrb2	NA	-0.823122
Cav1	NA	0
Arpp19	0.452466	1.29574
Bcl2l1	0.548193	1.29621
Khsrp	0.24386	2.0351
Dio2	NA	-0.754888
Ccdc124	0.191509	2.10318
Cct4	0.836357	-0.265437
0610009B22Rik	0.455547	2.04601
Cpt1c	0.0251286	5.74123
Twist2	0.142359	4.07948
Zfp655	0.297868	-1.59887
Rhoa	0.79717	-0.143796
Zmiz1	1	0.00723399
Ankrd26	0.21681	-2.19121
Aldh16a1	0.465643	1.45035
Hnrnpa0	0.882043	0.662577
Prrg2	0.758814	1.06307
Hnrnph1	0.0194007	-3.02197
Ift43	0.174133	3.03807
Id3	0.00187061	5.9606
Tcap	0.690949	0.415037
Arid1a	0.196751	-1.56715
Crlf1	0.222446	3.97473
Ctsd	0.689951	0.705029
Rplp1	0.932999	0.910234
Cabs1	NA	0
Hmgcll1	0.654861	-0.69484
Ttc9b	NA	-0.584963
Phox2a	0.233876	3.90689
Abhd8	0.0246522	4.11589
Ift22	0.449343	1.57191
Fzd3	0.557768	-0.886132
1700008O03Rik	0.802686	-0.0824622
Mid1ip1	0.426202	-0.778472
Ap2s1	0.566377	1.10443
Fgfrl1	0.0647704	3.97053
4930432K21Rik	0.181294	3.9386
Fhl2	0.00245041	6.32362
Emc10	0.627492	1.09193
Clstn3	0.725124	1.62449
Fbxw9	0.857635	0.941583
Spib	1.07407e-06	-8.31036
Fnbp4	0.207084	-1.88633
Cers4	0.999419	1.17317
Scrn3	0.656008	-0.648799
Phax	0.582564	0.958805
Tle1	0.680533	1.25016
1700109H08Rik	0.0324633	-3.98706
Relt	0.235669	-1.44323
Snrpb2	0.558899	-0.794346
Ubc	0.445396	1.74327
Prpf31	0.172563	3.33035
Sertad1	0.24076	2.14328
Carhsp1	0.488072	1.23421
Elk3	1	-0.0978473
Herpud2	0.096428	-2.88765
Rdh13	0.266937	2.13948
Adam21	NA	-1.39232
Nutf2	0.373847	1.54552
Fut1	NA	-0.814444
Arpc5	0.0103784	-3.16301
Rnf151	NA	-0.754888
Elavl2	0.399658	-1.40054
Pou2f2	2.75836e-07	-6.88656
Mgst1	0.598652	1.08206
Nfib	0.77031	1.41874
Htr3b	NA	-1.05445
Rab25	NA	-1.26303
Ubqln4	0.365127	1.40712
Rbfox1	NA	-0.68226
Rps18	0.522394	1.45101
Rpl10	0.610788	1.04466
Rps15a	1	-0.120662
Ncaph2	0.118545	2.89577
Hipk1	0.362369	-1.61618
Gprc5b	0.885044	0.622763
Man1a2	0.335328	-1.56711
Ceacam5	NA	0.415037
Tppp2	0.792209	1.24511
Acyp1	0.296188	-1.88486
Cldn13	0.103305	-3.52356
Cd163	0.00101947	-6.17522
Hdac5	0.943441	0.479184
Rala	1	0.166226
Clec3a	NA	-0.584963
Vdac3	0.261777	1.71864
Slc1a7	1	0.321928
Vps72	0.314076	1.82343
Gabpa	0.310615	-1.82491
Bmp7	1	1.11018
Dynll1	0.912757	0.244353
Pdcl	0.532684	-0.956352
Tmem184b	0.892368	0.590201
Gm5965	NA	-1
Rsph14	NA	-0.447459
Nf2	0.508905	1.07804
Cabp7	0.112155	6.20729
Zmat5	0.70222	1.07827
Ewsr1	1	0.00658026
Ap1b1	0.344685	1.69626
Derl3	0.678118	0.12988
Gstt4	NA	0.552541
Tbx1	NA	0.222392
Gnat2	0.362671	2.76081
Bcl2l13	0.153065	2.44536
2610028H24Rik	0.409104	3.0199
Spatc1l	NA	-0.584963
Dqx1	0.089892	-2.9898
Ccl8	0.178311	4.10154
Lnpk1	1	0.0539388
Prr29	0.00942489	-4.82018
Tmem8c	NA	0.530515
Fam163b	0.435977	2.74351
Trpm5	0.760951	1.41504
Ascl2	0.222541	-2.09686
Rarres2	0.745033	0.53842
Pttg1ip	0.42995	1.54846
Trpm2	0.00557606	-4.24173
Ube2g2	0.126327	2.86255
Mpo	NA	-0.847997
Lpo	0.426724	2.45545
Met	0.299699	3.18888
Slc16a12	0.427952	-1.23983
Syn2	NA	-1.07595
Elk1	0.10847	2.92612
Nav1	0.131091	-1.93961
Tnpo1	0.5005	-0.829485
Myod1	NA	-0.321928
Otog	0.598968	-0.847997
Rnmt	1	0.0825659
Kcnq1	0.131139	-2.73929
Srp14	0.616725	0.803801
6330409D20Rik	NA	0
Cdk9	0.531625	1.143
Tor2a	NA	0
Fpgs	0.139863	2.70393
Mkl2	0.712673	-0.431157
Cbx5	0.972025	0.217535
Odam	NA	-0.584963
Apobec3	0.0617589	-2.28396
St6galnac1	0.309891	-1.98351
Taf7l	NA	0.830075
Sardh	0.084635	3.88361
Vav2	0.916033	0.600946
Tex15	1	0.277534
Ppp2cb	0.274842	1.74873
G0s2	NA	0
Dmap1	0.576602	1.48738
Pla2g12b	NA	0.0931094
Mcu	0.560173	-0.745525
Oit3	0.267297	3.71516
Tex11	NA	-0.688056
Bcr	0.100978	3.32242
Fxyd5	0.000102504	-4.75678
Kcnd1	0.079466	4.91633
Tfcp2	0.823555	-0.0341482
Pou6f2	NA	-1.00877
Pou6f1	0.261277	-1.44831
Ubp1	0.460397	-1.16625
Nuak2	0.108224	-2.32308
Ick	0.972873	0.50837
Sdhb	0.160949	2.371
Cox4i2	NA	-0.691878
Snap47	0.0163543	4.3759
Wnt3a	0.433645	-1.152
Kdsr	0.809894	0.535846
Vps4b	0.275559	-1.62072
Rps25	0.72029	0.672525
Nxf2	NA	0.473931
Taz	0.330618	-1.43679
Kif19a	0.0753164	-3.22192
Aldh3a2	0.732575	-0.301907
Zmynd10	NA	0
Tmem115	0.432542	1.59512
Hyal2	0.386187	1.75865
Ifrd2	0.217464	2.30204
Hyal1	NA	0
Tusc2	NA	0
Nprl2	0.707163	0.987252
Slc38a3	0.9986	1.27302
Cacna2d2	0.589312	-0.566103
Rassf1	0.453994	1.57069
Epn3	0.109361	5.56253
Rnf112	0.110758	5.88807
Slc3a2	0.0897751	2.83213
Nxf1	0.825252	0.622099
Stx5a	0.608242	1.0725
Slc47a1	0.109435	-2.76717
Pifo	0.0129302	-5.07039
Tnfrsf13b	2.04076e-05	-7.6677
Spire2	NA	0
Prox1	0.262152	-1.67611
Raver1	NA	0
2610507B11Rik	0.63697	-0.525608
AI597479	1	0.266114
Tmem86a	0.131073	3.52201
Optc	0.506272	-0.691878
Tex14	0.306722	-1.73542
Ifi35	0.895465	0.718116
Rdm1	1	0.143966
Nedd8	0.340665	1.4125
Gosr1	0.770213	-0.196504
Mrpl52	0.76191	-0.393296
Spaca7	NA	-1.82597
Kansl3	0.441729	1.24539
Eya4	NA	0.63743
Ebf3	0.44922	-1.08539
Uckl1os	NA	0
Myt1	0.17104	-2.29278
Faf1	0.888557	0.282699
Gm266	0.123245	5.11548
Tsacc	0.243639	-2.32716
Mettl16	0.318778	1.65297
Dazl	NA	-1.07039
Apol7a	0.0261064	7.29155
Pigyl	0.813266	1.1964
Rbm25	0.00709622	-3.55277
Psen2	0.567654	-0.414953
Acaa1b	0.446244	2.8371
Plcd1	0.800636	0.846326
Fads1	0.0015113	6.69479
Lmbr1	0.719744	-0.163762
Tnfrsf22	NA	0
Cars	0.0844598	2.84347
Phlda2	0.435654	2.70044
Asz1	0.0878505	-2.58496
Wnt2	0.000235669	-4.22954
Gabra1	0.413865	-1.51457
Grid2ip	0.786691	-0.134301
Kdelr3	0.00497601	6.37432
1700006E09Rik	NA	-0.36257
Apip	0.630133	1.29884
Pdhx	0.503058	1.32628
Vac14	0.369872	1.47953
Mcoln2	0.100722	-2.65767
Slc5a1	NA	-0.748461
1700049J03Rik	1	0
Akt1s1	0.17913	2.34243
Tbrg1	0.242867	1.98754
Panx3	NA	-0.736966
Adssl1	0.164909	-1.67898
Cfap161	NA	0.552541
Brf1	0.52966	-0.804775
Vipr2	0.401485	-1.66742
Odc1	0.0436891	3.25532
Thg1l	0.802769	0.767875
Adam19	0.0950585	-2.60651
Pabpc4	0.188261	2.04407
Exoc3l2	0.279422	-1.79837
Zfp296	0.498598	-0.97427
Plin5	NA	0
Sugp1	0.373846	1.69812
Dmrtc2	NA	-0.206451
Gm5893	NA	-0.584963
Dhdh	NA	0
Zfp790	0.308812	-1.94158
Cpb1	NA	-2
Slc25a41	0.963844	1.51937
Fsd1	0.0290542	6.78834
Pinlyp	NA	2.41504
Fuz	0.501245	-0.761119
Sptbn4	0.778609	1.152
Pgam1	0.0434622	4.22797
Evi5	5.47192e-05	-5.57854
Evi5l	1	0.412647
Snapc2	0.219471	2.2284
Git1	0.267979	1.94346
Gltp	0.806514	0.0194008
Bnip2	0.745029	-0.405459
Ccnt1	0.191973	-1.93699
Scarf2	0.0776765	3.26007
4930579F01Rik	NA	0.415037
Brms1l	0.781505	-0.2429
Med15	0.875614	0.299452
Dhdds	0.930508	0.47333
Aim1l	NA	0.465664
Ubxn11	0.364334	-1.35247
Mogat1	0.747112	1.58496
Tex22	NA	0.736966
Wnt8a	NA	-0.584963
Tjap1	0.0875697	3.05346
Ehf	0.953819	0.662965
Nanog	0.745525	1.152
Rpl15	0.267475	1.86901
Tmem167	0.29931	-1.85425
Steap4	0.11551	4.96963
Mplkip	0.619386	-0.633543
Kif11	0.708539	-0.515788
Rpa3	0.611678	1.17491
Mlkl	0.709732	1.11018
Phox2b	NA	-1.58496
Tnpo3	0.798409	0.565416
Ttll5	0.879361	0.768583
Zfp715	0.0242775	-4.39613
Retn	NA	0
Acpt	NA	0
Cdh23	0.106357	-2.69776
Rps5	0.559344	0.967128
Podnl1	0.262196	3.47741
Adgrl1	0.418289	2.79481
Amotl1	0.147872	2.97708
2200002J24Rik	NA	1.41504
Etv5	0.267093	2.51128
Tmem190	0.667324	2
Gfod2	0.0578681	4.26622
Enkd1	0.0185228	5.86396
4933405L10Rik	0.119026	5.04439
Atp6v0d1	0.399651	1.33934
Ptprs	0.179287	2.45403
Slc41a1	0.711322	1.03978
Fer1l4	NA	-0.63743
4931406B18Rik	0.00761493	-4.95803
Iglon5	0.0111987	6.23415
Igf2bp1	0.0117253	4.99451
B4galnt2	0.81218	-0.317482
Zfp651	0.238828	3.16845
Nelfb	0.475499	1.41366
Card14	0.686865	-0.526069
Tmem175	0.584659	-0.65094
Bcas1	NA	-0.584963
Tango2	0.803223	0.645883
4833413E03Rik	NA	-1
Aldh1a2	0.438229	2.49199
Ndufs2	0.130654	2.51375
Snx31	1	0.366128
Atraid	0.63918	-0.640778
Cad	0.068865	3.02739
Lypd8	NA	0.222392
Sh3bp5l	0.398341	1.6572
1810065E05Rik	NA	-0.36257
Atad1	0.140433	-2.465
Pten	0.0237842	-3.43255
4933402N03Rik	NA	0
Pea15a	0.0582069	3.08552
Timm23	0.370949	1.45816
Tnfaip8l2	3.28123e-07	-8.64918
Trnt1	0.197676	-2.10996
Ly6g6e	NA	0
Ehmt2	0.330718	1.93494
Elof1	0.324712	1.99592
Med16	0.885967	0.599513
St3gal1	0.345089	-0.985619
Tmem259	0.797871	0.783403
Rnf170	NA	0
Clip3	0.000367413	7.54627
Thap8	NA	0
Myl2	NA	-1.22239
Dedd	0.610989	-0.32681
Mcemp1	3.56599e-12	-11.1474
Nit1	0.419332	1.81854
Pax5	2.51559e-06	-7.54462
Prdm15	1	0.22751
Rnf168	0.515927	-1.00341
Tctex1d2	0.684397	1.14577
Chp1	0.662711	0.945486
Sval2	NA	-1
Trpv4	0.323442	-1.69515
Klhl3	0.767509	1.5755
Tvp23b	0.745207	0.851887
Dnajc7	1	0.204923
Zfp385c	0.271301	-1.81943
Cacybp	1	-0.12803
Cluap1	0.396886	-1.55565
Zswim7	0.732527	1.25716
Pigl	0.893943	0.617161
Ndufa2	0.233296	1.7211
Pam16	NA	0
Glis2	0.147465	2.90132
Cox6c	0.404404	1.25119
Bicc1	0.0429672	5.00484
Ube2z	0.215954	2.05371
Gip	NA	0.289507
Tmem87b	0.0616123	-3.191
Anapc1	0.851827	0.407296
Mertk	0.00265322	-4.30774
Tsg101	0.896494	0.417503
Hps5	0.297261	-1.67429
Map3k4	1	0.172826
Piezo1	NA	0
Blk	5.57702e-10	-9.95768
Rnf166	NA	0
Ankrd28	0.991652	0.455195
Ankrd52	0.19868	2.65414
Pkd2l2	0.172875	-2.62396
Srp19	0.737855	-0.504653
Tmbim7	NA	1.41504
Clec4f	NA	-1.23704
Klra17	0.0989282	-3.27684
Wdfy2	0.539275	-0.913195
Rbsn	0.656909	0.868769
Mrps25	0.330296	1.81629
Dguok	0.544825	-0.604034
Camta1	0.685527	-0.441705
Csf1	0.00845074	4.56314
Strip1	0.599314	0.888532
Kif1a	0.782459	0.197446
Alx3	0.632193	2.35364
Slc25a11	0.232141	2.13861
Chrne	NA	0.736966
Cmc2	0.77892	0.763766
Chfr	0.77423	-0.307324
Ceacam16	NA	-1.46949
Hoxa2	0.174388	4.22239
Adam28	0.160543	-2.57399
Ankrd53	0.917415	0.959358
Tex261	0.724771	0.781792
Fam120b	0.560904	-0.808064
Tbp	1	0.321551
Psmb1	0.258931	1.80652
Pdcd2	NA	0
Dll1	0.108251	5.5025
Nol3	0.0122185	5.77635
Fhod1	0.493638	2.01942
Plekhg4	0.0866104	5.40939
Slc9a5	0.300532	2.6749
Elmo3	0.391755	2.82857
Stc1	0.432211	-1.21501
4931428F04Rik	0.589704	1.71342
Tppp3	2.92124e-06	-5.5257
Msh3	0.327618	-1.58496
Adamts13	0.322587	-1.68359
Tmem208	0.620071	1.1242
E2f4	0.634138	0.84273
Surf4	0.171896	2.47304
Surf2	0.870392	0.463279
Dnajb9	0.0876798	-3.10017
Naf1	0.685303	1.53406
Yes1	0.197702	-2.26303
Ppp1cb	0.0159544	-3.4825
Gorasp2	0.304797	1.7156
Tsen15	0.25537	2.2822
Oc90	NA	-0.111031
Efr3a	0.104705	-2.31044
Trappc2l	NA	0
Acsf3	NA	0
Ddx19a	0.616409	1.0813
Galns	NA	0
Gata2	0.0467669	3.97135
C8g	0.615735	2.17526
Entpd2	NA	2
Rabl6	0.627567	0.867087
Ptgds	NA	1.87447
Edf1	0.165321	2.32721
Clic3	NA	0
Npdc1	4.5424e-06	10.7774
Fbxw5	0.415827	1.66051
Slc25a13	0.660474	0.887058
Ube2i	0.341757	1.5121
Tsr3	0.182065	2.53348
Unkl	0.606437	-0.702319
Lrrk1	0.451581	1.18288
Aldh1a3	0.654883	1.46604
Actn1	0.00174947	5.94758
Sirt2	0.656339	0.876267
Hnrnpl	0.572387	1.01271
Nolc1	0.0780403	2.8825
Casd1	0.0682874	-3.44071
Cnksr3	0.836892	0.796687
Mtmr1	0.0853503	-3.09181
Hmgb3	0.413733	1.84378
Map2	0.512522	-0.726318
Cyp2j9	NA	-1.36257
Nipsnap3a	NA	-0.584963
Abca1	0.0121061	-4.01857
Nipsnap3b	0.575202	-0.576733
Lage3	0.249205	1.91544
Ubl4a	0.255607	1.91194
Gdi1	1	0.0989724
Sash1	0.149825	-2.1868
Gadd45b	0.159876	2.98915
Slamf6	0.000159412	-7.7273
Slamf1	0.0223191	-4.3505
Zdhhc12	0.293418	2.25537
Endog	0.433517	2.65161
Cybb	1.73959e-10	-8.42121
Golga7	0.492795	-1.04148
Xk	1	0.115477
Pcolce2	0.000849801	6.98572
Cd48	6.23174e-07	-9.5779
Clpx	1	-0.0768898
Trabd	0.346368	1.78315
Mov10l1	0.393846	-1.24393
Dennd6b	0.748262	-0.0276045
Cd83	0.000755448	-6.75253
Tmem27	NA	-0.485427
Ace2	0.223588	-2.32193
Gzmb	0.275601	-2.07039
Gzmf	NA	1
Gzmn	NA	-0.36257
C4a	1.16396e-11	-9.31393
Ager	0.505975	-0.354431
Atf6b	0.449618	1.54853
Egfl8	0.390118	-1.35548
Notch4	0.684835	0.0888093
Ppt2	0.91226	1.1375
Prrt1	NA	-0.847997
Rnf5	0.759788	1.11396
Fam163a	0.525589	-0.604591
Cacfd1	1	0.263339
Hivep2	0.0652457	-2.86314
2310057J18Rik	NA	0.736966
Arnt	0.664518	-0.598148
Itga2	0.402782	-1.32623
Mocs2	0.963656	0.24742
Nat9	1	0.34266
Lpl	0.0187134	-2.53476
Atp6v0e	0.404579	1.37489
Nkx2-5	0.112686	5.54432
Zfp318	0.0512985	-3.3781
Ttbk1	0.0397886	-3.63662
Srf	NA	0
Gata3	0.791879	1.05614
Gata5	0.652449	2.59223
Lama5	0.00014091	8.17073
Steap1	8.943e-05	9.14057
Steap2	0.706012	-0.458925
Hspa8	0.421463	1.55601
Serac1	0.766234	-0.36257
Awat1	NA	0.222392
Pdzd11	0.336667	1.8528
Psma2	0.0991311	2.65977
Mrpl32	0.799602	0.718098
Setdb1	0.828057	0.299254
Anxa9	0.54963	-0.791035
Arnt2	0.550874	2.49596
Prune1	0.472982	1.47673
Cers2	0.539211	0.983064
Nlrp5	NA	0.807355
Capza2	0.107514	-2.17036
Plekho1	0.729013	0.666093
Vps45	0.606134	1.014
Prpf3	0.364239	1.56319
Anp32e	0.747086	-0.384709
Aph1a	0.598407	1.02692
Tab2	0.101867	-2.43052
Ppil4	0.0703	-3.24548
Cnih1	0.279331	1.78766
Eps8	0.275146	-1.53438
Med22	0.0730614	3.08757
Abo	1	0.459432
Surf1	0.256565	2.18071
Med28	0.460683	1.31979
Qdpr	0.759314	0.982078
Gnrh1	0.00355626	-6.06301
Tnr	NA	0.462343
Sqstm1	0.068343	3.47487
Nfe2l2	0.565499	-0.609872
Rxrg	0.245549	-1.92057
Rxra	0.874508	0.23904
Adamtsl4	0.771453	0.745873
Fcrls	2.9375e-06	-9.39767
Cd5l	1.99287e-16	-12.3909
Prpsap1	0.50463	1.43736
Fam184b	0.803307	-0.231326
Ncapg	0.6556	-0.673896
Lcorl	0.032779	-3.93775
Lta4h	0.546701	1.14501
Amdhd1	0.302335	3.65025
Dstn	0.472069	1.03491
H2afy	0.860634	-0.00520663
Gtf2ird2	0.93943	0.485599
Bola1	0.199524	2.63408
Gatsl2	1	-0.0963326
Fcgr1	0.00386019	-5.64386
Ncf1	7.52293e-06	-8.48258
Wnt11	0.416924	2.85152
Adss	0.289411	-1.60062
1700016C15Rik	0.39184	-1.90689
Il17rb	NA	-2.26303
Cacna1d	0.208836	-2.11221
Chdh	0.7521	-0.206451
Actr8	0.91896	0.329853
Lrrc27	0.516909	2.03653
Stk32c	0.315155	-1.76553
Fnta	0.455389	1.16894
Skiv2l2	0.453677	-1.1465
Lbp	0.657305	0.0524674
Celsr1	0.148133	3.85929
Fli1	3.91416e-05	-7.22952
Stard13	0.992053	0.334234
Tenm1	NA	-0.288652
Camk1g	NA	0.847997
Diexf	0.586047	1.10578
Hsd11b1	NA	0
Syt14	0.226224	-2.14439
H2-M3	0.625943	-0.605534
Lonrf3	0.476033	-1.07039
Atp5e	0.73001	0.761804
Nelfcd	0.253285	2.05666
Tubb1	0.269932	-2.37851
Ctsz	0.631539	0.94573
Slmo2	0.265249	1.77602
Sertad4	0.464455	2.33298
H2-M2	0.0647589	-3.0199
Ube2a	0.543721	1.01367
Slc25a5	0.123857	2.37596
Atp1b4	0.169232	-2.7633
Ppdpf	0.654911	-0.2204
Kcnq2	0.211642	-2.2003
Eef1a2	NA	0.0931094
Col20a1	0.116775	-2.53916
Pls3	0.937368	0.424026
Mpped2	0.580749	-0.308445
Nkap	0.214591	-1.97468
Ndufa1	0.817456	-0.308105
Wt1	0.121292	3.46148
E2f3	0.634543	-0.51471
Cr1l	0.266786	-1.68607
Ppfibp1	0.286657	2.02186
Cd46	0.0255005	-4.25239
Cd34	0.186454	4.96578
Plgrkt	0.12139	-2.23068
Cd274	0.00256802	-5.19605
Pdcd1lg2	0.00412538	-5.74147
Gtf3a	0.137257	3.01587
Mtif3	0.626629	1.26447
Lnx2	0.371812	-1.43763
Il19	NA	1.5025
Dyrk3	1	0.220688
Mapkapk2	0.571358	1.08936
Il10	0.460415	-1
Lamp2	0.139449	-1.96404
Atxn10	0.134985	2.54259
Foxred2	0.499663	1.9429
Eif3d	0.245981	1.92134
H3f3b	0.532216	0.955208
Nup50	0.206252	2.0605
Phf21b	0.608884	-0.82103
Nlrp14	NA	0.192645
Ift27	0.297923	2.05926
Pacsin2	0.824866	0.449155
Cmah	4.77167e-05	-6.16102
Ttll12	0.021346	4.19889
Bik	1	0.859822
Scube1	0.331194	-1.68054
Tox4	0.399744	1.41869
Mrps18c	1	0.150731
Sulf1	0.10714	3.79186
Srsf6	0.963368	0.202385
Plcg1	0.171571	4.2854
Kctd2	0.365042	-0.938599
Tmprss6	0.660919	2.28716
Kctd5	0.048749	3.64934
Pom121l2	NA	0.5025
Etaa1	0.219137	-2.37172
Matn4	0.561169	2.10309
Svs4	NA	-1
Svs6	NA	-2
Slpi	0.868921	-0.246257
Svs3a	NA	-1.58496
Svs5	NA	0.415037
Rbpjl	NA	-0.847997
Sdc4	0.00424544	5.5773
Ccdc70	NA	-1.26303
Il13ra1	0.270529	-1.67659
Prl5a1	NA	0.584963
Nbr1	1	0.0584013
Cyth1	0.0586378	-2.37851
Rnd3	0.334755	-1.58061
Brca1	0.751596	-0.255461
Gast	NA	0.222392
Cntnap1	0.633048	1.69338
Nt5c3b	0.0721469	3.18369
Coa3	0.280741	1.96903
Zpbp2	NA	-0.710493
Gsdma	0.682024	0.0524674
Med24	0.25238	2.03079
Gsdma2	NA	1
Psmd3	0.141033	2.72648
Exosc10	0.262112	1.65452
Glod4	0.839654	0.421129
Vps53	0.80827	0.635734
Taok1	0.359784	-1.34283
Dnttip1	0.426913	2.28504
Tnnc2	NA	0.415037
Acot8	0.836223	0.824655
Cd300lg	2.90006e-06	-8.01063
Spint4	NA	-0.584963
Pyy	NA	-1
Mpp2	0.00700866	5.77779
Ppy	NA	0.736966
Vtn	0.714549	0.233199
Nlk	0.487436	-0.938323
Traf4	0.00488533	5.62343
Aldoc	0.260384	2.80331
Stac2	0.798652	0.108408
Rpl19	0.408855	1.58804
Nek8	0.689051	1.23329
Cacnb4	0.0977108	-2.8357
Plxdc1	0.915807	0.905578
Arl5b	0.435391	-1.27243
Zfp207	0.626648	-0.609089
Psmd11	0.418912	1.44602
C1qtnf1	0.0422461	5.89513
Pipox	NA	-2.16993
Timp2	0.813715	0.456213
Zc3h18	NA	0
Top2b	0.0023191	-4.43598
Rarb	0.000262659	-5.93308
Igfbp4	0.0287599	6.1518
Cdc6	0.0730107	3.31781
Suz12	0.0537108	-3.33613
Atad5	0.551416	-0.701156
Crlf3	0.233289	-1.64189
Krt27	NA	-0.584963
Tns4	0.97765	0.681876
Tnfaip1	0.0804208	2.93365
Abr	0.464982	1.03237
Rab11fip4	0.0990249	-3.10098
Cd40	4.96569e-05	-6.92605
Slc35c2	0.588156	1.01776
Zfp334	0.184613	4.02483
Elmo2	0.755885	-0.224737
Wsb1	0.152558	-2.22945
Ttpal	0.598308	-0.657813
Rhot1	0.659984	-0.612204
Hnf4g	NA	-2.14684
Rhbdl3	0.747142	0.565141
Ada	0.302646	2.67391
Serinc3	0.000929561	-3.99442
Tha1	0.0358667	-3.17211
Pgs1	0.251711	1.92203
Birc5	0.108265	2.80848
Afmid	NA	0
Trp53tg5	NA	0
Pigt	0.72802	0.870717
Wfdc2	0.204356	4.10154
Etv4	6.54545e-06	10.6048
Eppin	NA	0.415037
Dbndd2	0.217062	-2.41785
Mmp9	0.239323	-1.82991
Slc12a5	0.0220813	-4.18205
Ghdc	0.640342	1.1549
Pltp	0.000101821	-4.52921
Slc12a7	0.390916	1.66339
Ctsa	1	-0.0666984
Zswim1	0.807419	1.10797
Slc12a4	0.0522587	3.75075
Spata25	NA	-0.847997
Myo1c	0.427554	1.32855
Crk	0.435951	-0.952766
Cox7c	0.562599	1.02094
Pitpna	0.510221	-0.84753
Mlx	0.422689	1.47431
Fam134c	0.952344	0.448027
Jph2	1	0.784271
Dhx58	1	0.499785
Rab5a	0.276706	-1.69913
Hspb9	0.526116	-0.537657
Nkiras2	0.787589	0.0851192
Ppp2r5c	0.232332	-1.59408
Ift52	0.769717	-0.275014
Mybl2	0.019268	4.25052
Sgk2	NA	-0.36257
Eya2	0.721555	-0.200819
Prl3c1	NA	-0.263034
B4galt5	0.560048	-0.447577
Gdap1l1	0.479589	2.52655
Hnf4a	0.73705	0.222392
Ptgis	0.883704	0.991838
Cadps2	0.257041	-1.2048
Ddx27	0.144444	2.40245
Cyth3	0.774325	0.612625
Cyth4	0.0020054	-3.84497
Rac3	0.722739	1.1307
Rrp7a	0.174183	2.37797
Cyb5r3	0.412886	1.38464
Ints2	NA	0
Med13l	0.381415	-1.30976
Hist1h2bc	0.139354	2.71059
Baiap2l2	0.431427	3.13386
Mafk	0.289214	1.99712
Med1	1	0.145667
Erbb3	0.0932023	-2.63941
Stard3	0.820935	-0.0140019
Ikzf3	5.69117e-06	-7.64295
Mfng	0.00100011	-5.96979
Vmp1	0.458289	1.15997
Uchl5	0.742859	0.701218
Glrx2	0.805767	-0.261377
Trove2	0.260522	-2.07039
Stk4	0.146889	-1.9863
Wfdc15b	NA	0.415037
Pmp22	0.0222606	-3.09122
Gdf9	0.29936	-2.1281
Zcchc10	0.786447	-0.310652
Prl8a2	NA	-0.36257
Tbx5	0.142522	-2.44222
Psmb6	0.0402017	3.62175
Spag7	0.717004	0.782613
Pfn1	0.534556	1.20256
Tomm34	1	0.123492
Ywhab	0.957236	0.105041
Ksr1	0.655666	1.02237
Gpx3	0.622416	-0.713
Anxa6	0.288281	2.05482
Il12rb2	0.384183	-1.54189
Zkscan6	1	0.216266
Kpna2	0.317698	1.54443
Smurf2	0.264958	-1.6819
Cep95	0.405244	-1.13682
Vezf1	0.140945	-2.246
Cuedc1	0.682381	1.13923
Srsf1	1	-0.104333
Abi3	0.000311286	-7.3505
Shroom1	0.344786	3.22445
Kif3a	1	0.00772013
2008-09-01	0.343469	1.78827
Mtmr4	0.55408	1.19743
Mrm1	0.981079	0.541007
Mapt	0.326076	-1.44496
Kansl1	0.0429771	-2.90083
Gid4	0.809458	-0.0385062
Myo1b	0.877435	0.539366
Dhx40	0.23906	-1.89475
Ypel2	0.00401783	-4.26291
Akap1	0.167834	2.39915
Nol11	0.502793	1.32643
Derl2	0.859701	0.535555
C1qbp	0.0343345	3.5571
Rpain	0.764451	0.723272
6330403K07Rik	NA	-0.736966
Slc13a3	0.0197338	-4.39232
Kcnab3	0.212624	-1.92892
Chd3	0.3063	1.56397
Kdm6b	0.82388	0.827684
1700125H20Rik	NA	0.874469
Appbp2	0.575751	-0.773092
Wnt9b	1	0.369234
Adora2b	0.0419763	-3.61163
Ncor1	0.160451	-1.84571
Trpv2	0.00244993	-5.29853
Cenpv	0.25667	2.15875
Pcgf2	0.106272	3.37863
Cwc25	0.730923	0.802789
1700001P01Rik	NA	0.485427
Pip4k2b	0.932889	0.263404
Trim37	0.85758	-0.15788
Ybx2	NA	-0.847997
Ctdnep1	0.424921	1.36253
Elp5	0.195443	2.26264
Slc2a4	NA	0.874469
Gabarap	0.498961	1.06895
Cldn7	0.729356	2.38466
2810408A11Rik	0.527988	2.43987
Phf23	0.43319	1.32118
Acadvl	0.163085	2.62055
Dnah11	NA	-0.655352
G3bp1	0.297913	1.71356
Atox1	0.5641	1.12817
Glra2	NA	-0.447459
Sparc	0.00517868	5.74415
Glra4	NA	0
Mief2	0.446043	1.87003
Tbx3	0.944252	0.662965
Mmp20	NA	-1.41504
Mmp7	NA	0.415037
Crhr1	NA	-0.192645
Dusp14	0.0311179	6.42066
Tada2a	0.911245	0.628892
Ikzf1	5.49313e-06	-6.95226
Tcaf3	NA	-1.58496
Pnpo	NA	0
Cog1	0.59496	1.11205
Cbx1	0.960856	0.216589
Cdk5rap3	0.390171	1.6722
Copz2	0.112115	3.27641
Slc25a39	0.583304	1.09575
Sp2	0.460205	-1.45232
Aatf	0.399549	1.39212
Lhx1	0.837138	0.975752
Dync1h1	0.808604	-0.0630735
Cpsf4l	0.284186	-1.85225
Pex12	0.804974	0.947105
Ndel1	0.649131	0.879706
Slc25a35	1	0.176878
Zbtb4	0.554188	-0.454868
Tnfsfm13	0.236879	4.62449
Mpdu1	0.598277	1.24892
Fxr2	0.136845	2.57708
Atp5g3	0.114029	2.75665
Cd68	0.00205035	-4.34923
Slc35g3	NA	-0.263034
[truncated: 47,551 more rows]

## Sheet: Source Data - Fig 9C
Fig 9C. KPM and PMC expression of classic mesothelioma markers (top) and top KPM versus PMC overexpressed genes (bottom).
Data are given as Transcripts Per Kilobase Million.
	PMC			KPM
Gusb			12.7226	11.2963	12.022	11.9604
Msln			6.71425	12.0967	9.70217	10.1948
Spp1			7.31288	12.0042	13.1504	13.887
Efemp1			5.49185	11.1624	10.1447	11.8673
Pdpn			6.35755	11.3106	11.9144	11.9669
Calb1			3	2.32193	1	2
Calb2			3.16993	2.32193	2	2.58496
Krt5			2.32193	0	1.58496	2.32193
Wt1			7.41785	11.827	10.242	9.65643
	PMC			KPM
Gusb			12.7226	11.2963	12.022	11.9604
Fkbp10			1	13.0664	11.8761	12.2213
Cxcl5			1.58496	11.2813	11.0808	13.96
Tm4sf1			3.90689	14.5755	15.1311	15.2051
Npdc1			2.32193	13.6151	12.5875	12.8965
Etv4			2.32193	13.6217	12.0458	12.672
Cdc42ep1			2.80735	14.2149	11.5656	12.7934
Gjb3			1.58496	12.5591	11.4046	11.0098
Flnc			3.70044	14.752	12.9546	13.1146
Foxa2			1	11.5488	10.9174	10.7474
Cck			1.58496	10.611	10.6045	12.4978
