# Supplementary material for: KRAS signaling in malignant pleural mesothelioma
Source: EMBO Mol Med. 2021 Dec 13;14(2):e13631. doi: 10.15252/emmm.202013631 (PMC8819314; doi:10.15252/emmm.202013631)
Supplement: Supplementary file 11 — Source Data for Figure 9 [file EMMM-14-e13631-s010.zip › EMM-2020-13631.R2_SourceDataForFigure9.xlsx/meso_mouse_tables.xlsx]

## Sheet: Sheet1
chromosome	start	end	gene_id	gc_content	strand	gene_name	biotype	wt1	KPM1	KPM2	KPM3
chr1	3073253	3074322	ENSMUSG00000102693	34.21	+	4933401J01Rik	TEC	0	0	0	0
chr1	3102016	3102125	ENSMUSG00000064842	36.36	+	Gm26206	snRNA	0	0	0	0
chr1	3205901	3671498	ENSMUSG00000051951	38.51	-	Xkr4	protein_coding	85	10	19	21
chr1	3252757	3253236	ENSMUSG00000102851	39.79	+	Gm18956	processed_pseudogene	0	0	0	0
chr1	3365731	3368549	ENSMUSG00000103377	40.79	-	Gm37180	TEC	0	0	0	0
chr1	3375556	3377788	ENSMUSG00000104017	36.99	-	Gm37363	TEC	0	0	0	0
chr1	3464977	3467285	ENSMUSG00000103025	38.67	-	Gm37686	TEC	0	0	0	0
chr1	3466587	3513553	ENSMUSG00000089699	39.27	+	Gm1992	antisense	0	0	0	0
chr1	3512451	3514507	ENSMUSG00000103201	37.43	-	Gm37329	TEC	0	0	0	0
chr1	3531795	3532720	ENSMUSG00000103147	49.89	+	Gm7341	processed_pseudogene	0	0	0	0
chr1	3592892	3595903	ENSMUSG00000103161	38.81	-	Gm38148	TEC	0	0	0	0
chr1	3647309	3658904	ENSMUSG00000102331	39.44	-	Gm19938	sense_intronic	0	0	0	0
chr1	3680155	3681788	ENSMUSG00000102348	36.47	+	Gm10568	TEC	0	0	0	0
chr1	3752010	3754360	ENSMUSG00000102592	42.58	+	Gm38385	TEC	1	0	0	1
chr1	3783876	3783933	ENSMUSG00000088333	41.38	-	Gm27396	snRNA	0	0	0	0
chr1	3905739	3986215	ENSMUSG00000102343	38.89	-	Gm37381	lincRNA	31	4	7	7
chr1	3999557	4409241	ENSMUSG00000025900	38.52	-	Rp1	protein_coding	1654	15	24	32
chr1	4256234	4260519	ENSMUSG00000102948	54.39	-	Gm6101	processed_pseudogene	0	0	0	0
chr1	4363346	4364829	ENSMUSG00000104123	40.23	-	Gm37483	TEC	0	0	0	0
chr1	4490931	4497354	ENSMUSG00000025902	49.75	-	Sox17	protein_coding	9	5	5	3
chr1	4496551	4499558	ENSMUSG00000104238	46.84	+	Gm37587	processed_transcript	0	0	0	1
chr1	4522905	4526737	ENSMUSG00000102269	52.8	+	Gm7357	processed_pseudogene	12	82	43	164
chr1	4529017	4529123	ENSMUSG00000096126	44.86	+	Gm22307	snRNA	0	0	0	0
chr1	4534837	4535286	ENSMUSG00000103003	44.89	-	Gm38076	processed_pseudogene	0	0	1	0
chr1	4583129	4586252	ENSMUSG00000104328	37.39	-	Gm37323	lincRNA	0	0	2	0
chr1	4610471	4611406	ENSMUSG00000102735	45.62	+	Gm7369	processed_pseudogene	1	0	0	0
chr1	4687934	4689403	ENSMUSG00000098104	58.1	-	Gm6085	processed_pseudogene	491	130	328	210
chr1	4692219	4693424	ENSMUSG00000102175	46.85	-	Gm6119	processed_pseudogene	5	1	3	0
chr1	4723277	4723379	ENSMUSG00000088000	43.69	-	Gm25493	snRNA	0	0	0	0
chr1	4735046	4735676	ENSMUSG00000103265	46.43	-	Gm2053	processed_pseudogene	8	2	8	16
chr1	4771131	4772199	ENSMUSG00000103922	48.92	+	Gm6123	processed_pseudogene	68	42	198	212
chr1	4773206	4785739	ENSMUSG00000033845	42.62	-	Mrpl15	protein_coding	1033	1282	4881	4095
chr1	4778063	4779212	ENSMUSG00000102275	42.17	-	Gm37144	TEC	0	0	0	0
chr1	4807788	4848410	ENSMUSG00000025903	41.08	+	Lypla1	protein_coding	0	0	0	0
chr1	4807892	4886770	ENSMUSG00000104217	40.61	+	Gm37988	protein_coding	79	0	13	10
chr1	4857814	4897909	ENSMUSG00000033813	38.79	+	Tcea1	protein_coding	3483	87	933	780
chr1	4880049	4880651	ENSMUSG00000062588	44.94	-	Gm6104	processed_pseudogene	0	0	0	0
chr1	4905751	4906861	ENSMUSG00000103280	42.48	-	Gm37277	TEC	0	0	0	0
chr1	4909576	5070285	ENSMUSG00000002459	41.08	-	Rgs20	protein_coding	322	28	21	78
chr1	4927028	4927299	ENSMUSG00000091305	45.96	-	Gm17100	processed_pseudogene	0	0	0	0
chr1	4938576	4940710	ENSMUSG00000102653	44.45	-	Gm37079	TEC	0	0	0	0
chr1	4970857	4976820	ENSMUSG00000085623	41.16	+	Gm16041	antisense	0	0	0	0
chr1	5063060	5064647	ENSMUSG00000091665	39.23	+	Gm17101	processed_pseudogene	0	0	0	0
chr1	5070018	5162529	ENSMUSG00000033793	39.86	+	Atp6v1h	protein_coding	1400	287	4248	2675
chr1	5276106	5277337	ENSMUSG00000104352	48.86	-	Gm7182	processed_pseudogene	4	0	0	1
chr1	5307739	5310017	ENSMUSG00000104046	44.36	+	Gm37567	TEC	5	0	0	0
chr1	5403547	5405578	ENSMUSG00000102907	36.17	+	Gm38264	TEC	0	0	0	1
chr1	5588466	5606131	ENSMUSG00000025905	38.99	+	Oprk1	protein_coding	14	4	8	3
chr1	5617837	5618230	ENSMUSG00000103936	44.16	-	Gm36965	processed_pseudogene	2	1	0	0
chr1	5644645	5644745	ENSMUSG00000093015	49.5	-	Gm22463	miRNA	0	0	0	0
chr1	5842874	5844672	ENSMUSG00000103519	36.85	-	Gm37429	TEC	1	0	0	0
chr1	5913707	5917398	ENSMUSG00000033774	48.73	-	Npbwr1	protein_coding	10	3	3	8
chr1	6048963	6050045	ENSMUSG00000103090	34.44	-	Gm19214	processed_pseudogene	0	0	0	0
chr1	6206197	6276648	ENSMUSG00000025907	38.04	+	Rb1cc1	protein_coding	1113	16	63	63
chr1	6209866	6215293	ENSMUSG00000090031	43.55	-	4732440D04Rik	antisense	0	0	0	0
chr1	6359218	6394731	ENSMUSG00000087247	40.78	+	Fam150a	protein_coding	20	2	25	12
chr1	6380394	6381032	ENSMUSG00000103355	43.04	+	Gm2147	processed_pseudogene	0	0	0	0
chr1	6382634	6383106	ENSMUSG00000102706	62.58	-	Gm7417	processed_pseudogene	0	0	0	0
chr1	6429655	6441296	ENSMUSG00000103845	48.37	-	Gm19026	processed_pseudogene	10	10	17	13
chr1	6487231	6860940	ENSMUSG00000033740	38.75	+	St18	protein_coding	71	19	20	20
chr1	6861237	6864151	ENSMUSG00000103329	40.65	-	Gm42492	TEC	0	0	0	0
chr1	6910560	6911222	ENSMUSG00000104385	43.89	+	Gm7449	processed_pseudogene	0	1	0	0
chr1	6916559	6923588	ENSMUSG00000102135	42.55	+	Gm37108	processed_pseudogene	338	112	201	235
chr1	6929759	6929788	ENSMUSG00000103282	46.67	+	Gm37275	processed_pseudogene	0	0	0	0
chr1	6998217	6998541	ENSMUSG00000102534	51.38	+	Gm37225	processed_pseudogene	0	0	0	0
chr1	7013762	7013920	ENSMUSG00000102213	64.78	+	Gm37489	processed_pseudogene	0	0	0	0
chr1	7035915	7037217	ENSMUSG00000103629	42.13	+	Gm5694	processed_pseudogene	0	0	0	0
chr1	7088920	7173628	ENSMUSG00000051285	39.03	+	Pcmtd1	protein_coding	4112	6	95	43
chr1	7136199	7136586	ENSMUSG00000098201	45.1	-	Gm26983	processed_pseudogene	0	0	0	0
chr1	7148110	7152137	ENSMUSG00000103509	37.54	+	Gm38372	TEC	0	0	0	0
chr1	7177739	7179037	ENSMUSG00000048538	55.2	+	Gm9826	processed_pseudogene	31	246	482	507
chr1	7189742	7189919	ENSMUSG00000103709	44.94	-	Nras-ps2	processed_pseudogene	0	0	1	6
chr1	7265803	7265932	ENSMUSG00000077244	45.38	+	Gm23274	snoRNA	0	0	0	0
chr1	7315451	7316462	ENSMUSG00000102768	40.61	+	Gm19002	processed_pseudogene	0	0	0	0
chr1	7349406	7397869	ENSMUSG00000097797	39.65	-	Gm26901	lincRNA	23	9	13	2
chr1	7410679	7411993	ENSMUSG00000103498	41.06	+	Gm18984	processed_pseudogene	1	1	0	0
chr1	7497968	7518149	ENSMUSG00000103067	37	+	Gm30414	lincRNA	10	3	1	1
chr1	7591646	7591931	ENSMUSG00000102320	50.7	+	Gm37791	processed_pseudogene	0	0	0	0
chr1	7597379	7599473	ENSMUSG00000104226	40.72	+	Gm7470	processed_pseudogene	2	0	3	0
chr1	7664081	7664961	ENSMUSG00000103903	53.12	+	Rps2-ps2	processed_pseudogene	0	4	4	7
chr1	7728861	7730565	ENSMUSG00000103557	41.58	-	Gm38216	processed_pseudogene	1	0	1	0
chr1	8361475	9299878	ENSMUSG00000025909	38.02	-	Sntg1	protein_coding	538	239	147	181
chr1	8450960	8453491	ENSMUSG00000102647	36.26	-	Gm38024	TEC	0	0	0	0
chr1	8468426	8468825	ENSMUSG00000086235	47.25	-	Gm16284	processed_pseudogene	0	0	0	0
chr1	8527780	8531313	ENSMUSG00000102253	35.48	-	Gm38259	TEC	0	0	0	0
chr1	8588615	8588724	ENSMUSG00000093970	55.45	-	Gm23358	miRNA	0	0	0	0
chr1	8643696	8644859	ENSMUSG00000103884	34.45	-	Gm37005	TEC	0	0	0	0
chr1	8791923	8792162	ENSMUSG00000084353	44.58	-	Gm15452	processed_pseudogene	0	0	0	0
chr1	8815842	8816039	ENSMUSG00000103933	50	+	Gm36964	processed_pseudogene	0	0	0	0
chr1	8816138	8816247	ENSMUSG00000076135	32.73	+	Gm24276	miRNA	0	0	0	0
chr1	8855928	8856267	ENSMUSG00000086195	55	-	Gm6152	processed_pseudogene	0	0	0	0
chr1	8856763	8857102	ENSMUSG00000104504	53.53	+	Gm7445	processed_pseudogene	0	0	0	0
chr1	8962996	8963621	ENSMUSG00000066693	48.72	-	Gm7493	processed_pseudogene	0	0	0	0
chr1	9191067	9192116	ENSMUSG00000102316	35.71	-	Gm37629	TEC	0	0	0	0
chr1	9258617	9259134	ENSMUSG00000103819	44.59	-	Gm38008	processed_pseudogene	0	0	0	0
chr1	9286922	9290180	ENSMUSG00000102871	35.1	+	Gm37143	TEC	0	0	0	0
chr1	9396773	9398687	ENSMUSG00000101571	48.88	-	Gm6187	processed_pseudogene	0	0	1	0
chr1	9439741	9440376	ENSMUSG00000104428	48.9	-	Gm18299	processed_pseudogene	1	0	1	0
chr1	9450579	9451748	ENSMUSG00000102272	41.62	+	Gm7512	processed_pseudogene	3	3	29	19
chr1	9458670	9458772	ENSMUSG00000065625	38.83	+	Gm24765	snRNA	0	0	0	0
chr1	9499338	9501522	ENSMUSG00000103411	36.89	-	Gm18300	processed_pseudogene	0	0	0	0
chr1	9545408	9547455	ENSMUSG00000061024	54.25	+	Rrs1	protein_coding	1084	1099	3742	2745
chr1	9547948	9580673	ENSMUSG00000025911	43.16	+	Adhfe1	protein_coding	266	1	18	19
chr1	9560832	9631175	ENSMUSG00000079671	43.23	-	2610203C22Rik	processed_transcript	81	0	0	2
chr1	9574548	9575649	ENSMUSG00000081441	45.92	+	Gm6161	processed_pseudogene	0	0	0	0
chr1	9601199	9627143	ENSMUSG00000067879	45.04	+	3110035E14Rik	protein_coding	0	0	0	0
chr1	9639255	9640582	ENSMUSG00000099827	46.76	-	Gm29520	lincRNA	0	0	0	0
chr1	9667415	9700209	ENSMUSG00000025912	35.06	-	Mybl1	protein_coding	108	31	12	15
chr1	9718622	9748382	ENSMUSG00000045210	37.45	-	Vcpip1	protein_coding	1622	14	295	198
chr1	9747648	9791924	ENSMUSG00000097893	42.71	+	1700034P13Rik	antisense	51	3	32	25
chr1	9798107	9900845	ENSMUSG00000025915	41.73	+	Sgk3	protein_coding	2314	6	22	22
chr1	9802197	9802553	ENSMUSG00000046334	43.42	-	Gm6195	processed_pseudogene	0	0	0	0
chr1	9834498	9834602	ENSMUSG00000088916	44.76	-	Gm22607	snRNA	0	0	0	0
chr1	9908638	9942085	ENSMUSG00000046101	39.85	+	Mcmdc2	protein_coding	406	13	12	24
chr1	9941959	9944118	ENSMUSG00000098234	44.4	-	Snhg6	lincRNA	399	85	1208	792
chr1	9942463	9942549	ENSMUSG00000093178	42.53	-	Snord87	snoRNA	0	0	0	0
chr1	9960163	9967932	ENSMUSG00000099032	42.07	-	Tcf24	protein_coding	9	3	24	11
chr1	9967314	9968687	ENSMUSG00000104025	63.54	+	E330040D14Rik	TEC	0	0	0	0
chr1	9968624	10009136	ENSMUSG00000025916	41.52	-	Ppp1r42	protein_coding	18	2	6	4
chr1	9982387	9992366	ENSMUSG00000087199	42.28	+	Gm15818	antisense	0	0	0	0
chr1	10009814	10009917	ENSMUSG00000095780	37.5	-	Gm24674	snRNA	0	0	0	0
chr1	10024601	10038168	ENSMUSG00000025917	40.71	-	Cops5	protein_coding	1398	1040	4390	3602
chr1	10037987	10136768	ENSMUSG00000056763	40.04	+	Cspp1	protein_coding	1201	15	141	133
chr1	10057025	10057944	ENSMUSG00000102356	38.8	-	1700047N06Rik	TEC	0	0	0	0
chr1	10137571	10232670	ENSMUSG00000067851	38.54	-	Arfgef1	protein_coding	3294	36	336	94
chr1	10166539	10166778	ENSMUSG00000088153	43.75	+	Gm26348	misc_RNA	0	0	0	0
chr1	10197081	10198802	ENSMUSG00000102556	34.49	-	Gm37569	TEC	0	0	0	0
chr1	10324720	10719945	ENSMUSG00000042501	39.85	-	Cpa6	protein_coding	100	7	12	18
chr1	10449245	10451989	ENSMUSG00000103810	41.97	-	Gm38005	TEC	0	0	0	0
chr1	10554098	10555553	ENSMUSG00000083422	43.61	-	Gm15604	processed_pseudogene	0	0	0	0
chr1	10555554	10555660	ENSMUSG00000094979	39.25	-	Gm25253	snRNA	0	0	0	0
chr1	10695123	10695614	ENSMUSG00000081417	58.94	+	Gm15603	processed_pseudogene	0	0	0	0
chr1	10782456	10784377	ENSMUSG00000103448	39.75	-	Gm37133	TEC	0	0	0	0
chr1	10805281	10806522	ENSMUSG00000100212	60.47	+	Gm5522	processed_pseudogene	0	0	0	0
chr1	10868688	10869446	ENSMUSG00000100648	54.02	+	Gm28659	processed_pseudogene	6	8	23	18
chr1	10921670	10921760	ENSMUSG00000088585	41.76	+	Gm22963	snoRNA	0	0	0	0
chr1	10993465	11303681	ENSMUSG00000048960	39.1	+	Prex2	protein_coding	2345	152	234	477
chr1	11134111	11134238	ENSMUSG00000077318	41.41	-	Gm24173	snoRNA	0	0	0	0
chr1	11223566	11224174	ENSMUSG00000101827	51.4	-	Gm28686	processed_pseudogene	0	0	0	0
chr1	11363926	11366964	ENSMUSG00000103494	38.57	-	Gm37410	TEC	1	0	0	1
chr1	11414105	11975901	ENSMUSG00000057715	38.63	+	A830018L16Rik	protein_coding	190	39	56	41
chr1	11416918	11419388	ENSMUSG00000103825	38.32	+	Gm38178	TEC	0	0	0	0
chr1	11608139	11608400	ENSMUSG00000099845	53.44	-	Gm29273	processed_pseudogene	0	0	0	0
chr1	11704207	11706350	ENSMUSG00000103561	37.78	+	Gm38069	TEC	0	0	0	0
chr1	12120960	12121832	ENSMUSG00000101610	48.91	+	Gm7560	processed_pseudogene	0	2	2	6
chr1	12374936	12375042	ENSMUSG00000093864	45.79	+	Gm22633	snRNA	0	0	0	0
chr1	12425986	12426106	ENSMUSG00000098555	40.5	+	Mir6341	miRNA	0	0	0	0
chr1	12565577	12566383	ENSMUSG00000097628	53.9	+	Gm2383	processed_pseudogene	5	17	32	32
chr1	12655867	12656553	ENSMUSG00000098163	48.47	+	Gm6216	processed_pseudogene	1	2	7	6
chr1	12667563	12673090	ENSMUSG00000097171	41.79	+	Gm17644	lincRNA	168	4	15	8
chr1	12670324	12671176	ENSMUSG00000101314	40.68	-	Gm29663	lincRNA	0	0	0	0
chr1	12692277	12861192	ENSMUSG00000016918	43.45	+	Sulf1	protein_coding	129	846	597	1339
chr1	12866549	12992650	ENSMUSG00000025938	42	-	Slco5a1	protein_coding	65	18	14	20
chr1	13059401	13059951	ENSMUSG00000104518	43.01	-	Gm37162	TEC	0	0	0	0
chr1	13062025	13062345	ENSMUSG00000069620	51.09	+	Gm5250	processed_pseudogene	0	0	0	0
chr1	13068838	13078662	ENSMUSG00000099498	45.28	+	Gm29283	lincRNA	8	0	0	2
chr1	13113457	13127163	ENSMUSG00000042414	46.33	-	Prdm14	protein_coding	4	2	7	8
chr1	13139105	13374083	ENSMUSG00000005886	44.28	-	Ncoa2	protein_coding	1990	99	153	157
chr1	13177462	13179714	ENSMUSG00000103506	41.9	-	Gm38376	TEC	0	0	0	0
chr1	13234809	13236434	ENSMUSG00000103495	47.05	-	Gm37409	TEC	0	0	0	0
chr1	13262198	13262279	ENSMUSG00000099183	52.44	+	Gm27881	miRNA	0	0	0	0
chr1	13289812	13290506	ENSMUSG00000102639	50.65	-	Gm38223	TEC	0	0	0	0
chr1	13297036	13298907	ENSMUSG00000104170	44.28	-	Gm37702	TEC	0	0	0	0
chr1	13334498	13334609	ENSMUSG00000087782	35.71	-	Gm23169	snRNA	0	0	0	0
chr1	13343563	13348204	ENSMUSG00000103085	42.63	-	Gm38120	TEC	0	0	0	0
chr1	13354483	13356730	ENSMUSG00000102664	42.08	-	Gm38380	TEC	0	0	0	0
chr1	13376070	13388413	ENSMUSG00000101476	41.59	+	Gm29570	antisense	27	0	0	3
chr1	13407012	13407655	ENSMUSG00000101171	48.6	-	Gm7593	processed_pseudogene	3	8	7	10
chr1	13564698	13589910	ENSMUSG00000025935	44.82	-	Tram1	protein_coding	4147	324	1008	1397
chr1	13623330	13660546	ENSMUSG00000025937	42.88	-	Lactb2	protein_coding	642	96	1107	762
chr1	13641483	13642748	ENSMUSG00000102982	46.45	-	Gm38319	TEC	0	0	0	0
chr1	13668771	13701723	ENSMUSG00000067813	39.69	+	Xkr9	protein_coding	16	4	1	4
chr1	13774334	13774464	ENSMUSG00000077368	45.04	-	Gm26273	snoRNA	0	0	0	0
chr1	13785883	13786879	ENSMUSG00000097711	53.46	-	Gm5523	processed_pseudogene	699	3105	1709	2570
chr1	13846871	13849119	ENSMUSG00000102166	44.15	-	Gm36947	TEC	1	0	0	0
chr1	13932378	13932685	ENSMUSG00000089358	46.43	+	Gm25491	misc_RNA	0	0	0	0
chr1	14109215	14112819	ENSMUSG00000104209	40.97	-	Gm37400	TEC	1	0	0	0
chr1	14168954	14310235	ENSMUSG00000025932	40.84	-	Eya1	protein_coding	176	18	14	59
chr1	14182578	14182677	ENSMUSG00000095853	51	+	Gm22616	miRNA	0	0	0	0
chr1	14255552	14255990	ENSMUSG00000102588	33.94	-	Gm37444	TEC	0	0	0	0
chr1	14752937	14776931	ENSMUSG00000054493	42.88	+	Gm9947	antisense	0	1	3	2
chr1	14753346	14755992	ENSMUSG00000025930	54.48	-	Msc	protein_coding	0	0	0	0
chr1	14788645	14792965	ENSMUSG00000103492	39.57	+	Gm37412	TEC	0	1	0	0
chr1	14839869	14840156	ENSMUSG00000081201	45.49	-	Smt3h2-ps4	processed_pseudogene	18	5	25	39
chr1	14865072	14865965	ENSMUSG00000082193	45.19	+	Rpl5-ps1	processed_pseudogene	513	88	747	868
chr1	14872648	14918862	ENSMUSG00000032769	38.57	-	Trpa1	protein_coding	14	2	3	6
chr1	15019040	15019159	ENSMUSG00000088159	41.67	-	Gm26345	snoRNA	0	0	0	0
chr1	15268802	15269797	ENSMUSG00000073737	55.22	-	Gm10566	processed_pseudogene	52	197	275	290
chr1	15287254	15723750	ENSMUSG00000092083	40.05	+	Kcnb2	protein_coding	107	26	38	29
chr1	15364302	15365834	ENSMUSG00000102937	37.7	+	Gm38116	TEC	0	0	0	0
chr1	15556249	15558337	ENSMUSG00000104149	38.39	+	Gm37138	TEC	0	0	0	0
chr1	15685935	15686046	ENSMUSG00000088829	45.54	-	Gm25227	snoRNA	0	0	0	0
chr1	15757832	15757963	ENSMUSG00000077377	48.48	+	Gm25168	snoRNA	0	0	0	0
chr1	15760122	15760668	ENSMUSG00000101652	48.99	-	Gm6060	processed_pseudogene	4	1	0	3
chr1	15760761	15760860	ENSMUSG00000100814	40	+	Gm28669	processed_pseudogene	0	0	0	0
chr1	15805646	15844052	ENSMUSG00000025925	38.78	+	Terf1	protein_coding	1226	54	174	185
chr1	15853331	15856499	ENSMUSG00000104379	41.15	+	Gm37509	TEC	0	0	0	1
chr1	15853862	15892722	ENSMUSG00000032719	42.13	-	Sbspon	protein_coding	21	0	3	4
chr1	15879530	15879832	ENSMUSG00000088943	50.83	+	Gm23259	misc_RNA	0	0	0	0
chr1	16053335	16053887	ENSMUSG00000100652	45.03	+	Gm7634	processed_pseudogene	0	0	4	3
chr1	16065979	16093325	ENSMUSG00000067795	44.55	-	4930444P10Rik	protein_coding	1485	16	8	17
chr1	16101295	16104662	ENSMUSG00000043716	45.22	-	Rpl7	protein_coding	45687	4569	18830	20372
chr1	16105774	16133734	ENSMUSG00000025921	43.04	+	Rdh10	protein_coding	382	1314	2945	1090
chr1	16208197	16210517	ENSMUSG00000104165	37.05	-	Gm38249	TEC	1	0	1	0
chr1	16228506	16244062	ENSMUSG00000100868	43.3	+	Gm28095	antisense	0	0	0	0
chr1	16228674	16520112	ENSMUSG00000025920	40.73	-	Stau2	protein_coding	441	39	59	68
chr1	16253592	16267921	ENSMUSG00000089982	44.68	+	Gm7568	antisense	0	0	0	0
chr1	16540790	16619489	ENSMUSG00000025939	40.76	-	Ube2w	protein_coding	955	77	330	320
chr1	16618560	16621539	ENSMUSG00000102457	50.27	+	Gm38342	TEC	1	0	0	0
chr1	16641725	16657042	ENSMUSG00000079658	41.06	-	Tceb1	protein_coding	1027	198	1417	1635
chr1	16657552	16662278	ENSMUSG00000097744	40.89	+	D030040B21Rik	lincRNA	173	12	28	21
chr1	16662980	16663662	ENSMUSG00000100959	36.31	-	Gm7654	processed_pseudogene	0	0	0	0
chr1	16665207	16678275	ENSMUSG00000025940	42.08	+	Tmem70	protein_coding	619	237	1213	1323
chr1	16688051	16709611	ENSMUSG00000025779	42.3	+	Ly96	protein_coding	235	2	132	81
chr1	16758205	16758623	ENSMUSG00000100093	56.8	-	Gm29649	processed_pseudogene	4	12	15	21
chr1	16768279	16770138	ENSMUSG00000091020	51.29	-	Gm5828	processed_pseudogene	20	12	71	72
chr1	16898185	17091631	ENSMUSG00000101640	40.16	+	Gm28376	antisense	15	0	2	6
chr1	16930970	16931796	ENSMUSG00000104133	33.62	+	4921511E07Rik	TEC	0	0	0	0
chr1	16964560	17097889	ENSMUSG00000042686	40.29	-	Jph1	protein_coding	4	1	0	2
chr1	17124747	17128956	ENSMUSG00000100110	40.33	+	Gm28783	lincRNA	1	0	0	1
chr1	17145362	17164271	ENSMUSG00000025777	39.6	+	Gdap1	protein_coding	53	10	6	6
chr1	17168403	17173103	ENSMUSG00000099899	38.25	+	Gm28784	lincRNA	0	0	0	0
chr1	17250114	17250492	ENSMUSG00000100272	41.16	-	Gm28785	processed_pseudogene	0	0	0	0
chr1	17394958	17395429	ENSMUSG00000100398	44.7	+	Gm5251	processed_pseudogene	0	0	13	14
chr1	17397412	17400281	ENSMUSG00000101589	44.29	-	Rbm6-ps1	processed_pseudogene	109	3	20	20
chr1	17429043	17429528	ENSMUSG00000102048	46.5	-	Gm6075	processed_pseudogene	7	1	6	6
chr1	17520001	17520111	ENSMUSG00000089534	42.34	+	Gm25166	snoRNA	0	0	0	0
chr1	17601901	17630939	ENSMUSG00000067780	36.48	+	Pi15	protein_coding	1	0	1	1
chr1	17615084	17641081	ENSMUSG00000100053	36.55	-	Gm28154	antisense	2	0	0	0
chr1	17676027	17727646	ENSMUSG00000085125	38.16	-	Gm16070	antisense	55	35	8	8
chr1	17727045	17766344	ENSMUSG00000025776	37.32	+	Crispld1	protein_coding	6	0	3	1
chr1	17741915	17805417	ENSMUSG00000099895	37.4	-	Gm28153	antisense	10	2	3	1
chr1	17947041	17948439	ENSMUSG00000100554	42.53	+	Gm7690	processed_pseudogene	41	1	8	10
chr1	17993010	17999622	ENSMUSG00000099473	39.48	-	Gm18775	transcribed_unprocessed_pseudogene	0	0	0	0
chr1	17993813	17997483	ENSMUSG00000099591	39.85	+	Gm17969	processed_pseudogene	0	0	0	0
chr1	17994462	18059056	ENSMUSG00000109887	41.81	-	RP24-571A14.6	processed_transcript	6	1	0	6
chr1	18005961	18016186	ENSMUSG00000102001	36.67	-	Gm28755	unprocessed_pseudogene	0	0	0	0
chr1	18048100	18058269	ENSMUSG00000101717	42.46	-	Gm28756	transcribed_unprocessed_pseudogene	0	0	0	0
chr1	18115191	18145902	ENSMUSG00000025774	35.91	-	Crisp4	protein_coding	8	3	6	5
chr1	18210053	18223564	ENSMUSG00000070977	38.53	-	Defb44-ps	unprocessed_pseudogene	3	2	0	0
chr1	18236473	18237443	ENSMUSG00000073735	32.13	-	Defb18	protein_coding	0	0	0	0
chr1	18250980	18265138	ENSMUSG00000067773	36.03	-	Defb41	protein_coding	1	0	0	2
chr1	18262395	18263379	ENSMUSG00000101685	41.02	-	Gm17837	processed_pseudogene	0	0	0	0
chr1	18307984	18313686	ENSMUSG00000101738	34.53	+	Gm29006	unitary_pseudogene	4	0	0	0
chr1	18708428	18709336	ENSMUSG00000101306	46.2	+	Gm5252	processed_pseudogene	0	3	34	20
chr1	18969762	18969833	ENSMUSG00000088800	52.78	-	Gm24075	snoRNA	0	0	0	0
chr1	19037266	19037377	ENSMUSG00000101644	39.29	+	Gm28343	processed_pseudogene	0	0	0	0
chr1	19062857	19063135	ENSMUSG00000099433	44.44	+	Gm28344	processed_pseudogene	0	0	4	0
chr1	19063300	19104840	ENSMUSG00000089787	39.95	-	Gm15825	antisense	10	1	0	0
chr1	19103022	19166346	ENSMUSG00000042596	39.67	+	Tfap2d	protein_coding	60	9	7	17
chr1	19153422	19153966	ENSMUSG00000100720	48.62	-	Gm10075	processed_pseudogene	0	0	0	0
chr1	19208914	19238576	ENSMUSG00000025927	43.89	+	Tfap2b	protein_coding	52	8	5	15
chr1	19242725	19243769	ENSMUSG00000100538	38.66	+	Gm28340	lincRNA	1	1	0	0
chr1	19320226	19320697	ENSMUSG00000101117	44.28	-	Gm28341	processed_pseudogene	0	0	1	1
chr1	19330939	19333184	ENSMUSG00000100204	47.73	+	Gm4849	processed_pseudogene	19	65	127	74
chr1	19513855	19513919	ENSMUSG00000084668	43.08	-	Gm24633	snoRNA	0	0	0	0
chr1	19614269	19616767	ENSMUSG00000102597	36.77	+	Gm38382	TEC	0	0	0	0
chr1	20057779	20618064	ENSMUSG00000043760	39.68	-	Pkhd1	protein_coding	122	40	43	54
chr1	20062070	20065548	ENSMUSG00000104095	37.6	-	Gm37315	TEC	0	0	0	0
chr1	20356452	20392300	ENSMUSG00000089914	38.82	+	4930486I03Rik	antisense	0	0	0	0
chr1	20444258	20444810	ENSMUSG00000090142	45.03	-	Gm15795	processed_pseudogene	0	0	0	0
chr1	20444811	20444912	ENSMUSG00000070175	40.2	-	Gm24162	snRNA	0	0	0	0
chr1	20679010	20679082	ENSMUSG00000065559	42.47	+	Mir206	miRNA	0	0	0	0
chr1	20679023	20684298	ENSMUSG00000099906	40.67	+	Gm28653	lincRNA	1	0	0	0
chr1	20682769	20682887	ENSMUSG00000065480	56.3	+	Mir133b	miRNA	0	0	0	0
chr1	20730905	20734496	ENSMUSG00000025929	39.45	+	Il17a	protein_coding	2	1	0	2
chr1	20777146	20790617	ENSMUSG00000041872	42.79	-	Il17f	protein_coding	7	0	1	4
chr1	20802968	20820312	ENSMUSG00000041859	46.82	-	Mcm3	protein_coding	1960	4075	13007	12430
chr1	20821331	20822516	ENSMUSG00000099714	48.9	+	Gm20587	processed_pseudogene	8	11	69	68
chr1	20836661	20839689	ENSMUSG00000102121	41.9	+	Gm28065	lincRNA	28	0	2	2
chr1	20842535	20842666	ENSMUSG00000088858	40.91	-	Gm24723	snoRNA	0	0	0	0
chr1	20888650	20890473	ENSMUSG00000097934	48.08	-	6720483E21Rik	lincRNA	3	4	3	2
chr1	20890606	20939650	ENSMUSG00000025931	44.42	+	Paqr8	protein_coding	121	25	28	71
chr1	20915410	20915540	ENSMUSG00000077314	46.56	-	Gm24171	snoRNA	0	0	0	0
chr1	20945711	20946914	ENSMUSG00000100929	38.37	+	Gm28064	processed_pseudogene	0	0	0	0
chr1	20951626	20990841	ENSMUSG00000041809	42.17	+	Efhc1	protein_coding	27	69	14	9
chr1	20996299	21079229	ENSMUSG00000041779	46.88	-	Tram2	protein_coding	746	258	336	359
chr1	21080114	21081748	ENSMUSG00000099971	42.69	+	Gm28287	antisense	0	0	0	0
chr1	21178988	21187427	ENSMUSG00000100819	42.86	+	Gm2693	unprocessed_pseudogene	1	0	0	3
chr1	21218575	21230167	ENSMUSG00000025933	44.65	+	Tmem14a	protein_coding	45	20	164	99
chr1	21234722	21236821	ENSMUSG00000102633	39.29	+	Gm38224	TEC	0	1	0	0
chr1	21240589	21265661	ENSMUSG00000025934	42.76	+	Gsta3	protein_coding	1	18	14	1
chr1	21250359	21271593	ENSMUSG00000099343	43.07	-	Gm28836	antisense	0	0	0	0
chr1	21272403	21272906	ENSMUSG00000096375	39.48	+	Gm7094	unprocessed_pseudogene	1	0	3	1
chr1	21285246	21298312	ENSMUSG00000025936	41.3	-	Gm4956	transcribed_unprocessed_pseudogene	38	10	1	2
chr1	21312517	21316320	ENSMUSG00000093963	40.35	-	Gm21909	unprocessed_pseudogene	0	0	0	0
chr1	21349641	21352200	ENSMUSG00000067750	43.63	+	Khdc1a	protein_coding	2	0	0	0
chr1	21354005	21355116	ENSMUSG00000086194	47.57	+	Gm16329	unprocessed_pseudogene	0	0	0	0
chr1	21364803	21365030	ENSMUSG00000094436	42.11	+	Gm16327	processed_pseudogene	0	0	0	0
chr1	21368331	21370845	ENSMUSG00000041722	43.54	+	Khdc1c	protein_coding	5	0	1	2
chr1	21372670	21373764	ENSMUSG00000085507	47.58	+	Gm2709	unprocessed_pseudogene	0	0	0	0
chr1	21379555	21379782	ENSMUSG00000094926	42.11	+	Gm16533	processed_pseudogene	0	0	0	0
chr1	21383556	21386373	ENSMUSG00000085079	44	+	Khdc1b	protein_coding	6	2	0	2
chr1	21390906	21391101	ENSMUSG00000085679	49.49	+	Gm16328	processed_pseudogene	4	0	1	0
chr1	21398403	21961942	ENSMUSG00000028033	38.64	-	Kcnq5	protein_coding	808	67	128	119
chr1	21454691	21457017	ENSMUSG00000104138	43.4	-	Gm36949	TEC	0	0	0	0
chr1	21511933	21513056	ENSMUSG00000082935	43.33	-	Gm7658	processed_pseudogene	0	0	0	0
chr1	21838948	21840514	ENSMUSG00000103748	39.37	-	Gm38243	TEC	0	0	0	0
chr1	21959842	21962530	ENSMUSG00000097109	59.84	+	Gm26580	lincRNA	0	0	0	0
chr1	22030064	22030615	ENSMUSG00000099692	49.28	-	Gm5696	processed_pseudogene	0	0	0	3
chr1	22237849	22238295	ENSMUSG00000100418	44.3	+	Gm28239	processed_pseudogene	0	0	0	0
chr1	22286251	22805724	ENSMUSG00000041670	38.62	-	Rims1	protein_coding	115	28	63	34
chr1	22740764	22741565	ENSMUSG00000097642	46.38	+	Gm26866	processed_pseudogene	0	0	0	0
chr1	22984863	22987125	ENSMUSG00000101468	44.63	-	Gm7761	processed_pseudogene	7	0	0	1
chr1	23048295	23235673	ENSMUSG00000101227	40.04	-	Gm29506	sense_overlapping	35	7	12	13
chr1	23100473	23102253	ENSMUSG00000073730	48.46	-	4933415F23Rik	protein_coding	0	0	0	0
chr1	23245211	23245331	ENSMUSG00000089553	47.11	+	Gm24176	snoRNA	0	0	0	0
chr1	23255685	23256407	ENSMUSG00000102766	61.55	-	Gm6420	TEC	0	0	0	0
chr1	23272269	23272339	ENSMUSG00000065405	52.11	+	Mir30a	miRNA	15	0	0	0
chr1	23291537	23291935	ENSMUSG00000097970	44.36	+	Gm27028	lincRNA	0	0	0	0
chr1	23291701	23291784	ENSMUSG00000065567	42.86	+	Mir30c-2	miRNA	0	0	0	0
chr1	23293729	23294075	ENSMUSG00000100775	25.65	+	Gm29107	lincRNA	30	0	0	0
chr1	23345956	23346599	ENSMUSG00000101226	42.86	-	Gm20954	processed_pseudogene	0	0	0	0
chr1	23366424	23397772	ENSMUSG00000026158	42.44	-	Ogfrl1	protein_coding	1114	26	66	164
chr1	23479539	23480527	ENSMUSG00000097920	49.75	+	Gm7784	processed_pseudogene	3	11	6	12
chr1	23574587	23596664	ENSMUSG00000099503	39.65	+	Gm28822	lincRNA	2	1	4	1
chr1	23761753	23849158	ENSMUSG00000026156	43.16	+	B3gat2	protein_coding	110	1	9	7
chr1	23844846	23922317	ENSMUSG00000026155	39.58	-	Smap1	protein_coding	849	140	315	405
chr1	23995939	24005656	ENSMUSG00000026154	45.27	-	Sdhaf4	protein_coding	265	90	815	834
chr1	24005505	24005894	ENSMUSG00000102495	59.74	+	Gm26524	TEC	1	0	0	0
chr1	24011093	24100341	ENSMUSG00000026153	38.35	-	Fam135a	protein_coding	307	14	53	30
chr1	24100625	24103424	ENSMUSG00000102398	43.96	+	Gm37580	TEC	1	0	2	0
chr1	24125275	24126141	ENSMUSG00000097670	44.41	+	Gm26607	processed_pseudogene	1	0	0	0
chr1	24177610	24252684	ENSMUSG00000026147	40.87	+	Col9a1	protein_coding	47	12	7	8
chr1	24261890	24587472	ENSMUSG00000026141	39.58	-	Col19a1	protein_coding	94	17	29	31
chr1	24548841	24548977	ENSMUSG00000077463	52.55	-	Gm26418	snoRNA	0	0	0	0
chr1	24594087	24595423	ENSMUSG00000099997	53.93	-	Tubb4b-ps2	processed_pseudogene	18	64	128	172
chr1	24611535	24612410	ENSMUSG00000100131	34.59	-	Gm28439	unprocessed_pseudogene	8115	555	1363	2381
chr1	24612407	24612700	ENSMUSG00000067736	41.5	-	Gm10222	unprocessed_pseudogene	1651	258	958	1030
chr1	24612775	24613119	ENSMUSG00000101939	33.62	-	Gm28438	unprocessed_pseudogene	4206	553	6672	5036
chr1	24613189	24613971	ENSMUSG00000101111	38.95	-	Gm28437	unprocessed_pseudogene	57446	4019	45360	55129
chr1	24613974	24614651	ENSMUSG00000100862	36.14	-	Gm10925	unprocessed_pseudogene	33781	1950	19246	11981
chr1	24614885	24615565	ENSMUSG00000102070	38.77	-	Gm28661	unprocessed_pseudogene	61330	3810	7571	10626
chr1	24615706	24616197	ENSMUSG00000101249	40.24	-	Gm29216	unprocessed_pseudogene	36033	2914	5241	7852
chr1	24678630	24766301	ENSMUSG00000073725	41.13	+	Lmbrd1	protein_coding	3503	188	500	531
chr1	24910461	24911659	ENSMUSG00000100808	42.04	-	Gm28594	processed_pseudogene	0	0	0	1
chr1	24963209	24965158	ENSMUSG00000100483	45.23	-	Gm28237	lincRNA	0	0	0	0
chr1	25011941	25012756	ENSMUSG00000100450	40.93	+	Gm9443	processed_pseudogene	2	0	0	0
chr1	25026581	25027232	ENSMUSG00000099392	43.1	-	Gm29414	lincRNA	0	0	0	0
chr1	25067476	25829707	ENSMUSG00000033569	37.58	-	Adgrb3	protein_coding	133	24	26	44
chr1	25223730	25224173	ENSMUSG00000080849	53.15	+	Gm15702	processed_pseudogene	0	0	0	0
chr1	25276404	25277954	ENSMUSG00000104257	36.56	-	Gm20172	TEC	0	0	0	0
chr1	25279445	25279551	ENSMUSG00000096866	43.93	-	Gm22260	snRNA	0	0	0	0
chr1	25284218	25285248	ENSMUSG00000102296	34.63	-	Gm37543	TEC	0	0	0	0
chr1	25296512	25299886	ENSMUSG00000103209	36.5	-	Gm37331	TEC	0	0	0	0
chr1	25314276	25317708	ENSMUSG00000104027	38.16	-	Gm37211	TEC	0	0	0	0
chr1	25325866	25328398	ENSMUSG00000102407	38.81	-	Gm37862	TEC	0	0	0	0
chr1	25345978	25349082	ENSMUSG00000103214	37.81	-	Gm38286	TEC	0	0	0	0
chr1	25362564	25365820	ENSMUSG00000104100	40.56	-	Gm37880	TEC	0	0	0	0
chr1	25451071	25451174	ENSMUSG00000084740	39.42	+	Gm25294	snRNA	0	0	0	0
chr1	25608250	25611184	ENSMUSG00000103889	35.54	-	Gm37011	TEC	0	0	0	0
chr1	25614946	25615515	ENSMUSG00000101301	47.37	-	Gm29214	processed_pseudogene	0	0	0	0
chr1	25620238	25623180	ENSMUSG00000104221	33.23	-	Gm37051	TEC	0	0	0	0
chr1	25672245	25676239	ENSMUSG00000102250	34.67	-	Gm38260	TEC	0	0	0	0
chr1	25686062	25691501	ENSMUSG00000102317	38.2	-	Gm37628	TEC	0	0	0	0
chr1	25722038	25724778	ENSMUSG00000103563	34.91	-	8030445P17Rik	TEC	0	0	0	0
chr1	25735389	25738969	ENSMUSG00000102465	40.35	-	Gm38198	TEC	0	0	0	0
chr1	25755343	25759033	ENSMUSG00000102659	38.07	-	Gm37077	TEC	0	0	0	0
chr1	25775757	25780306	ENSMUSG00000103924	37.23	-	Gm37895	TEC	0	0	0	0
chr1	25797281	25800905	ENSMUSG00000104132	36.52	-	Gm36952	TEC	0	0	0	0
chr1	25804097	25807406	ENSMUSG00000102747	31.09	-	Gm37602	TEC	0	0	0	0
chr1	25808956	25809972	ENSMUSG00000102386	37.86	-	2900022M07Rik	TEC	0	0	0	0
chr1	25824390	25824719	ENSMUSG00000103004	43.33	-	2900002M20Rik	TEC	0	0	0	0
chr1	25830657	25831878	ENSMUSG00000104516	42.8	+	Gm9884	TEC	0	0	0	0
chr1	25996604	25997159	ENSMUSG00000101618	48.56	-	Gm18443	processed_pseudogene	0	0	0	0
chr1	26466236	26466886	ENSMUSG00000099458	42.4	+	Gm19123	processed_pseudogene	0	0	0	0
chr1	26566833	26566938	ENSMUSG00000088111	40.57	+	Gm24064	snoRNA	0	0	0	0
chr1	26681814	26687460	ENSMUSG00000073722	45.72	-	4931408C20Rik	protein_coding	10	3	2	3
chr1	26959103	26959221	ENSMUSG00000095256	55.46	-	n-R5s209	rRNA	6	0	0	0
chr1	27336352	27336768	ENSMUSG00000100310	41.25	-	Gm19641	processed_pseudogene	0	0	0	0
chr1	27884046	27902396	ENSMUSG00000101514	33.98	+	Gm5524	lincRNA	21	4	1	0
chr1	27900419	27901072	ENSMUSG00000101033	49.85	-	Gm18776	processed_pseudogene	0	0	0	0
chr1	27989910	27991782	ENSMUSG00000101372	42.98	+	Gm19028	processed_pseudogene	22	0	24	3
chr1	28569918	28571431	ENSMUSG00000103241	34.28	+	Gm38089	TEC	0	0	0	0
chr1	28580499	28580772	ENSMUSG00000086240	40.51	-	Gm7846	processed_pseudogene	6	15	52	43
chr1	28776117	28780252	ENSMUSG00000048411	45.16	-	Gm597	protein_coding	1	2	1	4
chr1	28800240	28802721	ENSMUSG00000081557	44.92	-	Gm5697	processed_pseudogene	7	13	40	31
chr1	28938036	28938339	ENSMUSG00000058590	40.13	+	Gm6462	processed_pseudogene	0	1	0	0
chr1	29219700	29220249	ENSMUSG00000101235	43.82	+	Gm18033	processed_pseudogene	0	0	0	0
chr1	29280964	29281075	ENSMUSG00000064433	38.39	-	Gm25586	misc_RNA	0	0	0	0
chr1	29301480	29301579	ENSMUSG00000080625	27	+	Gm22679	miRNA	0	0	0	0
chr1	29361275	29361370	ENSMUSG00000080391	41.67	-	Gm23785	miRNA	0	0	0	0
chr1	29421488	29421612	ENSMUSG00000099257	48	+	Mir6342	miRNA	1	0	0	0
chr1	29484604	29485915	ENSMUSG00000099492	52.36	-	Gm5525	processed_pseudogene	381	1147	1150	1133
chr1	29930094	29930715	ENSMUSG00000101726	45.5	+	Gm7858	processed_pseudogene	1	1	3	0
chr1	29985934	29986043	ENSMUSG00000096829	57.27	+	Gm23771	miRNA	0	0	0	0
chr1	30333291	30333397	ENSMUSG00000098883	67.29	-	Gm27430	miRNA	0	0	0	0
chr1	30718560	30719962	ENSMUSG00000053185	45.33	-	Gm9898	lincRNA	0	0	1	3
chr1	30769687	30771815	ENSMUSG00000100261	55.57	+	Gm6473	unprocessed_pseudogene	24	17	46	41
chr1	30794548	30794875	ENSMUSG00000101180	55.49	-	Gm2914	processed_pseudogene	0	0	0	0
chr1	30802339	30873921	ENSMUSG00000048874	39.53	-	Phf3	protein_coding	1941	94	539	493
chr1	30833548	30836431	ENSMUSG00000103783	40.6	-	Gm37522	TEC	0	0	0	0
chr1	30865504	30868538	ENSMUSG00000104315	37.73	-	Gm37906	TEC	0	0	0	0
chr1	30940302	30949770	ENSMUSG00000026064	40.53	-	Ptp4a1	protein_coding	1237	79	551	385
chr1	30977244	30977967	ENSMUSG00000086151	51.8	-	Gm5698	processed_pseudogene	0	0	0	0
chr1	30986226	30986952	ENSMUSG00000086726	49.93	-	Gm9458	processed_pseudogene	0	0	0	1
chr1	30998184	30998906	ENSMUSG00000087346	51.04	-	Gm5699	processed_pseudogene	1	16	47	37
chr1	31019188	31096454	ENSMUSG00000100371	41.25	-	Gm29669	lincRNA	6	7	2	2
chr1	31041919	31043675	ENSMUSG00000100237	42.4	+	Gm28644	lincRNA	0	0	0	0
chr1	31122725	31122862	ENSMUSG00000098529	41.3	-	Gm27362	rRNA	0	0	0	0
chr1	31135226	31222684	ENSMUSG00000086727	39.95	-	4931428L18Rik	protein_coding	64	24	52	33
chr1	31136026	31150105	ENSMUSG00000100910	40.59	+	Gm29128	antisense	0	0	0	0
chr1	31164549	31164773	ENSMUSG00000099796	57.33	+	Gm7893	processed_pseudogene	0	0	0	0
chr1	31176401	31204725	ENSMUSG00000050217	38.79	+	Lgsn	protein_coding	0	0	0	0
chr1	31222838	31224288	ENSMUSG00000026063	36.73	+	Pih1d3	protein_coding	2	0	0	0
chr1	31259593	31259719	ENSMUSG00000077664	42.52	-	Gm26145	snoRNA	0	0	0	0
chr1	31267326	31267884	ENSMUSG00000100205	49.19	+	Gm4850	processed_pseudogene	0	0	0	0
chr1	31274892	31275455	ENSMUSG00000100592	49.47	+	Gm28645	processed_pseudogene	0	0	0	0
chr1	31286945	31287640	ENSMUSG00000094215	52.01	+	Gm6489	processed_pseudogene	0	4	19	27
chr1	31559540	31561400	ENSMUSG00000101093	42.5	+	Gm10307	processed_pseudogene	0	1	3	1
chr1	31615149	31616661	ENSMUSG00000070960	52.21	+	Gm19680	processed_pseudogene	14	42	117	147
chr1	31656632	31656738	ENSMUSG00000088620	36.45	-	Gm23032	snRNA	0	0	0	0
chr1	31736057	31736891	ENSMUSG00000082159	46.71	+	Gm7910	processed_pseudogene	0	0	3	4
chr1	32172714	32658568	ENSMUSG00000026058	37.64	+	Khdrbs2	protein_coding	103	9	17	38
chr1	32213133	32213239	ENSMUSG00000064688	42.06	-	Gm25814	snRNA	0	0	0	0
chr1	32473757	32475565	ENSMUSG00000103482	36.48	+	Gm37999	TEC	0	0	0	0
chr1	32485315	32486942	ENSMUSG00000104498	46.13	+	Gm37110	TEC	0	0	0	0
chr1	32496444	32497988	ENSMUSG00000104313	36.12	+	Gm37911	TEC	0	0	0	0
chr1	32519563	32520999	ENSMUSG00000102865	45.44	-	Gm9839	TEC	0	0	0	0
chr1	32539028	32542440	ENSMUSG00000102321	35.42	+	Gm37792	TEC	0	0	0	0
chr1	32543686	32547294	ENSMUSG00000091318	39.84	-	Gm5415	protein_coding	0	0	0	0
chr1	32568359	32568421	ENSMUSG00000089489	41.27	-	Gm24732	snRNA	0	0	0	0
chr1	32710179	32712648	ENSMUSG00000104433	42.02	+	Gm37426	TEC	0	0	0	0
chr1	32726639	32726930	ENSMUSG00000089395	39.04	+	Gm23024	misc_RNA	0	0	0	0
chr1	32967484	32972490	ENSMUSG00000102926	41.32	-	Gm37151	TEC	1	1	0	1
chr1	33028160	33030290	ENSMUSG00000100497	43.08	-	Gm28624	processed_pseudogene	2	0	0	0
chr1	33065130	33066350	ENSMUSG00000102917	45.29	+	Gm37724	lincRNA	4	0	1	2
chr1	33100907	33102695	ENSMUSG00000100481	46.9	+	Gm7114	processed_pseudogene	4	11	40	31
chr1	33108905	33109655	ENSMUSG00000100590	48.74	-	Gm4785	processed_pseudogene	11	5	58	41
chr1	33191993	33192102	ENSMUSG00000088750	31.82	+	Gm24901	snRNA	0	0	0	0
chr1	33212774	33215475	ENSMUSG00000104230	42.82	-	Gm37591	lincRNA	0	0	0	0
chr1	33235939	33237631	ENSMUSG00000101754	43	+	Gm2987	processed_pseudogene	0	3	1	3
chr1	33293676	33293775	ENSMUSG00000065223	40	+	Gm25792	snRNA	0	0	0	0
chr1	33315670	33316582	ENSMUSG00000100318	42.17	-	Gm18799	processed_pseudogene	0	0	0	0
chr1	33371331	33373585	ENSMUSG00000101612	44.57	+	Gm7933	processed_pseudogene	2	5	17	32
chr1	33422733	33422838	ENSMUSG00000065260	40.57	+	Gm23453	snRNA	0	0	0	0
chr1	33453810	33669795	ENSMUSG00000026134	42.47	-	Prim2	protein_coding	444	360	1893	1918
chr1	33482101	33482518	ENSMUSG00000101682	45.69	+	Gm29228	processed_pseudogene	0	0	0	0
chr1	33613758	33616832	ENSMUSG00000102714	41.27	-	Gm37618	TEC	0	0	0	0
chr1	33657781	33658108	ENSMUSG00000102093	52.74	+	Gm17813	processed_pseudogene	0	0	0	0
chr1	33669824	33670712	ENSMUSG00000103746	57.59	+	1700001G17Rik	TEC	29	5	5	43
chr1	33671915	33674228	ENSMUSG00000102198	43.56	-	Gm38173	TEC	0	0	0	0
chr1	33719887	33742564	ENSMUSG00000004768	46	+	Rab23	protein_coding	212	56	341	611
chr1	33745484	33757795	ENSMUSG00000042215	47.61	-	Bag2	protein_coding	26	277	1246	1112
chr1	33748007	33748347	ENSMUSG00000103072	57.48	+	Gm37905	TEC	0	0	0	0
chr1	33761545	33814595	ENSMUSG00000042197	41.51	-	Zfp451	protein_coding	1278	23	306	171
chr1	33836124	33838680	ENSMUSG00000081402	54.79	-	Gm15455	processed_pseudogene	92	126	231	247
chr1	33852052	33907816	ENSMUSG00000042182	41.79	-	Bend6	protein_coding	297	6	45	33
chr1	33889490	33891117	ENSMUSG00000104416	40.48	-	Gm37067	TEC	0	0	0	0
chr1	33908225	34308661	ENSMUSG00000026131	44.27	+	Dst	protein_coding	275	791	1531	1440
chr1	33922455	33924838	ENSMUSG00000103596	40.73	+	Gm37354	TEC	0	0	0	0
chr1	33963352	33963685	ENSMUSG00000099382	52.99	-	Gm28631	processed_pseudogene	0	0	0	0
chr1	33981410	33981502	ENSMUSG00000084506	51.61	-	Gm23792	snRNA	0	0	0	0
chr1	34032100	34033797	ENSMUSG00000103364	45.47	+	Gm38157	TEC	0	0	0	0
chr1	34117359	34117431	ENSMUSG00000105982	46.58	+	Mir6896	miRNA	0	0	0	0
chr1	34165856	34178446	ENSMUSG00000096992	42.95	-	Gm26788	processed_transcript	0	0	0	0
chr1	34269882	34271128	ENSMUSG00000103001	45.55	-	A930005N03Rik	TEC	0	0	0	0
chr1	34329433	34330307	ENSMUSG00000104397	42.74	-	Gm37958	lincRNA	0	0	0	0
chr1	34350775	34351161	ENSMUSG00000102839	49.87	+	Gm37385	TEC	1	0	0	0
chr1	34367371	34369003	ENSMUSG00000101206	52.97	+	Gm5266	processed_pseudogene	0	0	0	2
chr1	34415050	34417986	ENSMUSG00000101462	43.82	-	Gm3052	transcribed_processed_pseudogene	91	0	0	8
chr1	34427002	34433264	ENSMUSG00000102336	49.05	-	Gm37233	lincRNA	128	0	36	8
chr1	34433121	34433199	ENSMUSG00000092852	60.76	-	Mir5103	miRNA	0	0	0	0
chr1	34436670	34439672	ENSMUSG00000042111	49.58	-	Ccdc115	protein_coding	2353	301	1919	1245
chr1	34439511	34444730	ENSMUSG00000101711	48.51	-	Gm28306	antisense	0	0	9	2
chr1	34439851	34449356	ENSMUSG00000026127	46.81	+	Imp4	protein_coding	685	133	904	623
chr1	34459762	34475733	ENSMUSG00000026126	48.19	+	Ptpn18	protein_coding	3343	1	6	12
chr1	34468834	34473148	ENSMUSG00000100280	49.99	-	Gm28417	processed_transcript	0	0	0	0
chr1	34477167	34485933	ENSMUSG00000101223	45.35	-	4930568A12Rik	lincRNA	73	1	3	1
chr1	34498410	34503063	ENSMUSG00000026125	53.5	+	Prss39	protein_coding	2	3	3	0
chr1	34523716	34524007	ENSMUSG00000101116	51.03	-	Gm28416	processed_pseudogene	0	1	0	0
chr1	34535648	34544313	ENSMUSG00000026124	47.95	+	Cfc1	protein_coding	0	1	2	2
chr1	34538086	34538560	ENSMUSG00000101803	56.63	-	Gm28419	processed_pseudogene	0	0	0	0
chr1	34543968	34560943	ENSMUSG00000037529	47.78	-	Prss40	protein_coding	6	1	4	5
chr1	34579202	34579711	ENSMUSG00000045815	61.18	-	1700101I19Rik	antisense	0	0	0	0
chr1	34579657	34590944	ENSMUSG00000045174	50.52	+	Amer3	protein_coding	15	0	2	6
chr1	34607297	34607719	ENSMUSG00000100524	40.66	-	Gm28418	processed_pseudogene	0	0	0	0
chr1	34610572	34610806	ENSMUSG00000102499	36.6	-	Gm36984	processed_pseudogene	0	0	0	0
chr1	34610908	34612303	ENSMUSG00000103521	45.06	-	Gm29730	processed_pseudogene	0	0	0	0
chr1	34635544	34636189	ENSMUSG00000104098	57.12	-	AA619741	processed_pseudogene	0	0	1	0
chr1	34678188	34813309	ENSMUSG00000037509	46.51	+	Arhgef4	protein_coding	185	74	212	168
chr1	34752775	34752922	ENSMUSG00000102537	29.73	+	Gm37224	processed_pseudogene	0	0	0	0
chr1	34753123	34753477	ENSMUSG00000102612	25.35	+	Gm37845	processed_pseudogene	0	0	0	0
chr1	34809360	34811908	ENSMUSG00000104002	55.55	-	Gm38336	antisense	0	0	0	0
chr1	34813219	34843065	ENSMUSG00000037503	45.91	-	Fam168b	protein_coding	6343	2016	8298	8060
chr1	34823525	34826560	ENSMUSG00000104358	45.52	+	Gm37127	TEC	0	0	0	0
chr1	34849976	34879580	ENSMUSG00000026123	47.01	+	Plekhb2	protein_coding	3741	2738	7247	5383
chr1	34928509	34930645	ENSMUSG00000103716	60.36	+	Gm19430	processed_pseudogene	2	3	5	4
chr1	34969627	34969855	ENSMUSG00000103548	44.54	-	Gm37670	processed_pseudogene	14	1	23	33
chr1	34970065	34970500	ENSMUSG00000103760	47.94	+	Gm8009	processed_pseudogene	11	1	24	27
chr1	34985656	34985890	ENSMUSG00000103997	55.32	+	Gm38027	processed_pseudogene	0	0	10	17
chr1	35178956	35179084	ENSMUSG00000077231	43.41	-	Gm25096	snoRNA	0	0	0	0
chr1	35625606	35651297	ENSMUSG00000104417	42.67	-	Gm37068	lincRNA	3	1	0	0
chr1	35761602	35761706	ENSMUSG00000064601	45.71	+	Gm25634	snRNA	0	0	0	0
chr1	35806974	35810462	ENSMUSG00000101714	51.22	+	Gm28415	lincRNA	0	0	0	0
chr1	35879845	35881119	ENSMUSG00000102531	48.31	+	1110002O04Rik	lincRNA	0	0	0	1
chr1	35958919	35959822	ENSMUSG00000103096	47.23	+	Gm8022	processed_pseudogene	0	0	0	0
chr1	35981960	35986373	ENSMUSG00000102279	46.92	-	Gm37146	lincRNA	0	0	0	0
chr1	36002985	36011044	ENSMUSG00000103708	47.74	-	Gm33222	lincRNA	1	0	0	3
chr1	36011072	36011894	ENSMUSG00000104201	45.93	+	4930535G08Rik	lincRNA	0	0	0	0
chr1	36029647	36031018	ENSMUSG00000102434	51.38	-	Gm38049	TEC	0	1	1	2
chr1	36068400	36106446	ENSMUSG00000045216	51.85	+	Hs6st1	protein_coding	1363	623	1276	1944
chr1	36105384	36106446	ENSMUSG00000104523	49.67	-	Gm37335	antisense	0	0	0	0
chr1	36132042	36138746	ENSMUSG00000102202	47.28	+	Gm33280	lincRNA	206	2	6	14
chr1	36140027	36244720	ENSMUSG00000037470	43.71	-	Uggt1	protein_coding	6240	1049	3603	4417
chr1	36144252	36144313	ENSMUSG00000098752	54.84	-	Mir6897	miRNA	0	0	0	0
chr1	36264597	36274679	ENSMUSG00000047180	51.55	-	Neurl3	protein_coding	3455	573	5601	3212
chr1	36307733	36324029	ENSMUSG00000037447	53.91	+	Arid5a	protein_coding	2478	734	1693	1899
chr1	36332708	36333420	ENSMUSG00000102762	46.56	+	4930403P22Rik	lincRNA	0	0	0	0
chr1	36335730	36369181	ENSMUSG00000010453	45.65	-	Kansl3	protein_coding	2577	1520	4154	4830
chr1	36348682	36348758	ENSMUSG00000098680	50.65	-	Mir6898	miRNA	0	0	0	0
chr1	36372291	36422110	ENSMUSG00000037432	49.13	+	Fer1l5	protein_coding	736	10	61	100
chr1	36419871	36445271	ENSMUSG00000001143	47.29	-	Lman2l	protein_coding	641	389	645	673
chr1	36471620	36508764	ENSMUSG00000037408	49.13	+	Cnnm4	protein_coding	642	582	1612	1339
chr1	36473952	36476110	ENSMUSG00000104316	50.67	+	Gm37909	TEC	0	0	0	0
chr1	36506562	36506702	ENSMUSG00000106081	64.54	+	AC084391.1	miRNA	0	0	0	0
chr1	36511867	36528237	ENSMUSG00000001138	52.74	+	Cnnm3	protein_coding	1506	283	692	622
chr1	36527534	36528237	ENSMUSG00000102845	45.88	-	Gm38033	antisense	0	0	0	0
chr1	36530188	36536883	ENSMUSG00000067653	54.29	-	Ankrd23	protein_coding	0	0	0	0
chr1	36530193	36539429	ENSMUSG00000109510	52.22	-	Gm42417	protein_coding	36	0	9	2
chr1	36537507	36547445	ENSMUSG00000079610	49.34	-	Ankrd39	protein_coding	266	395	414	713
chr1	36548639	36558349	ENSMUSG00000026121	57.48	-	Sema4c	protein_coding	283	1107	914	1425
chr1	36557701	36565613	ENSMUSG00000087589	54.9	+	D430040D24Rik	processed_transcript	17	45	35	42
chr1	36562692	36683183	ENSMUSG00000046337	49.01	-	Fam178b	protein_coding	40	12	36	21
chr1	36601802	36602146	ENSMUSG00000089906	45.51	+	Gm6428	processed_pseudogene	0	0	0	0
chr1	36663965	36664039	ENSMUSG00000077939	46.67	+	Gm24133	miRNA	0	0	0	0
chr1	36691484	36693681	ENSMUSG00000061518	49.32	+	Cox5b	protein_coding	3722	3503	9585	8200
chr1	36698114	36714422	ENSMUSG00000037351	49.83	-	Actr1b	protein_coding	3789	10393	22777	20693
chr1	36710149	36757953	ENSMUSG00000102416	46.37	+	4933424G06Rik	protein_coding	8	0	10	14
chr1	36739048	36744792	ENSMUSG00000104237	49.33	-	Gm33533	lincRNA	0	0	0	0
chr1	36761798	36782818	ENSMUSG00000026117	51.54	+	Zap70	protein_coding	124	4	6	10
chr1	36764863	36765874	ENSMUSG00000097291	52.08	-	Gm18828	transcribed_processed_pseudogene	0	0	0	0
chr1	36792191	36943666	ENSMUSG00000026116	43.66	-	Tmem131	protein_coding	2698	359	1174	1200
chr1	36871903	36872045	ENSMUSG00000103016	48.95	-	Gm37506	TEC	0	0	0	0
chr1	36913601	36916539	ENSMUSG00000102930	43.76	-	Gm38115	sense_intronic	0	0	0	0
chr1	36922797	36926348	ENSMUSG00000103159	43.38	-	F830112A20Rik	TEC	0	0	0	0
chr1	36957930	36958427	ENSMUSG00000080054	50.6	-	Rpl12-ps1	processed_pseudogene	56	37	64	89
chr1	37005439	37005557	ENSMUSG00000095944	52.1	+	n-R5s210	rRNA	1	0	0	0
chr1	37026596	37187613	ENSMUSG00000050122	44.99	+	Vwa3b	protein_coding	61	12	36	28
chr1	37132273	37133264	ENSMUSG00000103603	43.75	-	Gm37020	antisense	0	0	0	0
chr1	37214434	37263384	ENSMUSG00000026114	47.11	+	Cnga3	protein_coding	70	12	23	20
chr1	37299352	37299697	ENSMUSG00000102231	39.31	-	1700074A21Rik	TEC	0	0	0	0
chr1	37299865	37410736	ENSMUSG00000026113	47.96	+	Inpp4a	protein_coding	4750	87	140	271
chr1	37329667	37334172	ENSMUSG00000086064	48.18	-	4930439A04Rik	antisense	0	0	0	0
chr1	37330971	37331504	ENSMUSG00000102879	51.31	-	Gm37135	TEC	0	0	0	0
chr1	37417084	37430103	ENSMUSG00000026112	43.53	-	Coa5	protein_coding	2407	410	1528	1337
chr1	37430139	37439124	ENSMUSG00000026111	46.78	+	Unc50	protein_coding	1418	308	905	1119
chr1	37439340	37541016	ENSMUSG00000026110	44.68	-	Mgat4a	protein_coding	1538	15	45	54
chr1	37485851	37488605	ENSMUSG00000103948	42.03	-	4930594C11Rik	TEC	0	0	0	0
chr1	37487193	37488982	ENSMUSG00000087233	45.7	-	Gm43213	processed_pseudogene	0	0	0	0
chr1	37611677	37720085	ENSMUSG00000026090	47.31	-	2010300C02Rik	protein_coding	36	45	228	159
chr1	37614259	37615372	ENSMUSG00000089767	53.86	+	4930556I23Rik	antisense	0	0	0	0
chr1	37660722	37662647	ENSMUSG00000104365	44.18	+	4930470B04Rik	TEC	0	0	0	0
chr1	37694447	37696664	ENSMUSG00000102650	51.89	-	Gm19863	TEC	0	0	0	0
chr1	37754776	37866429	ENSMUSG00000060771	40.33	-	Tsga10	protein_coding	737	4	19	13
chr1	37865299	37871388	ENSMUSG00000097268	44.02	+	Gm26805	antisense	0	0	0	0
chr1	37871738	37876228	ENSMUSG00000037216	43.29	+	Lipt1	protein_coding	1	3	12	4
chr1	37874801	37890411	ENSMUSG00000026088	44.11	-	Mitd1	protein_coding	364	26	171	270
chr1	37890477	37898535	ENSMUSG00000026087	43.13	+	Mrpl30	protein_coding	1231	207	1457	1399
chr1	37905923	37916493	ENSMUSG00000061584	43.6	-	Lyg2	protein_coding	30	1	5	4
chr1	37933596	37954136	ENSMUSG00000087374	43.81	+	Gm15457	antisense	3	0	0	0
chr1	37946736	37957759	ENSMUSG00000026085	46.14	-	Lyg1	protein_coding	0	0	0	2
chr1	37973967	37974203	ENSMUSG00000089141	49.79	+	Gm23409	misc_RNA	0	0	0	0
chr1	37985189	37997893	ENSMUSG00000058407	43.92	-	Txndc9	protein_coding	1863	336	1096	925
chr1	37998010	38055579	ENSMUSG00000026083	41.45	+	Eif5b	protein_coding	8624	414	1128	1958
chr1	38052786	38129801	ENSMUSG00000026082	39.39	-	Rev1	protein_coding	362	35	247	235
chr1	38076295	38077305	ENSMUSG00000103804	40.75	-	Gm37062	sense_intronic	0	0	0	0
chr1	38132083	38159892	ENSMUSG00000102716	44.08	+	Gm5099	lincRNA	3	3	6	0
chr1	38177326	38664955	ENSMUSG00000037138	44.54	-	Aff3	protein_coding	3808	27	31	60
chr1	38235420	38246666	ENSMUSG00000085391	46.55	+	Gm16150	antisense	0	0	0	0
chr1	38307902	38311930	ENSMUSG00000085280	46.84	+	Gm16151	antisense	0	0	0	0
chr1	38384949	38393974	ENSMUSG00000087131	45.69	+	Gm16152	antisense	0	0	0	0
chr1	38487519	38488047	ENSMUSG00000102984	51.23	+	Gm34727	processed_pseudogene	0	0	0	0
chr1	38722620	38723121	ENSMUSG00000102541	52.19	+	Gm38135	processed_pseudogene	0	0	0	0
chr1	38767184	38767686	ENSMUSG00000103531	52.68	+	2610300A13Rik	TEC	0	0	0	0
chr1	38793645	38836711	ENSMUSG00000048814	43.56	-	Lonrf2	protein_coding	322	18	7	16
chr1	38863867	38898161	ENSMUSG00000026080	47.41	-	Chst10	protein_coding	421	12	4	5
chr1	38884754	38888072	ENSMUSG00000103647	51.22	+	Gm37707	antisense	0	0	0	0
chr1	38907945	38908716	ENSMUSG00000102447	51.94	+	Gm6621	processed_pseudogene	0	5	1	4
chr1	38939149	38950276	ENSMUSG00000067604	43.93	+	Nms	protein_coding	3	1	1	5
chr1	38985608	38997238	ENSMUSG00000026078	46.92	+	Pdcl3	protein_coding	1839	596	3029	3851
chr1	38992678	38994316	ENSMUSG00000103046	45.45	+	Gm37309	TEC	0	0	0	0
chr1	39048648	39057637	ENSMUSG00000104188	42.94	-	Gm37821	lincRNA	2	0	1	0
chr1	39081252	39083338	ENSMUSG00000103182	41.45	-	Gm37091	TEC	0	0	0	0
chr1	39186896	39186992	ENSMUSG00000098833	54.64	-	Mir6349	miRNA	0	0	0	0
chr1	39193731	39363236	ENSMUSG00000026077	46.19	+	Npas2	protein_coding	45	22	23	24
chr1	39276283	39276565	ENSMUSG00000092553	47	-	Gm20428	processed_pseudogene	0	0	0	0
chr1	39314899	39315453	ENSMUSG00000092563	47.03	+	Gm3617	processed_pseudogene	0	0	0	0
chr1	39367842	39371911	ENSMUSG00000073702	48.5	+	Rpl31	protein_coding	17890	3559	28621	33195
chr1	39371492	39478755	ENSMUSG00000003134	47.3	-	Tbc1d8	protein_coding	561	19	23	40
chr1	39419048	39419932	ENSMUSG00000102607	47.91	-	Gm37265	TEC	0	0	0	0
chr1	39519533	39519748	ENSMUSG00000104827	50.93	+	Gm24826	snoRNA	0	0	0	0
chr1	39519533	39519747	ENSMUSG00000065629	51.16	+	Gm24826	snoRNA	0	0	0	0
chr1	39534992	39546889	ENSMUSG00000003135	45.97	+	Cnot11	protein_coding	1022	610	1149	1219
chr1	39547570	39552002	ENSMUSG00000085894	40.72	-	Gm15832	processed_transcript	142	0	11	22
chr1	39548745	39548854	ENSMUSG00000077704	50	-	Snord89	snoRNA	0	0	0	0
chr1	39551296	39577405	ENSMUSG00000048234	41.49	-	Rnf149	protein_coding	609	297	1358	722
chr1	39573746	39573875	ENSMUSG00000064936	40	-	Gm23722	snoRNA	0	0	0	0
chr1	39597417	39598005	ENSMUSG00000102471	56.54	-	Gm5100	processed_pseudogene	10	0	9	13
chr1	39618406	39651474	ENSMUSG00000050967	45.47	-	Creg2	protein_coding	28	10	19	4
chr1	39650176	39657390	ENSMUSG00000097083	46.61	+	D930019O06Rik	antisense	0	0	0	0
chr1	39665301	39720997	ENSMUSG00000057173	48.45	-	Rfx8	protein_coding	17	45	86	79
chr1	39804148	39805332	ENSMUSG00000091937	44.56	-	Gm3646	protein_coding	0	0	0	0
chr1	39839175	39847334	ENSMUSG00000101634	47.12	-	1700066B17Rik	lincRNA	1	0	0	5
chr1	39900913	40026310	ENSMUSG00000026074	45.68	+	Map4k4	protein_coding	3928	4633	15750	22093
chr1	40049039	40050368	ENSMUSG00000102985	46.17	-	4930456G14Rik	TEC	0	0	0	0
chr1	40074079	40125231	ENSMUSG00000026073	45.29	+	Il1r2	protein_coding	9	15	13	40
chr1	40076228	40085851	ENSMUSG00000097899	46.43	-	Gm16894	antisense	0	0	0	0
chr1	40088511	40091581	ENSMUSG00000102975	46.3	+	Gm37347	TEC	0	0	0	0
chr1	40225080	40317257	ENSMUSG00000026072	43.71	+	Il1r1	protein_coding	277	233	213	544
chr1	40238020	40244499	ENSMUSG00000103560	41.96	+	Gm38070	TEC	0	0	0	0
chr1	40324610	40367562	ENSMUSG00000070942	43.06	+	Il1rl2	protein_coding	282	6	184	225
chr1	40353852	40354536	ENSMUSG00000103230	48.61	+	Gm17970	processed_pseudogene	0	0	0	0
chr1	40429570	40465415	ENSMUSG00000026069	41.55	+	Il1rl1	protein_coding	967	8	43	50
chr1	40465552	40500854	ENSMUSG00000026070	41.93	+	Il18r1	protein_coding	359	5	17	13
chr1	40515362	40551705	ENSMUSG00000026068	42.44	+	Il18rap	protein_coding	399	2	101	365
chr1	40572188	40580662	ENSMUSG00000104441	41.51	-	Gm35801	antisense	0	1	3	0
chr1	40580081	40630725	ENSMUSG00000026065	42.33	+	Slc9a4	protein_coding	50	5	9	6
chr1	40582895	40586841	ENSMUSG00000102676	43.58	-	Gm37435	TEC	0	0	0	0
chr1	40680574	40769273	ENSMUSG00000026062	42.8	+	Slc9a2	protein_coding	16	408	482	348
chr1	40691442	40697636	ENSMUSG00000103679	42.89	-	Gm37623	antisense	0	0	0	0
chr1	40771385	40785343	ENSMUSG00000103270	45.86	+	Gm37915	antisense	0	0	0	0
chr1	40772038	40790687	ENSMUSG00000041945	45.44	-	Mfsd9	protein_coding	0	6	15	2
chr1	40805601	40856887	ENSMUSG00000079588	42.57	+	Tmem182	protein_coding	37	39	107	128
chr1	40863737	40864232	ENSMUSG00000094136	46.77	-	Gm5973	processed_pseudogene	0	0	0	0
chr1	41167587	41181252	ENSMUSG00000104072	38.76	-	4930448I06Rik	lincRNA	9	0	2	5
chr1	41526931	41529543	ENSMUSG00000100185	34.21	-	Gm28634	lincRNA	0	0	0	0
chr1	41781808	41939560	ENSMUSG00000100832	38.1	+	Gm29260	lincRNA	37	5	5	8
chr1	42103289	42104333	ENSMUSG00000100178	45.26	+	Gm5267	processed_pseudogene	0	0	0	0
chr1	42179290	42180388	ENSMUSG00000101877	46.59	-	Gm8176	processed_pseudogene	1	0	0	0
chr1	42229726	42231108	ENSMUSG00000053640	47.43	+	Gm9915	lincRNA	0	0	0	0
chr1	42238233	42238695	ENSMUSG00000101919	43.2	-	Gm29664	lincRNA	0	0	0	0
chr1	42261855	42304412	ENSMUSG00000101299	40.15	+	Gm28175	lincRNA	18	7	1	4
chr1	42324590	42355937	ENSMUSG00000100180	40.8	-	Gm28140	lincRNA	4	1	1	5
chr1	42491813	42495663	ENSMUSG00000103106	44.69	+	Gm37047	TEC	2	0	0	0
chr1	42590782	42694842	ENSMUSG00000060424	43.58	-	Pantr1	lincRNA	61	2	9	5
chr1	42651726	42652401	ENSMUSG00000104199	43.34	+	4930420N18Rik	TEC	0	0	0	0
chr1	42694925	42744791	ENSMUSG00000093436	46.78	+	Gm20646	sense_overlapping	5	0	1	2
chr1	42695768	42703176	ENSMUSG00000045515	51.14	+	Pou3f3	protein_coding	0	0	0	0
chr1	42707061	42713454	ENSMUSG00000097063	46.92	-	Pantr2	processed_transcript	0	0	0	0
chr1	42750712	42752881	ENSMUSG00000099784	41.15	+	Dalir	lincRNA	11	0	0	4
chr1	42851233	42905683	ENSMUSG00000060679	41.57	+	Mrps9	protein_coding	1430	544	2932	2419
chr1	42866685	42866818	ENSMUSG00000077448	44.03	-	Gm23126	snoRNA	0	0	0	0
chr1	42952872	43035456	ENSMUSG00000041907	42.75	+	Gpr45	protein_coding	16	6	12	14
chr1	43036845	43036929	ENSMUSG00000089088	20	+	Gm24001	miRNA	0	0	0	0
chr1	43047200	43098637	ENSMUSG00000070939	44.96	-	Tgfbrap1	protein_coding	1486	216	1247	755
chr1	43056267	43057134	ENSMUSG00000100269	43.78	+	Gm28782	antisense	0	0	0	0
chr1	43092588	43093835	ENSMUSG00000041878	48.56	+	8430432A02Rik	antisense	0	0	0	0
chr1	43098710	43115947	ENSMUSG00000010290	42.18	+	AI597479	protein_coding	215	24	255	195
chr1	43123074	43196984	ENSMUSG00000008136	44.75	-	Fhl2	protein_coding	51	722	2875	4116
chr1	43189156	43189638	ENSMUSG00000094497	56.94	+	Gm8210	processed_pseudogene	0	0	0	0
chr1	43250156	43302925	ENSMUSG00000099576	42.93	-	Gm29040	lincRNA	12	8	8	12
chr1	43270683	43271135	ENSMUSG00000099694	45.47	+	Gm29610	processed_pseudogene	0	0	0	0
chr1	43409584	43409963	ENSMUSG00000101923	46.58	+	Gm29041	processed_pseudogene	0	0	0	0
chr1	43444579	43570515	ENSMUSG00000066877	44.34	+	Nck2	protein_coding	861	625	1564	1983
chr1	43488447	43490937	ENSMUSG00000103422	44.52	+	Gm37536	TEC	0	0	0	0
chr1	43560273	43561565	ENSMUSG00000103945	44.16	+	Gm38228	TEC	0	0	0	0
chr1	43730602	43742578	ENSMUSG00000026051	43.81	+	1500015O10Rik	protein_coding	6	1	2	1
chr1	43741961	43743895	ENSMUSG00000100764	40.52	-	Gm29155	antisense	17	0	0	0
chr1	43742915	43743526	ENSMUSG00000100635	38.56	+	Gm29157	lincRNA	0	0	0	0
chr1	43745784	43746282	ENSMUSG00000100480	41.68	-	Gm29156	lincRNA	7	0	3	0
chr1	43746966	43827800	ENSMUSG00000057363	43.18	-	Uxs1	protein_coding	1263	212	1049	1255
chr1	43785910	43787188	ENSMUSG00000090243	52.93	+	Gm16103	processed_pseudogene	0	0	0	0
chr1	43888051	43888595	ENSMUSG00000100701	51.19	+	Gm19587	processed_pseudogene	66	40	143	171
chr1	43898294	43899109	ENSMUSG00000101395	48.28	+	Gm8241	processed_pseudogene	0	0	5	1
chr1	43902928	43903052	ENSMUSG00000088848	39.2	+	Gm26352	snoRNA	0	0	0	0
chr1	43918777	43918886	ENSMUSG00000095757	59.09	-	Gm24180	miRNA	0	0	0	0
chr1	43933647	44003000	ENSMUSG00000041763	36.82	+	Tpp2	protein_coding	1982	115	559	462
chr1	44009408	44020034	ENSMUSG00000047343	41.14	-	Mettl21c	protein_coding	26	1	3	5
chr1	44018470	44018649	ENSMUSG00000090106	53.89	-	Gm15838	processed_pseudogene	0	0	0	0
chr1	44055952	44061936	ENSMUSG00000091844	38.28	-	Gm8251	protein_coding	3	0	0	0
chr1	44086613	44102441	ENSMUSG00000026049	39.54	-	Tex30	protein_coding	279	20	163	201
chr1	44091463	44110790	ENSMUSG00000101104	41.06	-	Gm29247	processed_transcript	4	0	0	1
chr1	44106546	44118808	ENSMUSG00000026047	39.45	-	Kdelc1	protein_coding	589	267	1120	981
chr1	44118957	44144770	ENSMUSG00000041684	41.12	+	Bivm	protein_coding	339	9	127	126
chr1	44147744	44181260	ENSMUSG00000026048	40.53	+	Ercc5	protein_coding	972	41	107	138
chr1	44204070	44218961	ENSMUSG00000046828	38.38	-	Mettl21e	protein_coding	22	6	4	4
chr1	44212162	44213118	ENSMUSG00000089703	49.01	+	Gm15833	processed_pseudogene	0	0	0	0
chr1	44330048	44331036	ENSMUSG00000100966	46.21	-	Gm5700	processed_pseudogene	0	1	10	9
chr1	44392809	44394447	ENSMUSG00000100769	43.69	+	Gm28893	processed_transcript	0	0	0	0
chr1	44463923	44464231	ENSMUSG00000101567	47.57	-	Txn-ps1	processed_pseudogene	103	46	200	241
chr1	44551511	44796838	ENSMUSG00000056870	37.9	+	Gulp1	protein_coding	45	10	24	48
chr1	44560885	44565447	ENSMUSG00000102319	34.65	+	Gm37626	TEC	0	0	0	0
chr1	44644279	44644698	ENSMUSG00000089877	47.14	+	Gm16102	processed_pseudogene	0	0	0	0
chr1	44739676	44744949	ENSMUSG00000101701	32.82	-	4930521E06Rik	antisense	0	0	0	0
chr1	44756942	44758492	ENSMUSG00000103071	45.58	+	Gm38110	TEC	0	0	0	0
chr1	44839171	44839698	ENSMUSG00000100434	37.5	+	Gm3489	processed_pseudogene	0	0	0	0
chr1	44873486	44874152	ENSMUSG00000100013	40.48	-	Gm19480	processed_pseudogene	0	0	0	1
chr1	44924149	44924893	ENSMUSG00000101251	37.05	-	Gm3496	processed_pseudogene	0	0	0	0
chr1	45178067	45179006	ENSMUSG00000101937	37.45	+	Gm5268	processed_pseudogene	0	0	1	0
chr1	45311538	45349706	ENSMUSG00000026043	35.86	+	Col3a1	protein_coding	1903	9375	379	627
chr1	45311673	45311813	ENSMUSG00000105211	43.26	+	AC125167.1	miRNA	0	0	0	0
chr1	45374321	45503282	ENSMUSG00000026042	36.19	-	Col5a2	protein_coding	249	4162	1513	8083
chr1	45485836	45493052	ENSMUSG00000104476	35.4	-	Gm38211	TEC	0	0	0	0
chr1	45513532	45514055	ENSMUSG00000100218	37.98	-	Gm8296	processed_pseudogene	0	0	0	0
chr1	45519774	45520754	ENSMUSG00000100361	49.13	-	Gm7063	processed_pseudogene	7	32	142	119
chr1	45602026	45602753	ENSMUSG00000100894	47.66	+	Gm8304	processed_pseudogene	0	0	0	1
chr1	45685456	45685562	ENSMUSG00000095121	43.93	-	Gm23216	snRNA	0	0	0	0
chr1	45746895	45747025	ENSMUSG00000065255	55.73	+	Gm23974	snoRNA	0	0	0	0
chr1	45768337	45769486	ENSMUSG00000100843	50.09	+	Gm8307	processed_pseudogene	0	0	2	2
chr1	45772962	45773164	ENSMUSG00000087764	55.67	+	Gm23984	ribozyme	0	0	0	0
chr1	45795166	45823619	ENSMUSG00000025995	39.5	+	Wdr75	protein_coding	1056	284	1408	989
chr1	45833800	45836788	ENSMUSG00000099850	40.31	-	Gm28906	processed_pseudogene	0	0	0	1
chr1	45857332	45857754	ENSMUSG00000084817	53.43	-	Gm5526	processed_pseudogene	796	575	848	1342
chr1	45889525	45890273	ENSMUSG00000098549	44.99	-	Gm5269	protein_coding	1	0	0	3
chr1	45905623	45906798	ENSMUSG00000099381	43.96	+	Gm18303	processed_pseudogene	0	0	0	0
chr1	45908068	45926523	ENSMUSG00000025993	40.07	-	Slc40a1	protein_coding	8	18	61	4
chr1	45971182	45976975	ENSMUSG00000099946	40.44	+	Gm9496	processed_pseudogene	1	0	0	0
chr1	45981548	45982012	ENSMUSG00000070896	48.82	+	Rpl23a-ps1	processed_pseudogene	10	2	5	19
chr1	46011757	46012020	ENSMUSG00000090682	54.17	-	Gm3852	processed_pseudogene	0	0	1	0
chr1	46020072	46030469	ENSMUSG00000044457	45.43	-	Stk-ps2	transcribed_processed_pseudogene	4	1	2	2
chr1	46056310	46058986	ENSMUSG00000099432	36.42	+	Gm18849	unprocessed_pseudogene	1	0	0	0
chr1	46066315	46373546	ENSMUSG00000041144	39.6	+	Dnah7b	protein_coding	168	96	579	313
chr1	46374197	46374315	ENSMUSG00000096047	55.46	+	n-R5s211	rRNA	0	0	0	0
chr1	46414502	46416932	ENSMUSG00000101262	47.92	+	Gm8326	processed_pseudogene	42	13	49	166
chr1	46425592	46807476	ENSMUSG00000101337	39.66	+	Dnah7c	protein_coding	110	6	11	17
chr1	46807544	46892852	ENSMUSG00000025986	39.19	-	Slc39a10	protein_coding	641	104	545	351
chr1	46849529	46850479	ENSMUSG00000100213	38.38	-	Gm28151	lincRNA	0	0	0	0
chr1	46877203	46881072	ENSMUSG00000103129	38.58	-	Gm37393	TEC	0	0	0	0
chr1	46896583	46896879	ENSMUSG00000100160	50.84	-	Gm28527	processed_pseudogene	0	0	8	2
chr1	47067788	47068025	ENSMUSG00000101921	47.9	+	Gm28825	processed_pseudogene	0	0	0	0
chr1	47153461	47189071	ENSMUSG00000101447	38.59	+	Gm28826	lincRNA	13	2	2	2
chr1	47365644	47366372	ENSMUSG00000081185	42.8	-	Gm4852	processed_pseudogene	5	0	4	3
chr1	47433824	47435765	ENSMUSG00000103246	38.57	-	Gm38090	TEC	0	0	0	0
chr1	47467021	47467125	ENSMUSG00000098876	36.19	-	Mir6350	miRNA	0	0	0	0
chr1	47478868	47480198	ENSMUSG00000100530	41.7	+	Gm18117	processed_pseudogene	0	0	0	0
chr1	47605996	47606901	ENSMUSG00000104067	41.61	+	Gm37196	TEC	0	0	0	0
chr1	47657693	47659630	ENSMUSG00000100033	46.54	+	Gm8337	processed_pseudogene	49	40	88	144
chr1	47749279	47749399	ENSMUSG00000094968	49.59	-	Gm22419	miRNA	0	0	0	0
chr1	47751299	47751568	ENSMUSG00000088017	40.74	-	Gm23829	misc_RNA	0	0	0	0
chr1	47914989	47915815	ENSMUSG00000101996	51.39	-	Gm19206	processed_pseudogene	0	0	1	0
chr1	48313866	48314851	ENSMUSG00000096973	46.75	-	Gm5974	processed_pseudogene	0	0	0	2
chr1	48462173	48462293	ENSMUSG00000064943	48.76	-	Gm23240	snRNA	2	92	0	1
chr1	48527639	48527851	ENSMUSG00000100866	44.6	+	Gm28830	processed_pseudogene	0	0	0	0
chr1	48731579	48733090	ENSMUSG00000101721	46.23	-	Gm8354	processed_pseudogene	0	0	1	0
chr1	48783663	48784593	ENSMUSG00000099376	40.06	+	Gm19124	processed_pseudogene	0	0	0	0
chr1	48881713	48882723	ENSMUSG00000097883	49.46	+	Gm8357	processed_pseudogene	0	3	1	2
chr1	49095444	49095885	ENSMUSG00000092790	25.57	+	Gm22693	miRNA	0	0	0	0
chr1	49173160	49173374	ENSMUSG00000099698	40.47	-	Gm28740	processed_pseudogene	0	0	0	0
chr1	49236252	49237244	ENSMUSG00000099454	40.18	+	Gm8367	processed_pseudogene	0	0	0	0
chr1	49244616	49340443	ENSMUSG00000051616	37.86	+	C230029F24Rik	lincRNA	52	0	3	4
chr1	49399024	49400729	ENSMUSG00000099627	38.39	-	Gm6757	processed_pseudogene	2	0	2	8
chr1	49498553	49498992	ENSMUSG00000099577	43.41	+	Gm3605	processed_pseudogene	0	0	0	0
chr1	49579150	49579586	ENSMUSG00000099882	51.72	-	Gm28388	processed_pseudogene	0	0	0	0
chr1	50056782	50058490	ENSMUSG00000101760	45.52	+	Gm8384	processed_pseudogene	0	0	0	1
chr1	50107470	50108962	ENSMUSG00000099608	40.32	+	4933411E06Rik	lincRNA	0	0	0	0
chr1	50177566	50178291	ENSMUSG00000099864	49.59	-	Gm8391	processed_pseudogene	0	0	0	4
chr1	50222389	50222520	ENSMUSG00000098249	36.36	-	Gm27330	misc_RNA	0	0	0	0
chr1	50397552	50398079	ENSMUSG00000100451	27.65	-	Gm29665	lincRNA	0	0	0	0
chr1	50533030	50533191	ENSMUSG00000099941	43.21	+	Gm20118	processed_pseudogene	0	0	0	0
chr1	50559762	50560075	ENSMUSG00000084531	45.22	+	Gm25843	misc_RNA	0	0	0	0
chr1	50815375	50817701	ENSMUSG00000100816	44.18	+	Gm28321	lincRNA	0	0	0	0
chr1	50900647	51187270	ENSMUSG00000026109	38.1	+	Tmeff2	protein_coding	65	150	447	340
chr1	50904444	50905918	ENSMUSG00000100671	41.69	+	Gm28322	lincRNA	0	0	0	0
chr1	51015313	51015413	ENSMUSG00000092906	48.51	+	Gm25736	miRNA	0	0	0	0
chr1	51138281	51141222	ENSMUSG00000101242	41.23	-	Gm28319	antisense	0	0	0	0
chr1	51148309	51150581	ENSMUSG00000099924	39.64	+	Gm28320	sense_intronic	0	0	0	0
chr1	51195221	51197748	ENSMUSG00000099625	40.43	+	Gm29325	lincRNA	0	1	0	0
chr1	51218386	51333779	ENSMUSG00000101799	40.7	-	9330175M20Rik	antisense	47	1	6	8
chr1	51289126	51302960	ENSMUSG00000045954	41.93	+	Sdpr	protein_coding	0	0	0	0
chr1	51317528	51318552	ENSMUSG00000099741	52.2	-	Gm5253	processed_pseudogene	0	0	0	0
chr1	51457932	51458931	ENSMUSG00000101702	42.6	-	1700072G22Rik	lincRNA	0	0	0	0
chr1	51465862	51478425	ENSMUSG00000026107	38.76	-	Nabp1	protein_coding	1147	0	172	66
chr1	51507086	51596718	ENSMUSG00000099413	41.13	-	Gm17767	lincRNA	27	1	6	8
chr1	51527005	51529369	ENSMUSG00000103424	42.62	-	Gm37535	TEC	0	0	0	0
chr1	51696324	51746943	ENSMUSG00000101741	41.41	-	Gm28055	lincRNA	4	5	4	5
chr1	51749765	51916071	ENSMUSG00000018417	43.11	-	Myo1b	protein_coding	498	63	856	384
chr1	51847840	51849118	ENSMUSG00000101724	39.56	-	Gm29453	sense_intronic	0	0	0	0
chr1	51877110	51879608	ENSMUSG00000100313	42.82	-	Gm28323	sense_intronic	0	0	0	0
chr1	51938254	51938665	ENSMUSG00000100696	50.24	-	Gm8419	processed_pseudogene	1	6	3	1
chr1	51938974	51939095	ENSMUSG00000099135	50	-	Gm27607	snoRNA	0	0	0	0
chr1	51940664	51941261	ENSMUSG00000072324	52.17	-	Gm8420	processed_pseudogene	0	2	3	4
chr1	51987148	52107189	ENSMUSG00000062939	40.94	+	Stat4	protein_coding	193	3	3	0
chr1	52077261	52156087	ENSMUSG00000101628	43.44	+	Gm28177	processed_transcript	0	0	0	0
chr1	52090635	52091066	ENSMUSG00000078291	48.61	-	Gm3940	processed_pseudogene	0	0	0	0
chr1	52108121	52113751	ENSMUSG00000109599	42.27	-	Gm45679	lincRNA	0	0	0	0
chr1	52119440	52161865	ENSMUSG00000026104	45.89	+	Stat1	protein_coding	1056	19	124	125
chr1	52134443	52135330	ENSMUSG00000099569	47.3	-	Gm18301	unprocessed_pseudogene	0	0	0	0
chr1	52163448	52233232	ENSMUSG00000026103	37.03	-	Gls	protein_coding	3367	59	781	583
chr1	52287697	52289095	ENSMUSG00000099648	50.18	-	Gm5975	processed_pseudogene	0	0	0	0
chr1	52444436	52444544	ENSMUSG00000065192	42.2	-	Gm23460	snRNA	0	0	0	0
chr1	52457294	52500679	ENSMUSG00000002881	41.06	-	Nab1	protein_coding	1481	152	598	501
chr1	52503234	52504229	ENSMUSG00000097833	51.61	-	Gm5976	processed_pseudogene	8	3	4	6
chr1	52522239	52522701	ENSMUSG00000101501	44.49	+	Rps27a-ps1	processed_pseudogene	9	1	2	4
chr1	52522902	52582679	ENSMUSG00000100120	41.21	+	Gm553	lincRNA	49	2	11	6
chr1	52570014	52580291	ENSMUSG00000099878	40.47	-	Gm28178	lincRNA	0	0	0	0
chr1	52584518	52585159	ENSMUSG00000100007	46.73	+	Gm5527	processed_pseudogene	15	10	11	19
chr1	52630703	52651919	ENSMUSG00000043015	43.27	+	Nemp2	protein_coding	726	49	183	243
chr1	52653808	52655892	ENSMUSG00000103630	40.34	-	Gm37242	TEC	0	0	2	0
chr1	52656286	52727462	ENSMUSG00000041439	41.65	-	Mfsd6	protein_coding	1947	32	223	158
chr1	52702272	52704762	ENSMUSG00000100302	42.27	-	Gm29670	sense_intronic	0	0	0	0
chr1	52756719	52757129	ENSMUSG00000100230	46.72	+	Gm28650	processed_pseudogene	0	0	0	0
chr1	52785427	52817688	ENSMUSG00000026102	42.6	-	Inpp1	protein_coding	334	227	347	687
chr1	52844929	52920986	ENSMUSG00000041426	41	+	Hibch	protein_coding	465	57	543	496
chr1	52873137	52873998	ENSMUSG00000089802	44.9	-	Gm16107	processed_pseudogene	0	0	0	0
chr1	52922324	53020179	ENSMUSG00000043629	40.79	-	1700019D03Rik	protein_coding	41	1	3	5
chr1	53061640	53068079	ENSMUSG00000026100	37.5	+	Mstn	protein_coding	21	1	1	7
chr1	53100050	53100150	ENSMUSG00000089334	51.49	+	Gm24349	snoRNA	0	0	0	0
chr1	53158577	53187636	ENSMUSG00000060715	39.08	-	1700019A02Rik	protein_coding	3	2	5	4
chr1	53189187	53297018	ENSMUSG00000026098	39.83	-	Pms1	protein_coding	274	9	16	30
chr1	53196113	53197695	ENSMUSG00000100763	37.84	+	Gm28777	antisense	0	0	0	0
chr1	53297095	53310309	ENSMUSG00000026097	38.86	+	Ormdl1	protein_coding	0	0	0	0
chr1	53297111	53318035	ENSMUSG00000100679	38.6	+	Gm28778	protein_coding	10	0	0	0
chr1	53313624	53326343	ENSMUSG00000026096	37.62	+	Osgepl1	protein_coding	144	6	29	26
chr1	53325507	53352667	ENSMUSG00000099913	39.97	-	Gm28551	protein_coding	0	0	0	0
chr1	53326206	53342186	ENSMUSG00000101838	40.48	-	Gm18800	transcribed_unprocessed_pseudogene	0	0	0	0
chr1	53344617	53352752	ENSMUSG00000026095	39.58	-	Asnsd1	protein_coding	0	0	0	0
chr1	53362149	53362471	ENSMUSG00000100267	41.49	-	Gm28779	processed_pseudogene	0	0	0	0
chr1	53363114	53363686	ENSMUSG00000099450	41.01	+	Gm6799	processed_pseudogene	0	0	0	0
chr1	53390415	53392585	ENSMUSG00000100069	40.9	+	Gm6801	unprocessed_pseudogene	1	0	10	1
chr1	53397006	53706784	ENSMUSG00000096141	39.94	-	Dnah7a	protein_coding	454	69	52	85
chr1	53443271	53443395	ENSMUSG00000092657	57.6	-	Gm25240	miRNA	0	0	0	0
chr1	53755506	53785224	ENSMUSG00000026094	37.08	-	Stk17b	protein_coding	3935	40	397	250
chr1	53791201	53792657	ENSMUSG00000102405	45.85	+	Gm37863	TEC	1	0	0	0
chr1	53806876	54195168	ENSMUSG00000042807	41.15	-	Hecw2	protein_coding	123	19	73	54
chr1	53849424	53849495	ENSMUSG00000098443	50	+	Mir7681	miRNA	0	0	0	0
chr1	53886828	53886941	ENSMUSG00000087949	49.12	-	Gm24251	snRNA	0	0	0	0
chr1	54152397	54155096	ENSMUSG00000102868	42.59	-	Gm37633	TEC	0	0	0	0
chr1	54249102	54249208	ENSMUSG00000094013	45.79	-	Gm25829	snRNA	0	0	1	0
chr1	54250683	54368727	ENSMUSG00000025983	40.85	+	Ccdc150	protein_coding	23	4	17	15
chr1	54396004	54438971	ENSMUSG00000041303	38.47	-	Gtf3c3	protein_coding	503	39	115	92
chr1	54443404	54456763	ENSMUSG00000109809	42.68	-	Gm34066	lincRNA	4	2	1	1
chr1	54472994	54557684	ENSMUSG00000073678	38.95	-	Pgap1	protein_coding	940	45	64	69
chr1	54518610	54520270	ENSMUSG00000104136	41.54	-	Gm36955	TEC	0	0	0	0
chr1	54566703	54567281	ENSMUSG00000101130	47.67	+	Gm19637	processed_pseudogene	11	1	3	3
chr1	54645340	54926387	ENSMUSG00000052331	42.69	-	Ankrd44	protein_coding	3583	46	34	49
chr1	54681729	54767524	ENSMUSG00000101674	41.04	+	4930444A19Rik	antisense	0	0	0	0
chr1	54737166	54738575	ENSMUSG00000102503	32.27	-	Gm37370	TEC	0	0	0	0
chr1	54769218	54769322	ENSMUSG00000089245	48.57	+	Gm24053	miRNA	0	0	0	0
chr1	54913845	54916594	ENSMUSG00000102642	41.53	-	A130048G24Rik	TEC	0	0	0	0
chr1	54985169	55027481	ENSMUSG00000025982	38.63	-	Sf3b1	protein_coding	7555	274	1293	1148
chr1	55051319	55053112	ENSMUSG00000103030	52.79	-	E330011M16Rik	TEC	0	0	4	8
chr1	55052770	55072702	ENSMUSG00000025981	43.11	+	Coq10b	protein_coding	253	46	263	219
chr1	55066264	55067069	ENSMUSG00000101122	54.09	+	Gm17971	processed_pseudogene	0	0	0	0
chr1	55077835	55088243	ENSMUSG00000025980	43.88	-	Hspd1	protein_coding	3915	2970	20181	14619
chr1	55088132	55091307	ENSMUSG00000073676	45.69	+	Hspe1	protein_coding	3022	1007	9009	7364
chr1	55120080	55120873	ENSMUSG00000100736	51.01	-	Gm5147	processed_pseudogene	0	1	0	4
chr1	55127297	55128287	ENSMUSG00000089670	55.9	+	Gm16581	processed_pseudogene	123	4	15	21
chr1	55131231	55154899	ENSMUSG00000025979	40.35	+	Mob4	protein_coding	1816	34	739	680
chr1	55160747	55161053	ENSMUSG00000061863	49.51	-	Gm6822	processed_pseudogene	28	34	30	65
chr1	55170159	55226782	ENSMUSG00000025978	44.77	-	Rftn2	protein_coding	186	106	43	448
chr1	55226251	55235622	ENSMUSG00000097649	42.86	+	Gm10561	antisense	7	19	31	105
chr1	55237177	55248470	ENSMUSG00000046994	38.78	+	Mars2	protein_coding	357	105	325	262
chr1	55248658	55363469	ENSMUSG00000025977	38.73	-	Boll	protein_coding	146	3	14	14
chr1	55335401	55335796	ENSMUSG00000100215	44.7	+	Gm8292	processed_pseudogene	0	0	0	0
chr1	55370016	55370363	ENSMUSG00000101945	45.69	-	Gm29138	processed_pseudogene	0	0	0	0
chr1	55381195	55382087	ENSMUSG00000101085	54.09	-	Gm8531	processed_pseudogene	0	0	0	1
chr1	55405921	55754285	ENSMUSG00000038349	41.12	+	Plcl1	protein_coding	455	39	17	26
chr1	55440904	55445930	ENSMUSG00000102145	44.22	+	Gm38056	TEC	0	0	0	0
chr1	55444074	55445024	ENSMUSG00000100309	53.73	-	Gm6644	processed_pseudogene	0	0	0	0
chr1	55559460	55561055	ENSMUSG00000102831	40.79	+	Gm37382	TEC	0	0	0	0
chr1	55931241	55972328	ENSMUSG00000099950	38.67	+	9130227L01Rik	lincRNA	23	0	2	3
chr1	55960404	55960756	ENSMUSG00000102491	43.63	-	Gm36986	TEC	0	0	0	0
chr1	56018978	56020203	ENSMUSG00000100372	40.95	+	1700003I22Rik	lincRNA	4	0	0	0
chr1	56451407	56451562	ENSMUSG00000100944	45.51	+	Gm28900	processed_pseudogene	29	4	22	27
chr1	56531824	56533876	ENSMUSG00000101332	41.11	+	Gm28240	lincRNA	0	0	0	0
chr1	56636044	56637435	ENSMUSG00000045336	42.03	-	Hsfy2	protein_coding	1	0	0	1
chr1	56793981	56978650	ENSMUSG00000038331	41.59	-	Satb2	protein_coding	276	25	70	54
chr1	56971412	57050084	ENSMUSG00000087022	42.39	+	9130024F11Rik	processed_transcript	9	2	1	3
chr1	56976803	56978640	ENSMUSG00000104310	54.52	+	Gm4081	TEC	0	0	0	0
chr1	56999155	56999275	ENSMUSG00000094128	49.59	-	Gm23943	miRNA	0	0	0	0
chr1	57127340	57129400	ENSMUSG00000099945	47.26	+	1700126A01Rik	lincRNA	0	1	16	15
chr1	57200645	57214993	ENSMUSG00000101429	44.86	-	BC055402	lincRNA	32	5	2	6
chr1	57291425	57292401	ENSMUSG00000101129	46.67	-	Gm5254	processed_pseudogene	2	10	8	10
chr1	57359222	57377544	ENSMUSG00000097519	39.72	-	4930558J18Rik	lincRNA	5	12	43	55
chr1	57377620	57385423	ENSMUSG00000038323	41.03	+	1700066M21Rik	protein_coding	241	27	40	33
chr1	57388237	57407101	ENSMUSG00000048495	39.37	-	Tyw5	protein_coding	459	19	208	254
chr1	57406328	57417953	ENSMUSG00000025971	40.83	+	9430016H08Rik	protein_coding	318	146	558	519
chr1	57422244	57422373	ENSMUSG00000077776	46.15	-	Gm22371	snoRNA	0	0	0	0
chr1	57467870	57468026	ENSMUSG00000088353	49.04	+	Gm24014	snRNA	0	0	0	0
chr1	57518523	57519412	ENSMUSG00000101826	47.98	-	Gm8581	processed_pseudogene	0	0	0	0
chr1	57520831	57523642	ENSMUSG00000102685	40.15	-	Gm37373	TEC	0	0	0	0
chr1	57561298	57564051	ENSMUSG00000101151	42.19	-	Gm17929	processed_pseudogene	0	0	0	0
chr1	57774162	57948394	ENSMUSG00000038305	43.36	+	Spats2l	protein_coding	55	32	99	146
chr1	57909835	57917111	ENSMUSG00000091283	43.63	-	Gm17234	antisense	0	0	0	0
chr1	57955101	58018956	ENSMUSG00000054770	41.23	-	Kctd18	protein_coding	1041	111	357	438
chr1	57995971	58025899	ENSMUSG00000026039	38.99	+	Sgol2a	protein_coding	111	2	25	16
chr1	58029931	58106413	ENSMUSG00000063558	44.15	+	Aox1	protein_coding	29	651	827	1061
chr1	58113130	58200698	ENSMUSG00000064294	43.73	+	Aox3	protein_coding	25	308	82	108
chr1	58154981	58155088	ENSMUSG00000089275	51.85	-	Gm24548	snoRNA	0	0	0	0
chr1	58210397	58268597	ENSMUSG00000038242	44.54	+	Aox4	protein_coding	33	10	5	11
chr1	58254117	58315656	ENSMUSG00000089822	45.96	-	Gm15759	antisense	1	0	1	0
chr1	58278326	58380259	ENSMUSG00000079554	45.17	+	Aox2	protein_coding	38	5	9	11
chr1	58383512	58386134	ENSMUSG00000103839	34.35	-	Gm37607	TEC	35	0	2	0
chr1	58392898	58407353	ENSMUSG00000051223	42.57	+	Bzw1	protein_coding	3632	294	1752	1380
chr1	58410189	58424066	ENSMUSG00000026034	40.91	-	Clk1	protein_coding	6186	26	107	95
chr1	58430994	58445486	ENSMUSG00000026035	43.74	-	Ppil3	protein_coding	526	157	1482	1513
chr1	58445151	58481816	ENSMUSG00000026036	43.81	+	Nif3l1	protein_coding	737	222	2467	1811
chr1	58462771	58505109	ENSMUSG00000026037	41.81	-	Orc2	protein_coding	120	4	118	33
chr1	58466515	58466621	ENSMUSG00000094245	42.06	-	Gm23966	snRNA	0	0	0	0
chr1	58505148	58523230	ENSMUSG00000085054	40.71	+	Gm15834	lincRNA	93	2	36	6
chr1	58522806	58586323	ENSMUSG00000038174	37.76	-	Fam126b	protein_coding	338	29	58	23
chr1	58586384	58595964	ENSMUSG00000026032	38.12	+	Ndufb3	protein_coding	998	484	1600	1684
chr1	58625214	58625565	ENSMUSG00000100202	45.45	-	Gm29389	processed_pseudogene	2	0	0	1
chr1	58630375	58637344	ENSMUSG00000099490	39	+	Gm18802	processed_pseudogene	2	0	0	0
chr1	58646688	58647239	ENSMUSG00000059647	42.93	+	Cbx3-ps7	processed_pseudogene	10	4	23	25
chr1	58646903	58695989	ENSMUSG00000047528	43.61	-	Als2cr12	protein_coding	76	3	43	41
chr1	58652641	58655831	ENSMUSG00000102059	48.32	+	Gm20257	transcribed_unprocessed_pseudogene	0	0	0	0
chr1	58702309	58703986	ENSMUSG00000101046	43.09	+	Gm28803	processed_pseudogene	0	0	0	0
chr1	58711508	58758884	ENSMUSG00000026031	44.88	+	Cflar	protein_coding	4859	541	2420	1831
chr1	58785209	58785659	ENSMUSG00000100236	46.56	+	Gm3841	processed_pseudogene	1	0	1	4
chr1	58795374	58847503	ENSMUSG00000026029	42.29	+	Casp8	protein_coding	2761	190	915	943
chr1	58797783	58801623	ENSMUSG00000102719	38.27	+	Gm37760	TEC	0	0	0	0
chr1	58850085	58892792	ENSMUSG00000099719	43.38	-	Gm28802	unprocessed_pseudogene	15	12	11	2
chr1	58900449	58973430	ENSMUSG00000026028	42.81	-	Trak2	protein_coding	2051	114	397	302
chr1	58973522	58995715	ENSMUSG00000026027	40.99	+	Stradb	protein_coding	563	63	81	110
chr1	58997123	59003539	ENSMUSG00000047383	39.96	-	Als2cr11b	lincRNA	0	0	0	2
chr1	59014224	59059481	ENSMUSG00000099752	38.8	+	Gm29018	antisense	6	3	1	1
chr1	59050506	59094900	ENSMUSG00000072295	40.39	-	Als2cr11	protein_coding	41	0	3	5
chr1	59070988	59071118	ENSMUSG00000077616	51.91	+	Gm25502	snoRNA	0	0	0	0
chr1	59100590	59120408	ENSMUSG00000038079	42.57	-	Tmem237	protein_coding	239	165	455	613
chr1	59119833	59122141	ENSMUSG00000097573	49.42	+	G730003C15Rik	antisense	0	0	0	2
chr1	59120935	59163389	ENSMUSG00000079550	44.1	-	Mpp4	protein_coding	29	19	4	1
chr1	59151047	59169320	ENSMUSG00000101586	44.19	+	Gm29017	antisense	0	0	0	0
chr1	59155607	59156989	ENSMUSG00000099563	47.51	+	Gm19125	processed_pseudogene	0	0	0	0
chr1	59162926	59237231	ENSMUSG00000026024	42.87	-	Als2	protein_coding	670	582	1868	1449
chr1	59256906	59352993	ENSMUSG00000026023	43.79	+	Cdk15	protein_coding	19	26	12	19
chr1	59378930	59392299	ENSMUSG00000099922	45.64	+	Gm29016	lincRNA	2	1	0	2
chr1	59447865	59449502	ENSMUSG00000104502	49.33	-	Gm37737	TEC	0	3	0	0
chr1	59482424	59486955	ENSMUSG00000041075	53.91	+	Fzd7	protein_coding	450	481	1352	877
chr1	59488480	59492605	ENSMUSG00000097819	45.2	-	Gm26813	lincRNA	2	1	10	12
chr1	59516264	59636417	ENSMUSG00000047361	45.51	+	Gm973	protein_coding	6	26	6	5
chr1	59532991	59549521	ENSMUSG00000099811	45.51	-	Gm28411	antisense	0	0	0	0
chr1	59534811	59537229	ENSMUSG00000101409	46.34	-	1700122D07Rik	antisense	0	0	0	0
chr1	59586558	59670834	ENSMUSG00000026021	42.85	-	Sumo1	protein_coding	2210	280	2454	3089
chr1	59626580	59626664	ENSMUSG00000089276	50.59	+	Gm24545	misc_RNA	0	0	0	0
chr1	59646200	59648071	ENSMUSG00000103821	39.53	-	D430013B06Rik	TEC	0	0	0	0
chr1	59673241	59673625	ENSMUSG00000101400	46.75	+	Gm29596	processed_pseudogene	0	0	15	0
chr1	59684971	59719044	ENSMUSG00000026020	38.43	+	Nop58	protein_coding	2518	200	2660	1765
chr1	59691934	59692020	ENSMUSG00000077345	32.18	+	Snord70	snoRNA	0	0	0	0
chr1	59692509	59692592	ENSMUSG00000077358	38.1	+	Gm26293	snoRNA	0	0	0	0
chr1	59704258	59704338	ENSMUSG00000089512	38.27	+	Gm26287	snoRNA	0	0	0	0
chr1	59704790	59704873	ENSMUSG00000089093	42.86	+	Snord11	snoRNA	0	0	0	0
chr1	59763400	59879014	ENSMUSG00000067336	38.17	+	Bmpr2	protein_coding	966	77	302	177
chr1	59801263	59804700	ENSMUSG00000104052	38.74	+	Gm38125	TEC	0	0	0	0
chr1	59886969	59887689	ENSMUSG00000103131	44.52	-	Gm37977	TEC	15	0	0	0
chr1	59913006	59985346	ENSMUSG00000041040	41.2	+	Fam117b	protein_coding	1156	118	364	235
chr1	59929688	59935102	ENSMUSG00000103696	38.49	+	Gm37531	TEC	0	0	0	0
chr1	59950403	59952464	ENSMUSG00000100901	39.09	-	Gm18829	processed_pseudogene	0	0	0	0
chr1	59982490	60043184	ENSMUSG00000026018	42.8	-	Ica1l	protein_coding	60	4	127	12
chr1	60069785	60098645	ENSMUSG00000026019	40.16	-	Wdr12	protein_coding	803	271	2416	1544
chr1	60098247	60153953	ENSMUSG00000026017	39.03	+	Carf	protein_coding	534	13	44	49
chr1	60117255	60117685	ENSMUSG00000082609	49.19	+	Gm15464	processed_pseudogene	0	0	0	0
chr1	60180599	60338328	ENSMUSG00000073664	37.1	+	Nbeal1	protein_coding	574	31	60	69
chr1	60267402	60267628	ENSMUSG00000100516	41.41	-	Gm29332	processed_pseudogene	0	0	0	0
chr1	60343323	60388060	ENSMUSG00000049439	41.9	+	Cyp20a1	protein_coding	1171	237	1223	1098
chr1	60353119	60354176	ENSMUSG00000103822	41.59	+	6030460B20Rik	TEC	0	0	0	0
chr1	60409619	60481158	ENSMUSG00000026782	38.27	+	Abi2	protein_coding	706	70	216	174
chr1	60482292	60567104	ENSMUSG00000026014	39.25	-	Raph1	protein_coding	1177	416	564	336
chr1	60522839	60523066	ENSMUSG00000081562	45.18	-	Gm11575	processed_pseudogene	0	0	0	0
chr1	60537020	60537436	ENSMUSG00000084400	47.48	+	Gm11576	processed_pseudogene	0	0	0	0
chr1	60592251	60592709	ENSMUSG00000082160	49.02	-	Gm11578	processed_pseudogene	0	0	0	0
chr1	60594807	60596236	ENSMUSG00000103215	36.08	-	Gm38388	TEC	0	0	0	0
chr1	60613698	60613803	ENSMUSG00000088973	52.83	-	Gm23762	miRNA	0	0	0	0
chr1	60700872	60701937	ENSMUSG00000084151	44.47	+	Gm11577	processed_pseudogene	0	0	0	0
chr1	60703932	60705149	ENSMUSG00000101188	48.6	+	Eif4a-ps4	processed_pseudogene	1023	646	3392	3610
chr1	60716800	60773359	ENSMUSG00000026012	41.16	+	Cd28	protein_coding	53	10	15	14
chr1	60776665	60781834	ENSMUSG00000086795	40.46	-	Gm11579	lincRNA	0	0	0	0
chr1	60778843	60803790	ENSMUSG00000085965	40.34	+	2310016D23Rik	lincRNA	24	3	5	4
chr1	60779352	60781461	ENSMUSG00000104069	36.11	+	Gm37198	TEC	0	0	0	0
chr1	60792490	60793832	ENSMUSG00000083118	42.67	+	Gm11609	processed_pseudogene	0	0	0	0
chr1	60809116	60809942	ENSMUSG00000083355	49.46	+	Gm11581	processed_pseudogene	0	0	0	2
chr1	60880338	60881738	ENSMUSG00000102549	38.26	+	Gm38137	TEC	0	0	0	0
chr1	60887000	60915832	ENSMUSG00000026011	41.6	+	Ctla4	protein_coding	812	42	18	36
chr1	60900898	60901422	ENSMUSG00000081382	57.14	+	Rpl18-ps1	processed_pseudogene	0	0	0	0
chr1	60948230	60948465	ENSMUSG00000080800	43.64	-	Gm11582	processed_pseudogene	2	0	0	0
chr1	60977927	61000320	ENSMUSG00000026009	40.9	+	Icos	protein_coding	165	14	25	17
chr1	60989479	60991963	ENSMUSG00000102561	45.55	+	Gm37039	TEC	0	0	0	0
chr1	61075674	61076225	ENSMUSG00000082804	48.19	+	Rpl17-ps1	processed_pseudogene	5	0	1	1
chr1	61121378	61124004	ENSMUSG00000082661	42.06	-	Gm11590	processed_pseudogene	2	0	0	0
chr1	61196541	61197242	ENSMUSG00000080785	47.29	-	Gm11591	processed_pseudogene	0	0	0	0
chr1	61265291	61271514	ENSMUSG00000100893	41.03	-	Gm28083	lincRNA	0	0	1	0
chr1	61301909	61307746	ENSMUSG00000085248	44.98	+	Gm11587	lincRNA	1	0	0	0
chr1	61378432	61395904	ENSMUSG00000085447	42.2	+	9530026F06Rik	lincRNA	85	10	10	11
chr1	61440101	61469475	ENSMUSG00000086408	39.79	+	Gm11588	lincRNA	2	0	0	0
chr1	61470441	61470543	ENSMUSG00000089546	37.86	+	Gm25839	snRNA	0	0	0	0
chr1	61474951	61476028	ENSMUSG00000100965	39.8	+	Gm28449	lincRNA	0	0	5	0
chr1	61545882	61546163	ENSMUSG00000102168	34.4	+	Gm36943	TEC	0	0	0	0
chr1	61548122	61548511	ENSMUSG00000100381	44.1	+	Gm28094	processed_pseudogene	0	0	0	0
chr1	61616943	61621149	ENSMUSG00000086009	40.48	-	4930587A21Rik	lincRNA	1	0	0	0
chr1	61638824	62642284	ENSMUSG00000052062	39.35	+	Pard3b	protein_coding	2046	67	68	85
chr1	61654423	61657158	ENSMUSG00000103656	36.55	+	Gm37205	TEC	0	0	0	0
chr1	61677249	61680277	ENSMUSG00000104402	38.79	+	Gm38012	TEC	0	0	0	0
chr1	61702527	61703891	ENSMUSG00000104081	39.56	+	Gm38278	TEC	0	0	0	0
chr1	61767415	61851540	ENSMUSG00000085842	37.39	-	Pard3bos1	antisense	0	0	0	0
chr1	61805221	61806140	ENSMUSG00000103002	41.52	+	Gm38075	TEC	0	0	0	0
chr1	61980930	61981207	ENSMUSG00000100344	43.17	-	Gm29640	processed_pseudogene	0	0	0	0
chr1	62095081	62095339	ENSMUSG00000101509	44.4	-	Gm29641	processed_pseudogene	0	0	0	0
chr1	62131195	62136109	ENSMUSG00000085019	41.3	-	Pard3bos2	antisense	0	0	0	0
chr1	62247153	62249670	ENSMUSG00000102359	39.24	+	Gm38351	TEC	0	0	0	0
chr1	62456725	62499261	ENSMUSG00000085400	39.55	-	Pard3bos3	antisense	0	0	0	0
chr1	62534491	62535942	ENSMUSG00000100750	44.77	-	Gm29084	antisense	0	0	0	0
chr1	62656695	62657788	ENSMUSG00000081950	54.02	-	Gm11600	processed_pseudogene	0	0	0	1
chr1	62660839	62661716	ENSMUSG00000084333	56.38	+	Gm11599	processed_pseudogene	33	77	122	152
chr1	62703285	62818695	ENSMUSG00000025969	46.81	+	Nrp2	protein_coding	1711	446	4096	6121
chr1	62714723	62718073	ENSMUSG00000100811	46.31	-	Gm29083	antisense	0	0	0	0
chr1	62809302	62811857	ENSMUSG00000103032	45.5	+	Gm37121	TEC	0	0	0	0
chr1	62821355	62832370	ENSMUSG00000100426	45.87	-	Gm4208	lincRNA	1	1	14	5
chr1	62958418	63114667	ENSMUSG00000040865	43.22	-	Ino80d	protein_coding	1347	34	100	85
chr1	63025742	63025846	ENSMUSG00000104991	32.38	+	Gm44468	miRNA	0	0	0	0
chr1	63032706	63032819	ENSMUSG00000088953	53.51	+	Gm24942	snoRNA	0	0	0	0
chr1	63038214	63038581	ENSMUSG00000081617	45.11	+	Rps13-ps7	processed_pseudogene	0	0	0	0
chr1	63073774	63074019	ENSMUSG00000081429	50	+	Rps27-ps1	processed_pseudogene	0	0	0	0
chr1	63113078	63158290	ENSMUSG00000084799	42.92	+	Ino80dos	lincRNA	182	0	7	19
chr1	63117118	63126837	ENSMUSG00000101599	43.43	+	Gm20342	lincRNA	0	0	0	0
chr1	63143596	63176833	ENSMUSG00000025968	40.38	-	Ndufs1	protein_coding	542	189	1710	865
chr1	63161855	63161943	ENSMUSG00000077884	32.58	+	Gm24557	miRNA	0	0	0	0
chr1	63176825	63180486	ENSMUSG00000025967	45.88	+	Eef1b2	protein_coding	11911	6210	26630	28636
chr1	63177983	63178158	ENSMUSG00000098850	53.98	+	Gm27390	misc_RNA	0	0	0	0
chr1	63178677	63178754	ENSMUSG00000064612	38.46	+	Gm26457	snoRNA	0	0	0	0
chr1	63178686	63178720	ENSMUSG00000105060	34.29	+	Gm26457	snoRNA	0	0	0	0
chr1	63179004	63179135	ENSMUSG00000064602	43.18	+	Snora41	snoRNA	0	0	0	0
chr1	63182691	63214543	ENSMUSG00000046856	42.54	-	Gpr1	protein_coding	7	15	5	6
chr1	63198031	63198156	ENSMUSG00000094290	57.14	+	Gm27512	miRNA	0	0	0	0
chr1	63200313	63207967	ENSMUSG00000086730	42.87	+	Platr12	processed_transcript	0	0	0	0
chr1	63248021	63248499	ENSMUSG00000102536	59.29	-	1700039I01Rik	TEC	0	0	0	0
chr1	63266848	63273120	ENSMUSG00000087561	42.52	-	Gm11608	lincRNA	1	0	1	0
chr1	63273226	63273363	ENSMUSG00000092705	79.71	-	Gm24513	miRNA	0	0	0	0
chr1	63273265	63314576	ENSMUSG00000027520	38.27	+	Zdbf2	protein_coding	34	3	9	19
chr1	63300280	63300383	ENSMUSG00000094214	37.5	-	Gm23448	snRNA	0	0	0	0
chr1	63357434	63358050	ENSMUSG00000083039	40.36	-	Gm11606	processed_pseudogene	0	0	0	0
chr1	63364720	63365365	ENSMUSG00000081643	53.41	-	Gm11605	processed_pseudogene	173	298	509	571
chr1	63445891	63596276	ENSMUSG00000025964	41.4	+	Adam23	protein_coding	134	19	27	30
chr1	63575488	63575590	ENSMUSG00000087823	38.83	-	Gm22281	snRNA	0	0	0	0
chr1	63622851	63686927	ENSMUSG00000069085	40.73	-	Dytn	protein_coding	18	7	1	7
chr1	63671468	63671971	ENSMUSG00000083066	40.28	+	Gm12748	processed_pseudogene	0	0	0	0
chr1	63698819	63730318	ENSMUSG00000025963	42.33	-	Mdh1b	protein_coding	3	3	2	7
chr1	63730614	63754655	ENSMUSG00000025962	39.94	+	Fastkd2	protein_coding	360	6	77	52
chr1	63754907	63769267	ENSMUSG00000025961	42.39	-	4933402D24Rik	protein_coding	12	6	16	5
chr1	63844827	63845578	ENSMUSG00000080817	44.68	-	Gm13751	processed_pseudogene	2	0	1	0
chr1	63917848	63935932	ENSMUSG00000082373	42.19	+	Gm13754	unitary_pseudogene	4	1	1	1
chr1	63964727	63968999	ENSMUSG00000044689	42.29	+	Gm13749	lincRNA	0	1	1	1
chr1	64029447	64122282	ENSMUSG00000025959	43.45	-	Klf7	protein_coding	429	39	185	150
chr1	64029463	64032927	ENSMUSG00000097272	42.66	+	Gm26649	lincRNA	0	0	0	0
chr1	64042438	64042501	ENSMUSG00000098487	54.69	-	Mir6899	miRNA	0	0	0	0
chr1	64078654	64090782	ENSMUSG00000086836	42.74	+	Gm13748	antisense	0	0	0	0
chr1	64150201	64150665	ENSMUSG00000086721	46.88	+	Gm13750	processed_pseudogene	3	0	5	10
chr1	64185991	64303043	ENSMUSG00000101895	42.36	-	Gm28981	lincRNA	100	2	7	9
chr1	64396334	64396403	ENSMUSG00000093228	55.71	+	Gm25748	miRNA	0	0	0	0
chr1	64454359	64454577	ENSMUSG00000099658	50.23	-	Gm28980	processed_pseudogene	2	2	7	20
chr1	64532645	64604548	ENSMUSG00000025958	38.54	+	Creb1	protein_coding	1876	95	330	235
chr1	64606473	64617242	ENSMUSG00000025956	44.08	-	Mettl21a	protein_coding	512	238	872	1030
chr1	64617784	64626033	ENSMUSG00000101832	46.27	+	Gm28982	lincRNA	7	0	4	0
chr1	64649935	64652756	ENSMUSG00000100437	41.42	+	Gm29152	lincRNA	0	1	23	13
chr1	64679871	64690659	ENSMUSG00000087213	40.34	-	2810408I11Rik	processed_transcript	50	37	135	206
chr1	64690455	64725644	ENSMUSG00000070871	40.42	+	Ccnyl1	protein_coding	390	82	636	480
chr1	64730558	64737751	ENSMUSG00000045005	52.93	-	Fzd5	protein_coding	156	36	253	245
chr1	64736240	64740607	ENSMUSG00000102140	54.21	+	Gm38058	TEC	0	0	0	0
chr1	64785983	64956824	ENSMUSG00000051344	42.98	-	Plekhm3	protein_coding	4749	62	186	182
chr1	64934402	64934780	ENSMUSG00000097264	46.97	+	Rpl31-ps24	processed_pseudogene	0	0	0	0
chr1	64993951	64994604	ENSMUSG00000084416	53.52	-	Rpl10a-ps1	processed_pseudogene	2032	731	2056	2786
chr1	65001307	65001462	ENSMUSG00000077471	52.56	-	Gm24788	snRNA	0	0	0	0
chr1	65012689	65032759	ENSMUSG00000025955	40.33	-	Akr1cl	protein_coding	10	15	3	3
chr1	65028080	65028732	ENSMUSG00000090042	43.8	+	Gm8550	processed_pseudogene	0	0	0	0
chr1	65048554	65051149	ENSMUSG00000070870	48.88	-	Cryge	protein_coding	0	0	0	0
chr1	65061872	65063452	ENSMUSG00000067299	48.64	-	Crygd	protein_coding	1	0	0	1
chr1	65071525	65073689	ENSMUSG00000025952	42.77	-	Crygc	protein_coding	0	1	0	1
chr1	65080219	65082288	ENSMUSG00000073658	46.18	-	Crygb	protein_coding	0	0	0	0
chr1	65095227	65095436	ENSMUSG00000100774	40.95	+	Gm7329	processed_pseudogene	1	5	7	12
chr1	65100389	65103373	ENSMUSG00000044429	45.49	-	Cryga	protein_coding	0	0	0	0
chr1	65100619	65119558	ENSMUSG00000100846	43.6	-	Gm28845	protein_coding	0	2	0	0
chr1	65105285	65123214	ENSMUSG00000044816	42.78	-	D630023F18Rik	protein_coding	22	0	1	0
chr1	65158616	65186500	ENSMUSG00000025950	42.52	-	Idh1	protein_coding	6739	301	3059	2835
chr1	65186683	65278695	ENSMUSG00000025949	38.16	+	Pikfyve	protein_coding	1598	33	165	100
chr1	65282056	65389244	ENSMUSG00000025946	40.83	+	Pth2r	protein_coding	26	6	12	19
chr1	65420850	65421121	ENSMUSG00000100503	33.82	-	Gm28927	unprocessed_pseudogene	0	0	3	4
chr1	65421124	65421803	ENSMUSG00000100504	33.09	-	Gm28926	unprocessed_pseudogene	0	0	1	1
chr1	65421770	65421937	ENSMUSG00000099383	26.19	-	Gm28925	unprocessed_pseudogene	0	0	0	0
chr1	65438664	65438985	ENSMUSG00000100340	43.48	-	Gm28923	processed_pseudogene	0	0	0	0
chr1	65470201	65470508	ENSMUSG00000100439	50.65	-	Gm28922	processed_pseudogene	1	0	0	0
chr1	65523671	65524075	ENSMUSG00000099819	60.74	-	Gm28728	processed_pseudogene	3	0	1	1
chr1	65550464	65551237	ENSMUSG00000082565	55.17	-	Gm5255	processed_pseudogene	0	0	1	0
chr1	65552682	65552994	ENSMUSG00000082774	54.63	+	Gm8805	processed_pseudogene	143	63	56	71
chr1	65926520	65928307	ENSMUSG00000025945	49.33	+	Crygf	protein_coding	3	0	1	2
chr1	66032183	66032925	ENSMUSG00000081623	45.9	-	Gm8809	processed_pseudogene	1	0	0	2
chr1	66033085	66033425	ENSMUSG00000083242	40.47	+	Gm15659	processed_pseudogene	9	5	20	7
chr1	66062965	66063376	ENSMUSG00000083289	53.16	+	Gm8812	processed_pseudogene	46	0	10	2
chr1	66175273	66442583	ENSMUSG00000015222	38.34	+	Map2	protein_coding	124	40	31	37
chr1	66305889	66306025	ENSMUSG00000088850	43.07	+	Gm24729	snoRNA	0	0	0	0
chr1	66322276	66328796	ENSMUSG00000073656	36.67	-	Gm10558	antisense	0	0	0	0
chr1	66436082	66436232	ENSMUSG00000065694	41.72	+	Gm25411	snRNA	0	0	0	0
chr1	66468367	66699866	ENSMUSG00000055567	39.65	+	Unc80	protein_coding	60	24	19	33
chr1	66690630	66692356	ENSMUSG00000103375	37.17	-	Gm37181	TEC	0	0	0	0
chr1	66700831	66719805	ENSMUSG00000026005	40.09	+	Rpe	protein_coding	856	71	1302	891
chr1	66719248	66817562	ENSMUSG00000026004	36.03	-	Kansl1l	protein_coding	447	15	101	79
chr1	66765626	66768731	ENSMUSG00000102559	42.02	-	Gm37570	TEC	0	0	0	0
chr1	66769290	66771866	ENSMUSG00000102374	37.14	-	Gm38387	TEC	0	0	0	0
chr1	66775511	66780107	ENSMUSG00000102776	33.74	+	Gm38162	TEC	0	0	0	0
chr1	66783913	66786445	ENSMUSG00000082057	37.31	+	Gm15789	processed_pseudogene	0	0	0	0
chr1	66793645	66796298	ENSMUSG00000103706	36.4	-	6820402A03Rik	TEC	0	0	0	0
chr1	66799659	66800797	ENSMUSG00000103756	41.79	-	Gm37285	TEC	0	0	0	0
chr1	66812315	66814493	ENSMUSG00000103382	33.55	+	Gm37755	TEC	0	0	0	0
chr1	66821226	66825914	ENSMUSG00000103553	40.03	-	Gm38218	TEC	6	0	0	1
chr1	66830839	66863277	ENSMUSG00000026003	42.24	-	Acadl	protein_coding	1644	1442	4949	5378
chr1	66849108	66849602	ENSMUSG00000082769	52.93	-	Gm15793	processed_pseudogene	0	0	0	0
chr1	66856641	66856703	ENSMUSG00000089420	39.68	+	Gm27934	snRNA	0	0	0	0
chr1	66866797	66866926	ENSMUSG00000077328	47.69	+	Gm25832	snoRNA	0	0	0	0
chr1	66924295	66945404	ENSMUSG00000061816	38.29	-	Myl1	protein_coding	20	1	10	3
chr1	66948563	66948940	ENSMUSG00000094191	50	-	Rpl31-ps14	processed_pseudogene	23	4	49	73
chr1	66951829	66953469	ENSMUSG00000082212	44.73	+	Gm15826	processed_pseudogene	0	0	1	0
chr1	67000517	67038872	ENSMUSG00000026000	44.17	-	Lancl1	protein_coding	1488	1109	1998	2366
chr1	67123026	67231259	ENSMUSG00000025991	37.95	+	Cps1	protein_coding	64	61	21	7
chr1	67249200	67323609	ENSMUSG00000086204	38.81	+	Gm15668	lincRNA	10	0	3	4
chr1	67257224	67257352	ENSMUSG00000077745	47.29	+	Gm26342	snoRNA	0	0	0	0
chr1	67585053	67587036	ENSMUSG00000082473	49.5	+	Kif22-ps	processed_pseudogene	0	4	57	28
chr1	67616975	67617052	ENSMUSG00000095282	52.56	+	Gm22548	miRNA	0	0	0	0
chr1	67792481	67805324	ENSMUSG00000085075	37.88	+	Gm15669	lincRNA	4	2	1	1
chr1	67903230	67905532	ENSMUSG00000104395	40.08	+	Gm37957	TEC	0	0	0	0
chr1	67973676	67973777	ENSMUSG00000096031	50	+	Gm23189	miRNA	0	0	0	0
chr1	68024243	68025763	ENSMUSG00000087329	40.3	+	Gm15671	lincRNA	0	0	1	0
chr1	68032186	69108059	ENSMUSG00000062209	36.02	-	Erbb4	protein_coding	190	24	51	53
chr1	68115195	68116547	ENSMUSG00000102449	38.36	-	Gm37100	TEC	0	0	0	0
chr1	68293280	68293726	ENSMUSG00000083795	46.09	-	Gm15670	processed_pseudogene	0	0	0	0
chr1	68384942	68385035	ENSMUSG00000080539	39.36	-	Gm25542	snRNA	0	0	0	0
chr1	68591618	68593686	ENSMUSG00000103307	32.67	-	Gm19335	TEC	0	0	0	0
chr1	68639424	68640829	ENSMUSG00000104508	35.63	-	Gm37735	TEC	0	0	0	0
chr1	68711037	68713405	ENSMUSG00000103642	37.74	-	Gm37769	TEC	0	0	0	0
chr1	68758485	68761727	ENSMUSG00000103809	34.69	-	Gm37061	TEC	0	0	0	0
chr1	69091913	69106740	ENSMUSG00000087514	38.65	-	Gm16076	sense_intronic	0	0	0	0
chr1	69130914	69131299	ENSMUSG00000084332	49.48	-	Gm8840	processed_pseudogene	1	0	0	2
chr1	69377321	69378071	ENSMUSG00000101387	61.52	+	Pced1c-ps	processed_pseudogene	0	0	0	0
chr1	69441056	69444084	ENSMUSG00000099804	42.65	+	Gm28497	lincRNA	1	0	0	0
chr1	69490357	69493788	ENSMUSG00000100354	44.55	-	Gm29113	lincRNA	0	0	0	0
chr1	69513932	69547707	ENSMUSG00000101156	38.88	+	Gm29114	antisense	5	1	0	2
chr1	69531214	69687245	ENSMUSG00000025997	38.97	-	Ikzf2	protein_coding	113	24	94	50
chr1	69595036	69598522	ENSMUSG00000100815	38.08	-	Gm29112	sense_intronic	0	0	0	0
chr1	69660187	69662061	ENSMUSG00000099954	41.28	-	Gm28112	sense_intronic	0	0	0	0
chr1	69770868	69772753	ENSMUSG00000103402	34.78	+	Gm37930	TEC	0	0	0	0
chr1	69826970	70725132	ENSMUSG00000053153	38.01	+	Spag16	protein_coding	303	50	102	78
chr1	69921473	69921747	ENSMUSG00000089345	43.27	-	Gm22665	misc_RNA	0	0	0	0
chr1	69955004	69955129	ENSMUSG00000080524	46.03	-	Gm23879	snRNA	0	0	0	0
chr1	70067968	70068055	ENSMUSG00000101730	51.14	-	Gm28580	unprocessed_pseudogene	0	0	0	0
chr1	70310512	70312911	ENSMUSG00000103052	37.21	-	Gm38272	TEC	0	0	0	0
chr1	70571435	70577271	ENSMUSG00000104287	35.57	-	Gm37456	TEC	0	0	0	0
chr1	70596815	70596921	ENSMUSG00000075952	38.32	+	Gm23422	snRNA	0	0	0	0
chr1	70725715	70885397	ENSMUSG00000045648	38.74	+	Vwc2l	protein_coding	27	3	18	18
chr1	71027498	71103146	ENSMUSG00000026196	40	-	Bard1	protein_coding	297	53	178	188
chr1	71039652	71040030	ENSMUSG00000089965	43.27	-	Gm16236	processed_pseudogene	0	0	0	0
chr1	71155246	71156020	ENSMUSG00000101551	52.39	-	Gm8870	processed_pseudogene	0	0	1	1
chr1	71242276	71414910	ENSMUSG00000050296	39.6	-	Abca12	protein_coding	35	25	14	26
chr1	71493737	71493814	ENSMUSG00000101617	52.56	-	Gm6947	processed_pseudogene	0	0	0	0
chr1	71557150	71579631	ENSMUSG00000026192	44.2	+	Atic	protein_coding	5018	5353	24770	19442
chr1	71585520	71653200	ENSMUSG00000026193	43.66	-	Fn1	protein_coding	606040	86657	54927	86314
chr1	71652837	71662843	ENSMUSG00000073652	42.55	+	Apol7d	antisense	4	1	12	6
chr1	71709705	71710055	ENSMUSG00000101834	49.86	-	Gm5829	processed_pseudogene	9	2	13	15
chr1	71714048	71714924	ENSMUSG00000100319	49.26	-	Gm5256	processed_pseudogene	6	10	89	74
chr1	71843090	71846610	ENSMUSG00000102689	42.72	-	Gm37217	TEC	0	0	0	0
chr1	71888112	71891204	ENSMUSG00000099707	42	+	Gm8883	lincRNA	7	3	5	9
chr1	71894068	71917125	ENSMUSG00000101211	42.55	-	Gm28818	lincRNA	3	7	17	5
chr1	71958998	72005195	ENSMUSG00000101848	42.56	-	4933417E11Rik	lincRNA	378	1	7	9
chr1	71983681	72038731	ENSMUSG00000101764	42.09	-	4930556G22Rik	lincRNA	4	25	1	1
chr1	72004288	72004767	ENSMUSG00000059483	47.5	+	Gm5528	processed_pseudogene	0	0	0	0
chr1	72087857	72088454	ENSMUSG00000101496	53.01	+	Gm8885	processed_pseudogene	6	8	16	25
chr1	72107155	72122001	ENSMUSG00000102123	42.63	-	Gm4319	lincRNA	58	7	3	3
chr1	72159442	72212307	ENSMUSG00000039395	46.44	-	Mreg	protein_coding	52	13	76	72
chr1	72226240	72226430	ENSMUSG00000094655	45.03	+	Gm25360	snRNA	25	0	17	5
chr1	72236465	72274869	ENSMUSG00000097131	44.69	+	D230017M19Rik	lincRNA	40	24	75	19
chr1	72236946	72237136	ENSMUSG00000094050	45.55	+	Gm23472	snRNA	0	0	0	0
chr1	72244213	72244403	ENSMUSG00000093956	45.03	+	Gm24497	snRNA	0	0	0	0
chr1	72255008	72255198	ENSMUSG00000093843	45.55	+	Gm25939	snRNA	0	0	0	0
chr1	72259167	72284314	ENSMUSG00000026189	44.73	-	Pecr	protein_coding	164	53	310	293
chr1	72284369	72303104	ENSMUSG00000026188	45.52	+	Tmem169	protein_coding	12	3	5	18
chr1	72307421	72394952	ENSMUSG00000026187	43.6	+	Xrcc5	protein_coding	456	235	1261	1082
chr1	72427112	72536930	ENSMUSG00000039372	44.96	-	March4	protein_coding	64	69	216	46
chr1	72459499	72460027	ENSMUSG00000085812	46.31	+	Gm15843	processed_pseudogene	0	0	0	0
chr1	72583251	72633134	ENSMUSG00000039354	46.78	+	Smarcal1	protein_coding	1108	256	909	961
chr1	72641188	72642963	ENSMUSG00000110712	38.51	+	RP23-432C4.2	antisense	0	0	0	0
chr1	72642980	72700579	ENSMUSG00000039342	38.13	-	Ankar	protein_coding	16	8	11	7
chr1	72692864	72693452	ENSMUSG00000110487	45.33	+	RP23-38P22.2	processed_pseudogene	0	0	0	0
chr1	72706289	72706502	ENSMUSG00000110596	34.58	-	RP23-38P22.1	processed_pseudogene	0	0	0	0
chr1	72711290	72713813	ENSMUSG00000046330	47.07	+	Rpl37a	protein_coding	13538	6611	7395	7388
chr1	72824503	72852474	ENSMUSG00000039323	48.43	+	Igfbp2	protein_coding	14	307	42	219
chr1	72857932	72874884	ENSMUSG00000026185	49.55	-	Igfbp5	protein_coding	542	19	15	14
chr1	72984844	73025507	ENSMUSG00000101968	43.89	+	1700027A15Rik	antisense	90	20	10	5
chr1	73015074	73015909	ENSMUSG00000026182	49.52	-	Tnp1	protein_coding	0	0	0	0
chr1	73206890	73209423	ENSMUSG00000102266	42.3	-	Gm38106	TEC	0	0	0	0
chr1	73269064	73306360	ENSMUSG00000101112	42.17	+	Gm29185	lincRNA	5	0	1	0
chr1	73311717	73312050	ENSMUSG00000100697	40.72	-	Gm29184	processed_pseudogene	7	0	0	0
chr1	73390775	73407569	ENSMUSG00000099877	41.88	-	Pinc	lincRNA	0	0	0	1
chr1	73392246	73392399	ENSMUSG00000098697	50	+	Gm27315	misc_RNA	0	0	0	0
chr1	73398968	73430790	ENSMUSG00000101812	39.98	+	D530049I02Rik	lincRNA	13	1	1	0
chr1	73512046	73513041	ENSMUSG00000100044	46.18	+	Gm9553	processed_pseudogene	0	0	0	0
chr1	73522095	73529790	ENSMUSG00000100444	41.41	-	C530043A13Rik	lincRNA	1	0	0	0
chr1	73528937	73536349	ENSMUSG00000100429	44.22	+	Gm29186	lincRNA	0	0	0	0
chr1	73618088	73864466	ENSMUSG00000100301	43.78	-	6030407O03Rik	lincRNA	20	9	11	23
chr1	73750321	73841917	ENSMUSG00000101344	44.2	-	Gm29183	lincRNA	0	0	0	0
chr1	73763710	73763835	ENSMUSG00000088666	39.68	+	Gm25329	rRNA	0	0	0	0
chr1	73855477	73855575	ENSMUSG00000098504	50.51	-	Mir6351	miRNA	0	0	0	0
chr1	73910231	74124449	ENSMUSG00000055322	51.43	-	Tns1	protein_coding	856	1260	4121	760
chr1	74125541	74148223	ENSMUSG00000061815	48.49	+	Rufy4	protein_coding	163	9	751	51
chr1	74153989	74161246	ENSMUSG00000026180	43.9	+	Cxcr2	protein_coding	336	83	982	560
chr1	74191785	74194631	ENSMUSG00000048480	47.84	-	Cxcr1	protein_coding	3	0	2	1
chr1	74206554	74206620	ENSMUSG00000087820	50.75	-	Mir1928	miRNA	1	1	0	0
chr1	74212813	74212919	ENSMUSG00000094768	37.38	+	Gm25524	snRNA	0	0	0	0
chr1	74236084	74268209	ENSMUSG00000006304	44.47	+	Arpc2	protein_coding	14376	1896	8432	7867
chr1	74278550	74279624	ENSMUSG00000064272	61.3	+	Gpbar1	protein_coding	1	7	19	1
chr1	74279840	74284738	ENSMUSG00000006299	54.07	-	Aamp	protein_coding	4404	16964	17696	19726
chr1	74281161	74281866	ENSMUSG00000101503	55.24	+	Gm28364	antisense	0	0	0	0
chr1	74284930	74353694	ENSMUSG00000026179	49.54	+	Pnkd	protein_coding	480	1404	2042	2549
chr1	74287542	74287860	ENSMUSG00000103013	46.71	-	Gm37503	TEC	0	0	0	0
chr1	74288247	74305622	ENSMUSG00000006301	51.34	-	Tmbim1	protein_coding	0	0	0	0
chr1	74295603	74298867	ENSMUSG00000099931	53.94	+	Gm29358	sense_intronic	0	0	0	0
chr1	74307848	74310713	ENSMUSG00000103403	47.1	+	Gm37931	TEC	0	0	0	0
chr1	74362108	74369321	ENSMUSG00000073650	50.25	+	Catip	protein_coding	39	7	3	20
chr1	74375195	74386062	ENSMUSG00000026177	52.07	+	Slc11a1	protein_coding	5597	38	150	114
chr1	74391509	74397285	ENSMUSG00000026176	58.66	+	Ctdsp1	protein_coding	5743	4062	6566	8893
chr1	74394310	74394394	ENSMUSG00000065468	58.82	+	Mir26b	miRNA	0	0	0	0
chr1	74409376	74435559	ENSMUSG00000026175	49.55	+	Vil1	protein_coding	1	5	17	13
chr1	74435511	74544284	ENSMUSG00000033364	40.08	-	Usp37	protein_coding	769	60	114	144
chr1	74500340	74503301	ENSMUSG00000103227	38.28	-	Gm37733	TEC	0	0	0	0
chr1	74506058	74530842	ENSMUSG00000026174	41.85	+	Cnot9	protein_coding	0	0	0	0
chr1	74542888	74567794	ENSMUSG00000026173	46.08	+	Plcd4	protein_coding	109	7	206	101
chr1	74565127	74588246	ENSMUSG00000026135	45.56	-	Zfp142	protein_coding	392	235	785	492
chr1	74586896	74586972	ENSMUSG00000093155	53.25	-	Gm25035	miRNA	0	0	0	0
chr1	74588289	74592443	ENSMUSG00000026172	48.5	+	Bcs1l	protein_coding	505	546	1582	1612
chr1	74593748	74601397	ENSMUSG00000026171	47.37	-	Rnf25	protein_coding	1233	630	1614	1875
chr1	74601445	74636894	ENSMUSG00000033276	46.63	+	Stk36	protein_coding	48	161	182	199
chr1	74661745	74703730	ENSMUSG00000033257	43.92	+	Ttll4	protein_coding	1089	231	827	595
chr1	74713574	74737892	ENSMUSG00000026170	45.63	+	Cyp27a1	protein_coding	2054	193	1879	454
chr1	74738922	74749221	ENSMUSG00000006542	49.43	-	Prkag3	protein_coding	791	27	37	25
chr1	74764798	74764890	ENSMUSG00000098351	48.39	+	Gm27507	misc_RNA	0	0	0	0
chr1	74771892	74785322	ENSMUSG00000033227	53.1	+	Wnt6	protein_coding	64	836	40	73
chr1	74774943	74777405	ENSMUSG00000099472	54.28	-	Gm29539	antisense	0	0	0	0
chr1	74791516	74804179	ENSMUSG00000026167	54.11	+	Wnt10a	protein_coding	8	944	501	217
chr1	74850895	74879953	ENSMUSG00000089964	47.72	+	Gm16582	processed_transcript	7	0	1	1
chr1	74854934	74857732	ENSMUSG00000090071	63.92	+	Cdk5r2	protein_coding	0	0	0	0
chr1	74881509	74885419	ENSMUSG00000055197	57.99	-	Fev	protein_coding	2	5	1	2
chr1	74889934	74893143	ENSMUSG00000006546	53.21	-	Cryba2	protein_coding	1	1	1	0
chr1	74900658	74900721	ENSMUSG00000065616	67.19	-	Mir375	miRNA	0	0	0	0
chr1	74902071	74935599	ENSMUSG00000047021	49.42	-	Ccdc108	protein_coding	18	6	12	4
chr1	74902371	74907653	ENSMUSG00000089653	52.02	+	Gm15841	antisense	0	0	0	0
chr1	74945315	74951672	ENSMUSG00000006538	59.37	-	Ihh	protein_coding	10	7	16	7
chr1	74954252	74955841	ENSMUSG00000103145	41.38	+	Gm37744	TEC	0	0	0	1
chr1	74967139	75125200	ENSMUSG00000026162	44.02	-	Nhej1	protein_coding	309	265	496	575
chr1	75125541	75133890	ENSMUSG00000026205	48.66	-	Slc23a3	protein_coding	3	14	5	5
chr1	75134554	75142711	ENSMUSG00000033159	49.58	-	Cnppd1	protein_coding	6267	2126	6821	5532
chr1	75142778	75147913	ENSMUSG00000049339	52.76	+	Fam134a	protein_coding	3825	3586	5662	5803
chr1	75168646	75171629	ENSMUSG00000026197	53.52	+	Zfand2b	protein_coding	1726	1065	1403	1784
chr1	75171717	75180392	ENSMUSG00000026198	50.91	-	Abcb6	protein_coding	0	0	0	0
chr1	75171731	75185146	ENSMUSG00000099519	51.98	-	Gm29253	processed_transcript	0	0	0	0
chr1	75180860	75192196	ENSMUSG00000033124	52.42	-	Atg9a	protein_coding	262	549	1020	931
chr1	75192151	75199387	ENSMUSG00000026199	47.69	+	Ankzf1	protein_coding	1420	322	640	816
chr1	75198236	75210813	ENSMUSG00000026200	46.19	-	Glb1l	protein_coding	402	37	123	172
chr1	75209613	75209728	ENSMUSG00000099204	46.55	-	Gm27943	miRNA	0	0	0	0
chr1	75210838	75215606	ENSMUSG00000026201	51.58	+	Stk16	protein_coding	1483	1718	3782	4342
chr1	75214228	75219865	ENSMUSG00000026202	53.94	-	Tuba4a	protein_coding	1658	1491	7267	4191
chr1	75220095	75232102	ENSMUSG00000096094	47.03	-	A630095N17Rik	protein_coding	6	1	1	5
chr1	75236406	75245692	ENSMUSG00000026203	52.02	+	Dnajb2	protein_coding	901	1280	1608	2016
chr1	75247027	75264502	ENSMUSG00000026204	51.65	-	Ptprn	protein_coding	9	3850	3440	4549
chr1	75252322	75257427	ENSMUSG00000101840	52.82	+	Gm28294	antisense	0	0	0	0
chr1	75272199	75278415	ENSMUSG00000033061	47.37	-	Resp18	protein_coding	4	0	27	5
chr1	75272605	75275652	ENSMUSG00000100556	46.69	+	Gm28902	antisense	0	0	0	0
chr1	75307896	75317990	ENSMUSG00000026209	53.11	-	Dnpep	protein_coding	2095	6420	8515	8527
chr1	75360329	75368579	ENSMUSG00000026208	52.59	+	Des	protein_coding	10	1229	36	31
chr1	75368212	75375012	ENSMUSG00000085653	46.92	-	Gm15179	antisense	1	3	0	1
chr1	75375297	75432320	ENSMUSG00000026207	53.54	+	Speg	protein_coding	48	2690	702	2310
chr1	75392131	75396363	ENSMUSG00000086053	49.16	-	Gm15178	antisense	0	0	0	0
chr1	75435930	75443179	ENSMUSG00000033021	53.12	+	Gmppa	protein_coding	5166	4447	3633	6802
chr1	75450436	75474343	ENSMUSG00000033007	53.47	+	Asic4	protein_coding	3	18	15	16
chr1	75468570	75470761	ENSMUSG00000102605	51.46	-	Gm37264	TEC	0	0	0	0
chr1	75474569	75479307	ENSMUSG00000032997	58.26	-	Chpf	protein_coding	842	5573	4594	8543
chr1	75479310	75506452	ENSMUSG00000026211	54.05	-	Obsl1	protein_coding	34	7794	1938	3847
chr1	75479532	75485705	ENSMUSG00000051703	54.31	+	Tmem198	protein_coding	0	0	0	0
chr1	75507077	75510366	ENSMUSG00000032968	53.5	+	Inha	protein_coding	1	55	31	12
chr1	75514107	75514283	ENSMUSG00000082745	57.06	-	Gm15181	unprocessed_pseudogene	0	0	0	0
chr1	75521529	75537335	ENSMUSG00000026213	51.35	+	Stk11ip	protein_coding	3721	683	2088	1367
chr1	75542211	75542558	ENSMUSG00000082059	45.11	+	Gm15183	processed_pseudogene	0	0	0	0
chr1	75546266	75562172	ENSMUSG00000006576	55.79	+	Slc4a3	protein_coding	30	859	259	624
chr1	75568083	75568574	ENSMUSG00000083244	50	+	Gm15180	processed_pseudogene	1	0	3	1
chr1	75624654	75626329	ENSMUSG00000082528	40.69	+	Gm15182	processed_pseudogene	0	0	0	0
chr1	75636390	75637179	ENSMUSG00000082012	52.66	+	Gm5257	processed_pseudogene	3	1	5	6
chr1	76016658	76018756	ENSMUSG00000099996	42.69	-	Gm29065	lincRNA	0	0	0	0
chr1	76110181	76110580	ENSMUSG00000101763	47.25	-	Gm29068	processed_pseudogene	0	0	0	0
chr1	76420692	76528422	ENSMUSG00000100827	39.59	+	Gm29069	lincRNA	16	4	10	6
chr1	76489133	76502028	ENSMUSG00000100553	38.09	+	Gm17751	lincRNA	0	0	0	0
chr1	76509560	76509643	ENSMUSG00000098611	42.86	+	Mir6343	miRNA	0	0	0	0
chr1	76890472	77027792	ENSMUSG00000100534	39.58	-	Gm816	lincRNA	16	4	6	5
chr1	77143227	77146992	ENSMUSG00000102904	36.8	-	Gm38265	TEC	0	0	0	1
chr1	77144753	77144846	ENSMUSG00000089326	51.06	+	Gm25974	rRNA	0	0	0	0
chr1	77367185	77515088	ENSMUSG00000026235	42.8	-	Epha4	protein_coding	428	37	98	84
chr1	77496653	77496768	ENSMUSG00000099141	49.14	-	Mir6352	miRNA	0	0	0	0
chr1	77515280	77517128	ENSMUSG00000101849	55.81	+	Gm28386	lincRNA	1	3	7	6
chr1	77570672	77570963	ENSMUSG00000101506	47.26	+	Gm28385	processed_pseudogene	0	0	0	0
chr1	77898283	77898446	ENSMUSG00000065215	43.29	-	Gm26263	snRNA	0	0	0	0
chr1	77942966	77972376	ENSMUSG00000102052	41.06	-	Gm28387	lincRNA	4	1	2	2
chr1	78101267	78197134	ENSMUSG00000004872	42.51	-	Pax3	protein_coding	98	202	20	467
chr1	78310345	78420289	ENSMUSG00000032908	44.37	+	Sgpp2	protein_coding	212	8	9	12
chr1	78325628	78340106	ENSMUSG00000099561	42.31	-	Gm28410	antisense	0	0	0	0
chr1	78375614	78376431	ENSMUSG00000102945	44.5	+	Gm37884	TEC	0	0	0	0
chr1	78417975	78488897	ENSMUSG00000026245	41.88	-	Farsb	protein_coding	1576	438	2080	2104
chr1	78433352	78433612	ENSMUSG00000101798	41.76	+	Gm28995	unprocessed_pseudogene	0	0	0	0
chr1	78465448	78466926	ENSMUSG00000104018	40.84	-	4833412K13Rik	TEC	0	0	0	0
chr1	78497026	78512158	ENSMUSG00000090486	46.79	-	BC035947	protein_coding	1	0	1	0
chr1	78510991	78538173	ENSMUSG00000012187	45.41	+	Mogat1	protein_coding	6	6	25	7
chr1	78595031	78609508	ENSMUSG00000099364	43.01	-	5730419F03Rik	lincRNA	4	2	52	3
chr1	78615467	78620165	ENSMUSG00000100562	42.73	+	Gm29611	lincRNA	1	0	1	0
chr1	78657825	78707743	ENSMUSG00000032883	42.55	+	Acsl3	protein_coding	42	269	1297	1077
chr1	78658038	78671512	ENSMUSG00000079470	43.61	+	Utp14b	protein_coding	0	0	0	0
chr1	78783136	78784859	ENSMUSG00000099377	48.03	-	Gm6159	processed_pseudogene	60	16	54	36
chr1	78791623	79224511	ENSMUSG00000099706	40.38	-	Gm29536	lincRNA	480	46	56	63
chr1	78816758	78820028	ENSMUSG00000047330	47.2	+	Kcne4	protein_coding	0	0	0	0
chr1	78821258	78822652	ENSMUSG00000101324	48.89	+	Gm29187	lincRNA	0	0	0	0
chr1	78967637	78968079	ENSMUSG00000072978	51.24	-	Gm5830	processed_pseudogene	0	0	0	0
chr1	79434669	79440120	ENSMUSG00000050711	39.55	-	Scg2	protein_coding	10	2	3	2
chr1	79505803	79507157	ENSMUSG00000099562	43.76	-	Gm19027	processed_pseudogene	2	0	0	0
chr1	79513739	79513864	ENSMUSG00000077782	44.44	-	Gm24160	snoRNA	0	0	0	0
chr1	79606876	79671972	ENSMUSG00000054702	42.51	-	Ap1s3	protein_coding	1499	31	56	59
chr1	79619522	79621034	ENSMUSG00000102235	41.9	-	Gm37886	TEC	0	0	0	0
chr1	79702262	79776143	ENSMUSG00000073643	43.98	-	Wdfy1	protein_coding	1327	226	195	210
chr1	79762717	79764507	ENSMUSG00000104497	44.95	+	Gm10555	TEC	0	0	0	0
chr1	79776018	79781445	ENSMUSG00000026248	43.57	+	Mrpl44	protein_coding	860	401	1235	1094
chr1	79794197	79861180	ENSMUSG00000026249	44.61	-	Serpine2	protein_coding	72	73	46	828
chr1	79922536	79923426	ENSMUSG00000067106	51.18	-	Gm5529	processed_pseudogene	10	11	126	123
chr1	79957580	79958057	ENSMUSG00000100397	52.93	+	Gm28071	processed_pseudogene	60	53	141	132
chr1	80098622	80098885	ENSMUSG00000099753	47.73	+	Gm28058	processed_pseudogene	0	0	0	0
chr1	80135466	80135572	ENSMUSG00000096297	45.79	+	Gm23934	snRNA	0	0	0	0
chr1	80146973	80148801	ENSMUSG00000102518	41.88	-	Gm38339	TEC	0	0	8	0
chr1	80184719	80192073	ENSMUSG00000099552	40.41	+	9830004L10Rik	lincRNA	0	0	0	0
chr1	80198706	80218473	ENSMUSG00000043230	43.21	-	Fam124b	protein_coding	29	3	5	5
chr1	80225044	80228792	ENSMUSG00000101257	42.54	+	2310015K22Rik	lincRNA	0	0	0	0
chr1	80255031	80256197	ENSMUSG00000103404	39.5	-	Gm37932	TEC	0	0	0	0
chr1	80264923	80340480	ENSMUSG00000004364	35.79	-	Cul3	protein_coding	2134	172	514	520
chr1	80274731	80276413	ENSMUSG00000103076	36.19	-	Gm37902	TEC	0	0	0	0
chr1	80326177	80327994	ENSMUSG00000103525	34.54	-	Gm37262	TEC	0	0	0	0
chr1	80382822	80386251	ENSMUSG00000101722	47.81	+	Gm29125	lincRNA	0	0	0	0
chr1	80383104	80385185	ENSMUSG00000090637	52.93	-	Gm6189	processed_pseudogene	0	0	0	0
chr1	80445932	80479867	ENSMUSG00000101483	39.07	+	1700016L21Rik	antisense	3	1	0	1
chr1	80449597	80461448	ENSMUSG00000110100	38.11	-	Gm45261	protein_coding	0	0	0	0
chr1	80501073	80758527	ENSMUSG00000038608	40.09	-	Dock10	protein_coding	8508	41	89	134
chr1	80666009	80669564	ENSMUSG00000103192	39.62	-	Gm37645	TEC	0	0	0	0
chr1	80728809	80730664	ENSMUSG00000104488	40.84	-	Gm38062	TEC	0	0	0	0
chr1	80747222	80749054	ENSMUSG00000102721	35.19	-	A630081D01Rik	TEC	0	0	0	0
chr1	80897654	80898105	ENSMUSG00000099949	44.25	-	Gm29124	processed_pseudogene	6	1	1	0
chr1	80949426	80949897	ENSMUSG00000099918	52.75	+	Gm28066	processed_pseudogene	0	0	0	0
chr1	81076950	81341764	ENSMUSG00000054976	38.29	+	Nyap2	protein_coding	270	27	73	37
chr1	81520338	81522341	ENSMUSG00000104029	41.17	-	Gm37210	TEC	0	0	0	0
chr1	81554157	81557483	ENSMUSG00000101986	50.32	-	Gm6198	processed_pseudogene	55	10	10	3
chr1	81741985	81742969	ENSMUSG00000087008	50.76	-	Gm5530	processed_pseudogene	40	42	418	382
chr1	81797241	81797946	ENSMUSG00000100561	56.09	+	Gm7516	processed_pseudogene	9	5	25	16
chr1	82105180	82106983	ENSMUSG00000103571	39.41	+	Gm37114	TEC	0	0	0	1
chr1	82131916	82132019	ENSMUSG00000098797	44.23	+	Mir6344	miRNA	0	0	1	0
chr1	82233101	82291416	ENSMUSG00000055980	42.78	-	Irs1	protein_coding	61	98	66	108
chr1	82233112	82235933	ENSMUSG00000022591	41.57	+	Gm9747	protein_coding	0	0	0	0
chr1	82316452	82445366	ENSMUSG00000026142	43.2	+	Rhbdd1	protein_coding	864	241	927	686
chr1	82352217	82355049	ENSMUSG00000104493	41.23	+	Gm19552	TEC	0	0	0	0
chr1	82392493	82402746	ENSMUSG00000100786	43.47	-	Gm28940	antisense	0	0	0	0
chr1	82396697	82396817	ENSMUSG00000096779	49.59	-	Gm22112	miRNA	0	0	0	0
chr1	82448423	82586849	ENSMUSG00000067158	43.02	-	Col4a4	protein_coding	82	34	35	20
chr1	82586921	82722059	ENSMUSG00000079465	41.61	+	Col4a3	protein_coding	67	5	6	13
chr1	82635013	82635110	ENSMUSG00000065055	56.12	+	n-R5s213	rRNA	0	0	0	0
chr1	82691928	82725169	ENSMUSG00000097564	40.63	-	C430014B12Rik	processed_transcript	0	0	6	0
chr1	82724890	82752394	ENSMUSG00000026150	38.94	+	Mff	protein_coding	1794	121	584	514
chr1	82739691	82740707	ENSMUSG00000101450	37.46	+	Gm28941	sense_intronic	0	0	0	0
chr1	82756649	82768461	ENSMUSG00000026149	42.47	-	Tm4sf20	protein_coding	39	13	6	2
chr1	82777028	82777210	ENSMUSG00000099771	49.73	-	Gm19257	processed_pseudogene	0	0	4	2
chr1	82806423	82807468	ENSMUSG00000102280	43.12	-	Gm36999	TEC	1	1	0	0
chr1	82819835	82820377	ENSMUSG00000100170	45.3	+	Gm28942	lincRNA	0	0	0	0
chr1	82822471	82822861	ENSMUSG00000100744	45.78	-	Gm17764	processed_pseudogene	12	2	52	43
chr1	82839446	82839498	ENSMUSG00000093782	67.92	+	Gm22396	miRNA	0	0	0	0
chr1	82839483	82901182	ENSMUSG00000026159	39.82	+	Agfg1	protein_coding	1346	256	988	717
chr1	83003482	83004907	ENSMUSG00000101784	53.44	-	Gm7553	processed_pseudogene	31	2	14	16
chr1	83012523	83038448	ENSMUSG00000038496	41.49	-	Slc19a3	protein_coding	11	3	3	2
chr1	83015393	83016022	ENSMUSG00000100432	46.83	+	Gm7539	processed_pseudogene	0	0	0	0
chr1	83041524	83042480	ENSMUSG00000100190	46.29	-	Krtap28-10	lincRNA	0	0	0	0
chr1	83058286	83059378	ENSMUSG00000104423	54.16	-	A030005K14Rik	TEC	1	0	0	0
chr1	83060930	83061921	ENSMUSG00000101315	52.52	+	Krtap28-13	protein_coding	7	0	0	0
chr1	83067102	83067473	ENSMUSG00000099691	53.49	+	Gm29518	processed_pseudogene	0	0	0	0
chr1	83116766	83119167	ENSMUSG00000026166	39.26	+	Ccl20	protein_coding	1	0	68	3
chr1	83157984	83159017	ENSMUSG00000101173	45.45	+	Gm29519	processed_pseudogene	2	0	0	0
chr1	83159752	83210574	ENSMUSG00000053161	40.99	+	Daw1	protein_coding	29	7	5	6
chr1	83212044	83212884	ENSMUSG00000101896	44.83	-	Gm6244	processed_pseudogene	0	0	0	1
chr1	83216671	83216791	ENSMUSG00000084443	45.45	-	n-R5s214	rRNA	0	0	0	0
chr1	83254139	83408200	ENSMUSG00000026163	39.74	-	Sphkap	protein_coding	89	12	13	14
chr1	83314513	83315300	ENSMUSG00000079140	45.81	+	Gm6374	processed_pseudogene	0	0	0	0
chr1	83331298	83332586	ENSMUSG00000104374	41.58	-	Gm37517	TEC	0	0	0	0
chr1	83426596	83427398	ENSMUSG00000104219	29.89	-	Gm37989	TEC	0	0	0	0
chr1	83659550	83911644	ENSMUSG00000100580	39.6	-	4933436I20Rik	lincRNA	62	15	8	13
chr1	83795912	83796032	ENSMUSG00000094946	49.59	+	Gm25754	miRNA	0	0	0	0
chr1	83921918	83922041	ENSMUSG00000077736	45.97	+	Gm24555	snoRNA	0	0	0	0
chr1	84036296	84364180	ENSMUSG00000045658	41.17	-	Pid1	protein_coding	6311	39	36	30
chr1	84132867	84134510	ENSMUSG00000102750	43.13	-	Gm37058	TEC	0	0	0	0
chr1	84168188	84168733	ENSMUSG00000101934	47.44	+	Gm18304	processed_pseudogene	0	0	0	0
chr1	84218849	84218961	ENSMUSG00000098851	42.48	-	Mir6353	miRNA	0	0	0	0
chr1	84369839	84696221	ENSMUSG00000036766	42.97	-	Dner	protein_coding	128	19	30	23
chr1	84392503	84395399	ENSMUSG00000104396	38.21	-	Gm37959	TEC	0	0	0	0
chr1	84665189	84669443	ENSMUSG00000102481	43.78	-	Gm37925	TEC	0	0	0	0
chr1	84695839	84695915	ENSMUSG00000093254	83.12	+	Mir5126	miRNA	0	0	0	0
chr1	84721189	84840516	ENSMUSG00000026219	37.92	-	Trip12	protein_coding	4781	395	1265	1055
chr1	84807158	84809190	ENSMUSG00000103505	32.46	-	Gm38374	TEC	0	0	0	0
chr1	84819968	84824683	ENSMUSG00000104503	38.44	-	Gm37738	TEC	0	0	0	0
chr1	84839841	84900487	ENSMUSG00000073633	45.33	+	Fbxo36	protein_coding	133	79	94	115
chr1	84905898	84935134	ENSMUSG00000026220	45.67	-	Slc16a14	protein_coding	59	24	36	22
chr1	84963669	84964559	ENSMUSG00000096802	49.38	+	Gm15433	processed_pseudogene	15	0	0	0
chr1	84990638	84993032	ENSMUSG00000099693	46.51	-	Gm29284	unprocessed_pseudogene	78	0	0	0
chr1	84992690	85270566	ENSMUSG00000052477	43.95	-	C130026I21Rik	protein_coding	401	90	43	47
chr1	85012114	85012704	ENSMUSG00000064281	54.15	+	Rpl19-ps1	processed_pseudogene	0	0	0	0
chr1	85012367	85012446	ENSMUSG00000098842	57.5	+	Gm27907	miRNA	0	0	0	0
chr1	85027954	85041958	ENSMUSG00000061852	44.85	-	Gm7582	unprocessed_pseudogene	0	0	0	0
chr1	85061154	85062642	ENSMUSG00000089976	41.77	+	Gm2389	unprocessed_pseudogene	0	0	0	0
chr1	85067394	85080236	ENSMUSG00000101279	43.23	-	Gm18342	unprocessed_pseudogene	0	0	0	0
chr1	85083069	85109853	ENSMUSG00000089844	43.61	-	A530032D15Rik	protein_coding	0	0	0	0
chr1	85100164	85100535	ENSMUSG00000073631	50	+	Gm10553	protein_coding	0	0	0	0
chr1	85105946	85114035	ENSMUSG00000072109	45.5	+	A530040E14Rik	antisense	0	0	0	0
chr1	85115319	85117237	ENSMUSG00000090128	44.97	+	Gm16038	unprocessed_pseudogene	0	0	0	0
chr1	85156809	85327306	ENSMUSG00000091199	44.01	-	Gm2619	transcribed_unprocessed_pseudogene	623	6	0	3
chr1	85159764	85194260	ENSMUSG00000089716	43.04	+	Gm6264	transcribed_unprocessed_pseudogene	0	0	0	0
chr1	85199613	85213786	ENSMUSG00000079457	45.53	+	Gm7609	transcribed_unprocessed_pseudogene	0	0	0	0
chr1	85246851	85255465	ENSMUSG00000090252	43.89	+	Gm16028	antisense	0	0	0	0
chr1	85266698	85285491	ENSMUSG00000079455	45.56	+	Gm16026	transcribed_unprocessed_pseudogene	0	0	0	0
chr1	85326729	85342615	ENSMUSG00000089652	44.33	+	Gm16025	lincRNA	67	0	1	0
chr1	85332716	85342086	ENSMUSG00000089937	42.6	-	Gm7281	unprocessed_pseudogene	0	0	0	0
chr1	85484252	85485142	ENSMUSG00000096292	48.48	-	Gm2666	processed_pseudogene	3	0	0	0
chr1	85501090	85514604	ENSMUSG00000101751	43.09	+	Gm2427	unprocessed_pseudogene	154	0	0	1
chr1	85511133	85527161	ENSMUSG00000089714	44.02	-	Gm16092	lincRNA	9	0	0	0
chr1	85526690	85550577	ENSMUSG00000090186	43.95	+	Gm7592	transcribed_unprocessed_pseudogene	598	1	3	2
chr1	85575676	85577295	ENSMUSG00000094127	46.17	+	G530012D18Rik	protein_coding	24	0	0	1
chr1	85576899	85598817	ENSMUSG00000070034	46.57	-	Sp110	protein_coding	7034	128	11	73
chr1	85599286	85599839	ENSMUSG00000090103	47.11	+	Gm16094	antisense	88	0	0	0
chr1	85600378	85645037	ENSMUSG00000070031	43.41	+	Sp140	protein_coding	3780	8	7	55
chr1	85604085	85611896	ENSMUSG00000073628	42.78	-	Gm10552	antisense	0	0	0	0
chr1	85641222	85650585	ENSMUSG00000090246	46.06	-	Gm17017	antisense	10	0	0	1
chr1	85649988	85709998	ENSMUSG00000026222	43.52	+	Sp100	protein_coding	5737	121	27	141
chr1	85674882	85674985	ENSMUSG00000064414	51.92	+	n-R5s215	rRNA	0	0	0	0
chr1	85717083	85778643	ENSMUSG00000052760	45.98	-	A630001G21Rik	protein_coding	6601	57	6	247
chr1	85751948	85752074	ENSMUSG00000098634	55.91	+	Mir8096	miRNA	0	0	0	0
chr1	85763794	85763871	ENSMUSG00000094834	57.69	+	Gm25472	miRNA	0	0	0	0
chr1	85775271	85784694	ENSMUSG00000100217	45.47	+	9930111H07Rik	lincRNA	54	3	0	0
chr1	85784713	85784962	ENSMUSG00000092932	49.2	+	Gm22906	misc_RNA	0	0	0	0
chr1	85793441	85851576	ENSMUSG00000036707	41.52	+	Cab39	protein_coding	3756	131	1512	1274
chr1	85894281	85908675	ENSMUSG00000026223	52.42	+	Itm2c	protein_coding	6538	16027	12243	16587
chr1	85928483	85940624	ENSMUSG00000026224	49.91	+	4933407L21Rik	protein_coding	3	0	3	0
chr1	85933247	85937332	ENSMUSG00000099767	50.59	-	Gm28884	antisense	0	0	0	0
chr1	85938318	85961007	ENSMUSG00000049608	46.1	-	Gpr55	protein_coding	157	2	2	5
chr1	85972365	85986917	ENSMUSG00000100108	48.02	-	Gm28100	lincRNA	2	0	4	9
chr1	86014403	86015886	ENSMUSG00000099342	41.71	-	Gm18180	processed_pseudogene	42	0	0	3
chr1	86016816	86029958	ENSMUSG00000026226	47.1	+	Spata3	protein_coding	10	1	1	1
chr1	86045863	86055456	ENSMUSG00000026227	48.84	+	2810459M11Rik	protein_coding	42	14	7	12
chr1	86064387	86139151	ENSMUSG00000026229	40.8	+	Psmd1	protein_coding	1459	680	2426	2501
chr1	86087301	86087422	ENSMUSG00000077274	48.36	+	Gm22786	snoRNA	0	0	0	0
chr1	86099026	86111970	ENSMUSG00000026228	38.89	-	Htr2b	protein_coding	0	0	0	0
chr1	86120883	86123561	ENSMUSG00000103272	39.01	+	Gm37914	TEC	0	0	0	0
chr1	86133637	86162788	ENSMUSG00000094638	46	+	Gm21972	protein_coding	145	22	43	73
chr1	86154780	86278284	ENSMUSG00000062590	46.96	+	Armc9	protein_coding	447	249	1256	1224
chr1	86275509	86301375	ENSMUSG00000087538	47.97	-	Gm16341	antisense	98	0	6	3
chr1	86302832	86307305	ENSMUSG00000079445	56.24	+	B3gnt7	protein_coding	52	15	1	6
chr1	86303195	86304059	ENSMUSG00000099644	65.55	-	Gm28626	antisense	0	0	0	0
chr1	86323267	86323593	ENSMUSG00000091806	53.52	+	Gm5258	processed_pseudogene	0	0	1	0
chr1	86328039	86328873	ENSMUSG00000101853	43.59	+	Gm28627	processed_pseudogene	1	0	1	0
chr1	86344719	86359400	ENSMUSG00000026234	42.35	-	Ncl	protein_coding	14206	2149	17379	15037
chr1	86351169	86351301	ENSMUSG00000064837	39.1	-	Snora75	snoRNA	0	0	0	0
chr1	86351981	86352127	ENSMUSG00000104627	37.41	-	Mir3535	miRNA	0	0	0	0
chr1	86352008	86352087	ENSMUSG00000064696	33.75	-	Gm24148	snoRNA	0	0	0	0
chr1	86356261	86356330	ENSMUSG00000064823	41.43	-	Snord82	snoRNA	0	0	0	0
chr1	86359574	86373791	ENSMUSG00000073627	45.58	+	C130036L24Rik	processed_transcript	104	37	138	81
chr1	86377100	86378276	ENSMUSG00000110510	45.79	-	RP23-403I3.7	processed_pseudogene	0	0	0	0
chr1	86386303	86426228	ENSMUSG00000026237	47.76	-	Nmur1	protein_coding	19	2	13	3
chr1	86426329	86428052	ENSMUSG00000036574	55.05	+	1700019O17Rik	protein_coding	1	0	0	1
chr1	86473659	86474006	ENSMUSG00000101328	43.97	+	Rpl30-ps6	processed_pseudogene	9	0	0	0
chr1	86526726	86530712	ENSMUSG00000026238	57.14	+	Ptma	protein_coding	57164	15810	81771	79303
chr1	86542994	86582629	ENSMUSG00000026239	43.17	-	Pde6d	protein_coding	424	419	683	973
chr1	86580058	86581232	ENSMUSG00000102927	44.26	+	Gm37152	TEC	0	0	0	0
chr1	86582904	86609375	ENSMUSG00000026240	44.28	+	Cops7b	protein_coding	455	686	1842	2173
chr1	86637552	86637608	ENSMUSG00000084468	70.18	-	Gm22955	miRNA	0	0	0	0
chr1	86638201	86640454	ENSMUSG00000103609	41.22	+	Gm37022	TEC	0	0	0	0
chr1	86666291	86670571	ENSMUSG00000026241	51.51	-	Nppc	protein_coding	8	14	1	2
chr1	86703808	87050095	ENSMUSG00000053333	41.83	+	Dis3l2	protein_coding	552	24	149	102
chr1	86764944	86765365	ENSMUSG00000100225	52.37	-	Gm29097	processed_pseudogene	0	0	0	0
chr1	86774819	86776528	ENSMUSG00000100768	41.87	+	Gm29055	sense_intronic	0	0	0	0
chr1	86801075	86804027	ENSMUSG00000104121	39.76	+	Gm37485	TEC	0	0	0	0
chr1	86826101	86829655	ENSMUSG00000102383	41.01	+	Gm38142	TEC	0	0	0	0
chr1	86834995	86837778	ENSMUSG00000104400	39.3	+	Gm38010	TEC	0	0	0	0
chr1	86874350	86876664	ENSMUSG00000102293	39.09	+	Gm37541	TEC	0	0	0	0
chr1	86893573	86895132	ENSMUSG00000102649	40.26	+	Gm38021	TEC	0	0	0	0
chr1	86908793	86909683	ENSMUSG00000084106	51.85	-	Gm6136	processed_pseudogene	0	0	0	0
chr1	86917992	86920656	ENSMUSG00000102571	38.5	+	Gm37967	TEC	0	0	0	0
chr1	86929387	87057596	ENSMUSG00000099401	45.03	-	Gm28375	antisense	77	0	1	10
chr1	86988270	86989016	ENSMUSG00000102956	42.44	+	Gm37017	TEC	0	0	0	0
chr1	87036723	87039650	ENSMUSG00000103984	49.93	+	Gm37447	TEC	0	0	0	0
chr1	87067672	87071098	ENSMUSG00000101940	54.36	+	Akp-ps1	transcribed_unprocessed_pseudogene	0	0	0	0
chr1	87080171	87096418	ENSMUSG00000101625	49.51	+	Gm29371	lincRNA	40	168	32	11
chr1	87086694	87089928	ENSMUSG00000026246	55.05	-	Alppl2	protein_coding	0	0	0	0
chr1	87098002	87101606	ENSMUSG00000079440	54.37	-	Alpi	protein_coding	11	2	2	9
chr1	87116321	87117158	ENSMUSG00000100940	48.69	-	Gm29372	processed_pseudogene	0	0	1	0
chr1	87124973	87127912	ENSMUSG00000036500	56.7	+	Akp3	protein_coding	2	2	3	3
chr1	87142874	87146983	ENSMUSG00000099839	51.46	-	Gm29374	lincRNA	1	2	2	0
chr1	87147655	87156521	ENSMUSG00000026247	58.33	-	Ecel1	protein_coding	5	3	10	4
chr1	87183313	87188405	ENSMUSG00000036480	57.8	+	Prss56	protein_coding	7	2	21	2
chr1	87190607	87200070	ENSMUSG00000026251	50.61	+	Chrnd	protein_coding	13	5	7	1
chr1	87204657	87212694	ENSMUSG00000026253	53.01	+	Chrng	protein_coding	3	0	0	1
chr1	87213914	87240488	ENSMUSG00000026254	45.86	+	Eif4e2	protein_coding	3856	3257	6860	8034
chr1	87251148	87251248	ENSMUSG00000088318	37.62	+	Gm26187	snRNA	0	0	0	0
chr1	87264363	87310839	ENSMUSG00000026255	48.37	+	Efhd1	protein_coding	19	1	4	8
chr1	87264481	87265174	ENSMUSG00000089821	62.68	-	Efhd1os	antisense	0	0	0	0
chr1	87326998	87450796	ENSMUSG00000048000	39.42	+	Gigyf2	protein_coding	2028	553	1026	1273
chr1	87341455	87341561	ENSMUSG00000095281	42.06	-	Gm22549	snRNA	0	0	0	0
chr1	87386363	87394729	ENSMUSG00000079436	37.53	-	Kcnj13	protein_coding	0	0	0	0
chr1	87415255	87415349	ENSMUSG00000089613	35.79	-	Gm23504	snRNA	0	0	0	0
chr1	87470271	87475482	ENSMUSG00000026258	53.95	+	3110079O15Rik	protein_coding	6	0	0	0
chr1	87476834	87573870	ENSMUSG00000026259	47.13	-	Ngef	protein_coding	29	307	1612	1166
chr1	87509889	87597845	ENSMUSG00000079434	46.23	+	Neu2	protein_coding	3	2	2	3
chr1	87514175	87514297	ENSMUSG00000091123	41.46	+	Gm17181	processed_pseudogene	0	0	0	0
chr1	87543635	87544692	ENSMUSG00000090994	44.8	-	Gm6153	processed_pseudogene	0	0	0	0
chr1	87620312	87720507	ENSMUSG00000026288	47.06	+	Inpp5d	protein_coding	7251	3	31	20
chr1	87755870	87792428	ENSMUSG00000026289	44.78	+	Atg16l1	protein_coding	3892	1467	3372	3308
chr1	87776938	87777209	ENSMUSG00000087968	48.53	+	Gm25395	scaRNA	0	0	0	0
chr1	87784556	87784820	ENSMUSG00000089281	50.94	+	Scarna6	scaRNA	0	0	0	0
chr1	87803680	87845158	ENSMUSG00000056055	46.58	+	Sag	protein_coding	142	1	45	48
chr1	87853287	87945180	ENSMUSG00000070738	45.41	+	Dgkd	protein_coding	12646	730	4541	3145
chr1	87853347	87854299	ENSMUSG00000101942	67.58	-	Gm19582	antisense	0	0	0	0
chr1	87865073	87865916	ENSMUSG00000103996	39.93	+	4833421G17Rik	TEC	0	0	0	0
chr1	87897540	87900532	ENSMUSG00000103591	41.93	+	Gm38365	TEC	0	0	0	0
chr1	87945119	88008551	ENSMUSG00000005501	41.52	-	Usp40	protein_coding	805	76	839	712
chr1	88015924	88016033	ENSMUSG00000095942	56.36	+	Gm25198	miRNA	0	0	0	0
chr1	88022381	88023962	ENSMUSG00000084021	44.31	+	Gm5832	processed_pseudogene	0	1	2	3
chr1	88025211	88026059	ENSMUSG00000083478	45.47	+	Gm15375	unprocessed_pseudogene	0	0	0	0
chr1	88055388	88219004	ENSMUSG00000090165	42.4	+	Ugt1a10	protein_coding	0	0	0	0
chr1	88055393	88218584	ENSMUSG00000092220	42.4	-	Gm20528	processed_transcript	0	0	0	0
chr1	88070800	88218997	ENSMUSG00000090175	42.46	+	Ugt1a9	protein_coding	0	0	0	0
chr1	88087813	88219004	ENSMUSG00000089675	42.71	+	Ugt1a8	protein_coding	0	0	0	0
chr1	88095062	88220002	ENSMUSG00000090124	42.68	+	Ugt1a7c	protein_coding	9	0	0	0
chr1	88097918	88098131	ENSMUSG00000082837	52.34	+	Gm15373	unprocessed_pseudogene	0	0	0	0
chr1	88103252	88219003	ENSMUSG00000090145	42.63	+	Ugt1a6b	protein_coding	0	0	0	0
chr1	88126776	88127609	ENSMUSG00000084195	45.08	+	Gm15372	unprocessed_pseudogene	0	0	0	0
chr1	88129581	88129833	ENSMUSG00000081261	49.41	+	Gm15370	unprocessed_pseudogene	0	0	0	0
chr1	88134809	88218997	ENSMUSG00000054545	42.59	+	Ugt1a6a	protein_coding	0	0	0	0
chr1	88146376	88146769	ENSMUSG00000081602	47.97	+	Gm15369	unprocessed_pseudogene	0	0	0	0
chr1	88151038	88151881	ENSMUSG00000082513	45.85	+	Gm15374	unprocessed_pseudogene	0	0	0	0
chr1	88153788	88154571	ENSMUSG00000082677	44.26	+	Gm15371	unprocessed_pseudogene	0	0	0	0
chr1	88166012	88218997	ENSMUSG00000089943	42.44	+	Ugt1a5	protein_coding	0	0	0	0
chr1	88186662	88187519	ENSMUSG00000081488	47.32	+	Gm15368	unprocessed_pseudogene	0	0	0	0
chr1	88191901	88192683	ENSMUSG00000083277	48.4	+	Gm15376	unprocessed_pseudogene	0	0	0	0
chr1	88200601	88218997	ENSMUSG00000090171	44.15	+	Ugt1a2	protein_coding	0	0	0	0
chr1	88204732	88205782	ENSMUSG00000081984	55.85	-	Dnajb3	protein_coding	0	0	0	0
chr1	88211959	88218997	ENSMUSG00000089960	43.81	+	Ugt1a1	protein_coding	0	0	0	0
chr1	88226986	88262289	ENSMUSG00000079429	50.62	+	Mroh2a	protein_coding	374	87	288	273
chr1	88262471	88277633	ENSMUSG00000044783	48.84	-	Hjurp	protein_coding	4118	2798	6649	7772
chr1	88277661	88389293	ENSMUSG00000036251	44.79	+	Trpm8	protein_coding	22	7	9	22
chr1	88347489	88352930	ENSMUSG00000085420	45.33	-	4930453O03Rik	antisense	0	0	0	0
chr1	88406961	88426438	ENSMUSG00000026295	45.79	+	Spp2	protein_coding	5	0	3	4
chr1	88443969	88462608	ENSMUSG00000099553	46.16	-	Gm29538	lincRNA	1	0	2	0
chr1	88459683	88465558	ENSMUSG00000100908	48.01	+	Gm28888	lincRNA	0	0	0	0
chr1	88499871	88510066	ENSMUSG00000062310	46.07	-	Glrp1	protein_coding	42	2	43	25
chr1	88551517	88562167	ENSMUSG00000100798	45.12	+	Gm19589	lincRNA	19	33	47	126
chr1	88653085	88654845	ENSMUSG00000104057	44.8	+	Gm38130	TEC	0	0	0	0
chr1	88656308	88658100	ENSMUSG00000100367	49.36	+	Gm29336	lincRNA	0	0	0	0
chr1	88673125	88702221	ENSMUSG00000049866	47.5	-	Arl4c	protein_coding	1436	2102	3719	6857
chr1	88722366	88722824	ENSMUSG00000101736	52.51	-	Gm29335	processed_pseudogene	0	0	0	0
chr1	88754890	88755736	ENSMUSG00000097398	50.18	+	Platr5	lincRNA	2	0	1	0
chr1	88868475	88875410	ENSMUSG00000099848	46.41	-	Gm29337	lincRNA	0	0	0	0
chr1	88932319	88933573	ENSMUSG00000101333	52.03	+	Gm4753	processed_pseudogene	1	1	2	3
chr1	89016113	89022210	ENSMUSG00000099378	43.54	+	1700067G17Rik	lincRNA	2	2	0	2
chr1	89048974	89049216	ENSMUSG00000099544	39.09	+	Gm18699	processed_pseudogene	0	7	1	1
chr1	89070415	89155068	ENSMUSG00000036206	49.31	+	Sh3bp4	protein_coding	594	2149	4189	5915
chr1	89097073	89098818	ENSMUSG00000102700	41.18	+	Gm38312	TEC	0	0	0	0
chr1	89256182	89256981	ENSMUSG00000102083	52	-	Gm5259	processed_pseudogene	1	1	1	6
chr1	89302719	89358144	ENSMUSG00000101288	45.4	-	Gm28342	lincRNA	7	3	5	4
chr1	89360342	89406133	ENSMUSG00000099938	45.91	-	C030007H22Rik	lincRNA	34	3	5	5
chr1	89454806	89897617	ENSMUSG00000055013	48.74	+	Agap1	protein_coding	1311	1269	2064	1809
chr1	89483438	89485821	ENSMUSG00000104114	48.74	+	Gm37297	TEC	0	0	0	0
chr1	89563360	89563474	ENSMUSG00000088371	57.39	+	Gm25180	rRNA	0	0	0	0
chr1	89568765	89576602	ENSMUSG00000101662	52.04	+	Gm28499	sense_intronic	0	0	0	0
chr1	89650529	89683908	ENSMUSG00000102009	47.39	-	4933400F21Rik	processed_transcript	0	0	0	0
chr1	89684802	89685112	ENSMUSG00000088775	45.02	+	Gm26037	misc_RNA	0	0	0	0
chr1	89825481	89827525	ENSMUSG00000103252	44.79	+	Gm37521	TEC	0	0	0	0
chr1	89927956	89931179	ENSMUSG00000034486	57.6	-	Gbx2	protein_coding	0	0	8	0
chr1	89930234	89933290	ENSMUSG00000092627	58.91	+	D130058E05Rik	processed_transcript	46	31	1	0
chr1	89950220	90014666	ENSMUSG00000067081	47.42	-	Asb18	protein_coding	13	12	13	7
chr1	90042132	90153401	ENSMUSG00000026301	46.61	-	Iqca	protein_coding	175	12	6	21
chr1	90153628	90159462	ENSMUSG00000100850	49.58	+	4930434B07Rik	lincRNA	2	0	1	0
chr1	90203980	90216751	ENSMUSG00000044337	48.86	+	Ackr3	protein_coding	773	99	1081	3464
chr1	90227160	90228526	ENSMUSG00000104087	47.92	-	Gm38277	TEC	0	0	0	0
chr1	90255276	90260120	ENSMUSG00000101951	48.11	-	Gm28721	lincRNA	2	1	0	0
chr1	90280458	90283912	ENSMUSG00000101028	47.41	+	Gm28723	lincRNA	0	0	1	0
chr1	90327312	90327418	ENSMUSG00000098368	49.53	+	Gm27648	rRNA	1	0	0	0
chr1	90453394	90454501	ENSMUSG00000101997	44.95	-	Gm28722	lincRNA	0	0	1	3
chr1	90520496	90523297	ENSMUSG00000103292	48.86	+	Gm35048	TEC	0	5	41	75
chr1	90602981	90613341	ENSMUSG00000034432	46.66	+	Cops8	protein_coding	2740	2277	7350	7788
chr1	90675161	90679793	ENSMUSG00000056128	48.87	+	Gm9991	lincRNA	0	0	0	0
chr1	90765923	90843971	ENSMUSG00000048126	47.34	-	Col6a3	protein_coding	73	235	74	30
chr1	90837275	90839133	ENSMUSG00000103061	49.44	-	Gm36970	TEC	0	0	0	0
chr1	90870583	90871419	ENSMUSG00000103978	42.89	-	4930474B08Rik	TEC	1	0	0	0
chr1	90915085	90951142	ENSMUSG00000026303	49.78	+	Mlph	protein_coding	773	166	1761	2447
chr1	90953108	90954027	ENSMUSG00000090550	52.5	+	Prlh	protein_coding	0	1	1	0
chr1	90958133	90969661	ENSMUSG00000026304	50.95	-	Rab17	protein_coding	0	3	16	46
chr1	90974459	90975260	ENSMUSG00000100791	49.38	-	Gm28199	lincRNA	2	0	0	2
chr1	90998737	91128944	ENSMUSG00000026305	47.76	+	Lrrfip1	protein_coding	3125	281	1044	640
chr1	91145089	91170795	ENSMUSG00000070732	41.67	+	Rbm44	protein_coding	35	4	5	5
chr1	91171429	91172148	ENSMUSG00000100018	49.72	-	Gm7776	processed_pseudogene	148	166	98	174
chr1	91179822	91225196	ENSMUSG00000034353	49.32	+	Ramp1	protein_coding	183	187	172	131
chr1	91250304	91290337	ENSMUSG00000034343	43.45	+	Ube2f	protein_coding	1122	295	1077	934
chr1	91296045	91296936	ENSMUSG00000083064	45.74	+	Gm7785	processed_pseudogene	23	2	47	11
chr1	91297203	91304405	ENSMUSG00000097285	49.31	-	Gm26683	lincRNA	5	1	2	1
chr1	91298338	91321075	ENSMUSG00000026307	49.96	+	Scly	protein_coding	0	0	0	0
chr1	91305092	91321101	ENSMUSG00000090322	50.34	-	Gm17090	antisense	0	0	0	0
chr1	91322075	91348306	ENSMUSG00000049515	54.46	+	Espnl	protein_coding	70	50	100	26
chr1	91351016	91362416	ENSMUSG00000026308	54.17	+	Klhl30	protein_coding	6	6	26	18
chr1	91366430	91374217	ENSMUSG00000047443	55.66	+	Fam132b	protein_coding	7	181	293	256
chr1	91373861	91398815	ENSMUSG00000026309	45.34	-	Ilkap	protein_coding	3398	1349	4165	5082
chr1	91404879	91406029	ENSMUSG00000100253	54.91	-	1700020N18Rik	lincRNA	5	0	0	0
chr1	91411483	91414038	ENSMUSG00000067071	60.56	-	Hes6	protein_coding	1835	1653	1821	1876
chr1	91415982	91459324	ENSMUSG00000055866	51.23	-	Per2	protein_coding	101	5	141	99
chr1	91469906	91470098	ENSMUSG00000101911	51.3	-	Gm28381	processed_pseudogene	1	0	0	0
chr1	91483024	91484774	ENSMUSG00000100151	48.26	+	Gm28382	lincRNA	0	0	0	0
chr1	91487729	91490009	ENSMUSG00000101958	41.74	-	Gm19085	processed_pseudogene	3	1	19	5
chr1	91494647	91529307	ENSMUSG00000034292	47.88	+	Traf3ip1	protein_coding	419	211	576	920
chr1	91540544	91559589	ENSMUSG00000026311	45.69	+	Asb1	protein_coding	987	402	1450	1227
chr1	91611406	91624500	ENSMUSG00000101705	49.27	+	Gm28380	lincRNA	5	1	1	1
chr1	91798528	91802937	ENSMUSG00000100980	55.9	-	Gm29100	antisense	10	9	4	20
chr1	91801461	91848028	ENSMUSG00000007805	49.12	+	Twist2	protein_coding	52	323	395	764
chr1	91822515	91823985	ENSMUSG00000101414	49.9	+	Gm29101	sense_intronic	0	0	0	0
chr1	91916260	91919551	ENSMUSG00000102745	51.55	+	Gm37600	TEC	0	0	1	0
chr1	91928779	92195699	ENSMUSG00000026313	46.36	-	Hdac4	protein_coding	640	177	505	547
chr1	91975987	91981564	ENSMUSG00000103101	49.23	+	Gm37048	TEC	0	0	0	0
chr1	91989051	91992628	ENSMUSG00000096941	49.55	+	Gm26720	lincRNA	0	0	0	0
chr1	92019592	92022097	ENSMUSG00000102565	44.21	-	Gm37036	TEC	0	0	0	0
chr1	92324510	92329888	ENSMUSG00000101265	45.99	+	Gm29099	lincRNA	0	0	0	0
chr1	92430121	92430532	ENSMUSG00000101522	49.76	-	Gm7837	processed_pseudogene	0	0	0	0
chr1	92439010	92473860	ENSMUSG00000026260	46.11	-	Ndufa10	protein_coding	2892	4008	10845	8135
chr1	92464483	92464542	ENSMUSG00000098288	55	-	Mir6900	miRNA	0	0	0	0
chr1	92475925	92485113	ENSMUSG00000067064	45.02	-	Olfr1416	protein_coding	2	1	0	1
chr1	92489101	92496101	ENSMUSG00000057464	46.78	-	Olfr1415	protein_coding	1	0	0	0
chr1	92506366	92518661	ENSMUSG00000042849	47.87	-	Olfr1414	protein_coding	6	2	2	0
chr1	92571322	92574397	ENSMUSG00000058904	49.22	+	Olfr1413	protein_coding	2	0	0	0
chr1	92572374	92572749	ENSMUSG00000097001	47.07	-	1700054K02Rik	antisense	0	0	0	0
chr1	92574614	92574796	ENSMUSG00000099363	50.27	+	Gm28478	unprocessed_pseudogene	0	0	0	0
chr1	92585779	92591375	ENSMUSG00000046300	45.86	+	Olfr1412	protein_coding	1	1	0	1
chr1	92589872	92589917	ENSMUSG00000107778	39.13	+	Gm44098	unprocessed_pseudogene	0	0	0	0
chr1	92594411	92597753	ENSMUSG00000062497	50.55	+	Olfr1411	protein_coding	0	0	0	0
chr1	92595365	92595476	ENSMUSG00000108131	44.64	+	Gm44099	unprocessed_pseudogene	0	0	0	0
chr1	92605782	92614806	ENSMUSG00000063583	45.1	+	Olfr1410	protein_coding	0	0	2	1
chr1	92617788	92623412	ENSMUSG00000061616	47.75	+	Olfr12	protein_coding	3	0	6	8
chr1	92637145	92641985	ENSMUSG00000073616	53.85	-	Myeov2	protein_coding	1550	1835	4168	3703
chr1	92644218	92648841	ENSMUSG00000044055	52.51	-	Otos	protein_coding	11	1	1	12
chr1	92714234	92717202	ENSMUSG00000100546	52.27	-	Gm29483	lincRNA	0	0	0	0
chr1	92759213	92760480	ENSMUSG00000099665	44.24	-	Gm29482	lincRNA	0	0	0	0
chr1	92820958	92837896	ENSMUSG00000100781	52.84	-	Gm29481	antisense	1	4	17	5
chr1	92831645	92860779	ENSMUSG00000034220	54.48	+	Gpc1	protein_coding	35	6649	17974	18913
chr1	92842177	92848771	ENSMUSG00000101995	53.3	-	Gm29480	antisense	0	0	0	0
chr1	92850378	92850443	ENSMUSG00000065470	68.18	+	Mir149	miRNA	0	0	0	0
chr1	92859803	92902906	ENSMUSG00000034212	49.93	-	Ankmy1	protein_coding	5	3	19	19
chr1	92906981	92908435	ENSMUSG00000047067	58.69	+	Dusp28	protein_coding	324	328	578	395
chr1	92908378	92910764	ENSMUSG00000097251	50.69	-	5033417F24Rik	antisense	19	14	11	2
chr1	92910783	92924384	ENSMUSG00000026269	54.94	+	Rnpepl1	protein_coding	6849	2255	2404	2316
chr1	92933526	92950590	ENSMUSG00000100632	51.52	-	9430060I03Rik	antisense	3	13	24	12
chr1	92934376	92947941	ENSMUSG00000026270	51.78	+	Capn10	protein_coding	0	0	0	0
chr1	92950865	92986391	ENSMUSG00000026271	47.01	+	Gpr35	protein_coding	2021	29	52	37
chr1	92999396	93002771	ENSMUSG00000100021	48.37	-	Gm18697	processed_pseudogene	0	0	0	0
chr1	93006334	93012269	ENSMUSG00000045091	55.12	+	Aqp12	protein_coding	15	5	2	4
chr1	93015464	93101951	ENSMUSG00000014602	51.34	-	Kif1a	protein_coding	40	29	16	19
chr1	93122931	93124103	ENSMUSG00000101378	48.17	-	Gm28086	lincRNA	2	0	0	0
chr1	93135240	93145421	ENSMUSG00000026272	53.7	+	Agxt	protein_coding	12	0	0	0
chr1	93151349	93160948	ENSMUSG00000034159	53.86	-	2310007B03Rik	protein_coding	4	2	10	1
chr1	93168725	93231072	ENSMUSG00000084989	52.7	+	Crocc2	protein_coding	7	7	9	17
chr1	93235841	93301065	ENSMUSG00000047793	48.74	+	Sned1	protein_coding	70	20	12	26
chr1	93274549	93274610	ENSMUSG00000098997	53.23	+	Mir6901	miRNA	0	0	0	0
chr1	93299211	93305915	ENSMUSG00000026273	47.37	-	Mterf4	protein_coding	392	181	700	652
chr1	93305964	93317309	ENSMUSG00000101172	44.96	+	Gm28535	antisense	1	0	3	0
chr1	93306694	93307239	ENSMUSG00000100351	45.79	-	Gm7867	processed_pseudogene	0	0	0	0
chr1	93308770	93343482	ENSMUSG00000026274	46.24	-	Pask	protein_coding	80	349	773	729
chr1	93342854	93373489	ENSMUSG00000026275	45.81	+	Ppp1r7	protein_coding	887	356	1777	1440
chr1	93346092	93346155	ENSMUSG00000106302	43.75	+	Mir6902	miRNA	0	0	0	0
chr1	93352158	93352285	ENSMUSG00000098689	43.75	+	Mir6345	miRNA	0	0	0	0
chr1	93363255	93363357	ENSMUSG00000064389	37.86	+	Gm26446	snRNA	0	0	0	0
chr1	93373930	93404303	ENSMUSG00000034107	50.32	+	Ano7	protein_coding	25	12	6	71
chr1	93405940	93478815	ENSMUSG00000034088	43.5	-	Hdlbp	protein_coding	8440	7777	24559	30772
chr1	93421700	93422488	ENSMUSG00000090489	54.37	+	Gm17415	processed_pseudogene	0	0	0	0
chr1	93478964	93510260	ENSMUSG00000026276	38.52	+	2002-09-01	protein_coding	4760	185	898	991
chr1	93512079	93621976	ENSMUSG00000034066	43.39	+	Farp2	protein_coding	460	81	359	231
chr1	93531815	93534202	ENSMUSG00000103854	41	+	Gm37250	TEC	0	0	0	0
chr1	93619751	93658659	ENSMUSG00000026277	45.61	-	Stk25	protein_coding	2680	2529	4204	4265
chr1	93635193	93636509	ENSMUSG00000100927	61.43	+	Gm28536	antisense	0	0	0	0
chr1	93685660	93695764	ENSMUSG00000026278	53.59	+	Bok	protein_coding	41	730	1552	1868
chr1	93701935	93754864	ENSMUSG00000026279	46.1	-	Thap4	protein_coding	216	469	1074	1030
chr1	93731104	93751072	ENSMUSG00000101952	45.15	+	Gm10550	antisense	0	0	0	0
chr1	93751500	93790610	ENSMUSG00000026280	46.44	+	Atg4b	protein_coding	1848	2951	5144	5290
chr1	93792576	93801934	ENSMUSG00000026281	45.07	-	Dtymk	protein_coding	1430	2573	5748	6484
chr1	93803965	93822101	ENSMUSG00000026283	48.17	+	Ing5	protein_coding	1020	174	829	955
chr1	93808570	93808671	ENSMUSG00000088961	44.12	-	Gm22089	snRNA	0	0	0	0
chr1	93824909	93852348	ENSMUSG00000073609	46.8	+	D2hgdh	protein_coding	773	540	550	621
chr1	93861306	93876494	ENSMUSG00000094651	48.12	+	Gal3st2	protein_coding	9	6	0	1
chr1	93906244	93916768	ENSMUSG00000101660	47.17	+	Gm18666	unprocessed_pseudogene	41	5	13	8
chr1	93918311	93942650	ENSMUSG00000093805	47.61	+	Gm9994	protein_coding	75	2	2	7
chr1	93975353	93985816	ENSMUSG00000099624	46.87	+	Gm7889	unprocessed_pseudogene	113	8	3	8
chr1	93990509	94017147	ENSMUSG00000073608	45.91	+	Gm6086	protein_coding	64	7	8	11
chr1	94020451	94028334	ENSMUSG00000034000	50.47	+	Neu4	protein_coding	21	4	2	6
chr1	94038305	94052553	ENSMUSG00000026285	49.18	-	Pdcd1	protein_coding	153	2	1	3
chr1	94204417	94205259	ENSMUSG00000100990	41.76	+	Gm7891	processed_pseudogene	0	0	0	0
chr1	94468715	94469887	ENSMUSG00000100347	48	-	Gm7895	processed_pseudogene	5	10	12	19
chr1	94615636	94615704	ENSMUSG00000077413	33.33	-	Gm23389	snoRNA	0	0	0	0
chr1	94797083	94802472	ENSMUSG00000100518	31.78	+	4930440C22Rik	lincRNA	4	0	2	1
chr1	95039934	95040043	ENSMUSG00000089310	40	-	Gm23181	snoRNA	0	0	0	0
chr1	95255963	95256810	ENSMUSG00000099592	53.66	-	Gm5264	processed_pseudogene	0	1	0	0
chr1	95313623	95335284	ENSMUSG00000051185	37.73	+	Fam174a	protein_coding	1029	202	639	455
chr1	95328681	95331218	ENSMUSG00000103973	35.58	+	BC055308	TEC	0	0	0	0
chr1	95498621	95499151	ENSMUSG00000081051	56.69	+	Gm15427	processed_pseudogene	2601	2462	5189	6722
chr1	95587682	95667571	ENSMUSG00000040710	35.34	-	St8sia4	protein_coding	1753	6	4	6
chr1	95646774	95648508	ENSMUSG00000103197	30.66	-	Gm37642	TEC	0	0	0	0
chr1	95701184	95716518	ENSMUSG00000100777	37.31	-	4930598F16Rik	lincRNA	2	0	0	0
chr1	95738196	95740293	ENSMUSG00000102718	35.32	+	Gm37761	TEC	0	0	0	0
chr1	95832129	95832235	ENSMUSG00000095955	45.79	-	Gm22360	snRNA	0	0	1	0
chr1	95990659	96021758	ENSMUSG00000100062	36.14	-	1700063A18Rik	lincRNA	6	3	1	3
chr1	96266853	96266941	ENSMUSG00000080345	44.94	-	Gm24586	miRNA	0	0	0	0
chr1	96303146	96303255	ENSMUSG00000096585	57.27	+	Gm22917	miRNA	0	0	0	0
chr1	96313242	96315535	ENSMUSG00000102658	40.32	+	Gm37076	TEC	0	0	0	1
chr1	96543059	96556703	ENSMUSG00000100336	38.61	-	Gm29601	lincRNA	1	0	0	1
chr1	96612057	96662573	ENSMUSG00000100589	37.01	-	4930533P14Rik	lincRNA	14	2	3	1
chr1	96617099	96617205	ENSMUSG00000095610	42.99	+	Gm26245	snRNA	0	0	0	0
chr1	96645420	96646170	ENSMUSG00000100362	47.8	+	Gm1833	processed_pseudogene	0	0	0	0
chr1	96762031	96762158	ENSMUSG00000077255	42.97	+	Gm26078	snoRNA	0	0	0	0
chr1	96816270	96872171	ENSMUSG00000040693	38.06	-	Slco4c1	protein_coding	66	2	1	7
chr1	96871126	96907796	ENSMUSG00000097814	39.61	+	Panct2	antisense	2222	2	3	4
chr1	96906176	96997577	ENSMUSG00000045463	37.93	-	Slco6b1	transcribed_unprocessed_pseudogene	27	3	3	4
chr1	97001820	97002783	ENSMUSG00000097480	44.29	-	Gm9499	processed_pseudogene	0	0	1	0
chr1	97024516	97025565	ENSMUSG00000100454	49.24	-	Gm28901	lincRNA	14	20	73	35
chr1	97024681	97025928	ENSMUSG00000044757	50.4	+	Gm6430	processed_pseudogene	3	5	16	19
chr1	97059038	97128301	ENSMUSG00000026331	36.18	-	Slco6c1	protein_coding	14	2	6	3
chr1	97162860	97310664	ENSMUSG00000100484	38.62	+	Gm7133	unprocessed_pseudogene	24	2	14	2
chr1	97346475	97573015	ENSMUSG00000101348	38.4	+	Gm7135	transcribed_unprocessed_pseudogene	39	7	17	9
chr1	97544264	97545448	ENSMUSG00000103179	35.78	-	Gm37171	TEC	0	0	0	0
chr1	97606318	97662074	ENSMUSG00000044768	42.23	-	D1Ertd622e	protein_coding	908	160	756	543
chr1	97706048	97770411	ENSMUSG00000040648	37.52	-	Ppip5k2	protein_coding	883	44	664	149
chr1	97770172	97793709	ENSMUSG00000026333	40.42	+	Gin1	protein_coding	227	8	49	110
chr1	97795114	98095646	ENSMUSG00000026335	39.59	-	Pam	protein_coding	1655	695	2366	1840
chr1	97878382	97880065	ENSMUSG00000104140	38.6	-	Gm37140	TEC	0	0	0	0
chr1	97936400	97936711	ENSMUSG00000089169	43.27	+	Gm25413	misc_RNA	0	0	0	0
chr1	97948901	97949389	ENSMUSG00000089782	47.24	-	Gm3531	processed_pseudogene	0	0	0	0
chr1	98031116	98057680	ENSMUSG00000089706	40.25	-	B230216N24Rik	processed_transcript	0	0	0	0
chr1	98049822	98049928	ENSMUSG00000096085	42.06	+	Gm24465	snRNA	0	0	0	0
chr1	98131456	98144655	ENSMUSG00000100182	39.92	+	1810006J02Rik	lincRNA	5	2	0	1
chr1	98173648	98190698	ENSMUSG00000100711	39.16	+	Gm29461	lincRNA	11	0	3	0
chr1	98263523	98264506	ENSMUSG00000097608	47.56	+	Gm7952	processed_pseudogene	0	1	3	3
chr1	98267151	98267438	ENSMUSG00000099634	54.86	+	Gm29462	processed_pseudogene	7	10	44	50
chr1	98421124	98516991	ENSMUSG00000026336	37.19	+	Slco6d1	protein_coding	15	6	5	7
chr1	98457768	98459162	ENSMUSG00000089791	45.73	+	Gm3555	processed_pseudogene	0	0	0	0
chr1	98549451	98549560	ENSMUSG00000096193	55.45	+	Gm26134	miRNA	0	0	0	0
chr1	98589517	98607384	ENSMUSG00000100009	41.83	+	Gm7967	lincRNA	5	1	1	0
chr1	98764841	98765554	ENSMUSG00000099686	44.68	+	Gm29460	processed_pseudogene	0	0	0	0
chr1	99017364	99017463	ENSMUSG00000087804	33	+	Gm23434	snRNA	0	0	0	0
chr1	99638396	99640241	ENSMUSG00000099453	44.04	-	Gm18248	processed_pseudogene	0	4	2	0
chr1	99772765	100485942	ENSMUSG00000067028	38.21	+	Cntnap5b	protein_coding	518	3276	7301	3956
chr1	99790429	99791025	ENSMUSG00000082431	51.59	-	Tdpx-ps1	processed_pseudogene	0	0	0	0
chr1	99847984	99850692	ENSMUSG00000104104	37.98	+	Gm37877	TEC	0	0	0	0
chr1	100006021	100006584	ENSMUSG00000100662	45.57	+	Gm19029	processed_pseudogene	0	0	0	0
chr1	100252917	100253048	ENSMUSG00000087883	44.7	-	Gm23602	snoRNA	0	0	0	0
chr1	100282329	100282643	ENSMUSG00000099835	52.7	-	Gm29668	processed_pseudogene	0	0	0	0
chr1	100282791	100283280	ENSMUSG00000100794	52.45	+	Gm29667	processed_pseudogene	0	0	0	0
chr1	100597075	100597627	ENSMUSG00000099427	43.04	+	Gm18700	processed_pseudogene	0	0	0	1
chr1	100643582	100644248	ENSMUSG00000099892	38.98	+	Gm18185	processed_pseudogene	0	0	0	0
chr1	100653800	100654156	ENSMUSG00000100977	42.58	+	Gm29334	processed_pseudogene	0	0	0	0
chr1	100861793	100861901	ENSMUSG00000077039	57.8	+	Gm25537	miRNA	0	0	0	0
chr1	101155809	101175202	ENSMUSG00000100684	37.73	+	Gm20268	lincRNA	14	1	1	1
chr1	101371628	101372076	ENSMUSG00000100088	46.77	+	Gm28801	processed_pseudogene	0	0	0	0
chr1	101385886	101386590	ENSMUSG00000100222	53.9	+	Psmb6-ps2	processed_pseudogene	59	246	401	571
chr1	101753814	101754543	ENSMUSG00000100065	50.41	-	Gm18969	processed_pseudogene	26	39	80	87
chr1	101880506	101880741	ENSMUSG00000100349	46.19	-	Gm28188	processed_pseudogene	0	0	0	2
chr1	101892958	101895091	ENSMUSG00000099375	41.99	-	Gm28187	lincRNA	0	0	1	0
chr1	102106449	102106580	ENSMUSG00000077295	43.94	-	Gm24122	snoRNA	0	0	0	0
chr1	102161367	102161939	ENSMUSG00000099770	49.56	+	Gm28623	unprocessed_pseudogene	0	0	0	0
chr1	102413923	102414021	ENSMUSG00000088510	42.42	-	Gm23036	snoRNA	0	0	0	0
chr1	102449353	102537656	ENSMUSG00000101890	38.11	+	Gm3116	unprocessed_pseudogene	21	3	10	4
chr1	102458656	102458922	ENSMUSG00000099989	43.82	-	Gm20281	processed_pseudogene	0	0	0	0
chr1	102953415	102953548	ENSMUSG00000087908	44.78	-	Gm22034	snoRNA	0	0	0	0
chr1	103171926	103268593	ENSMUSG00000100955	39.69	+	Gm18728	unprocessed_pseudogene	38	5	7	5
chr1	103236626	103236767	ENSMUSG00000088594	42.96	-	Gm23965	snoRNA	0	0	0	0
chr1	103363986	103423658	ENSMUSG00000099469	38.33	+	Gm29141	unprocessed_pseudogene	5	0	1	4
chr1	103724345	103727233	ENSMUSG00000102325	34.61	+	Gm37789	TEC	0	0	0	0
chr1	104311721	104312027	ENSMUSG00000101297	49.51	+	Gm18447	processed_pseudogene	0	0	0	0
chr1	104470941	104471416	ENSMUSG00000100059	39.92	-	Gm29140	processed_pseudogene	0	0	0	0
chr1	104485957	104486286	ENSMUSG00000088161	44.24	+	Gm23537	misc_RNA	0	0	0	0
chr1	104513001	104514068	ENSMUSG00000099464	46.72	+	Gm5260	processed_pseudogene	2	0	0	0
chr1	104609524	104610883	ENSMUSG00000100935	48.01	+	Gm29592	unprocessed_pseudogene	0	0	0	0
chr1	104632584	104633358	ENSMUSG00000099801	37.55	-	Gm29011	processed_pseudogene	0	0	0	0
chr1	104768529	104995481	ENSMUSG00000050840	39.42	+	Cdh20	protein_coding	105	23	14	15
chr1	104776114	104779128	ENSMUSG00000103991	34.36	+	Gm38031	TEC	0	0	0	0
chr1	104880924	104881035	ENSMUSG00000084704	35.71	-	n-R5s216	rRNA	0	0	0	0
chr1	104906523	104909331	ENSMUSG00000103060	38.27	+	Gm36969	TEC	0	0	0	0
chr1	104911431	104912333	ENSMUSG00000089866	43.74	-	Gm15699	antisense	0	0	0	0
chr1	105116454	105127366	ENSMUSG00000099669	40.11	+	Gm29012	lincRNA	3	6	1	0
chr1	105244425	105244661	ENSMUSG00000099702	33.33	+	Gm29013	unprocessed_pseudogene	1	0	0	0
chr1	105276914	105356710	ENSMUSG00000047496	43.25	-	Rnf152	protein_coding	240	7	13	17
chr1	105321121	105321446	ENSMUSG00000099582	38.04	+	Gm29014	processed_pseudogene	0	0	0	0
chr1	105356007	105361737	ENSMUSG00000097482	48.68	+	Gm17634	antisense	5	0	0	0
chr1	105382260	105569139	ENSMUSG00000101214	41.17	-	Gm28403	sense_overlapping	131	14	23	14
chr1	105455971	105458829	ENSMUSG00000067017	42.25	+	Gm3608	pseudogene	0	0	0	0
chr1	105518422	105663677	ENSMUSG00000056536	38.51	-	Pign	protein_coding	126	31	182	71
chr1	105564126	105564578	ENSMUSG00000100672	32.45	-	Gm28404	sense_intronic	0	0	0	0
chr1	105574537	105574811	ENSMUSG00000101219	50.18	+	Gm20302	processed_pseudogene	0	0	0	0
chr1	105574687	105574782	ENSMUSG00000076999	59.38	+	Gm22426	miRNA	0	0	0	0
chr1	105615742	105616358	ENSMUSG00000101656	49.43	+	Gm8004	processed_pseudogene	0	0	0	0
chr1	105663861	105755191	ENSMUSG00000026319	36.22	+	2310035C23Rik	protein_coding	2151	111	177	200
chr1	105708573	105712927	ENSMUSG00000104044	35.96	+	Gm37566	TEC	0	0	0	0
chr1	105764444	105764674	ENSMUSG00000101330	46.75	+	Gm10193	processed_pseudogene	30	29	46	43
chr1	105780718	105847981	ENSMUSG00000026321	44.95	+	Tnfrsf11a	protein_coding	551	137	142	316
chr1	105887633	105891012	ENSMUSG00000102690	45.71	-	Gm37779	TEC	0	0	1	0
chr1	105945554	105945660	ENSMUSG00000089206	46.73	+	Gm26214	snRNA	0	0	0	0
chr1	105955775	105956310	ENSMUSG00000099448	50.93	-	Gm18801	processed_pseudogene	0	0	0	0
chr1	105979350	105990282	ENSMUSG00000099843	40.99	-	Gm7160	lincRNA	144	43	126	77
chr1	105990406	106034074	ENSMUSG00000038866	44.08	+	Zcchc2	protein_coding	1821	165	753	569
chr1	106072584	106075894	ENSMUSG00000102501	43.37	-	Gm37372	TEC	8	0	0	1
chr1	106090068	106091015	ENSMUSG00000097612	45.68	+	Gm26509	processed_pseudogene	0	1	0	0
chr1	106152625	106171524	ENSMUSG00000101583	43.83	-	Gm20753	lincRNA	2265	30	29	43
chr1	106171752	106394250	ENSMUSG00000044340	40.71	+	Phlpp1	protein_coding	1300	323	860	1356
chr1	106219314	106224265	ENSMUSG00000103291	39.22	+	Gm38235	TEC	0	0	0	0
chr1	106400178	106401987	ENSMUSG00000100247	47.85	-	A530053M12Rik	lincRNA	1	14	34	25
chr1	106439600	106439870	ENSMUSG00000099604	51.29	+	Gm6651	processed_pseudogene	3	2	3	5
chr1	106538178	106714274	ENSMUSG00000057329	42.96	-	Bcl2	protein_coding	876	103	112	132
chr1	106541943	106575045	ENSMUSG00000054006	45.22	+	D630008O14Rik	antisense	0	0	0	0
chr1	106546496	106546631	ENSMUSG00000098344	47.79	-	Mir3473f	miRNA	0	0	0	0
chr1	106604784	106606870	ENSMUSG00000103348	41.73	-	Gm37053	TEC	0	0	0	0
chr1	106720459	106759727	ENSMUSG00000009905	44.87	-	Kdsr	protein_coding	934	188	1103	1162
chr1	106764071	106796728	ENSMUSG00000009907	39.62	-	Vps4b	protein_coding	2653	160	704	653
chr1	106861173	106883348	ENSMUSG00000067006	40.6	+	Serpinb5	protein_coding	1	0	9	0
chr1	106887852	106888897	ENSMUSG00000083613	53.73	-	Pou2f3-rs1	processed_pseudogene	0	0	0	0
chr1	106934449	106957080	ENSMUSG00000059956	39.12	+	Serpinb12	protein_coding	7	2	2	4
chr1	106980984	107001195	ENSMUSG00000048775	39.34	+	Serpinb13	protein_coding	6	0	0	4
chr1	107020137	107025325	ENSMUSG00000084228	36.37	-	Gm8080	unprocessed_pseudogene	0	0	0	0
chr1	107045587	107052303	ENSMUSG00000044594	36.12	-	Serpinb3a	protein_coding	2	0	0	2
chr1	107078167	107083506	ENSMUSG00000058017	35.77	-	Serpinb3d	protein_coding	5	0	0	1
chr1	107137844	107138569	ENSMUSG00000083884	44.9	-	Gm15388	processed_pseudogene	0	1	0	1
chr1	107153940	107278361	ENSMUSG00000073602	39.01	-	Serpinb3b	protein_coding	17	3	2	5
chr1	107191475	107193557	ENSMUSG00000080729	34.09	-	Gm8084	unprocessed_pseudogene	0	0	0	0
chr1	107253553	107254290	ENSMUSG00000081114	43.9	-	Gm15390	processed_pseudogene	0	0	0	0
chr1	107271201	107278371	ENSMUSG00000073601	36.41	-	Serpinb3c	protein_coding	0	0	0	0
chr1	107290341	107302354	ENSMUSG00000084189	37.83	-	Gm8089	unprocessed_pseudogene	0	0	0	0
chr1	107361198	107380475	ENSMUSG00000026327	40.55	+	Serpinb11	protein_coding	3	2	1	4
chr1	107385200	107387412	ENSMUSG00000087210	39.13	-	Gm15391	lincRNA	0	0	0	0
chr1	107399655	107452689	ENSMUSG00000067001	37.62	+	Serpinb7	protein_coding	78	4	3	7
chr1	107440047	107440177	ENSMUSG00000089278	42.75	-	Gm24553	snoRNA	0	0	0	0
chr1	107511423	107535478	ENSMUSG00000062345	37.06	+	Serpinb2	protein_coding	13828	131	496	214
chr1	107529003	107549271	ENSMUSG00000092572	37.92	+	Serpinb10	polymorphic_pseudogene	4299	4	4	4
chr1	107590006	107610484	ENSMUSG00000026315	40.89	+	Serpinb8	protein_coding	3619	36	135	180
chr1	107687008	107693514	ENSMUSG00000086161	41.05	+	Gm15389	lincRNA	3	0	1	0
chr1	107756602	107756708	ENSMUSG00000096241	44.86	-	Gm24267	snRNA	0	0	0	1
chr1	107892974	107893105	ENSMUSG00000077237	46.21	+	Gm22438	snoRNA	0	0	0	0
chr1	107917259	108028337	ENSMUSG00000100457	38.83	+	D830032E09Rik	lincRNA	35	1	2	5
chr1	107952837	107953435	ENSMUSG00000101477	42.24	+	Gm18448	processed_pseudogene	0	0	0	0
chr1	107963122	107963307	ENSMUSG00000099484	45.7	-	Gm28282	processed_pseudogene	0	0	0	0
chr1	108376970	108379438	ENSMUSG00000100041	50.55	-	Gm5702	processed_pseudogene	11	15	41	12
chr1	108417077	108419832	ENSMUSG00000104478	34.22	+	Gm38212	TEC	0	0	0	0
chr1	108612337	108612514	ENSMUSG00000101231	36.52	-	Gm28283	processed_pseudogene	0	0	1	0
chr1	108770135	108772003	ENSMUSG00000101097	41.2	+	Gm6679	processed_pseudogene	10	0	1	2
chr1	108997634	108998760	ENSMUSG00000100831	48.18	-	Gm17847	processed_pseudogene	1	22	19	4
chr1	109574943	109575129	ENSMUSG00000100884	53.48	-	Gm28281	processed_pseudogene	1	1	2	0
chr1	109623008	109623137	ENSMUSG00000089037	43.08	-	Gm22159	snoRNA	0	0	0	0
chr1	109804760	109805044	ENSMUSG00000084741	42.46	+	Gm25293	misc_RNA	0	0	0	0
chr1	109833024	109834746	ENSMUSG00000100025	45.21	+	Gm8141	processed_pseudogene	14	11	49	59
chr1	109982431	110140157	ENSMUSG00000026312	35.05	+	Cdh7	protein_coding	44	32	327	135
chr1	110410743	110411280	ENSMUSG00000100290	43.31	-	Gm18552	processed_pseudogene	0	0	0	0
chr1	110475603	110476530	ENSMUSG00000100758	47.84	+	Gm3332	processed_pseudogene	0	0	0	0
chr1	110600021	110600833	ENSMUSG00000099926	45.76	+	Gm6693	processed_pseudogene	8	0	10	0
chr1	110888326	110977584	ENSMUSG00000047216	34.74	-	Cdh19	protein_coding	18	3	5	0
chr1	110957831	110960826	ENSMUSG00000102788	33.14	-	Gm38255	TEC	0	0	0	0
chr1	110964679	110967437	ENSMUSG00000102160	32.87	-	Gm36944	TEC	0	0	0	0
chr1	111385690	111446645	ENSMUSG00000101253	37.23	-	Gm29088	lincRNA	115	1	1	2
chr1	111385918	111386698	ENSMUSG00000101846	50.96	+	Gm19927	processed_pseudogene	0	0	0	0
chr1	111804934	111807775	ENSMUSG00000100555	45.43	-	Gm8173	processed_pseudogene	0	1	10	1
chr1	111833823	111834224	ENSMUSG00000102728	2017-06-30	+	Gm37934	TEC	0	0	0	0
chr1	111858702	111864918	ENSMUSG00000038702	40.07	-	Dsel	protein_coding	170	7	37	25
chr1	111880735	111881308	ENSMUSG00000101875	47.91	-	Gm6028	processed_pseudogene	36	19	34	63
chr1	112051069	112055275	ENSMUSG00000099732	42.81	-	Gm17752	processed_pseudogene	9	5	6	6
chr1	112137868	112138705	ENSMUSG00000101220	47.49	+	Gm6717	processed_pseudogene	0	0	0	0
chr1	112151089	112151753	ENSMUSG00000100020	39.4	+	Gm19086	processed_pseudogene	6	0	18	15
chr1	112404187	112404855	ENSMUSG00000101054	40.36	-	Gm18406	processed_pseudogene	0	0	0	1
chr1	112467911	112468046	ENSMUSG00000088691	55.88	+	Gm22331	snoRNA	0	0	0	0
chr1	112873845	112875988	ENSMUSG00000099884	48.6	-	Gm8204	processed_pseudogene	0	1	0	0
chr1	112965542	112966931	ENSMUSG00000100304	48.99	-	Gm28190	processed_pseudogene	0	0	0	1
chr1	113289340	113290365	ENSMUSG00000101453	38.99	+	Gm28189	lincRNA	0	0	0	0
chr1	113565446	113565983	ENSMUSG00000102105	38.29	-	Gm17946	processed_pseudogene	0	0	0	0
chr1	113582771	113583506	ENSMUSG00000099943	37.64	-	Gm18181	processed_pseudogene	0	0	0	0
chr1	113717914	113718047	ENSMUSG00000084546	47.76	-	Gm24937	snoRNA	0	0	0	0
chr1	113891385	113964134	ENSMUSG00000097648	38.63	-	9330185C12Rik	lincRNA	372	5938	647	722
chr1	115219190	115219763	ENSMUSG00000101687	43.9	-	Gm4854	processed_pseudogene	28	4	31	33
chr1	115668988	115684624	ENSMUSG00000100515	37.97	-	Gm17916	transcribed_processed_pseudogene	0	5	3	0
chr1	115684756	116587323	ENSMUSG00000070695	38.76	+	Cntnap5a	protein_coding	198	32	44	71
chr1	116394342	116394413	ENSMUSG00000092948	36.11	-	Gm23393	miRNA	0	0	0	0
chr1	116633777	116634176	ENSMUSG00000102033	37.25	+	Gm28263	processed_pseudogene	0	0	1	0
chr1	116802983	116823410	ENSMUSG00000094429	36.83	+	Gm19965	protein_coding	0	0	0	0
chr1	117392257	117393532	ENSMUSG00000101154	43.73	-	Gm17777	processed_pseudogene	0	1	0	0
chr1	117536301	117536464	ENSMUSG00000065865	42.68	+	Gm24030	snRNA	0	0	0	0
chr1	117561230	117561339	ENSMUSG00000098815	61.82	+	Gm27785	miRNA	0	0	0	0
chr1	117578391	117578864	ENSMUSG00000101573	44.09	+	Gm28361	processed_pseudogene	0	0	1	1
chr1	117603878	117606484	ENSMUSG00000107979	37.25	+	Zfp813-ps	lincRNA	1	0	1	0
chr1	117625522	117628027	ENSMUSG00000101373	33	+	Zfp813-ps	processed_pseudogene	0	0	0	0
chr1	117662291	117678373	ENSMUSG00000099615	38.1	+	Gm28362	unprocessed_pseudogene	4	0	3	0
chr1	117697131	117727441	ENSMUSG00000100265	39.8	+	Gm28363	protein_coding	5	0	2	0
chr1	117741367	117768622	ENSMUSG00000100527	39.47	+	Gm28359	unprocessed_pseudogene	7	2	1	1
chr1	117747031	117751372	ENSMUSG00000099571	45.53	-	Gm18182	unprocessed_pseudogene	0	0	0	0
chr1	117781133	117803359	ENSMUSG00000101303	37.49	+	B020011L13Rik	protein_coding	26	1	0	0
chr1	117830081	117854496	ENSMUSG00000100305	38.63	+	Gm28360	protein_coding	2	0	2	1
chr1	117842962	117843306	ENSMUSG00000099534	38.55	+	Gm28169	processed_pseudogene	0	0	0	0
chr1	117868522	117899722	ENSMUSG00000100886	39.13	+	Gm7195	unprocessed_pseudogene	4	0	1	1
chr1	117928015	117949988	ENSMUSG00000101415	37.42	+	Gm28168	protein_coding	0	0	0	0
chr1	117965939	117986884	ENSMUSG00000100617	37.88	+	Gm7145	protein_coding	1	0	0	1
chr1	118008769	118030415	ENSMUSG00000100703	41.36	+	Gm28358	transcribed_unprocessed_pseudogene	5	0	1	3
chr1	118030315	118046849	ENSMUSG00000100177	39.53	+	Gm29489	unprocessed_pseudogene	4	0	0	1
chr1	118040649	118040990	ENSMUSG00000101363	36.26	+	Gm29490	processed_pseudogene	0	0	0	0
chr1	118064118	118064959	ENSMUSG00000101590	36.7	+	Gm29104	unprocessed_pseudogene	0	0	0	0
chr1	118176542	118202307	ENSMUSG00000102030	37.7	+	Gm29106	protein_coding	0	0	0	1
chr1	118249863	118251025	ENSMUSG00000099870	42.22	+	Gm7200	processed_pseudogene	5	14	39	30
chr1	118294778	118311739	ENSMUSG00000026374	42.35	-	Tsn	protein_coding	2943	1232	3491	3138
chr1	118321839	118333822	ENSMUSG00000026377	46.09	+	Nifk	protein_coding	1394	158	759	625
chr1	118357312	118363449	ENSMUSG00000099936	45.58	+	Gm28867	lincRNA	1	0	3	0
chr1	118389058	118612678	ENSMUSG00000064302	44.54	+	Clasp1	protein_coding	2378	542	1547	1792
chr1	118453355	118453485	ENSMUSG00000077257	42.75	-	Gm26080	snoRNA	0	0	0	0
chr1	118458652	118459267	ENSMUSG00000107722	42.37	-	2900060B14Rik	antisense	0	0	0	0
chr1	118459141	118459265	ENSMUSG00000080542	48.8	-	Gm22710	snRNA	0	0	0	0
chr1	118478604	118479591	ENSMUSG00000100770	46.76	-	Gm28466	processed_pseudogene	0	0	0	0
chr1	118627945	118685168	ENSMUSG00000026380	46.37	+	Tfcp2l1	protein_coding	69	13	77	27
chr1	118638288	118638404	ENSMUSG00000089601	44.44	-	Gm22094	rRNA	0	0	0	0
chr1	118651482	118651795	ENSMUSG00000101624	51.91	-	Gm28882	processed_pseudogene	0	0	0	0
chr1	118681821	118681950	ENSMUSG00000088363	46.92	+	Gm23497	snRNA	0	0	0	0
chr1	118810136	118810453	ENSMUSG00000100040	53.14	+	Gm28467	processed_pseudogene	0	0	0	0
chr1	118834132	119053619	ENSMUSG00000048402	49.6	-	Gli2	protein_coding	136	96	32	32
chr1	118954220	118954300	ENSMUSG00000098273	49.38	+	Mir6346	miRNA	0	0	0	0
chr1	119058469	119059848	ENSMUSG00000097408	45	+	Gm26831	lincRNA	1	0	0	0
chr1	119157586	119158565	ENSMUSG00000096939	48.78	+	Gm8321	processed_pseudogene	0	0	0	0
chr1	119241962	119242753	ENSMUSG00000100767	43.56	-	Gm3508	processed_pseudogene	19	4	5	10
chr1	119305346	119326833	ENSMUSG00000099860	45.86	-	Gm29456	lincRNA	3	3	0	0
chr1	119329200	119385581	ENSMUSG00000101179	46.46	+	Gm29455	lincRNA	16	5	9	7
chr1	119415465	119422248	ENSMUSG00000037035	58.15	-	Inhbb	protein_coding	9	61	9	8
chr1	119470305	119504794	ENSMUSG00000004451	48.16	-	Ralb	protein_coding	2262	624	2163	2683
chr1	119499477	119499869	ENSMUSG00000101437	51.15	+	Gm29454	processed_pseudogene	0	0	0	0
chr1	119520090	119526359	ENSMUSG00000098447	52.82	-	Gm27184	antisense	64	1	18	4
chr1	119526160	119528983	ENSMUSG00000098923	49.26	+	Tmem185b	protein_coding	509	163	980	567
chr1	119529480	119536165	ENSMUSG00000101731	49.15	-	3830432H09Rik	lincRNA	6	1	4	7
chr1	119530211	119530314	ENSMUSG00000084505	39.42	+	Gm25322	snRNA	0	0	0	0
chr1	119545037	119649000	ENSMUSG00000026383	40.6	-	Epb41l5	protein_coding	139	39	102	43
chr1	119630744	119631669	ENSMUSG00000102687	34.45	-	Gm37219	TEC	0	0	0	0
chr1	119652467	119837613	ENSMUSG00000026384	37.08	-	Ptpn4	protein_coding	721	32	112	79
chr1	119787769	119788086	ENSMUSG00000091876	49.69	+	Gm3851	processed_pseudogene	0	0	0	0
chr1	119790763	119798925	ENSMUSG00000103146	38.5	-	Gm37745	TEC	0	0	0	0
chr1	119793520	119794229	ENSMUSG00000100436	42.39	+	Gm29657	processed_pseudogene	0	0	0	0
chr1	119817763	119818125	ENSMUSG00000090277	47.11	+	Gm8338	processed_pseudogene	0	0	0	0
chr1	119874781	119875010	ENSMUSG00000100042	44.35	+	Gm29658	processed_pseudogene	0	0	0	0
chr1	119897461	119898124	ENSMUSG00000100636	48.8	+	Gm3551	processed_pseudogene	0	0	0	0
chr1	119903130	119906897	ENSMUSG00000101224	45.94	+	Gm28209	lincRNA	0	0	0	0
chr1	119907890	119913208	ENSMUSG00000036975	46.59	-	Tmem177	protein_coding	125	180	622	456
chr1	119923341	119997234	ENSMUSG00000036962	45.47	-	Cfap221	protein_coding	35	4	12	5
chr1	119986795	119987314	ENSMUSG00000092245	48.27	+	Gm17973	processed_pseudogene	0	0	0	0
chr1	120006894	120063536	ENSMUSG00000026387	48.06	+	Sctr	protein_coding	18	2	14	11
chr1	120067377	120074074	ENSMUSG00000050777	53.61	-	Tmem37	protein_coding	572	79	2	89
chr1	120113280	120121078	ENSMUSG00000026385	48.88	-	Dbi	protein_coding	4096	620	2557	2307
chr1	120121187	120188189	ENSMUSG00000026388	45.75	+	3110009E18Rik	protein_coding	219	7	89	97
chr1	120190757	120272705	ENSMUSG00000026389	48.2	-	Steap3	protein_coding	2222	147	1763	960
chr1	120340582	120343174	ENSMUSG00000036907	61.94	+	C1ql2	protein_coding	4	3	5	1
chr1	120435805	120438455	ENSMUSG00000101275	48.81	+	1700012E03Rik	lincRNA	0	0	0	0
chr1	120474538	120505024	ENSMUSG00000026390	46.94	-	Marco	protein_coding	5502	2	1	2
chr1	120602418	120607992	ENSMUSG00000058665	54.69	+	En1	protein_coding	46	245	5	39
chr1	120621740	120690403	ENSMUSG00000099957	44.91	+	2610027F03Rik	lincRNA	7	1	2	7
chr1	120758443	120763565	ENSMUSG00000101386	46.75	+	Gm29346	lincRNA	1	0	0	10
chr1	120816500	120836997	ENSMUSG00000101922	40.44	+	Gm29345	lincRNA	6	0	3	1
chr1	120825247	120825456	ENSMUSG00000100761	47.62	-	Gm29344	processed_pseudogene	0	0	0	0
chr1	120847989	120857486	ENSMUSG00000099336	46.92	-	Gm29348	lincRNA	0	0	0	0
chr1	120856674	120858010	ENSMUSG00000100979	42.78	+	Gm29347	lincRNA	0	0	0	0
chr1	120868996	120872100	ENSMUSG00000102360	43.83	+	Gm37043	TEC	0	0	0	0
chr1	121087405	121178441	ENSMUSG00000097881	44.1	+	Celrr	lincRNA	12	15	3	10
chr1	121224276	121227526	ENSMUSG00000101700	44.63	+	Gm29359	lincRNA	1	1	0	1
chr1	121300137	121300831	ENSMUSG00000104332	42.88	-	Gm38283	TEC	0	0	0	0
chr1	121304353	121332589	ENSMUSG00000003721	42.61	-	Insig2	protein_coding	518	128	764	601
chr1	121328092	121331149	ENSMUSG00000104253	39.96	+	Gm37174	TEC	0	0	0	0
chr1	121355116	121359900	ENSMUSG00000101791	53.88	-	2210011K15Rik	lincRNA	0	2	12	27
chr1	121431049	121506460	ENSMUSG00000026339	47.89	+	Ccdc93	protein_coding	1323	79	1071	728
chr1	121489296	121493203	ENSMUSG00000085857	48.77	-	Gm15392	antisense	0	0	0	0
chr1	121507585	121507803	ENSMUSG00000083582	51.6	-	Gm15393	processed_pseudogene	0	3	11	22
chr1	121509842	121528465	ENSMUSG00000050534	45.04	-	Htr5b	protein_coding	7	0	2	1
chr1	121520583	121521047	ENSMUSG00000081130	45.81	+	Gm8217	processed_pseudogene	0	0	0	0
chr1	121553835	121567989	ENSMUSG00000001674	46.3	-	Ddx18	protein_coding	2356	1092	5621	6169
chr1	121645667	121645849	ENSMUSG00000102006	48.09	-	Gm28591	processed_pseudogene	0	0	0	3
chr1	121706515	121707263	ENSMUSG00000102488	45.13	+	Gm37920	TEC	0	0	0	0
chr1	121969217	121970524	ENSMUSG00000083584	38.61	-	Gm15394	processed_pseudogene	3	0	1	0
chr1	122190221	122191055	ENSMUSG00000100913	37.84	+	Gm8392	processed_pseudogene	3	2	3	8
chr1	122201459	122201541	ENSMUSG00000080410	37.35	+	Gm26472	miRNA	0	0	0	0
chr1	122205145	122252180	ENSMUSG00000099960	39.18	+	Gm28590	lincRNA	3	1	1	5
chr1	122510549	122510697	ENSMUSG00000089274	45.64	+	Gm24547	snRNA	0	0	0	0
chr1	122521749	122522876	ENSMUSG00000103263	39.8	+	Gm36982	TEC	0	0	0	0
chr1	122553173	122553316	ENSMUSG00000089190	43.06	+	Gm25771	snoRNA	0	0	0	0
chr1	122810306	122810682	ENSMUSG00000099451	42.71	+	Gm29192	processed_pseudogene	0	0	0	0
chr1	122866042	122867773	ENSMUSG00000104180	35.97	+	Gm37970	TEC	0	0	0	0
chr1	123147920	123149217	ENSMUSG00000100762	39.21	-	Gm8403	processed_pseudogene	3	0	0	0
chr1	123205149	123205265	ENSMUSG00000100405	62.39	+	Gm28911	processed_pseudogene	105	143	116	189
chr1	123274139	123276771	ENSMUSG00000100525	39.69	+	Gm20058	processed_pseudogene	1	0	1	0
chr1	123287574	123287807	ENSMUSG00000101495	43.59	+	Gm28912	processed_pseudogene	0	0	0	0
chr1	123321471	124045559	ENSMUSG00000036815	37.82	-	Dpp10	protein_coding	164	27	56	43
chr1	123363740	123367234	ENSMUSG00000102801	34.51	-	Gm37478	TEC	0	0	0	0
chr1	123371172	123374178	ENSMUSG00000102681	33.85	-	Gm37221	TEC	0	0	0	0
chr1	123389801	123389931	ENSMUSG00000077472	46.56	-	Gm24791	snoRNA	0	0	0	0
chr1	123391111	123393171	ENSMUSG00000104410	37.8	-	Gm37066	TEC	0	0	0	0
chr1	123457234	123460451	ENSMUSG00000102521	34.03	-	Gm37781	TEC	0	0	0	0
chr1	123468450	123469944	ENSMUSG00000104205	42.61	-	Gm37396	TEC	0	0	0	0
chr1	123559383	123562441	ENSMUSG00000102902	38.48	-	Gm38263	TEC	0	0	0	0
chr1	123756558	123757750	ENSMUSG00000101985	47.02	+	Gm28929	processed_pseudogene	0	0	0	0
chr1	123804540	123805421	ENSMUSG00000101994	47.17	-	Gm18875	processed_pseudogene	0	0	0	0
chr1	123827299	123830159	ENSMUSG00000102940	38.59	-	Gm37551	TEC	0	0	0	0
chr1	124375578	124379242	ENSMUSG00000103914	37.9	-	Gm38073	TEC	0	0	0	0
chr1	124490856	124490959	ENSMUSG00000065340	38.46	+	Gm25578	snRNA	0	0	0	0
chr1	124505757	124846039	ENSMUSG00000100851	39.26	-	Gm28928	lincRNA	56	9	22	24
chr1	124615191	124615596	ENSMUSG00000101006	37.44	-	Gm28299	processed_pseudogene	0	0	0	0
chr1	124824702	124827728	ENSMUSG00000102240	37.79	-	Gm37717	TEC	0	0	0	0
chr1	125190282	125197455	ENSMUSG00000099574	39.88	-	1700121L03Rik	lincRNA	1	0	1	0
[truncated: 47,549 more rows]

## Sheet: Sheet2
chromosome	start	end	gene_id	gc_content	strand	gene_name	biotype	wt1	KPM1	KPM2	KPM3
chr1	3905739	3986215	ENSMUSG00000102343	0.3889	-	Gm37381	lincRNA	19	7	7	6
chr1	3999557	4409241	ENSMUSG00000025900	0.3852	-	Rp1	protein_coding	992	27	24	27
chr1	4522905	4526737	ENSMUSG00000102269	0.528	+	Gm7357	processed_pseudogene	7	145	44	139
chr1	4687934	4689403	ENSMUSG00000098104	0.581	-	Gm6085	processed_pseudogene	295	230	333	178
chr1	4771131	4772199	ENSMUSG00000103922	0.4892	+	Gm6123	processed_pseudogene	41	74	201	180
chr1	4773206	4785739	ENSMUSG00000033845	0.4262	-	Mrpl15	protein_coding	620	2267	4951	3475
chr1	4807892	4886770	ENSMUSG00000104217	0.4061	+	Gm37988	protein_coding	47	0	13	8
chr1	4857814	4897909	ENSMUSG00000033813	0.3879	+	Tcea1	protein_coding	2090	154	946	662
chr1	4909576	5070285	ENSMUSG00000002459	0.4108	-	Rgs20	protein_coding	193	50	21	66
chr1	5070018	5162529	ENSMUSG00000033793	0.3986	+	Atp6v1h	protein_coding	840	507	4309	2270
chr1	6206197	6276648	ENSMUSG00000025907	0.3804	+	Rb1cc1	protein_coding	668	28	64	53
chr1	6359218	6394731	ENSMUSG00000087247	0.4078	+	Fam150a	protein_coding	12	4	25	10
chr1	6429655	6441296	ENSMUSG00000103845	0.4837	-	Gm19026	processed_pseudogene	6	18	17	11
chr1	6916559	6923588	ENSMUSG00000102135	0.4255	+	Gm37108	processed_pseudogene	203	198	204	199
chr1	7088920	7173628	ENSMUSG00000051285	0.3903	+	Pcmtd1	protein_coding	2467	11	96	36
chr1	7177739	7179037	ENSMUSG00000048538	0.552	+	Gm9826	processed_pseudogene	19	435	489	430
chr1	8361475	9299878	ENSMUSG00000025909	0.3802	-	Sntg1	protein_coding	323	423	149	154
chr1	9450579	9451748	ENSMUSG00000102272	0.4162	+	Gm7512	processed_pseudogene	2	5	29	16
chr1	9545408	9547455	ENSMUSG00000061024	0.5425	+	Rrs1	protein_coding	650	1943	3796	2329
chr1	9547948	9580673	ENSMUSG00000025911	0.4316	+	Adhfe1	protein_coding	160	2	18	16
chr1	9560832	9631175	ENSMUSG00000079671	0.4323	-	2610203C22Rik	processed_transcript	49	0	0	2
chr1	9667415	9700209	ENSMUSG00000025912	0.3506	-	Mybl1	protein_coding	65	55	12	13
chr1	9718622	9748382	ENSMUSG00000045210	0.3745	-	Vcpip1	protein_coding	973	25	299	168
chr1	9747648	9791924	ENSMUSG00000097893	0.4271	+	1700034P13Rik	antisense	31	5	32	21
chr1	9798107	9900845	ENSMUSG00000025915	0.4173	+	Sgk3	protein_coding	1388	11	22	19
chr1	9908638	9942085	ENSMUSG00000046101	0.3985	+	Mcmdc2	protein_coding	244	23	12	20
chr1	9941959	9944118	ENSMUSG00000098234	0.444	-	Snhg6	lincRNA	239	150	1225	672
chr1	9960163	9967932	ENSMUSG00000099032	0.4207	-	Tcf24	protein_coding	5	5	24	9
chr1	10024601	10038168	ENSMUSG00000025917	0.4071	-	Cops5	protein_coding	839	1839	4453	3057
chr1	10037987	10136768	ENSMUSG00000056763	0.4004	+	Cspp1	protein_coding	721	27	143	113
chr1	10137571	10232670	ENSMUSG00000067851	0.3854	-	Arfgef1	protein_coding	1977	64	341	80
chr1	10868688	10869446	ENSMUSG00000100648	0.5402	+	Gm28659	processed_pseudogene	4	14	23	15
chr1	10993465	11303681	ENSMUSG00000048960	0.391	+	Prex2	protein_coding	1407	269	237	405
chr1	12565577	12566383	ENSMUSG00000097628	0.539	+	Gm2383	processed_pseudogene	3	30	32	27
chr1	12667563	12673090	ENSMUSG00000097171	0.4179	+	Gm17644	lincRNA	101	7	15	7
chr1	12692277	12861192	ENSMUSG00000016918	0.4345	+	Sulf1	protein_coding	77	1496	606	1136
chr1	12866549	12992650	ENSMUSG00000025938	0.42	-	Slco5a1	protein_coding	39	32	14	17
chr1	13139105	13374083	ENSMUSG00000005886	0.4428	-	Ncoa2	protein_coding	1194	175	155	133
chr1	13564698	13589910	ENSMUSG00000025935	0.4482	-	Tram1	protein_coding	2488	573	1023	1185
chr1	13623330	13660546	ENSMUSG00000025937	0.4288	-	Lactb2	protein_coding	385	170	1123	647
chr1	13785883	13786879	ENSMUSG00000097711	0.5346	-	Gm5523	processed_pseudogene	419	5490	1734	2181
chr1	14168954	14310235	ENSMUSG00000025932	0.4084	-	Eya1	protein_coding	106	32	14	50
chr1	14865072	14865965	ENSMUSG00000082193	0.4519	+	Rpl5-ps1	processed_pseudogene	308	156	758	737
chr1	15268802	15269797	ENSMUSG00000073737	0.5522	-	Gm10566	processed_pseudogene	31	348	279	246
chr1	15805646	15844052	ENSMUSG00000025925	0.3878	+	Terf1	protein_coding	736	95	177	157
chr1	16065979	16093325	ENSMUSG00000067795	0.4455	-	4930444P10Rik	protein_coding	891	28	8	14
chr1	16101295	16104662	ENSMUSG00000043716	0.4522	-	Rpl7	protein_coding	27414	8078	19101	17287
chr1	16105774	16133734	ENSMUSG00000025921	0.4304	+	Rdh10	protein_coding	229	2323	2987	925
chr1	16228674	16520112	ENSMUSG00000025920	0.4073	-	Stau2	protein_coding	265	69	60	58
chr1	16540790	16619489	ENSMUSG00000025939	0.4076	-	Ube2w	protein_coding	573	136	335	272
chr1	16641725	16657042	ENSMUSG00000079658	0.4106	-	Tceb1	protein_coding	616	350	1437	1387
chr1	16657552	16662278	ENSMUSG00000097744	0.4089	+	D030040B21Rik	lincRNA	104	21	28	18
chr1	16665207	16678275	ENSMUSG00000025940	0.4208	+	Tmem70	protein_coding	371	419	1230	1123
chr1	16688051	16709611	ENSMUSG00000025779	0.423	+	Ly96	protein_coding	141	4	134	69
chr1	16768279	16770138	ENSMUSG00000091020	0.5129	-	Gm5828	processed_pseudogene	12	21	72	61
chr1	17145362	17164271	ENSMUSG00000025777	0.396	+	Gdap1	protein_coding	32	18	6	5
chr1	17397412	17400281	ENSMUSG00000101589	0.4429	-	Rbm6-ps1	processed_pseudogene	65	5	20	17
chr1	17676027	17727646	ENSMUSG00000085125	0.3816	-	Gm16070	antisense	33	62	8	7
chr1	17947041	17948439	ENSMUSG00000100554	0.4253	+	Gm7690	processed_pseudogene	25	2	8	8
chr1	18708428	18709336	ENSMUSG00000101306	0.462	+	Gm5252	processed_pseudogene	0	5	34	17
chr1	19103022	19166346	ENSMUSG00000042596	0.3967	+	Tfap2d	protein_coding	36	16	7	14
chr1	19208914	19238576	ENSMUSG00000025927	0.4389	+	Tfap2b	protein_coding	31	14	5	13
chr1	19330939	19333184	ENSMUSG00000100204	0.4773	+	Gm4849	processed_pseudogene	11	115	129	63
chr1	20802968	20820312	ENSMUSG00000041859	0.4682	-	Mcm3	protein_coding	1176	7205	13194	10548
chr1	20821331	20822516	ENSMUSG00000099714	0.489	+	Gm20587	processed_pseudogene	5	19	70	58
chr1	20836661	20839689	ENSMUSG00000102121	0.419	+	Gm28065	lincRNA	17	0	2	2
chr1	20890606	20939650	ENSMUSG00000025931	0.4442	+	Paqr8	protein_coding	73	44	28	60
chr1	20951626	20990841	ENSMUSG00000041809	0.4217	+	Efhc1	protein_coding	16	122	14	8
chr1	20996299	21079229	ENSMUSG00000041779	0.4688	-	Tram2	protein_coding	448	456	341	305
chr1	21218575	21230167	ENSMUSG00000025933	0.4465	+	Tmem14a	protein_coding	27	35	166	84
chr1	21240589	21265661	ENSMUSG00000025934	0.4276	+	Gsta3	protein_coding	1	32	14	1
chr1	21285246	21298312	ENSMUSG00000025936	0.413	-	Gm4956	transcribed_unprocessed_pseudogene	23	18	1	2
chr1	21398403	21961942	ENSMUSG00000028033	0.3864	-	Kcnq5	protein_coding	485	118	130	101
chr1	23366424	23397772	ENSMUSG00000026158	0.4244	-	Ogfrl1	protein_coding	668	46	67	139
chr1	23479539	23480527	ENSMUSG00000097920	0.4975	+	Gm7784	processed_pseudogene	2	19	6	10
chr1	23761753	23849158	ENSMUSG00000026156	0.4316	+	B3gat2	protein_coding	66	2	9	6
chr1	23844846	23922317	ENSMUSG00000026155	0.3958	-	Smap1	protein_coding	509	248	320	344
chr1	23995939	24005656	ENSMUSG00000026154	0.4527	-	Sdhaf4	protein_coding	159	159	827	708
chr1	24011093	24100341	ENSMUSG00000026153	0.3835	-	Fam135a	protein_coding	184	25	54	25
chr1	24177610	24252684	ENSMUSG00000026147	0.4087	+	Col9a1	protein_coding	28	21	7	7
chr1	24594087	24595423	ENSMUSG00000099997	0.5393	-	Tubb4b-ps2	processed_pseudogene	11	113	130	146
chr1	24611535	24612410	ENSMUSG00000100131	0.3459	-	Gm28439	unprocessed_pseudogene	4869	981	1383	2020
chr1	24613189	24613971	ENSMUSG00000101111	0.3895	-	Gm28437	unprocessed_pseudogene	34470	7106	46013	46781
chr1	24613974	24614651	ENSMUSG00000100862	0.3614	-	Gm10925	unprocessed_pseudogene	20270	3448	19523	10167
chr1	24614885	24615565	ENSMUSG00000102070	0.3877	-	Gm28661	unprocessed_pseudogene	36800	6736	7680	9017
chr1	24678630	24766301	ENSMUSG00000073725	0.4113	+	Lmbrd1	protein_coding	2102	332	507	451
chr1	27989910	27991782	ENSMUSG00000101372	0.4298	+	Gm19028	processed_pseudogene	13	0	24	3
chr1	28800240	28802721	ENSMUSG00000081557	0.4492	-	Gm5697	processed_pseudogene	4	23	41	26
chr1	29484604	29485915	ENSMUSG00000099492	0.5236	-	Gm5525	processed_pseudogene	229	2028	1167	961
chr1	30769687	30771815	ENSMUSG00000100261	0.5557	+	Gm6473	unprocessed_pseudogene	14	30	47	35
chr1	30802339	30873921	ENSMUSG00000048874	0.3953	-	Phf3	protein_coding	1165	166	547	418
chr1	30940302	30949770	ENSMUSG00000026064	0.4053	-	Ptp4a1	protein_coding	742	140	559	327
chr1	30998184	30998906	ENSMUSG00000087346	0.5104	-	Gm5699	processed_pseudogene	1	28	48	31
chr1	31135226	31222684	ENSMUSG00000086727	0.3995	-	4931428L18Rik	protein_coding	38	42	53	28
chr1	31286945	31287640	ENSMUSG00000094215	0.5201	+	Gm6489	processed_pseudogene	0	7	19	23
chr1	31615149	31616661	ENSMUSG00000070960	0.5221	+	Gm19680	processed_pseudogene	8	74	119	125
chr1	33100907	33102695	ENSMUSG00000100481	0.469	+	Gm7114	processed_pseudogene	2	19	41	26
chr1	33108905	33109655	ENSMUSG00000100590	0.4874	-	Gm4785	processed_pseudogene	7	9	59	35
chr1	33371331	33373585	ENSMUSG00000101612	0.4457	+	Gm7933	processed_pseudogene	1	9	17	27
chr1	33453810	33669795	ENSMUSG00000026134	0.4247	-	Prim2	protein_coding	266	636	1920	1628
chr1	33669824	33670712	ENSMUSG00000103746	0.5759	+	1700001G17Rik	TEC	17	9	5	36
chr1	33719887	33742564	ENSMUSG00000004768	0.46	+	Rab23	protein_coding	127	99	346	518
chr1	33745484	33757795	ENSMUSG00000042215	0.4761	-	Bag2	protein_coding	16	490	1264	944
chr1	33761545	33814595	ENSMUSG00000042197	0.4151	-	Zfp451	protein_coding	767	41	310	145
chr1	33836124	33838680	ENSMUSG00000081402	0.5479	-	Gm15455	processed_pseudogene	55	223	234	210
chr1	33852052	33907816	ENSMUSG00000042182	0.4179	-	Bend6	protein_coding	178	11	46	28
chr1	33908225	34308661	ENSMUSG00000026131	0.4427	+	Dst	protein_coding	165	1399	1553	1222
chr1	34415050	34417986	ENSMUSG00000101462	0.4382	-	Gm3052	transcribed_processed_pseudogene	55	0	0	7
chr1	34427002	34433264	ENSMUSG00000102336	0.4905	-	Gm37233	lincRNA	77	0	37	7
chr1	34436670	34439672	ENSMUSG00000042111	0.4958	-	Ccdc115	protein_coding	1412	532	1947	1056
chr1	34439851	34449356	ENSMUSG00000026127	0.4681	+	Imp4	protein_coding	411	235	917	529
chr1	34459762	34475733	ENSMUSG00000026126	0.4819	+	Ptpn18	protein_coding	2006	2	6	10
chr1	34477167	34485933	ENSMUSG00000101223	0.4535	-	4930568A12Rik	lincRNA	44	2	3	1
chr1	34678188	34813309	ENSMUSG00000037509	0.4651	+	Arhgef4	protein_coding	111	131	215	143
chr1	34813219	34843065	ENSMUSG00000037503	0.4591	-	Fam168b	protein_coding	3806	3564	8417	6840
chr1	34849976	34879580	ENSMUSG00000026123	0.4701	+	Plekhb2	protein_coding	2245	4841	7351	4568
chr1	36068400	36106446	ENSMUSG00000045216	0.5185	+	Hs6st1	protein_coding	818	1101	1294	1650
chr1	36132042	36138746	ENSMUSG00000102202	0.4728	+	Gm33280	lincRNA	124	4	6	12
chr1	36140027	36244720	ENSMUSG00000037470	0.4371	-	Uggt1	protein_coding	3744	1855	3655	3748
chr1	36264597	36274679	ENSMUSG00000047180	0.5155	-	Neurl3	protein_coding	2073	1013	5682	2726
chr1	36307733	36324029	ENSMUSG00000037447	0.5391	+	Arid5a	protein_coding	1487	1298	1717	1611
chr1	36335730	36369181	ENSMUSG00000010453	0.4565	-	Kansl3	protein_coding	1546	2687	4214	4099
chr1	36372291	36422110	ENSMUSG00000037432	0.4913	+	Fer1l5	protein_coding	442	18	62	85
chr1	36419871	36445271	ENSMUSG00000001143	0.4729	-	Lman2l	protein_coding	385	688	654	571
chr1	36471620	36508764	ENSMUSG00000037408	0.4913	+	Cnnm4	protein_coding	385	1029	1635	1136
chr1	36511867	36528237	ENSMUSG00000001138	0.5274	+	Cnnm3	protein_coding	904	500	702	528
chr1	36530193	36539429	ENSMUSG00000109510	0.5222	-	Gm42417	protein_coding	22	0	9	2
chr1	36537507	36547445	ENSMUSG00000079610	0.4934	-	Ankrd39	protein_coding	160	698	420	605
chr1	36548639	36558349	ENSMUSG00000026121	0.5748	-	Sema4c	protein_coding	170	1957	927	1209
chr1	36557701	36565613	ENSMUSG00000087589	0.549	+	D430040D24Rik	processed_transcript	10	80	36	36
chr1	36562692	36683183	ENSMUSG00000046337	0.4901	-	Fam178b	protein_coding	24	21	37	18
chr1	36691484	36693681	ENSMUSG00000061518	0.4932	+	Cox5b	protein_coding	2233	6193	9723	6958
chr1	36698114	36714422	ENSMUSG00000037351	0.4983	-	Actr1b	protein_coding	2274	18375	23105	17560
chr1	36761798	36782818	ENSMUSG00000026117	0.5154	+	Zap70	protein_coding	74	7	6	8
chr1	36792191	36943666	ENSMUSG00000026116	0.4366	-	Tmem131	protein_coding	1619	635	1191	1018
chr1	37026596	37187613	ENSMUSG00000050122	0.4499	+	Vwa3b	protein_coding	37	21	37	24
chr1	37214434	37263384	ENSMUSG00000026114	0.4711	+	Cnga3	protein_coding	42	21	23	17
chr1	37299865	37410736	ENSMUSG00000026113	0.4796	+	Inpp4a	protein_coding	2850	154	142	230
chr1	37417084	37430103	ENSMUSG00000026112	0.4353	-	Coa5	protein_coding	1444	725	1550	1135
chr1	37430139	37439124	ENSMUSG00000026111	0.4678	+	Unc50	protein_coding	851	545	918	950
chr1	37439340	37541016	ENSMUSG00000026110	0.4468	-	Mgat4a	protein_coding	923	27	46	46
chr1	37611677	37720085	ENSMUSG00000026090	0.4731	-	2010300C02Rik	protein_coding	22	80	231	135
chr1	37754776	37866429	ENSMUSG00000060771	0.4033	-	Tsga10	protein_coding	442	7	19	11
chr1	37874801	37890411	ENSMUSG00000026088	0.4411	-	Mitd1	protein_coding	218	46	173	229
chr1	37890477	37898535	ENSMUSG00000026087	0.4313	+	Mrpl30	protein_coding	739	366	1478	1187
chr1	37905923	37916493	ENSMUSG00000061584	0.436	-	Lyg2	protein_coding	18	2	5	3
chr1	37985189	37997893	ENSMUSG00000058407	0.4392	-	Txndc9	protein_coding	1118	594	1112	785
chr1	37998010	38055579	ENSMUSG00000026083	0.4145	+	Eif5b	protein_coding	5175	732	1144	1662
chr1	38052786	38129801	ENSMUSG00000026082	0.3939	-	Rev1	protein_coding	217	62	251	199
chr1	38177326	38664955	ENSMUSG00000037138	0.4454	-	Aff3	protein_coding	2285	48	31	51
chr1	38793645	38836711	ENSMUSG00000048814	0.4356	-	Lonrf2	protein_coding	193	32	7	14
chr1	38863867	38898161	ENSMUSG00000026080	0.4741	-	Chst10	protein_coding	253	21	4	4
chr1	38985608	38997238	ENSMUSG00000026078	0.4692	+	Pdcl3	protein_coding	1103	1054	3073	3268
chr1	39193731	39363236	ENSMUSG00000026077	0.4619	+	Npas2	protein_coding	27	39	23	20
chr1	39367842	39371911	ENSMUSG00000073702	0.485	+	Rpl31	protein_coding	10735	6292	29033	28169
chr1	39371492	39478755	ENSMUSG00000003134	0.473	-	Tbc1d8	protein_coding	337	34	23	34
chr1	39534992	39546889	ENSMUSG00000003135	0.4597	+	Cnot11	protein_coding	613	1079	1166	1034
chr1	39547570	39552002	ENSMUSG00000085894	0.4072	-	Gm15832	processed_transcript	85	0	11	19
chr1	39551296	39577405	ENSMUSG00000048234	0.4149	-	Rnf149	protein_coding	365	525	1378	613
chr1	39618406	39651474	ENSMUSG00000050967	0.4547	-	Creg2	protein_coding	17	18	19	3
chr1	39665301	39720997	ENSMUSG00000057173	0.4845	-	Rfx8	protein_coding	10	80	87	67
chr1	39900913	40026310	ENSMUSG00000026074	0.4568	+	Map4k4	protein_coding	2357	8191	15977	18748
chr1	40074079	40125231	ENSMUSG00000026073	0.4529	+	Il1r2	protein_coding	5	27	13	34
chr1	40225080	40317257	ENSMUSG00000026072	0.4371	+	Il1r1	protein_coding	166	412	216	462
chr1	40324610	40367562	ENSMUSG00000070942	0.4306	+	Il1rl2	protein_coding	169	11	187	191
chr1	40429570	40465415	ENSMUSG00000026069	0.4155	+	Il1rl1	protein_coding	580	14	44	42
chr1	40465552	40500854	ENSMUSG00000026070	0.4193	+	Il18r1	protein_coding	215	9	17	11
chr1	40515362	40551705	ENSMUSG00000026068	0.4244	+	Il18rap	protein_coding	239	4	102	310
chr1	40580081	40630725	ENSMUSG00000026065	0.4233	+	Slc9a4	protein_coding	30	9	9	5
chr1	40680574	40769273	ENSMUSG00000026062	0.428	+	Slc9a2	protein_coding	10	721	489	295
chr1	40805601	40856887	ENSMUSG00000079588	0.4257	+	Tmem182	protein_coding	22	69	109	109
chr1	42590782	42694842	ENSMUSG00000060424	0.4358	-	Pantr1	lincRNA	37	4	9	4
chr1	42851233	42905683	ENSMUSG00000060679	0.4157	+	Mrps9	protein_coding	858	962	2974	2053
chr1	43047200	43098637	ENSMUSG00000070939	0.4496	-	Tgfbrap1	protein_coding	892	382	1265	641
chr1	43098710	43115947	ENSMUSG00000010290	0.4218	+	AI597479	protein_coding	129	42	259	165
chr1	43123074	43196984	ENSMUSG00000008136	0.4475	-	Fhl2	protein_coding	31	1277	2916	3493
chr1	43444579	43570515	ENSMUSG00000066877	0.4434	+	Nck2	protein_coding	517	1105	1587	1683
chr1	43746966	43827800	ENSMUSG00000057363	0.4318	-	Uxs1	protein_coding	758	375	1064	1065
chr1	43888051	43888595	ENSMUSG00000100701	0.5119	+	Gm19587	processed_pseudogene	40	71	145	145
chr1	43933647	44003000	ENSMUSG00000041763	0.3682	+	Tpp2	protein_coding	1189	203	567	392
chr1	44086613	44102441	ENSMUSG00000026049	0.3954	-	Tex30	protein_coding	167	35	165	171
chr1	44106546	44118808	ENSMUSG00000026047	0.3945	-	Kdelc1	protein_coding	353	472	1136	832
chr1	44118957	44144770	ENSMUSG00000041684	0.4112	+	Bivm	protein_coding	203	16	129	107
chr1	44147744	44181260	ENSMUSG00000026048	0.4053	+	Ercc5	protein_coding	583	72	109	117
chr1	45311538	45349706	ENSMUSG00000026043	0.3586	+	Col3a1	protein_coding	1142	16575	384	532
chr1	45374321	45503282	ENSMUSG00000026042	0.3619	-	Col5a2	protein_coding	149	7359	1535	6859
chr1	45519774	45520754	ENSMUSG00000100361	0.4913	-	Gm7063	processed_pseudogene	4	57	144	101
chr1	45795166	45823619	ENSMUSG00000025995	0.395	+	Wdr75	protein_coding	634	502	1428	839
chr1	45908068	45926523	ENSMUSG00000025993	0.4007	-	Slc40a1	protein_coding	5	32	62	3
chr1	46066315	46373546	ENSMUSG00000041144	0.396	+	Dnah7b	protein_coding	101	170	587	266
chr1	46414502	46416932	ENSMUSG00000101262	0.4792	+	Gm8326	processed_pseudogene	25	23	50	141
chr1	46807544	46892852	ENSMUSG00000025986	0.3919	-	Slc39a10	protein_coding	385	184	553	298
chr1	47657693	47659630	ENSMUSG00000100033	0.4654	+	Gm8337	processed_pseudogene	29	71	89	122
chr1	49244616	49340443	ENSMUSG00000051616	0.3786	+	C230029F24Rik	lincRNA	31	0	3	3
chr1	50900647	51187270	ENSMUSG00000026109	0.381	+	Tmeff2	protein_coding	39	265	453	289
chr1	51218386	51333779	ENSMUSG00000101799	0.407	-	9330175M20Rik	antisense	28	2	6	7
chr1	51465862	51478425	ENSMUSG00000026107	0.3876	-	Nabp1	protein_coding	688	0	174	56
chr1	51749765	51916071	ENSMUSG00000018417	0.4311	-	Myo1b	protein_coding	299	111	868	326
chr1	51987148	52107189	ENSMUSG00000062939	0.4094	+	Stat4	protein_coding	116	5	3	0
chr1	52119440	52161865	ENSMUSG00000026104	0.4589	+	Stat1	protein_coding	634	34	126	106
chr1	52163448	52233232	ENSMUSG00000026103	0.3703	-	Gls	protein_coding	2020	104	792	495
chr1	52457294	52500679	ENSMUSG00000002881	0.4106	-	Nab1	protein_coding	889	269	607	425
chr1	52522902	52582679	ENSMUSG00000100120	0.4121	+	Gm553	lincRNA	29	4	11	5
chr1	52584518	52585159	ENSMUSG00000100007	0.4673	+	Gm5527	processed_pseudogene	9	18	11	16
chr1	52630703	52651919	ENSMUSG00000043015	0.4327	+	Nemp2	protein_coding	436	87	186	206
chr1	52656286	52727462	ENSMUSG00000041439	0.4165	-	Mfsd6	protein_coding	1168	57	226	134
chr1	52785427	52817688	ENSMUSG00000026102	0.426	-	Inpp1	protein_coding	200	401	352	583
chr1	52844929	52920986	ENSMUSG00000041426	0.41	+	Hibch	protein_coding	279	101	551	421
chr1	52922324	53020179	ENSMUSG00000043629	0.4079	-	1700019D03Rik	protein_coding	25	2	3	4
chr1	53189187	53297018	ENSMUSG00000026098	0.3983	-	Pms1	protein_coding	164	16	16	25
chr1	53313624	53326343	ENSMUSG00000026096	0.3762	+	Osgepl1	protein_coding	86	11	29	22
chr1	53397006	53706784	ENSMUSG00000096141	0.3994	-	Dnah7a	protein_coding	272	122	53	72
chr1	53755506	53785224	ENSMUSG00000026094	0.3708	-	Stk17b	protein_coding	2361	71	403	212
chr1	54396004	54438971	ENSMUSG00000041303	0.3847	-	Gtf3c3	protein_coding	302	69	117	78
chr1	54472994	54557684	ENSMUSG00000073678	0.3895	-	Pgap1	protein_coding	564	80	65	59
chr1	54645340	54926387	ENSMUSG00000052331	0.4269	-	Ankrd44	protein_coding	2150	81	34	42
chr1	54985169	55027481	ENSMUSG00000025982	0.3863	-	Sf3b1	protein_coding	4533	484	1312	974
chr1	55052770	55072702	ENSMUSG00000025981	0.4311	+	Coq10b	protein_coding	152	81	267	186
chr1	55077835	55088243	ENSMUSG00000025980	0.4388	-	Hspd1	protein_coding	2349	5251	20472	12405
chr1	55088132	55091307	ENSMUSG00000073676	0.4569	+	Hspe1	protein_coding	1813	1780	9139	6249
chr1	55127297	55128287	ENSMUSG00000089670	0.559	+	Gm16581	processed_pseudogene	74	7	15	18
chr1	55131231	55154899	ENSMUSG00000025979	0.4035	+	Mob4	protein_coding	1090	60	750	577
chr1	55170159	55226782	ENSMUSG00000025978	0.4477	-	Rftn2	protein_coding	112	187	44	380
chr1	55226251	55235622	ENSMUSG00000097649	0.4286	+	Gm10561	antisense	4	34	31	89
chr1	55237177	55248470	ENSMUSG00000046994	0.3878	+	Mars2	protein_coding	214	186	330	222
chr1	55248658	55363469	ENSMUSG00000025977	0.3873	-	Boll	protein_coding	88	5	14	12
chr1	55405921	55754285	ENSMUSG00000038349	0.4112	+	Plcl1	protein_coding	273	69	17	22
chr1	56793981	56978650	ENSMUSG00000038331	0.4159	-	Satb2	protein_coding	166	44	71	46
chr1	57200645	57214993	ENSMUSG00000101429	0.4486	-	BC055402	lincRNA	19	9	2	5
chr1	57291425	57292401	ENSMUSG00000101129	0.4667	-	Gm5254	processed_pseudogene	1	18	8	8
chr1	57359222	57377544	ENSMUSG00000097519	0.3972	-	4930558J18Rik	lincRNA	3	21	44	47
chr1	57377620	57385423	ENSMUSG00000038323	0.4103	+	1700066M21Rik	protein_coding	145	48	41	28
chr1	57388237	57407101	ENSMUSG00000048495	0.3937	-	Tyw5	protein_coding	275	34	211	216
chr1	57406328	57417953	ENSMUSG00000025971	0.4083	+	9430016H08Rik	protein_coding	191	258	566	440
chr1	57774162	57948394	ENSMUSG00000038305	0.4336	+	Spats2l	protein_coding	33	57	100	124
chr1	57955101	58018956	ENSMUSG00000054770	0.4123	-	Kctd18	protein_coding	625	196	362	372
chr1	57995971	58025899	ENSMUSG00000026039	0.3899	+	Sgol2a	protein_coding	67	4	25	14
chr1	58029931	58106413	ENSMUSG00000063558	0.4415	+	Aox1	protein_coding	17	1151	839	900
chr1	58113130	58200698	ENSMUSG00000064294	0.4373	+	Aox3	protein_coding	15	545	83	92
chr1	58210397	58268597	ENSMUSG00000038242	0.4454	+	Aox4	protein_coding	20	18	5	9
chr1	58278326	58380259	ENSMUSG00000079554	0.4517	+	Aox2	protein_coding	23	9	9	9
chr1	58383512	58386134	ENSMUSG00000103839	0.3435	-	Gm37607	TEC	21	0	2	0
chr1	58392898	58407353	ENSMUSG00000051223	0.4257	+	Bzw1	protein_coding	2179	520	1777	1171
chr1	58410189	58424066	ENSMUSG00000026034	0.4091	-	Clk1	protein_coding	3712	46	109	81
chr1	58430994	58445486	ENSMUSG00000026035	0.4374	-	Ppil3	protein_coding	316	278	1503	1284
chr1	58445151	58481816	ENSMUSG00000026036	0.4381	+	Nif3l1	protein_coding	442	393	2503	1537
chr1	58462771	58505109	ENSMUSG00000026037	0.4181	-	Orc2	protein_coding	72	7	120	28
chr1	58505148	58523230	ENSMUSG00000085054	0.4071	+	Gm15834	lincRNA	56	4	37	5
chr1	58522806	58586323	ENSMUSG00000038174	0.3776	-	Fam126b	protein_coding	203	51	59	20
chr1	58586384	58595964	ENSMUSG00000026032	0.3812	+	Ndufb3	protein_coding	599	856	1623	1429
chr1	58646688	58647239	ENSMUSG00000059647	0.4293	+	Cbx3-ps7	processed_pseudogene	6	7	23	21
chr1	58646903	58695989	ENSMUSG00000047528	0.4361	-	Als2cr12	protein_coding	46	5	44	35
chr1	58711508	58758884	ENSMUSG00000026031	0.4488	+	Cflar	protein_coding	2916	957	2455	1554
chr1	58795374	58847503	ENSMUSG00000026029	0.4229	+	Casp8	protein_coding	1657	336	928	800
chr1	58850085	58892792	ENSMUSG00000099719	0.4338	-	Gm28802	unprocessed_pseudogene	9	21	11	2
chr1	58900449	58973430	ENSMUSG00000026028	0.4281	-	Trak2	protein_coding	1231	202	403	256
chr1	58973522	58995715	ENSMUSG00000026027	0.4099	+	Stradb	protein_coding	338	111	82	93
chr1	59050506	59094900	ENSMUSG00000072295	0.4039	-	Als2cr11	protein_coding	25	0	3	4
chr1	59100590	59120408	ENSMUSG00000038079	0.4257	-	Tmem237	protein_coding	143	292	462	520
chr1	59120935	59163389	ENSMUSG00000079550	0.441	-	Mpp4	protein_coding	17	34	4	1
chr1	59162926	59237231	ENSMUSG00000026024	0.4287	-	Als2	protein_coding	402	1029	1895	1230
chr1	59256906	59352993	ENSMUSG00000026023	0.4379	+	Cdk15	protein_coding	11	46	12	16
chr1	59482424	59486955	ENSMUSG00000041075	0.5391	+	Fzd7	protein_coding	270	850	1371	744
chr1	59516264	59636417	ENSMUSG00000047361	0.4551	+	Gm973	protein_coding	4	46	6	4
chr1	59586558	59670834	ENSMUSG00000026021	0.4285	-	Sumo1	protein_coding	1326	495	2489	2621
chr1	59684971	59719044	ENSMUSG00000026020	0.3843	+	Nop58	protein_coding	1511	354	2698	1498
chr1	59763400	59879014	ENSMUSG00000067336	0.3817	+	Bmpr2	protein_coding	580	136	306	150
chr1	59913006	59985346	ENSMUSG00000041040	0.412	+	Fam117b	protein_coding	694	209	369	199
chr1	59982490	60043184	ENSMUSG00000026018	0.428	-	Ica1l	protein_coding	36	7	129	10
chr1	60069785	60098645	ENSMUSG00000026019	0.4016	-	Wdr12	protein_coding	482	479	2451	1310
chr1	60098247	60153953	ENSMUSG00000026017	0.3903	+	Carf	protein_coding	320	23	45	42
chr1	60180599	60338328	ENSMUSG00000073664	0.371	+	Nbeal1	protein_coding	344	55	61	59
chr1	60343323	60388060	ENSMUSG00000049439	0.419	+	Cyp20a1	protein_coding	703	419	1241	932
chr1	60409619	60481158	ENSMUSG00000026782	0.3827	+	Abi2	protein_coding	424	124	219	148
chr1	60482292	60567104	ENSMUSG00000026014	0.3925	-	Raph1	protein_coding	706	736	572	285
chr1	60703932	60705149	ENSMUSG00000101188	0.486	+	Eif4a-ps4	processed_pseudogene	614	1142	3441	3063
chr1	60716800	60773359	ENSMUSG00000026012	0.4116	+	Cd28	protein_coding	32	18	15	12
chr1	60887000	60915832	ENSMUSG00000026011	0.416	+	Ctla4	protein_coding	487	74	18	31
chr1	60977927	61000320	ENSMUSG00000026009	0.409	+	Icos	protein_coding	99	25	25	14
chr1	61378432	61395904	ENSMUSG00000085447	0.422	+	9530026F06Rik	lincRNA	51	18	10	9
chr1	61638824	62642284	ENSMUSG00000052062	0.3935	+	Pard3b	protein_coding	1228	118	69	72
chr1	62660839	62661716	ENSMUSG00000084333	0.5638	+	Gm11599	processed_pseudogene	20	136	124	129
chr1	62703285	62818695	ENSMUSG00000025969	0.4681	+	Nrp2	protein_coding	1027	789	4155	5194
chr1	62958418	63114667	ENSMUSG00000040865	0.4322	-	Ino80d	protein_coding	808	60	101	72
chr1	63113078	63158290	ENSMUSG00000084799	0.4292	+	Ino80dos	lincRNA	109	0	7	16
chr1	63143596	63176833	ENSMUSG00000025968	0.4038	-	Ndufs1	protein_coding	325	334	1735	734
chr1	63176825	63180486	ENSMUSG00000025967	0.4588	+	Eef1b2	protein_coding	7147	10980	27013	24300
chr1	63182691	63214543	ENSMUSG00000046856	0.4254	-	Gpr1	protein_coding	4	27	5	5
chr1	63273265	63314576	ENSMUSG00000027520	0.3827	+	Zdbf2	protein_coding	20	5	9	16
chr1	63364720	63365365	ENSMUSG00000081643	0.5341	-	Gm11605	processed_pseudogene	104	527	516	485
chr1	63445891	63596276	ENSMUSG00000025964	0.414	+	Adam23	protein_coding	80	34	27	25
chr1	63730614	63754655	ENSMUSG00000025962	0.3994	+	Fastkd2	protein_coding	216	11	78	44
chr1	64029447	64122282	ENSMUSG00000025959	0.4345	-	Klf7	protein_coding	257	69	188	127
chr1	64185991	64303043	ENSMUSG00000101895	0.4236	-	Gm28981	lincRNA	60	4	7	8
chr1	64532645	64604548	ENSMUSG00000025958	0.3854	+	Creb1	protein_coding	1126	168	335	199
chr1	64606473	64617242	ENSMUSG00000025956	0.4408	-	Mettl21a	protein_coding	307	421	885	874
chr1	64649935	64652756	ENSMUSG00000100437	0.4142	+	Gm29152	lincRNA	0	2	23	11
chr1	64679871	64690659	ENSMUSG00000087213	0.4034	-	2810408I11Rik	processed_transcript	30	65	137	175
chr1	64690455	64725644	ENSMUSG00000070871	0.4042	+	Ccnyl1	protein_coding	234	145	645	407
chr1	64730558	64737751	ENSMUSG00000045005	0.5293	-	Fzd5	protein_coding	94	64	257	208
chr1	64785983	64956824	ENSMUSG00000051344	0.4298	-	Plekhm3	protein_coding	2850	110	189	154
chr1	64993951	64994604	ENSMUSG00000084416	0.5352	-	Rpl10a-ps1	processed_pseudogene	1219	1292	2086	2364
chr1	65012689	65032759	ENSMUSG00000025955	0.4033	-	Akr1cl	protein_coding	6	27	3	3
chr1	65158616	65186500	ENSMUSG00000025950	0.4252	-	Idh1	protein_coding	4044	532	3103	2406
chr1	65186683	65278695	ENSMUSG00000025949	0.3816	+	Pikfyve	protein_coding	959	58	167	85
chr1	66175273	66442583	ENSMUSG00000015222	0.3834	+	Map2	protein_coding	74	71	31	31
chr1	66700831	66719805	ENSMUSG00000026005	0.4009	+	Rpe	protein_coding	514	126	1321	756
chr1	66719248	66817562	ENSMUSG00000026004	0.3603	-	Kansl1l	protein_coding	268	27	102	67
chr1	66830839	66863277	ENSMUSG00000026003	0.4224	-	Acadl	protein_coding	986	2550	5020	4564
chr1	67000517	67038872	ENSMUSG00000026000	0.4417	-	Lancl1	protein_coding	893	1961	2027	2008
chr1	67123026	67231259	ENSMUSG00000025991	0.3795	+	Cps1	protein_coding	38	108	21	6
chr1	67585053	67587036	ENSMUSG00000082473	0.495	+	Kif22-ps	processed_pseudogene	0	7	58	24
chr1	69531214	69687245	ENSMUSG00000025997	0.3897	-	Ikzf2	protein_coding	68	42	95	42
chr1	71027498	71103146	ENSMUSG00000026196	0.4	-	Bard1	protein_coding	178	94	181	160
chr1	71242276	71414910	ENSMUSG00000050296	0.396	-	Abca12	protein_coding	21	44	14	22
chr1	71557150	71579631	ENSMUSG00000026192	0.442	+	Atic	protein_coding	3011	9464	25127	16498
chr1	71585520	71653200	ENSMUSG00000026193	0.4366	-	Fn1	protein_coding	363645	153214	55718	73244
chr1	71714048	71714924	ENSMUSG00000100319	0.4926	-	Gm5256	processed_pseudogene	4	18	90	63
chr1	71894068	71917125	ENSMUSG00000101211	0.4255	-	Gm28818	lincRNA	2	12	17	4
chr1	71958998	72005195	ENSMUSG00000101848	0.4256	-	4933417E11Rik	lincRNA	227	2	7	8
chr1	71983681	72038731	ENSMUSG00000101764	0.4209	-	4930556G22Rik	lincRNA	2	44	1	1
chr1	72087857	72088454	ENSMUSG00000101496	0.5301	+	Gm8885	processed_pseudogene	4	14	16	21
chr1	72107155	72122001	ENSMUSG00000102123	0.4263	-	Gm4319	lincRNA	35	12	3	3
chr1	72159442	72212307	ENSMUSG00000039395	0.4644	-	Mreg	protein_coding	31	23	77	61
chr1	72236465	72274869	ENSMUSG00000097131	0.4469	+	D230017M19Rik	lincRNA	24	42	76	16
chr1	72259167	72284314	ENSMUSG00000026189	0.4473	-	Pecr	protein_coding	98	94	314	249
chr1	72307421	72394952	ENSMUSG00000026187	0.436	+	Xrcc5	protein_coding	274	415	1279	918
chr1	72427112	72536930	ENSMUSG00000039372	0.4496	-	March4	protein_coding	38	122	219	39
chr1	72583251	72633134	ENSMUSG00000039354	0.4678	+	Smarcal1	protein_coding	665	453	922	815
chr1	72711290	72713813	ENSMUSG00000046330	0.4707	+	Rpl37a	protein_coding	8123	11689	7501	6269
chr1	72824503	72852474	ENSMUSG00000039323	0.4843	+	Igfbp2	protein_coding	8	543	43	186
chr1	72857932	72874884	ENSMUSG00000026185	0.4955	-	Igfbp5	protein_coding	325	34	15	12
chr1	72984844	73025507	ENSMUSG00000101968	0.4389	+	1700027A15Rik	antisense	54	35	10	4
chr1	73910231	74124449	ENSMUSG00000055322	0.5143	-	Tns1	protein_coding	514	2228	4180	645
chr1	74125541	74148223	ENSMUSG00000061815	0.4849	+	Rufy4	protein_coding	98	16	762	43
chr1	74153989	74161246	ENSMUSG00000026180	0.439	+	Cxcr2	protein_coding	202	147	996	475
chr1	74236084	74268209	ENSMUSG00000006304	0.4447	+	Arpc2	protein_coding	8626	3352	8553	6676
chr1	74278550	74279624	ENSMUSG00000064272	0.613	+	Gpbar1	protein_coding	1	12	19	1
chr1	74279840	74284738	ENSMUSG00000006299	0.5407	-	Aamp	protein_coding	2643	29993	17951	16739
chr1	74284930	74353694	ENSMUSG00000026179	0.4954	+	Pnkd	protein_coding	288	2482	2071	2163
chr1	74362108	74369321	ENSMUSG00000073650	0.5025	+	Catip	protein_coding	23	12	3	17
chr1	74375195	74386062	ENSMUSG00000026177	0.5207	+	Slc11a1	protein_coding	3358	67	152	97
chr1	74391509	74397285	ENSMUSG00000026176	0.5866	+	Ctdsp1	protein_coding	3446	7182	6661	7546
chr1	74409376	74435559	ENSMUSG00000026175	0.4955	+	Vil1	protein_coding	1	9	17	11
chr1	74435511	74544284	ENSMUSG00000033364	0.4008	-	Usp37	protein_coding	461	106	116	122
chr1	74542888	74567794	ENSMUSG00000026173	0.4608	+	Plcd4	protein_coding	65	12	209	86
chr1	74565127	74588246	ENSMUSG00000026135	0.4556	-	Zfp142	protein_coding	235	415	796	417
chr1	74588289	74592443	ENSMUSG00000026172	0.485	+	Bcs1l	protein_coding	303	965	1605	1368
chr1	74593748	74601397	ENSMUSG00000026171	0.4737	-	Rnf25	protein_coding	740	1114	1637	1591
chr1	74601445	74636894	ENSMUSG00000033276	0.4663	+	Stk36	protein_coding	29	285	185	169
chr1	74661745	74703730	ENSMUSG00000033257	0.4392	+	Ttll4	protein_coding	653	408	839	505
chr1	74713574	74737892	ENSMUSG00000026170	0.4563	+	Cyp27a1	protein_coding	1232	341	1906	385
chr1	74738922	74749221	ENSMUSG00000006542	0.4943	-	Prkag3	protein_coding	475	48	38	21
chr1	74771892	74785322	ENSMUSG00000033227	0.531	+	Wnt6	protein_coding	38	1478	41	62
chr1	74791516	74804179	ENSMUSG00000026167	0.5411	+	Wnt10a	protein_coding	5	1669	508	184
chr1	74967139	75125200	ENSMUSG00000026162	0.4402	-	Nhej1	protein_coding	185	469	503	488
chr1	75125541	75133890	ENSMUSG00000026205	0.4866	-	Slc23a3	protein_coding	2	25	5	4
chr1	75134554	75142711	ENSMUSG00000033159	0.4958	-	Cnppd1	protein_coding	3760	3759	6919	4694
chr1	75142778	75147913	ENSMUSG00000049339	0.5276	+	Fam134a	protein_coding	2295	6340	5744	4924
chr1	75168646	75171629	ENSMUSG00000026197	0.5352	+	Zfand2b	protein_coding	1036	1883	1423	1514
chr1	75180860	75192196	ENSMUSG00000033124	0.5242	-	Atg9a	protein_coding	157	971	1035	790
chr1	75192151	75199387	ENSMUSG00000026199	0.4769	+	Ankzf1	protein_coding	852	569	649	692
chr1	75198236	75210813	ENSMUSG00000026200	0.4619	-	Glb1l	protein_coding	241	65	125	146
chr1	75210838	75215606	ENSMUSG00000026201	0.5158	+	Stk16	protein_coding	890	3038	3836	3685
chr1	75214228	75219865	ENSMUSG00000026202	0.5394	-	Tuba4a	protein_coding	995	2636	7372	3556
chr1	75236406	75245692	ENSMUSG00000026203	0.5202	+	Dnajb2	protein_coding	541	2263	1631	1711
chr1	75247027	75264502	ENSMUSG00000026204	0.5165	-	Ptprn	protein_coding	5	6807	3490	3860
chr1	75272199	75278415	ENSMUSG00000033061	0.4737	-	Resp18	protein_coding	2	0	27	4
chr1	75307896	75317990	ENSMUSG00000026209	0.5311	-	Dnpep	protein_coding	1257	11351	8638	7236
chr1	75360329	75368579	ENSMUSG00000026208	0.5259	+	Des	protein_coding	6	2173	37	26
chr1	75375297	75432320	ENSMUSG00000026207	0.5354	+	Speg	protein_coding	29	4756	712	1960
chr1	75435930	75443179	ENSMUSG00000033021	0.5312	+	Gmppa	protein_coding	3100	7863	3685	5772
chr1	75450436	75474343	ENSMUSG00000033007	0.5347	+	Asic4	protein_coding	2	32	15	14
chr1	75474569	75479307	ENSMUSG00000032997	0.5826	-	Chpf	protein_coding	505	9853	4660	7249
chr1	75479310	75506452	ENSMUSG00000026211	0.5405	-	Obsl1	protein_coding	20	13780	1966	3264
chr1	75507077	75510366	ENSMUSG00000032968	0.535	+	Inha	protein_coding	1	97	31	10
chr1	75521529	75537335	ENSMUSG00000026213	0.5135	+	Stk11ip	protein_coding	2233	1208	2118	1160
chr1	75546266	75562172	ENSMUSG00000006576	0.5579	+	Slc4a3	protein_coding	18	1519	263	530
chr1	77367185	77515088	ENSMUSG00000026235	0.428	-	Epha4	protein_coding	257	65	99	71
chr1	78101267	78197134	ENSMUSG00000004872	0.4251	-	Pax3	protein_coding	59	357	20	396
chr1	78310345	78420289	ENSMUSG00000032908	0.4437	+	Sgpp2	protein_coding	127	14	9	10
chr1	78417975	78488897	ENSMUSG00000026245	0.4188	-	Farsb	protein_coding	946	774	2110	1785
chr1	78510991	78538173	ENSMUSG00000012187	0.4541	+	Mogat1	protein_coding	4	11	25	6
chr1	78595031	78609508	ENSMUSG00000099364	0.4301	-	5730419F03Rik	lincRNA	2	4	53	3
chr1	78657825	78707743	ENSMUSG00000032883	0.4255	+	Acsl3	protein_coding	25	476	1316	914
chr1	78783136	78784859	ENSMUSG00000099377	0.4803	-	Gm6159	processed_pseudogene	36	28	55	31
chr1	78791623	79224511	ENSMUSG00000099706	0.4038	-	Gm29536	lincRNA	288	81	57	53
chr1	79606876	79671972	ENSMUSG00000054702	0.4251	-	Ap1s3	protein_coding	899	55	57	50
chr1	79702262	79776143	ENSMUSG00000073643	0.4398	-	Wdfy1	protein_coding	796	400	198	178
chr1	79776018	79781445	ENSMUSG00000026248	0.4357	+	Mrpl44	protein_coding	516	709	1253	928
chr1	79794197	79861180	ENSMUSG00000026249	0.4461	-	Serpine2	protein_coding	43	129	47	703
chr1	79922536	79923426	ENSMUSG00000067106	0.5118	-	Gm5529	processed_pseudogene	6	19	128	104
chr1	80198706	80218473	ENSMUSG00000043230	0.4321	-	Fam124b	protein_coding	17	5	5	4
chr1	80264923	80340480	ENSMUSG00000004364	0.3579	-	Cul3	protein_coding	1280	304	521	441
chr1	80501073	80758527	ENSMUSG00000038608	0.4009	-	Dock10	protein_coding	5105	72	90	114
chr1	81076950	81341764	ENSMUSG00000054976	0.3829	+	Nyap2	protein_coding	162	48	74	31
chr1	81554157	81557483	ENSMUSG00000101986	0.5032	-	Gm6198	processed_pseudogene	33	18	10	3
chr1	81741985	81742969	ENSMUSG00000087008	0.5076	-	Gm5530	processed_pseudogene	24	74	424	324
chr1	81797241	81797946	ENSMUSG00000100561	0.5609	+	Gm7516	processed_pseudogene	5	9	25	14
chr1	82233101	82291416	ENSMUSG00000055980	0.4278	-	Irs1	protein_coding	37	173	67	92
chr1	82316452	82445366	ENSMUSG00000026142	0.432	+	Rhbdd1	protein_coding	518	426	940	582
chr1	82448423	82586849	ENSMUSG00000067158	0.4302	-	Col4a4	protein_coding	49	60	36	17
chr1	82586921	82722059	ENSMUSG00000079465	0.4161	+	Col4a3	protein_coding	40	9	6	11
chr1	82724890	82752394	ENSMUSG00000026150	0.3894	+	Mff	protein_coding	1076	214	592	436
chr1	82756649	82768461	ENSMUSG00000026149	0.4247	-	Tm4sf20	protein_coding	23	23	6	2
chr1	82839483	82901182	ENSMUSG00000026159	0.3982	+	Agfg1	protein_coding	808	453	1002	608
chr1	83003482	83004907	ENSMUSG00000101784	0.5344	-	Gm7553	processed_pseudogene	19	4	14	14
chr1	83116766	83119167	ENSMUSG00000026166	0.3926	+	Ccl20	protein_coding	1	0	69	3
chr1	83159752	83210574	ENSMUSG00000053161	0.4099	+	Daw1	protein_coding	17	12	5	5
chr1	83254139	83408200	ENSMUSG00000026163	0.3974	-	Sphkap	protein_coding	53	21	13	12
chr1	84036296	84364180	ENSMUSG00000045658	0.4117	-	Pid1	protein_coding	3787	69	37	25
chr1	84369839	84696221	ENSMUSG00000036766	0.4297	-	Dner	protein_coding	77	34	30	20
chr1	84721189	84840516	ENSMUSG00000026219	0.3792	-	Trip12	protein_coding	2869	698	1283	895
chr1	84839841	84900487	ENSMUSG00000073633	0.4533	+	Fbxo36	protein_coding	80	140	95	98
chr1	84905898	84935134	ENSMUSG00000026220	0.4567	-	Slc16a14	protein_coding	35	42	37	19
chr1	84990638	84993032	ENSMUSG00000099693	0.4651	-	Gm29284	unprocessed_pseudogene	47	0	0	0
chr1	84992690	85270566	ENSMUSG00000052477	0.4395	-	C130026I21Rik	protein_coding	241	159	44	40
chr1	85156809	85327306	ENSMUSG00000091199	0.4401	-	Gm2619	transcribed_unprocessed_pseudogene	374	11	0	3
chr1	85326729	85342615	ENSMUSG00000089652	0.4433	+	Gm16025	lincRNA	40	0	1	0
chr1	85501090	85514604	ENSMUSG00000101751	0.4309	+	Gm2427	unprocessed_pseudogene	92	0	0	1
chr1	85526690	85550577	ENSMUSG00000090186	0.4395	+	Gm7592	transcribed_unprocessed_pseudogene	359	2	3	2
chr1	85576899	85598817	ENSMUSG00000070034	0.4657	-	Sp110	protein_coding	4221	226	11	62
chr1	85599286	85599839	ENSMUSG00000090103	0.4711	+	Gm16094	antisense	53	0	0	0
chr1	85600378	85645037	ENSMUSG00000070031	0.4341	+	Sp140	protein_coding	2268	14	7	47
chr1	85649988	85709998	ENSMUSG00000026222	0.4352	+	Sp100	protein_coding	3442	214	27	120
chr1	85717083	85778643	ENSMUSG00000052760	0.4598	-	A630001G21Rik	protein_coding	3961	101	6	210
chr1	85775271	85784694	ENSMUSG00000100217	0.4547	+	9930111H07Rik	lincRNA	32	5	0	0
chr1	85793441	85851576	ENSMUSG00000036707	0.4152	+	Cab39	protein_coding	2254	232	1534	1081
chr1	85894281	85908675	ENSMUSG00000026223	0.5242	+	Itm2c	protein_coding	3923	28336	12419	14075
chr1	85938318	85961007	ENSMUSG00000049608	0.461	-	Gpr55	protein_coding	94	4	2	4
chr1	86014403	86015886	ENSMUSG00000099342	0.4171	-	Gm18180	processed_pseudogene	25	0	0	3
chr1	86045863	86055456	ENSMUSG00000026227	0.4884	+	2810459M11Rik	protein_coding	25	25	7	10
chr1	86064387	86139151	ENSMUSG00000026229	0.408	+	Psmd1	protein_coding	875	1202	2461	2122
chr1	86133637	86162788	ENSMUSG00000094638	0.46	+	Gm21972	protein_coding	87	39	44	62
chr1	86154780	86278284	ENSMUSG00000062590	0.4696	+	Armc9	protein_coding	268	440	1274	1039
chr1	86275509	86301375	ENSMUSG00000087538	0.4797	-	Gm16341	antisense	59	0	6	3
chr1	86302832	86307305	ENSMUSG00000079445	0.5624	+	B3gnt7	protein_coding	31	27	1	5
chr1	86344719	86359400	ENSMUSG00000026234	0.4235	-	Ncl	protein_coding	8524	3800	17629	12760
chr1	86359574	86373791	ENSMUSG00000073627	0.4558	+	C130036L24Rik	processed_transcript	62	65	140	69
chr1	86526726	86530712	ENSMUSG00000026238	0.5714	+	Ptma	protein_coding	34300	27953	82948	67295
chr1	86542994	86582629	ENSMUSG00000026239	0.4317	-	Pde6d	protein_coding	254	741	693	826
chr1	86582904	86609375	ENSMUSG00000026240	0.4428	+	Cops7b	protein_coding	273	1213	1869	1844
chr1	86666291	86670571	ENSMUSG00000026241	0.5151	-	Nppc	protein_coding	5	25	1	2
chr1	86703808	87050095	ENSMUSG00000053333	0.4183	+	Dis3l2	protein_coding	331	42	151	87
chr1	86929387	87057596	ENSMUSG00000099401	0.4503	-	Gm28375	antisense	46	0	1	8
chr1	87080171	87096418	ENSMUSG00000101625	0.4951	+	Gm29371	lincRNA	24	297	32	9
chr1	87183313	87188405	ENSMUSG00000036480	0.578	+	Prss56	protein_coding	4	4	21	2
chr1	87213914	87240488	ENSMUSG00000026254	0.4586	+	Eif4e2	protein_coding	2314	5759	6959	6817
chr1	87326998	87450796	ENSMUSG00000048000	0.3942	+	Gigyf2	protein_coding	1217	978	1041	1080
chr1	87476834	87573870	ENSMUSG00000026259	0.4713	-	Ngef	protein_coding	17	543	1635	989
chr1	87620312	87720507	ENSMUSG00000026288	0.4706	+	Inpp5d	protein_coding	4351	5	31	17
chr1	87755870	87792428	ENSMUSG00000026289	0.4478	+	Atg16l1	protein_coding	2335	2594	3421	2807
chr1	87803680	87845158	ENSMUSG00000056055	0.4658	+	Sag	protein_coding	85	2	46	41
chr1	87853287	87945180	ENSMUSG00000070738	0.4541	+	Dgkd	protein_coding	7588	1291	4606	2669
chr1	87945119	88008551	ENSMUSG00000005501	0.4152	-	Usp40	protein_coding	483	134	851	604
chr1	88226986	88262289	ENSMUSG00000079429	0.5062	+	Mroh2a	protein_coding	224	154	292	232
chr1	88262471	88277633	ENSMUSG00000044783	0.4884	-	Hjurp	protein_coding	2471	4947	6745	6595
chr1	88499871	88510066	ENSMUSG00000062310	0.4607	-	Glrp1	protein_coding	25	4	44	21
chr1	88551517	88562167	ENSMUSG00000100798	0.4512	+	Gm19589	lincRNA	11	58	48	107
chr1	88673125	88702221	ENSMUSG00000049866	0.475	-	Arl4c	protein_coding	862	3716	3773	5819
chr1	89070415	89155068	ENSMUSG00000036206	0.4931	+	Sh3bp4	protein_coding	356	3800	4249	5019
chr1	89360342	89406133	ENSMUSG00000099938	0.4591	-	C030007H22Rik	lincRNA	20	5	5	4
chr1	89454806	89897617	ENSMUSG00000055013	0.4874	+	Agap1	protein_coding	787	2244	2094	1535
chr1	89930234	89933290	ENSMUSG00000092627	0.5891	+	D130058E05Rik	processed_transcript	28	55	1	0
chr1	89950220	90014666	ENSMUSG00000067081	0.4742	-	Asb18	protein_coding	8	21	13	6
chr1	90042132	90153401	ENSMUSG00000026301	0.4661	-	Iqca	protein_coding	105	21	6	18
chr1	90203980	90216751	ENSMUSG00000044337	0.4886	+	Ackr3	protein_coding	464	175	1097	2939
chr1	90520496	90523297	ENSMUSG00000103292	0.4886	+	Gm35048	TEC	0	9	42	64
chr1	90602981	90613341	ENSMUSG00000034432	0.4666	+	Cops8	protein_coding	1644	4026	7456	6609
chr1	90765923	90843971	ENSMUSG00000048126	0.4734	-	Col6a3	protein_coding	44	415	75	25
chr1	90915085	90951142	ENSMUSG00000026303	0.4978	+	Mlph	protein_coding	464	293	1786	2076
chr1	90958133	90969661	ENSMUSG00000026304	0.5095	-	Rab17	protein_coding	0	5	16	39
chr1	90998737	91128944	ENSMUSG00000026305	0.4776	+	Lrrfip1	protein_coding	1875	497	1059	543
chr1	91145089	91170795	ENSMUSG00000070732	0.4167	+	Rbm44	protein_coding	21	7	5	4
chr1	91171429	91172148	ENSMUSG00000100018	0.4972	-	Gm7776	processed_pseudogene	89	293	99	148
chr1	91179822	91225196	ENSMUSG00000034353	0.4932	+	Ramp1	protein_coding	110	331	174	111
chr1	91250304	91290337	ENSMUSG00000034343	0.4345	+	Ube2f	protein_coding	673	522	1093	793
chr1	91296045	91296936	ENSMUSG00000083064	0.4574	+	Gm7785	processed_pseudogene	14	4	48	9
chr1	91322075	91348306	ENSMUSG00000049515	0.5446	+	Espnl	protein_coding	42	88	101	22
chr1	91351016	91362416	ENSMUSG00000026308	0.5417	+	Klhl30	protein_coding	4	11	26	15
chr1	91366430	91374217	ENSMUSG00000047443	0.5566	+	Fam132b	protein_coding	4	320	297	217
chr1	91373861	91398815	ENSMUSG00000026309	0.4534	-	Ilkap	protein_coding	2039	2385	4225	4312
chr1	91411483	91414038	ENSMUSG00000067071	0.6056	-	Hes6	protein_coding	1101	2923	1847	1592
chr1	91415982	91459324	ENSMUSG00000055866	0.5123	-	Per2	protein_coding	61	9	143	84
chr1	91487729	91490009	ENSMUSG00000101958	0.4174	-	Gm19085	processed_pseudogene	2	2	19	4
chr1	91494647	91529307	ENSMUSG00000034292	0.4788	+	Traf3ip1	protein_coding	251	373	584	781
chr1	91540544	91559589	ENSMUSG00000026311	0.4569	+	Asb1	protein_coding	592	711	1471	1041
chr1	91798528	91802937	ENSMUSG00000100980	0.559	-	Gm29100	antisense	6	16	4	17
chr1	91801461	91848028	ENSMUSG00000007805	0.4912	+	Twist2	protein_coding	31	571	401	648
chr1	91928779	92195699	ENSMUSG00000026313	0.4636	-	Hdac4	protein_coding	384	313	512	464
chr1	92439010	92473860	ENSMUSG00000026260	0.4611	-	Ndufa10	protein_coding	1735	7086	11001	6903
chr1	92637145	92641985	ENSMUSG00000073616	0.5385	-	Myeov2	protein_coding	930	3244	4228	3142
chr1	92820958	92837896	ENSMUSG00000100781	0.5284	-	Gm29481	antisense	1	7	17	4
chr1	92831645	92860779	ENSMUSG00000034220	0.5448	+	Gpc1	protein_coding	21	11756	18233	16049
chr1	92859803	92902906	ENSMUSG00000034212	0.4993	-	Ankmy1	protein_coding	3	5	19	16
chr1	92906981	92908435	ENSMUSG00000047067	0.5869	+	Dusp28	protein_coding	194	580	586	335
chr1	92908378	92910764	ENSMUSG00000097251	0.5069	-	5033417F24Rik	antisense	11	25	11	2
chr1	92910783	92924384	ENSMUSG00000026269	0.5494	+	Rnpepl1	protein_coding	4110	3987	2439	1965
chr1	92933526	92950590	ENSMUSG00000100632	0.5152	-	9430060I03Rik	antisense	2	23	24	10
chr1	92950865	92986391	ENSMUSG00000026271	0.4701	+	Gpr35	protein_coding	1213	51	53	31
chr1	93015464	93101951	ENSMUSG00000014602	0.5134	-	Kif1a	protein_coding	24	51	16	16
chr1	93235841	93301065	ENSMUSG00000047793	0.4874	+	Sned1	protein_coding	42	35	12	22
chr1	93299211	93305915	ENSMUSG00000026273	0.4737	-	Mterf4	protein_coding	235	320	710	553
chr1	93308770	93343482	ENSMUSG00000026274	0.4624	-	Pask	protein_coding	48	617	784	619
chr1	93342854	93373489	ENSMUSG00000026275	0.4581	+	Ppp1r7	protein_coding	532	629	1803	1222
chr1	93373930	93404303	ENSMUSG00000034107	0.5032	+	Ano7	protein_coding	15	21	6	60
chr1	93405940	93478815	ENSMUSG00000034088	0.435	-	Hdlbp	protein_coding	5064	13750	24913	26112
chr1	93478964	93510260	ENSMUSG00000026276	0.3852	+	2002-09-01	protein_coding	2856	327	911	841
chr1	93512079	93621976	ENSMUSG00000034066	0.4339	+	Farp2	protein_coding	276	143	364	196
chr1	93619751	93658659	ENSMUSG00000026277	0.4561	-	Stk25	protein_coding	1608	4471	4265	3619
chr1	93685660	93695764	ENSMUSG00000026278	0.5359	+	Bok	protein_coding	25	1291	1574	1585
chr1	93701935	93754864	ENSMUSG00000026279	0.461	-	Thap4	protein_coding	130	829	1089	874
chr1	93751500	93790610	ENSMUSG00000026280	0.4644	+	Atg4b	protein_coding	1109	5218	5218	4489
chr1	93792576	93801934	ENSMUSG00000026281	0.4507	-	Dtymk	protein_coding	858	4549	5831	5502
chr1	93803965	93822101	ENSMUSG00000026283	0.4817	+	Ing5	protein_coding	612	308	841	810
chr1	93824909	93852348	ENSMUSG00000073609	0.468	+	D2hgdh	protein_coding	464	955	558	527
chr1	93906244	93916768	ENSMUSG00000101660	0.4717	+	Gm18666	unprocessed_pseudogene	25	9	13	7
chr1	93918311	93942650	ENSMUSG00000093805	0.4761	+	Gm9994	protein_coding	45	4	2	6
chr1	93975353	93985816	ENSMUSG00000099624	0.4687	+	Gm7889	unprocessed_pseudogene	68	14	3	7
chr1	93990509	94017147	ENSMUSG00000073608	0.4591	+	Gm6086	protein_coding	38	12	8	9
chr1	94038305	94052553	ENSMUSG00000026285	0.4918	-	Pdcd1	protein_coding	92	4	1	3
chr1	94468715	94469887	ENSMUSG00000100347	0.48	-	Gm7895	processed_pseudogene	3	18	12	16
chr1	95313623	95335284	ENSMUSG00000051185	0.3773	+	Fam174a	protein_coding	617	357	648	386
chr1	95498621	95499151	ENSMUSG00000081051	0.5669	+	Gm15427	processed_pseudogene	1561	4353	5264	5704
chr1	95587682	95667571	ENSMUSG00000040710	0.3534	-	St8sia4	protein_coding	1052	11	4	5
chr1	96816270	96872171	ENSMUSG00000040693	0.3806	-	Slco4c1	protein_coding	40	4	1	6
chr1	96871126	96907796	ENSMUSG00000097814	0.3961	+	Panct2	antisense	1333	4	3	3
chr1	97024516	97025565	ENSMUSG00000100454	0.4924	-	Gm28901	lincRNA	8	35	74	30
chr1	97606318	97662074	ENSMUSG00000044768	0.4223	-	D1Ertd622e	protein_coding	545	283	767	461
chr1	97706048	97770411	ENSMUSG00000040648	0.3752	-	Ppip5k2	protein_coding	530	78	674	126
chr1	97770172	97793709	ENSMUSG00000026333	0.4042	+	Gin1	protein_coding	136	14	50	93
chr1	97795114	98095646	ENSMUSG00000026335	0.3959	-	Pam	protein_coding	993	1229	2400	1561
chr1	99772765	100485942	ENSMUSG00000067028	0.3821	+	Cntnap5b	protein_coding	311	5792	7406	3357
chr1	101385886	101386590	ENSMUSG00000100222	0.539	+	Psmb6-ps2	processed_pseudogene	35	435	407	485
chr1	101753814	101754543	ENSMUSG00000100065	0.5041	-	Gm18969	processed_pseudogene	16	69	81	74
chr1	103171926	103268593	ENSMUSG00000100955	0.3969	+	Gm18728	unprocessed_pseudogene	23	9	7	4
chr1	104768529	104995481	ENSMUSG00000050840	0.3942	+	Cdh20	protein_coding	63	41	14	13
chr1	105276914	105356710	ENSMUSG00000047496	0.4325	-	Rnf152	protein_coding	144	12	13	14
chr1	105382260	105569139	ENSMUSG00000101214	0.4117	-	Gm28403	sense_overlapping	79	25	23	12
chr1	105518422	105663677	ENSMUSG00000056536	0.3851	-	Pign	protein_coding	76	55	185	60
chr1	105663861	105755191	ENSMUSG00000026319	0.3622	+	2310035C23Rik	protein_coding	1291	196	180	170
chr1	105780718	105847981	ENSMUSG00000026321	0.4495	+	Tnfrsf11a	protein_coding	331	242	144	268
chr1	105979350	105990282	ENSMUSG00000099843	0.4099	-	Gm7160	lincRNA	86	76	128	65
chr1	105990406	106034074	ENSMUSG00000038866	0.4408	+	Zcchc2	protein_coding	1093	292	764	483
chr1	106152625	106171524	ENSMUSG00000101583	0.4383	-	Gm20753	lincRNA	1359	53	29	36
chr1	106171752	106394250	ENSMUSG00000044340	0.4071	+	Phlpp1	protein_coding	780	571	872	1151
chr1	106400178	106401987	ENSMUSG00000100247	0.4785	-	A530053M12Rik	lincRNA	1	25	34	21
chr1	106538178	106714274	ENSMUSG00000057329	0.4296	-	Bcl2	protein_coding	526	182	114	112
chr1	106720459	106759727	ENSMUSG00000009905	0.4487	-	Kdsr	protein_coding	560	332	1119	986
chr1	106764071	106796728	ENSMUSG00000009907	0.3962	-	Vps4b	protein_coding	1592	283	714	554
chr1	107399655	107452689	ENSMUSG00000067001	0.3762	+	Serpinb7	protein_coding	47	7	3	6
chr1	107511423	107535478	ENSMUSG00000062345	0.3706	+	Serpinb2	protein_coding	8297	232	503	182
chr1	107529003	107549271	ENSMUSG00000092572	0.3792	+	Serpinb10	polymorphic_pseudogene	2580	7	4	3
chr1	107590006	107610484	ENSMUSG00000026315	0.4089	+	Serpinb8	protein_coding	2172	64	137	153
chr1	108376970	108379438	ENSMUSG00000100041	0.5055	-	Gm5702	processed_pseudogene	7	27	42	10
chr1	108997634	108998760	ENSMUSG00000100831	0.4818	-	Gm17847	processed_pseudogene	1	39	19	3
chr1	109833024	109834746	ENSMUSG00000100025	0.4521	+	Gm8141	processed_pseudogene	8	19	50	50
chr1	109982431	110140157	ENSMUSG00000026312	0.3505	+	Cdh7	protein_coding	26	57	332	115
chr1	111385690	111446645	ENSMUSG00000101253	0.3723	-	Gm29088	lincRNA	69	2	1	2
chr1	111858702	111864918	ENSMUSG00000038702	0.4007	-	Dsel	protein_coding	102	12	38	21
chr1	111880735	111881308	ENSMUSG00000101875	0.4791	-	Gm6028	processed_pseudogene	22	34	34	53
chr1	112151089	112151753	ENSMUSG00000100020	0.394	+	Gm19086	processed_pseudogene	4	0	18	13
chr1	113891385	113964134	ENSMUSG00000097648	0.3863	-	9330185C12Rik	lincRNA	223	10499	656	613
chr1	115219190	115219763	ENSMUSG00000101687	0.439	-	Gm4854	processed_pseudogene	17	7	31	28
chr1	118249863	118251025	ENSMUSG00000099870	0.4222	+	Gm7200	processed_pseudogene	3	25	40	25
chr1	118294778	118311739	ENSMUSG00000026374	0.4235	-	Tsn	protein_coding	1766	2178	3541	2663
chr1	118321839	118333822	ENSMUSG00000026377	0.4609	+	Nifk	protein_coding	836	279	770	530
chr1	118389058	118612678	ENSMUSG00000064302	0.4454	+	Clasp1	protein_coding	1427	958	1569	1521
chr1	118627945	118685168	ENSMUSG00000026380	0.4637	+	Tfcp2l1	protein_coding	41	23	78	23
chr1	118834132	119053619	ENSMUSG00000048402	0.496	-	Gli2	protein_coding	82	170	32	27
chr1	119415465	119422248	ENSMUSG00000037035	0.5815	-	Inhbb	protein_coding	5	108	9	7
chr1	119470305	119504794	ENSMUSG00000004451	0.4816	-	Ralb	protein_coding	1357	1103	2194	2277
chr1	119520090	119526359	ENSMUSG00000098447	0.5282	-	Gm27184	antisense	38	2	18	3
chr1	119526160	119528983	ENSMUSG00000098923	0.4926	+	Tmem185b	protein_coding	305	288	994	481
chr1	119545037	119649000	ENSMUSG00000026383	0.406	-	Epb41l5	protein_coding	83	69	103	36
chr1	119652467	119837613	ENSMUSG00000026384	0.3708	-	Ptpn4	protein_coding	433	57	114	67
chr1	119907890	119913208	ENSMUSG00000036975	0.4659	-	Tmem177	protein_coding	75	318	631	387
chr1	119923341	119997234	ENSMUSG00000036962	0.4547	-	Cfap221	protein_coding	21	7	12	4
chr1	120067377	120074074	ENSMUSG00000050777	0.5361	-	Tmem37	protein_coding	343	140	2	76
chr1	120113280	120121078	ENSMUSG00000026385	0.4888	-	Dbi	protein_coding	2458	1096	2594	1958
chr1	120121187	120188189	ENSMUSG00000026388	0.4575	+	3110009E18Rik	protein_coding	131	12	90	82
chr1	120190757	120272705	ENSMUSG00000026389	0.482	-	Steap3	protein_coding	1333	260	1788	815
chr1	120474538	120505024	ENSMUSG00000026390	0.4694	-	Marco	protein_coding	3301	4	1	2
chr1	120602418	120607992	ENSMUSG00000058665	0.5469	+	En1	protein_coding	28	433	5	33
chr1	121087405	121178441	ENSMUSG00000097881	0.441	+	Celrr	lincRNA	7	27	3	8
chr1	121304353	121332589	ENSMUSG00000003721	0.4261	-	Insig2	protein_coding	311	226	775	510
chr1	121355116	121359900	ENSMUSG00000101791	0.5388	-	2210011K15Rik	lincRNA	0	4	12	23
chr1	121431049	121506460	ENSMUSG00000026339	0.4789	+	Ccdc93	protein_coding	794	140	1086	618
chr1	121553835	121567989	ENSMUSG00000001674	0.463	-	Ddx18	protein_coding	1414	1931	5702	5235
chr1	125392905	125435727	ENSMUSG00000026341	0.3931	-	Actr3	protein_coding	8103	1043	5529	3992
chr1	125560595	125595820	ENSMUSG00000026342	0.4159	+	Slc35f5	protein_coding	314	193	910	617
chr1	125676995	125873862	ENSMUSG00000026343	0.4423	+	Gpr39	protein_coding	16	1174	784	856
chr1	125867622	125913101	ENSMUSG00000026344	0.4468	-	Lypd1	protein_coding	4	51	33	31
chr1	127205015	127488336	ENSMUSG00000036155	0.4605	+	Mgat5	protein_coding	481	172	157	763
chr1	127486546	127679548	ENSMUSG00000026347	0.4526	-	Tmem163	protein_coding	514	44	140	25
chr1	127729413	127767978	ENSMUSG00000026348	0.4245	+	Acmsd	protein_coding	1	18	0	1
chr1	127774164	127808061	ENSMUSG00000026349	0.4006	+	Ccnt2	protein_coding	1258	88	279	257
chr1	127815253	127855031	ENSMUSG00000051590	0.436	-	Map3k19	protein_coding	63	14	15	8
chr1	127868773	127943868	ENSMUSG00000036104	0.4057	+	Rab3gap1	protein_coding	1343	760	1865	1697
chr1	127954184	128103047	ENSMUSG00000036086	0.4195	-	Zranb3	protein_coding	217	177	165	265
chr1	128103301	128237736	ENSMUSG00000056211	0.3732	+	R3hdm1	protein_coding	853	318	377	321
chr1	128243964	128279378	ENSMUSG00000026353	0.4077	+	Ubxn4	protein_coding	1761	886	3907	3047
chr1	128284756	128328318	ENSMUSG00000026354	0.4832	-	Lct	protein_coding	5	11	42	92
chr1	128331590	128359664	ENSMUSG00000026355	0.4272	-	Mcm6	protein_coding	1631	2023	5218	4993
chr1	128363707	128417368	ENSMUSG00000026356	0.3895	-	Dars	protein_coding	1250	401	1608	1034
chr1	128520073	128521460	ENSMUSG00000100078	0.4784	-	Gm6170	processed_pseudogene	658	513	385	626
chr1	128588199	128592293	ENSMUSG00000045382	0.4864	-	Cxcr4	protein_coding	685	4	5	8
chr1	130422824	130437914	ENSMUSG00000087691	0.4067	+	Gm15674	antisense	87	0	0	0
chr1	130439027	130462744	ENSMUSG00000026399	0.3963	-	Cd55	protein_coding	972	110	102	10
chr1	130462576	130557075	ENSMUSG00000085526	0.4145	+	Gm16083	antisense	45	23	15	8
chr1	130634773	130661632	ENSMUSG00000026405	0.4006	-	C4bp	protein_coding	19	14	11	11
chr1	130689182	130729253	ENSMUSG00000026409	0.4315	-	Pfkfb2	protein_coding	0	0	30	15
chr1	130731976	130744622	ENSMUSG00000042510	0.4822	+	AA986860	protein_coding	37	72	52	65
chr1	130809977	130824084	ENSMUSG00000086706	0.4692	-	Gm15848	antisense	53	0	0	1
chr1	130826684	130852249	ENSMUSG00000026417	0.4499	+	Pigr	protein_coding	2067	140	74	50
chr1	130865669	130880791	ENSMUSG00000042474	0.4579	+	Fcmr	protein_coding	692	2	1	3
chr1	130906985	130911451	ENSMUSG00000026416	0.4544	-	Il20	protein_coding	1	25	2	3
chr1	131019845	131024974	ENSMUSG00000016529	0.461	+	Il10	protein_coding	25	18	15	3
chr1	131053700	131097826	ENSMUSG00000016528	0.4869	-	Mapkapk2	protein_coding	8873	21950	17945	16748
chr1	131127455	131138340	ENSMUSG00000016526	0.4645	-	Dyrk3	protein_coding	241	103	559	181
chr1	131153181	131187658	ENSMUSG00000026427	0.4781	+	Eif2d	protein_coding	747	2765	3102	2703
chr1	131176410	131245258	ENSMUSG00000026430	0.4955	-	Rassf5	protein_coding	38	97	20	37
chr1	131254343	131279606	ENSMUSG00000042349	0.51	-	Ikbke	protein_coding	2754	1455	426	1213
chr1	131285251	131527352	ENSMUSG00000026425	0.4091	-	Srgap2	protein_coding	3048	506	640	457
chr1	131527903	131539872	ENSMUSG00000055184	0.4077	+	Fam72a	protein_coding	20	76	132	44
chr1	131599239	131612000	ENSMUSG00000026432	0.4669	+	Avpr1b	protein_coding	19	19	5	9
chr1	131638306	131675505	ENSMUSG00000004552	0.4674	+	Ctse	protein_coding	963	21	39	14
chr1	131688695	131715439	ENSMUSG00000052688	0.4734	+	Rab7b	protein_coding	1280	605	885	788
chr1	131744022	131771504	ENSMUSG00000042268	0.5046	+	Slc26a9	protein_coding	4	42	20	8
chr1	131797381	131821473	ENSMUSG00000042251	0.463	+	Pm20d1	protein_coding	38	4	7	6
chr1	131827493	131848865	ENSMUSG00000013275	0.5139	+	Slc41a1	protein_coding	303	515	699	658
chr1	131867224	131872887	ENSMUSG00000026433	0.4635	+	Rab29	protein_coding	1009	246	335	357
chr1	131910534	131936321	ENSMUSG00000026434	0.4065	+	Nucks1	protein_coding	2487	1372	1732	1600
chr1	131962954	132014486	ENSMUSG00000100037	0.4832	+	Gm29103	processed_transcript	24	0	23	8
chr1	132007607	132032612	ENSMUSG00000026436	0.4502	+	Elk4	protein_coding	74	11	98	25
chr1	132022806	132068062	ENSMUSG00000059149	0.4851	-	Mfsd4a	protein_coding	20	4	1	2
chr1	132112237	132139684	ENSMUSG00000026437	0.5397	-	Cdk18	protein_coding	164	3073	892	608
chr1	132191431	132259227	ENSMUSG00000079330	0.4779	+	Lemd1	protein_coding	14	62	8	14
chr1	132298626	132307357	ENSMUSG00000042115	0.5266	+	Klhdc8a	protein_coding	8	1738	1480	1381
chr1	132316126	132333488	ENSMUSG00000009772	0.5005	+	Nuak2	protein_coding	2084	299	552	396
chr1	132342023	132349626	ENSMUSG00000100658	0.5026	+	F730311O21Rik	lincRNA	329	2	0	0
chr1	132356315	132391281	ENSMUSG00000042066	0.5041	-	Tmcc2	protein_coding	750	2634	2949	1085
chr1	132417555	132466958	ENSMUSG00000042046	0.439	+	Dstyk	protein_coding	581	315	662	451
chr1	132466433	132477064	ENSMUSG00000097760	0.4281	-	6030442K20Rik	processed_transcript	40	0	28	5
chr1	132477365	132505659	ENSMUSG00000026439	0.4151	+	Rbbp5	protein_coding	664	507	1080	788
chr1	132506230	132508639	ENSMUSG00000048174	0.488	+	Tmem81	protein_coding	314	18	50	104
chr1	132509427	132543256	ENSMUSG00000053024	0.5261	-	Cntn2	protein_coding	137	55	149	59
chr1	132564690	132741797	ENSMUSG00000026442	0.4904	-	Nfasc	protein_coding	53	48	31	27
chr1	132880273	132940005	ENSMUSG00000026443	0.5064	+	Lrrn2	protein_coding	14	83	3	7
chr1	132959484	133030561	ENSMUSG00000054387	0.4382	-	Mdm4	protein_coding	2834	69	183	84
chr1	133045667	133108687	ENSMUSG00000026447	0.5007	+	Pik3c2b	protein_coding	2664	57	141	57
chr1	133131143	133139783	ENSMUSG00000046062	0.4719	+	Ppp1r15b	protein_coding	3743	896	2768	1772
chr1	133164210	133303435	ENSMUSG00000041757	0.5032	+	Plekha6	protein_coding	1199	1733	527	323
chr1	133363572	133380336	ENSMUSG00000070644	0.5271	+	Etnk2	protein_coding	5	28	10	2
chr1	133382303	133424377	ENSMUSG00000070643	0.5223	-	Sox13	protein_coding	171	81	6	86
chr1	133603871	133610291	ENSMUSG00000090553	0.4381	-	Snrpe	protein_coding	907	629	3251	3231
chr1	133619862	133661380	ENSMUSG00000102976	0.4185	-	Zc3h11a	protein_coding	22	0	0	3
chr1	133679091	133690108	ENSMUSG00000051998	0.4562	-	Lax1	protein_coding	637	9	1	5
chr1	133699457	133801041	ENSMUSG00000026463	0.4772	-	Atp2b4	protein_coding	222	272	137	189
chr1	133897199	133907999	ENSMUSG00000010311	0.5009	-	Optc	protein_coding	13	18	0	5
chr1	134037254	134048277	ENSMUSG00000041559	0.5131	+	Fmod	protein_coding	27	67	7	17
chr1	134075170	134079120	ENSMUSG00000020423	0.5029	-	Btg2	protein_coding	6089	672	545	474
chr1	134182176	134190181	ENSMUSG00000064246	0.5034	+	Chil1	protein_coding	7	159	1914	14
chr1	134199223	134235431	ENSMUSG00000042429	0.5117	-	Adora1	protein_coding	37	7	85	8
chr1	134296783	134332928	ENSMUSG00000026458	0.5256	-	Ppfia4	protein_coding	826	69	41	22
chr1	134346097	134361979	ENSMUSG00000042305	0.4227	-	Tmem183a	protein_coding	965	1413	4117	2380
chr1	134385940	134390981	ENSMUSG00000050526	0.4726	+	4933406M09Rik	protein_coding	53	0	1	2
chr1	134405559	134411740	ENSMUSG00000026456	0.4935	+	Cyb5r1	protein_coding	2057	842	3200	1533
chr1	134415378	134433351	ENSMUSG00000026457	0.462	+	Adipor1	protein_coding	6401	5748	7848	6345
chr1	134455531	134491018	ENSMUSG00000026455	0.4228	+	Klhl12	protein_coding	496	223	493	349
chr1	134494648	134508774	ENSMUSG00000042229	0.4632	+	Rabif	protein_coding	334	495	891	633
chr1	134540941	134549682	ENSMUSG00000046367	0.4434	-	Mgat4e	protein_coding	17	5	6	2
chr1	134560171	134635285	ENSMUSG00000042207	0.4217	+	Kdm5b	protein_coding	662	865	1024	935
chr1	134754658	134955942	ENSMUSG00000073557	0.4316	-	Ppp1r12b	protein_coding	330	325	140	128
chr1	134962565	134974162	ENSMUSG00000026429	0.4199	+	Ube2t	protein_coding	88	437	805	610
chr1	134983301	135105276	ENSMUSG00000042793	0.4892	-	Lgr6	protein_coding	19	1084	156	398
chr1	135108497	135132594	ENSMUSG00000097993	0.5408	-	Ptprv	processed_transcript	46	276	15	32
chr1	135132700	135145317	ENSMUSG00000031506	0.499	+	Ptpn7	protein_coding	3178	118	70	87
chr1	135146824	135156269	ENSMUSG00000026426	0.5097	+	Arl8a	protein_coding	1789	2500	4154	3749
chr1	135231995	135233225	ENSMUSG00000079139	0.4387	+	Gm4204	processed_pseudogene	596	255	899	675
chr1	135262712	135284084	ENSMUSG00000041926	0.4737	-	Rnpep	protein_coding	2537	1780	1891	1751
chr1	135295213	135313778	ENSMUSG00000062580	0.4377	-	Timm17a	protein_coding	579	3773	7657	6597
chr1	135324807	135368065	ENSMUSG00000048096	0.4839	+	Lmod1	protein_coding	8	74	9	40
chr1	135371057	135375237	ENSMUSG00000041889	0.5444	-	Shisa4	protein_coding	18	2394	744	1540
chr1	135382312	135430499	ENSMUSG00000041879	0.4349	-	Ipo9	protein_coding	846	2751	5395	5623
chr1	135434580	135607295	ENSMUSG00000009418	0.485	-	Nav1	protein_coding	2541	764	604	617
chr1	135606447	135688105	ENSMUSG00000090399	0.4778	-	Gm38399	lincRNA	1153	92	65	75
chr1	135720061	135752232	ENSMUSG00000026421	0.4966	+	Csrp1	protein_coding	952	36091	20024	22039
chr1	135766119	135769136	ENSMUSG00000041801	0.5577	+	Phlda3	protein_coding	341	20009	6966	10837
chr1	135779434	135810989	ENSMUSG00000026418	0.4973	+	Tnni1	protein_coding	8	58	71	68
chr1	135818598	135833342	ENSMUSG00000041782	0.5322	+	Lad1	protein_coding	7	14	93	14
chr1	135836354	135852260	ENSMUSG00000026414	0.514	+	Tnnt2	protein_coding	30	145	1994	137
chr1	135871395	135919207	ENSMUSG00000026413	0.4895	-	Pkp1	protein_coding	10	134	214	46
chr1	135953578	136006342	ENSMUSG00000051985	0.4831	-	Igfn1	protein_coding	19	9	16	13
chr1	136008150	136035342	ENSMUSG00000026411	0.4839	+	Tmem9	protein_coding	482	7933	4881	5308
chr1	136126178	136131183	ENSMUSG00000086264	0.5052	-	Gm15850	processed_transcript	2	50	2	5
chr1	136131389	136177998	ENSMUSG00000041642	0.5295	+	Kif21b	protein_coding	3295	702	297	208
chr1	136213531	136234264	ENSMUSG00000041605	0.5208	-	5730559C18Rik	protein_coding	2	315	744	518
chr1	136268123	136346104	ENSMUSG00000041570	0.4183	-	Camsap2	protein_coding	230	74	150	45
chr1	136411916	136415519	ENSMUSG00000097403	0.434	-	9230116N13Rik	processed_transcript	36	12	8	10
chr1	136415271	136440158	ENSMUSG00000026404	0.4401	+	Ddx59	protein_coding	148	30	204	182
chr1	136466343	136531511	ENSMUSG00000041498	0.4456	+	Kif14	protein_coding	180	152	182	155
chr1	136624901	136630053	ENSMUSG00000041483	0.4473	+	Zfp281	protein_coding	394	44	78	70
chr1	136670769	136690804	ENSMUSG00000097113	0.4576	+	Gm19705	lincRNA	8	67	262	280
chr1	136696211	136726142	ENSMUSG00000097448	0.4483	+	Platr22	lincRNA	32	23	29	47
chr1	136842571	136960448	ENSMUSG00000026398	0.4378	-	Nr5a2	protein_coding	34	39	6	37
chr1	137898595	138000384	ENSMUSG00000098243	0.3781	+	Gm4258	processed_transcript	50	0	2	3
chr1	138062861	138175708	ENSMUSG00000026395	0.3796	-	Ptprc	protein_coding	5221	7	15	12
chr1	138482875	138620141	ENSMUSG00000026393	0.4081	-	Nek7	protein_coding	1761	127	222	193
chr1	138825186	138848577	ENSMUSG00000019230	0.4397	-	Lhx9	protein_coding	86	28	11	17
chr1	138851983	138856852	ENSMUSG00000079283	0.4396	-	2310009B15Rik	protein_coding	272	1077	1157	1389
chr1	138963435	139178960	ENSMUSG00000056268	0.3949	+	Dennd1b	protein_coding	909	104	92	38
chr1	139422288	139453005	ENSMUSG00000033964	0.3633	+	Zbtb41	protein_coding	268	14	76	32
chr1	139454772	139494091	ENSMUSG00000033952	0.4038	+	Aspm	protein_coding	169	124	124	64
chr1	139547053	139560272	ENSMUSG00000057037	0.3345	-	Cfhr1	protein_coding	38	32	5	8
chr1	139697623	139781243	ENSMUSG00000070594	0.3759	-	Gm4788	protein_coding	35	7	4	4
chr1	139804167	139858702	ENSMUSG00000033898	0.3725	-	Cfhr2	protein_coding	29	4	0	2
chr1	139862957	139936477	ENSMUSG00000089991	0.3714	-	Gm16332	unprocessed_pseudogene	95	18	32	7
chr1	139939601	139994205	ENSMUSG00000085867	0.3881	-	Gm5834	unprocessed_pseudogene	96	2	3	2
chr1	140038433	140049029	ENSMUSG00000103691	0.3836	-	Gm38019	processed_pseudogene	121	0	0	1
chr1	140084708	140183764	ENSMUSG00000026365	0.3624	-	Cfh	protein_coding	8360	83	30	38
chr1	143093347	143094616	ENSMUSG00000101795	0.4898	-	Gm5835	processed_pseudogene	1324	1006	2043	2335
chr1	143598800	143702893	ENSMUSG00000026361	0.3618	-	Cdc73	protein_coding	563	149	513	354
chr1	143716338	143749676	ENSMUSG00000018196	0.4251	+	Glrx2	protein_coding	695	339	720	680
chr1	143750790	143777068	ENSMUSG00000018199	0.3898	-	Trove2	protein_coding	370	32	147	83
chr1	143777272	143807466	ENSMUSG00000018189	0.3612	+	Uchl5	protein_coding	522	309	1354	885
chr1	143999338	144004161	ENSMUSG00000026360	0.4362	-	Rgs2	protein_coding	2368	5	4	9
chr1	144242296	144249242	ENSMUSG00000026358	0.361	-	Rgs1	protein_coding	265	0	0	1
chr1	144752683	144775435	ENSMUSG00000026357	0.3325	-	Rgs18	protein_coding	772	4	2	3
chr1	144952928	144954071	ENSMUSG00000101049	0.4886	+	Gm8856	processed_pseudogene	32	27	33	20
chr1	146419436	146495060	ENSMUSG00000099964	0.3663	-	Gm29514	antisense	31	19	33	42
chr1	148975522	148979494	ENSMUSG00000101564	0.4931	+	Gm5703	processed_pseudogene	5	81	237	200
chr1	149829618	149961290	ENSMUSG00000056220	0.3888	-	Pla2g4a	protein_coding	720	200	281	205
chr1	150074873	150099963	ENSMUSG00000097028	0.4013	-	Ptgs2os	processed_transcript	13	35	393	268
chr1	150100031	150108227	ENSMUSG00000032487	0.3816	+	Ptgs2	protein_coding	14	2053	5992	1520
chr1	150145968	150146569	ENSMUSG00000101199	0.4917	+	Gm9687	processed_pseudogene	2	5	48	29
chr1	150159043	150164948	ENSMUSG00000097754	0.3949	-	Ptgs2os2	lincRNA	2	4	223	389
chr1	150361305	150393080	ENSMUSG00000006010	0.3855	-	BC003331	protein_coding	870	85	65	38
chr1	150392838	150449935	ENSMUSG00000006005	0.3773	+	Tpr	protein_coding	2769	301	555	305
chr1	150449412	150466165	ENSMUSG00000006014	0.4048	-	Prg4	protein_coding	101494	58	85	29
chr1	150562524	150993435	ENSMUSG00000066842	0.3942	-	Hmcn1	protein_coding	25	106	46	20
chr1	151136507	151137780	ENSMUSG00000097426	0.4914	+	Gm8941	processed_pseudogene	1	23	9	9
chr1	151339604	151345231	ENSMUSG00000100954	0.4764	-	Gm10138	antisense	30	85	139	165
chr1	151344477	151364422	ENSMUSG00000023150	0.4102	+	Ivns1abp	protein_coding	2190	113	799	542
chr1	151367699	151428455	ENSMUSG00000052748	0.3849	-	Swt1	protein_coding	538	90	111	19
chr1	151428542	151458161	ENSMUSG00000053286	0.4077	+	Trmt1l	protein_coding	962	263	668	683
chr1	151458004	151500955	ENSMUSG00000026484	0.421	-	Rnf2	protein_coding	419	30	146	112
chr1	151571186	151721939	ENSMUSG00000026483	0.4375	+	Fam129a	protein_coding	422	1057	1976	2214
chr1	151748949	151755018	ENSMUSG00000100594	0.4147	-	2810414N06Rik	lincRNA	50	19	52	35
chr1	151755371	151822051	ENSMUSG00000043019	0.4047	+	Edem3	protein_coding	664	1782	335	222
chr1	151852403	152090125	ENSMUSG00000032666	0.4429	-	1700025G04Rik	protein_coding	176	325	618	803
chr1	152370735	152386688	ENSMUSG00000014980	0.4265	-	Tsen15	protein_coding	242	723	1448	1372
chr1	152399830	152510695	ENSMUSG00000032649	0.4295	+	Colgalt2	protein_coding	29	21	22	8
chr1	152516760	152766351	ENSMUSG00000026482	0.4477	-	Rgl1	protein_coding	1231	981	363	1165
chr1	152766542	152775597	ENSMUSG00000008475	0.4266	+	Arpc5	protein_coding	9786	693	1424	1158
chr1	152800194	152836991	ENSMUSG00000026480	0.4698	+	Ncf2	protein_coding	13471	51	67	14
chr1	152836995	152902646	ENSMUSG00000042772	0.39	-	Smg7	protein_coding	1700	419	861	472
chr1	152949395	152950097	ENSMUSG00000100702	0.5462	-	Gm8976	processed_pseudogene	2	25	13	14
chr1	152954993	153119261	ENSMUSG00000042751	0.458	+	Nmnat2	protein_coding	41	127	67	46
chr1	153122756	153186447	ENSMUSG00000026479	0.4574	-	Lamc2	protein_coding	15	309	656	200
chr1	153218922	153332786	ENSMUSG00000026478	0.4438	-	Lamc1	protein_coding	622	3746	3826	2908
chr1	153404827	153414233	ENSMUSG00000073538	0.451	-	E330020D12Rik	processed_transcript	671	9	4	4
chr1	153425162	153452574	ENSMUSG00000042708	0.4433	+	Shcbp1l	protein_coding	62	11	2	7
chr1	153455758	153487660	ENSMUSG00000042699	0.3821	-	Dhx9	protein_coding	3988	886	1738	2149
chr1	153503015	153550045	ENSMUSG00000042684	0.4566	-	Npl	protein_coding	127	69	87	130
chr1	153619604	153620673	ENSMUSG00000099858	0.5299	-	Gm6652	processed_pseudogene	24	19	140	78
chr1	153653025	153700323	ENSMUSG00000042671	0.478	+	Rgs8	protein_coding	27	7	12	31
chr1	153721240	153737829	ENSMUSG00000100334	0.4767	-	C230024C17Rik	lincRNA	19	0	2	5
chr1	153740349	153745468	ENSMUSG00000026475	0.5045	+	Rgs16	protein_coding	9	329	92	127
chr1	153749426	153764221	ENSMUSG00000066800	0.4442	+	Rnasel	protein_coding	2100	50	22	53
chr1	153779381	153844142	ENSMUSG00000042641	0.4292	-	Rgsl1	protein_coding	19	9	4	10
chr1	153849542	153900228	ENSMUSG00000045968	0.4477	-	Teddm2	protein_coding	25	12	17	8
chr1	153899944	153909723	ENSMUSG00000026473	0.4921	+	Glul	protein_coding	13545	2157	997	1549
chr1	154390731	154884501	ENSMUSG00000004110	0.4334	-	Cacna1e	protein_coding	2800	42	30	44
chr1	155011332	155057179	ENSMUSG00000101880	0.4666	-	Gm29282	lincRNA	66	28	13	17
chr1	155063447	155083266	ENSMUSG00000096950	0.4919	-	Gm9530	lincRNA	19	48	103	24
chr1	155096361	155099636	ENSMUSG00000056708	0.5229	-	Ier5	protein_coding	4325	7684	5209	7292
chr1	155127277	155146814	ENSMUSG00000026471	0.4384	-	Mr1	protein_coding	71	111	95	205
chr1	155158715	155208256	ENSMUSG00000026470	0.4507	+	Stx6	protein_coding	760	4022	4041	3494
chr1	155212471	155244444	ENSMUSG00000033722	0.5302	-	BC034090	protein_coding	14	2880	210	2251
chr1	155275701	155417415	ENSMUSG00000026469	0.3976	-	Xpr1	protein_coding	1109	177	162	108
chr1	155558120	155691330	ENSMUSG00000033701	0.4053	+	Acbd6	protein_coding	929	3888	3117	2548
chr1	155776029	155812889	ENSMUSG00000033684	0.5047	-	Qsox1	protein_coding	587	5518	1577	2345
chr1	155844964	155973255	ENSMUSG00000033671	0.4031	-	Cep350	protein_coding	508	134	88	42
chr1	156004599	156036480	ENSMUSG00000026466	0.4189	-	Tor1aip1	protein_coding	2093	801	1191	1490
chr1	156035403	156068861	ENSMUSG00000050565	0.4289	+	Tor1aip2	protein_coding	1399	1117	3120	2047
chr1	156075966	156205026	ENSMUSG00000015484	0.4669	-	Fam163a	protein_coding	36	42	17	11
chr1	156323509	156421159	ENSMUSG00000026601	0.4228	-	Axdnd1	protein_coding	9	19	24	13
chr1	156424525	156474331	ENSMUSG00000026600	0.4355	-	Soat1	protein_coding	1574	877	1351	1712
chr1	156524012	156526664	ENSMUSG00000101523	0.4482	+	Gm10031	protein_coding	23	32	95	94
chr1	156558786	156649568	ENSMUSG00000026596	0.4306	+	Abl2	protein_coding	743	587	2004	961
chr1	156653617	156674356	ENSMUSG00000060519	0.4831	-	Tor3a	protein_coding	1293	1300	913	646
chr1	156678532	156719086	ENSMUSG00000033557	0.4388	-	Fam20b	protein_coding	530	967	1979	1548
chr1	156804166	156939626	ENSMUSG00000026594	0.413	-	Ralgps2	protein_coding	2518	769	1190	1192
chr1	156972760	157054034	ENSMUSG00000101768	0.4497	-	Gm28694	lincRNA	68	2	11	10
chr1	157135182	157412595	ENSMUSG00000070565	0.376	-	Rasal2	protein_coding	181	65	64	47
chr1	157412352	157420236	ENSMUSG00000049881	0.4403	+	2810025M15Rik	transcribed_processed_pseudogene	212	773	1287	1576
chr1	157458577	157492638	ENSMUSG00000033488	0.4442	+	BC026585	protein_coding	226	2	14	9
chr1	157497931	157511721	ENSMUSG00000087093	0.4332	-	Gm15486	antisense	2	25	0	3
chr1	157506728	157568425	ENSMUSG00000026589	0.4488	+	Sec16b	protein_coding	308	341	11	289
chr1	159232320	159347640	ENSMUSG00000040782	0.3666	+	Rfwd2	protein_coding	937	122	796	590
chr1	160044382	160080208	ENSMUSG00000090394	0.4453	+	4930523C07Rik	protein_coding	1348	85	64	64
chr1	160085029	160153580	ENSMUSG00000026725	0.4388	-	Tnn	protein_coding	33	9	11	199
chr1	160195215	160202170	ENSMUSG00000058267	0.4054	+	Mrps14	protein_coding	481	988	2437	1716
chr1	160202367	160212875	ENSMUSG00000014226	0.4082	-	Cacybp	protein_coding	1102	104	1437	1484
chr1	160219174	160793211	ENSMUSG00000026721	0.386	-	Rabgap1l	protein_coding	3033	92	155	120
chr1	160906418	160974978	ENSMUSG00000040423	0.387	+	Rc3h1	protein_coding	1245	92	283	141
chr1	160978585	161005863	ENSMUSG00000026715	0.4606	+	Serpinc1	protein_coding	68	113	8	5
chr1	161002922	161034849	ENSMUSG00000043467	0.413	-	Zbtb37	protein_coding	111	35	41	31
chr1	161034422	161038539	ENSMUSG00000053332	0.4621	+	Gas5	processed_transcript	1336	244	721	1004
chr1	161040601	161070658	ENSMUSG00000026709	0.4215	-	Dars2	protein_coding	352	327	913	873
chr1	161070713	161086724	ENSMUSG00000026708	0.4066	+	Cenpl	protein_coding	282	140	512	269
chr1	161088375	161131511	ENSMUSG00000026705	0.4043	-	Klhl20	protein_coding	518	187	319	279
chr1	161176936	161237307	ENSMUSG00000102817	0.42	+	Gm6185	transcribed_unprocessed_pseudogene	7	0	18	18
chr1	161240112	161251219	ENSMUSG00000026701	0.4516	-	Prdx6	protein_coding	1751	10645	9529	4319
chr1	161395409	161418410	ENSMUSG00000026700	0.4182	+	Tnfsf4	protein_coding	2	48	25	2
chr1	161494655	161505290	ENSMUSG00000066755	0.3851	+	Tnfsf18	protein_coding	17	18	1	3
chr1	161726242	161727489	ENSMUSG00000040323	0.5657	-	Gm15429	processed_pseudogene	88	293	172	195
chr1	161746056	161747645	ENSMUSG00000102399	0.5277	+	Gm5049	processed_pseudogene	0	53	72	28
chr1	161816114	161876682	ENSMUSG00000040297	0.355	-	Suco	protein_coding	519	64	141	36
chr1	162532127	162548551	ENSMUSG00000026694	0.4649	-	Mettl13	protein_coding	533	2735	4498	2631
chr1	162570515	162599084	ENSMUSG00000026696	0.4032	+	Vamp4	protein_coding	1351	76	181	216
chr1	162670725	162740556	ENSMUSG00000040225	0.3889	-	Prrc2c	protein_coding	3066	2155	2451	1827
chr1	162793188	162813972	ENSMUSG00000026692	0.4073	-	Fmo4	protein_coding	8	18	20	58
chr1	163245119	163313710	ENSMUSG00000026586	0.4114	-	Prrx1	protein_coding	164	242	66	184
chr1	163384908	163403669	ENSMUSG00000040124	0.3973	-	Gorab	protein_coding	118	35	75	106
chr1	163623793	163624678	ENSMUSG00000102117	0.5609	+	Rpsa-ps1	processed_pseudogene	118	288	348	310
chr1	163779583	163917109	ENSMUSG00000026585	0.3839	+	Kifap3	protein_coding	401	136	191	295
chr1	163929100	163955126	ENSMUSG00000026584	0.4374	+	Scyl3	protein_coding	152	111	133	61
chr1	163945993	163994796	ENSMUSG00000041406	0.3859	-	BC055324	protein_coding	56	212	389	552
chr1	163994889	163997243	ENSMUSG00000041396	0.442	+	Mettl18	protein_coding	51	18	157	42
chr1	164061982	164084181	ENSMUSG00000026581	0.4106	+	Sell	protein_coding	2355	2	3	6
chr1	164115264	164150026	ENSMUSG00000026580	0.4372	+	Selp	protein_coding	6377	23	43	39
chr1	164151838	164220277	ENSMUSG00000026579	0.4194	+	F5	protein_coding	17603	34	8	29
chr1	164249046	164265385	ENSMUSG00000040918	0.4389	+	Slc19a2	protein_coding	136	44	230	69
chr1	164275585	164287847	ENSMUSG00000026578	0.4185	+	Ccdc181	protein_coding	278	35	277	238
chr1	164289800	164307489	ENSMUSG00000026577	0.4123	-	Blzf1	protein_coding	265	99	133	126
chr1	164304121	164437725	ENSMUSG00000026575	0.4191	+	Nme7	protein_coding	362	331	554	541
chr1	164437109	164458355	ENSMUSG00000026576	0.4772	-	Atp1b1	protein_coding	19	1321	1077	150
chr1	165174337	165194438	ENSMUSG00000040848	0.474	-	Sft2d2	protein_coding	1654	1678	2164	1145
chr1	165212286	165236996	ENSMUSG00000040843	0.4031	-	Tiprl	protein_coding	710	371	1514	939
chr1	165295789	165326745	ENSMUSG00000040836	0.4825	+	Gpr161	protein_coding	16	265	231	280
chr1	165328698	165460475	ENSMUSG00000026571	0.3907	-	Dcaf6	protein_coding	956	315	682	636
chr1	165460637	165481214	ENSMUSG00000026568	0.3955	+	Mpc2	protein_coding	935	537	1751	1428
chr1	165485183	165576774	ENSMUSG00000026567	0.4369	+	Adcy10	protein_coding	32	16	27	8
chr1	165592240	165634538	ENSMUSG00000026566	0.4509	-	Mpzl1	protein_coding	17	642	1232	1662
chr1	165643899	165644688	ENSMUSG00000104517	0.4354	-	Gm18407	processed_pseudogene	26	0	0	0
chr1	165646516	165709757	ENSMUSG00000040723	0.4846	-	Rcsd1	protein_coding	4176	74	9	9
chr1	165763746	165775308	ENSMUSG00000040713	0.5037	+	Creg1	protein_coding	2544	1849	12708	2842
chr1	165788681	165877277	ENSMUSG00000005763	0.4673	+	Cd247	protein_coding	108	11	13	6
chr1	165865154	166002678	ENSMUSG00000026565	0.3885	-	Pou2f1	protein_coding	184	69	65	36
chr1	166254139	166316823	ENSMUSG00000040612	0.4493	+	Ildr2	protein_coding	17	813	1119	529
chr1	166379097	166393621	ENSMUSG00000026563	0.4635	+	Tada1	protein_coding	38	4	19	10
chr1	166384622	166409863	ENSMUSG00000040596	0.4621	-	Pogk	protein_coding	196	255	391	310
chr1	166762145	166770485	ENSMUSG00000085841	0.463	+	Gm4954	processed_pseudogene	22	2	9	5
chr1	166945597	166946358	ENSMUSG00000086925	0.5486	-	Gm6286	processed_pseudogene	61	87	177	231
chr1	166974023	166999728	ENSMUSG00000102548	0.4342	-	Gm16701	lincRNA	22	2	0	3
chr1	167001417	167091302	ENSMUSG00000060568	0.4663	+	Fam78b	protein_coding	740	239	22	25
chr1	167222883	167285320	ENSMUSG00000026558	0.4963	-	Uck2	protein_coding	323	4905	8533	8315
chr1	167308378	167333978	ENSMUSG00000052428	0.4266	+	Tmco1	protein_coding	1555	1363	1545	1112
chr1	167349991	167368532	ENSMUSG00000026687	0.4592	+	Aldh9a1	protein_coding	1478	1917	4702	2934
chr1	167371966	167393841	ENSMUSG00000026688	0.4712	-	Mgst3	protein_coding	253	658	2238	1272
chr1	167598384	167639623	ENSMUSG00000015843	0.4665	+	Rxrg	protein_coding	52	19	7	13
chr1	168119364	168432270	ENSMUSG00000052534	0.4413	-	Pbx1	protein_coding	769	1936	3073	2056
chr1	169497934	169531464	ENSMUSG00000026683	0.4247	-	Nuf2	protein_coding	134	288	438	549
chr1	169655501	169695813	ENSMUSG00000026678	0.4135	+	Rgs5	protein_coding	22	136	10	16
chr1	169741477	169747642	ENSMUSG00000038530	0.4359	-	Rgs4	protein_coding	12	1220	376	713
chr1	169949535	169969241	ENSMUSG00000026675	0.4345	-	Hsd17b7	protein_coding	104	83	419	157
chr1	169969409	169972396	ENSMUSG00000097503	0.406	+	3110045C21Rik	antisense	2	71	83	41
chr1	169972307	170110762	ENSMUSG00000026674	0.4309	-	Ddr2	protein_coding	181	700	1206	955
chr1	170141938	170174957	ENSMUSG00000026670	0.4224	-	Uap1	protein_coding	2514	1103	1539	1414
chr1	170193420	170215397	ENSMUSG00000026667	0.4195	-	Uhmk1	protein_coding	2007	101	354	109
chr1	170254049	170255739	ENSMUSG00000096964	0.5228	-	Gm6345	transcribed_unprocessed_pseudogene	0	34	22	23
chr1	170277320	170286769	ENSMUSG00000102418	0.4362	+	Sh2d1b1	protein_coding	35	0	5	1
chr1	170298199	170306332	ENSMUSG00000102752	0.4974	-	Gm7694	protein_coding	86	736	130	66
chr1	170302668	170589861	ENSMUSG00000038473	0.4504	-	Nos1ap	protein_coding	171	341	204	160
chr1	170630921	170631501	ENSMUSG00000102193	0.4819	+	Gm7299	processed_pseudogene	54	27	36	36
chr1	170644532	170682789	ENSMUSG00000038463	0.4915	+	Olfml2b	protein_coding	67	3313	2281	4223
chr1	170704674	170867771	ENSMUSG00000026663	0.4129	-	Atf6	protein_coding	1821	484	1569	1045
chr1	170868645	170881721	ENSMUSG00000053925	0.42	+	Gm9929	processed_transcript	32	14	11	14
chr1	170873498	170885540	ENSMUSG00000026659	0.4369	-	Dusp12	protein_coding	110	0	7	6
chr1	170907273	170912941	ENSMUSG00000070524	0.5176	-	Fcrlb	protein_coding	30	11	9	2
chr1	170917576	170927583	ENSMUSG00000038421	0.4584	-	Fcrla	protein_coding	2630	14	34	11
chr1	170958617	170976547	ENSMUSG00000026656	0.4545	-	Fcgr2b	protein_coding	6147	0	6	1
chr1	171018920	171029761	ENSMUSG00000059089	0.449	+	Fcgr4	protein_coding	215	25	10	1
chr1	171051174	171064935	ENSMUSG00000059498	0.4641	-	Fcgr3	protein_coding	8472	97	63	11
chr1	171113918	171126967	ENSMUSG00000026649	0.4609	+	Cfap126	protein_coding	73	35	68	36
chr1	171127165	171150603	ENSMUSG00000058076	0.4371	-	Sdhc	protein_coding	1825	5477	6988	6407
chr1	171173262	171196268	ENSMUSG00000038370	0.4661	-	Pcp4l1	protein_coding	13	424	16	90
chr1	171216011	171222514	ENSMUSG00000005674	0.5218	-	Tomm40l	protein_coding	233	1929	1216	981
chr1	171225054	171226379	ENSMUSG00000005681	0.5173	+	Apoa2	protein_coding	34	62	124	44
chr1	171229572	171234365	ENSMUSG00000058715	0.4864	-	Fcer1g	protein_coding	5690	2	6	7
chr1	171234853	171251388	ENSMUSG00000013593	0.493	-	Ndufs2	protein_coding	3126	15566	19555	18451
chr1	171250421	171260637	ENSMUSG00000006403	0.5197	+	Adamts4	protein_coding	4	527	218	394
chr1	171270328	171276896	ENSMUSG00000052423	0.5062	+	B4galt3	protein_coding	469	762	429	449
chr1	171275990	171281186	ENSMUSG00000062729	0.5288	-	Ppox	protein_coding	1132	2014	1250	1785
chr1	171281945	171287991	ENSMUSG00000053483	0.5329	-	Usp21	protein_coding	754	2816	1199	2314
chr1	171288563	171295024	ENSMUSG00000062963	0.468	-	Ufc1	protein_coding	1081	1943	4251	3516
chr1	171320601	171326177	ENSMUSG00000103983	0.4172	-	Gm20045	lincRNA	59	0	3	5
chr1	171329145	171342331	ENSMUSG00000013973	0.47	+	Dedd	protein_coding	147	202	82	67
chr1	171338008	171345646	ENSMUSG00000013997	0.4808	-	Nit1	protein_coding	305	1174	1016	1045
chr1	171345670	171359254	ENSMUSG00000006412	0.4492	+	Pfdn2	protein_coding	792	2893	5258	4493
chr1	171370099	171388598	ENSMUSG00000006411	0.5137	+	Nectin4	protein_coding	824	136	138	21
chr1	171388954	171410298	ENSMUSG00000048865	0.4665	+	Arhgap30	protein_coding	9658	19	12	18
chr1	171411313	171419142	ENSMUSG00000026641	0.5149	+	Usf1	protein_coding	4726	6480	7176	5929
chr1	171418872	171420352	ENSMUSG00000103711	0.5381	+	Tstd1	protein_coding	355	21	34	24
chr1	171437535	171464603	ENSMUSG00000038235	0.4647	+	F11r	protein_coding	61	5741	4576	2348
chr1	171500568	171504111	ENSMUSG00000091993	0.4577	-	B930036N10Rik	antisense	0	2	109	33
chr1	171503478	171504750	ENSMUSG00000060244	0.5059	+	Alyref2	protein_coding	153	133	90	150
chr1	171559193	171609746	ENSMUSG00000004709	0.4426	+	Cd244	protein_coding	1354	131	11	7
chr1	171632403	171653035	ENSMUSG00000038179	0.4492	-	Slamf7	protein_coding	192	5	6	3
chr1	171682009	171705258	ENSMUSG00000015355	0.413	+	Cd48	protein_coding	2037	0	2	3
chr1	171767127	171801184	ENSMUSG00000015316	0.4293	+	Slamf1	protein_coding	101	4	4	4
chr1	171839697	171890718	ENSMUSG00000038147	0.4093	+	Cd84	protein_coding	3974	9	5	13
chr1	171895664	171898237	ENSMUSG00000073492	0.425	+	Gm10521	protein_coding	106	0	0	0
chr1	171909957	171919356	ENSMUSG00000104413	0.4391	-	Gm37065	antisense	42	0	0	0
chr1	171917515	171953170	ENSMUSG00000015314	0.4284	+	Slamf6	protein_coding	776	2	2	4
chr1	172000960	172028444	ENSMUSG00000026556	0.5143	-	Vangl2	protein_coding	118	393	170	489
chr1	172066013	172082795	ENSMUSG00000003458	0.4695	-	Ncstn	protein_coding	2672	3732	4248	4022
chr1	172082529	172122330	ENSMUSG00000026553	0.4281	+	Copa	protein_coding	4196	9100	9990	11020
chr1	172126755	172136493	ENSMUSG00000003464	0.4676	+	Pex19	protein_coding	1198	6752	6270	5135
chr1	172144274	172144901	ENSMUSG00000089803	0.4952	-	Gm10171	processed_pseudogene	4	2	38	31
chr1	172148084	172197005	ENSMUSG00000026554	0.429	+	Dcaf8	protein_coding	2809	6611	5144	5801
chr1	172196728	172206804	ENSMUSG00000013698	0.5134	-	Pea15a	protein_coding	1077	5849	11730	9870
chr1	172261641	172319841	ENSMUSG00000038034	0.4998	+	Igsf8	protein_coding	3715	10630	12956	8386
chr1	172341210	172374085	ENSMUSG00000044708	0.4888	+	Kcnj10	protein_coding	56	28	5	14
chr1	172376546	172384099	ENSMUSG00000050229	0.4267	+	Pigm	protein_coding	569	210	732	575
chr1	172388234	172390989	ENSMUSG00000102278	0.4565	-	Gm37145	TEC	66	7	17	33
chr1	172475358	172478575	ENSMUSG00000026548	0.4723	+	Slamf9	protein_coding	737	41	136	3
chr1	172481788	172498878	ENSMUSG00000037995	0.5459	+	Igsf9	protein_coding	580	882	447	167
chr1	172500047	172507380	ENSMUSG00000026547	0.5517	+	Tagln2	protein_coding	32146	58577	45936	42840
chr1	172520801	172545870	ENSMUSG00000026546	0.4857	+	Cfap45	protein_coding	156	32	49	108
chr1	172538133	172558129	ENSMUSG00000085184	0.506	-	4933439K11Rik	processed_transcript	27	4	0	3
chr1	172555938	172563717	ENSMUSG00000049598	0.5441	+	Vsig8	protein_coding	20	30	11	25
chr1	172581758	172590568	ENSMUSG00000053318	0.4926	-	Slamf8	protein_coding	25	0	2	3
chr1	172630764	172632962	ENSMUSG00000026544	0.5284	-	Dusp23	protein_coding	758	589	141	487
chr1	172669034	172669636	ENSMUSG00000060128	0.4677	-	Gm2710	processed_pseudogene	20	7	4	3
chr1	173221284	173227214	ENSMUSG00000005339	0.3792	-	Fcer1a	protein_coding	54	0	3	1
chr1	173333258	173367695	ENSMUSG00000005338	0.4594	-	Cadm3	protein_coding	27	7	6	3
chr1	173350879	173466040	ENSMUSG00000037860	0.418	+	Aim2	protein_coding	1076	21	43	21
chr1	173468485	173491041	ENSMUSG00000037849	0.3984	-	Ifi206	protein_coding	221	2	1	0
chr1	173519717	173535957	ENSMUSG00000070501	0.3782	-	Ifi214	protein_coding	83	4	1	3
chr1	173566284	173599274	ENSMUSG00000073491	0.4037	-	Ifi213	protein_coding	105	12	0	3
chr1	173630917	173647928	ENSMUSG00000043263	0.3789	+	Ifi209	protein_coding	1094	5	4	5
chr1	173673675	173698392	ENSMUSG00000066677	0.3904	+	Ifi208	protein_coding	85	2	5	2
chr1	173723430	173741809	ENSMUSG00000073490	0.3747	-	Ifi207	protein_coding	448	0	2	3
chr1	173747293	173766943	ENSMUSG00000073489	0.3664	-	Ifi204	protein_coding	1262	87	168	664
chr1	173775837	173802720	ENSMUSG00000090222	0.3874	-	Ifi203-ps	unprocessed_pseudogene	67	0	0	6
chr1	173849149	173850780	ENSMUSG00000102433	0.3646	-	Gm38050	unprocessed_pseudogene	25	0	0	0
chr1	173857220	173942491	ENSMUSG00000090272	0.376	-	Mndal	protein_coding	4454	90	53	319
chr1	174011998	174031810	ENSMUSG00000054203	0.3671	-	Ifi205	protein_coding	644	92	92	376
chr1	174172776	174248450	ENSMUSG00000026532	0.3853	+	Spta1	protein_coding	202	14	17	13
chr1	174501825	174822729	ENSMUSG00000028354	0.3974	+	Fmn2	protein_coding	34	46	89	59
chr1	175600374	175625635	ENSMUSG00000026526	0.4269	-	Fh1	protein_coding	689	682	3696	2668
chr1	175620381	175662116	ENSMUSG00000039783	0.4216	+	Kmo	protein_coding	326	2	2	0
chr1	175662421	175692776	ENSMUSG00000026525	0.4238	-	Opn3	protein_coding	44	4	26	7
chr1	175880581	175913489	ENSMUSG00000039748	0.4446	+	Exo1	protein_coding	101	370	1096	936
chr1	176733653	176814067	ENSMUSG00000057335	0.3642	-	Cep170	protein_coding	1032	156	174	152
chr1	176814660	177020437	ENSMUSG00000026504	0.4266	+	Sdccag8	protein_coding	1750	88	233	260
chr1	177020073	177258203	ENSMUSG00000019699	0.3684	-	Akt3	protein_coding	785	99	175	171
chr1	177442351	177450764	ENSMUSG00000063659	0.4586	+	Zbtb18	protein_coding	1015	108	175	160
chr1	177641542	177642943	ENSMUSG00000101746	0.4836	-	2310043L19Rik	lincRNA	19	0	0	2
chr1	177729814	177753324	ENSMUSG00000015962	0.4386	+	1700016C15Rik	protein_coding	19	0	10	3
chr1	177762962	177796511	ENSMUSG00000015961	0.3838	-	Adss	protein_coding	1852	244	798	788
chr1	177983423	178172704	ENSMUSG00000091476	0.4146	+	Gm16432	protein_coding	50	19	37	23
chr1	178187417	178257301	ENSMUSG00000026502	0.4135	+	Desi2	protein_coding	512	163	362	249
chr1	178313328	178318549	ENSMUSG00000086350	0.4056	-	B230369F24Rik	antisense	5	2	23	7
chr1	178319130	178322693	ENSMUSG00000026500	0.4164	+	Cox20	protein_coding	40	23	0	0
chr1	178321108	178337797	ENSMUSG00000039630	0.3965	-	Hnrnpu	protein_coding	5844	4388	12338	11042
chr1	178339601	178341470	ENSMUSG00000104279	0.4396	+	Gm38300	TEC	11	0	19	3
chr1	178406085	178484513	ENSMUSG00000026495	0.4157	+	Efcab2	protein_coding	227	9	46	32
chr1	178529125	178939200	ENSMUSG00000026494	0.4533	+	Kif26b	protein_coding	39	32	185	395
chr1	178951960	179518041	ENSMUSG00000055067	0.4405	-	Smyd3	protein_coding	701	364	1332	883
chr1	179528055	179546267	ENSMUSG00000026492	0.4197	-	Tfb2m	protein_coding	364	67	229	141
chr1	179546370	179627478	ENSMUSG00000038949	0.4516	+	Cnst	protein_coding	640	154	416	378
chr1	179668210	179687189	ENSMUSG00000038936	0.4307	+	Sccpdh	protein_coding	112	182	807	911
chr1	179744894	179803680	ENSMUSG00000026491	0.3969	-	Ahctf1	protein_coding	1735	67	308	126
chr1	179960472	180165603	ENSMUSG00000026490	0.3929	+	Cdc42bpa	protein_coding	575	377	435	362
chr1	180165238	180199602	ENSMUSG00000026489	0.5058	-	Coq8a	protein_coding	814	272	406	219
chr1	180227004	180263438	ENSMUSG00000010609	0.5017	-	Psen2	protein_coding	1906	2046	1320	922
chr1	180256429	180274963	ENSMUSG00000102923	0.4447	+	Gm31728	antisense	9	32	1	2
chr1	180326970	180330550	ENSMUSG00000055676	0.4758	-	Gm5069	transcribed_processed_pseudogene	356	6094	1860	1884
chr1	180330485	180424802	ENSMUSG00000038855	0.4946	+	Itpkb	protein_coding	2559	2816	2301	1754
chr1	180432387	180483504	ENSMUSG00000053963	0.4946	-	Stum	protein_coding	46	14	8	9
chr1	180508778	180519727	ENSMUSG00000102608	0.4935	-	Gm37267	lincRNA	62	2	4	0
chr1	180568924	180601254	ENSMUSG00000026496	0.4959	+	Parp1	protein_coding	3381	6855	13899	12233
chr1	180641150	180690694	ENSMUSG00000058729	0.4168	+	Lin9	protein_coding	119	32	234	160
chr1	180726043	180754204	ENSMUSG00000026499	0.4205	+	Acbd3	protein_coding	448	180	227	187
chr1	180743210	180755836	ENSMUSG00000103649	0.4217	-	Gm37768	antisense	109	16	2	3
chr1	180763497	180768656	ENSMUSG00000103156	0.5351	-	Gm38293	lincRNA	38	7	8	14
chr1	180800832	180813943	ENSMUSG00000060743	0.446	-	H3f3a	protein_coding	2433	440	1502	1220
chr1	180813776	180816859	ENSMUSG00000073485	0.5023	+	H3f3aos	antisense	33	0	5	18
chr1	180851127	180868113	ENSMUSG00000038806	0.4463	+	Sde2	protein_coding	773	1315	4011	2443
chr1	180893108	180899103	ENSMUSG00000066652	0.4857	+	Lefty2	protein_coding	2	34	10	4
chr1	180904293	180908088	ENSMUSG00000026520	0.5414	+	Pycr2	protein_coding	1718	15403	11763	8414
chr1	180935022	180938400	ENSMUSG00000038793	0.5472	+	Lefty1	protein_coding	8	2044	744	1133
chr1	180942344	180975112	ENSMUSG00000026519	0.5056	+	Tmem63a	protein_coding	1472	4933	2505	2780
chr1	180976210	181020904	ENSMUSG00000038776	0.4875	-	Ephx1	protein_coding	2445	5865	2335	1337
chr1	181087138	181144204	ENSMUSG00000026516	0.4095	-	Nvl	protein_coding	680	255	982	490
chr1	181144693	181168994	ENSMUSG00000062169	0.4295	+	Cnih4	protein_coding	1281	1498	4837	3379
chr1	181173228	181211552	ENSMUSG00000038733	0.4117	-	Wdr26	protein_coding	4466	850	1239	952
chr1	181282046	181283892	ENSMUSG00000103260	0.5739	+	Gm8146	processed_pseudogene	19	131	137	101
chr1	181352628	181460641	ENSMUSG00000026514	0.4837	+	Cnih3	protein_coding	35	42	33	18
chr1	181576559	181815774	ENSMUSG00000047369	0.4257	+	Dnah14	protein_coding	79	21	17	23
chr1	181815335	181843046	ENSMUSG00000004880	0.4566	-	Lbr	protein_coding	1463	263	650	395
chr1	181896384	182019990	ENSMUSG00000022995	0.4012	-	Enah	protein_coding	101	520	622	1116
chr1	182124737	182132407	ENSMUSG00000026511	0.4649	+	Srp9	protein_coding	1363	850	2133	2423
chr1	182275772	182282804	ENSMUSG00000038633	0.4735	-	Degs1	protein_coding	3756	3262	10146	6021
chr1	182287990	182303325	ENSMUSG00000100147	0.4519	+	1700047M11Rik	lincRNA	574	0	1	0
chr1	182313102	182341629	ENSMUSG00000047539	0.4315	-	Fbxo28	protein_coding	904	520	1127	887
chr1	182409172	182462432	ENSMUSG00000026510	0.4256	+	Trp53bp2	protein_coding	653	382	796	502
chr1	182467260	182517608	ENSMUSG00000026509	0.4987	-	Capn2	protein_coding	2686	5624	6984	10740
chr1	182954788	182976044	ENSMUSG00000079164	0.4833	+	Tlr5	protein_coding	4	5	2	36
chr1	183086266	183221522	ENSMUSG00000030768	0.4441	-	Disp1	protein_coding	260	1561	1355	1710
chr1	183276352	183297269	ENSMUSG00000046836	0.4306	-	Brox	protein_coding	910	339	837	743
chr1	183296590	183325476	ENSMUSG00000042901	0.4218	+	Aida	protein_coding	1462	576	1428	1299
chr1	183326725	183369553	ENSMUSG00000056050	0.4482	-	Mia3	protein_coding	2457	939	937	754
chr1	183388981	183410198	ENSMUSG00000072258	0.4574	+	Taf1a	protein_coding	727	23	504	386
chr1	183418215	183436808	ENSMUSG00000053461	0.4868	+	Hhipl2	protein_coding	7	2	18	9
chr1	184013302	184075636	ENSMUSG00000039384	0.4616	+	Dusp10	protein_coding	406	145	416	406
chr1	184610280	184629473	ENSMUSG00000103308	0.4423	-	Gm37800	lincRNA	0	16	7	127
chr1	184727140	184732619	ENSMUSG00000039377	0.5243	-	Hlx	protein_coding	443	332	218	784
chr1	184736977	184739520	ENSMUSG00000102158	0.4587	+	Gm34342	lincRNA	4	0	20	20
chr1	184786767	184811313	ENSMUSG00000026621	0.4705	-	Marc1	protein_coding	12	92	45	18
chr1	184813068	184846451	ENSMUSG00000073481	0.4783	-	Marc2	protein_coding	2459	4123	5204	4344
chr1	184871926	184883218	ENSMUSG00000039349	0.5054	-	C130074G19Rik	protein_coding	20	37	1	6
chr1	184896789	184999570	ENSMUSG00000026620	0.4398	-	Mark1	protein_coding	36	44	45	26
chr1	185204117	185286759	ENSMUSG00000039318	0.446	+	Rab3gap2	protein_coding	1065	905	2204	1673
chr1	185284726	185329396	ENSMUSG00000026618	0.4541	-	Iars2	protein_coding	1409	1206	2930	2346
chr1	185332149	185357777	ENSMUSG00000026617	0.4524	+	Bpnt1	protein_coding	320	898	3217	1536
chr1	185363044	185428360	ENSMUSG00000026615	0.4198	+	Eprs	protein_coding	1598	1706	4360	3789
chr1	186087731	186117310	ENSMUSG00000039246	0.41	-	Lyplal1	protein_coding	110	161	206	116
chr1	186177338	186223789	ENSMUSG00000103449	0.4093	+	Gm37134	lincRNA	22	2	2	1
chr1	186622792	186705989	ENSMUSG00000039239	0.4537	-	Tgfb2	protein_coding	8732	198	142	61
chr1	186720978	186749358	ENSMUSG00000001305	0.452	-	Rrp15	protein_coding	342	629	1262	1237
chr1	186960508	186961513	ENSMUSG00000097935	0.5318	+	Gm3809	processed_pseudogene	1	21	22	24
chr1	187215508	187351704	ENSMUSG00000039210	0.4276	+	Gpatch2	protein_coding	196	76	174	129
chr1	188262023	188965041	ENSMUSG00000026609	0.4192	+	Ush2a	protein_coding	235	179	109	59
chr1	188971095	189007841	ENSMUSG00000026608	0.4621	-	Kctd3	protein_coding	905	656	1325	1079
chr1	189207930	189402273	ENSMUSG00000037624	0.4335	-	Kcnk2	protein_coding	352	57	48	112
chr1	189640606	189688086	ENSMUSG00000026605	0.4115	-	Cenpf	protein_coding	185	299	471	315
chr1	189728268	189876695	ENSMUSG00000026604	0.4869	+	Ptpn14	protein_coding	50	1927	2914	1861
chr1	189880492	189922363	ENSMUSG00000026603	0.5088	-	Smyd2	protein_coding	158	2063	2296	2284
chr1	190118035	190170714	ENSMUSG00000010175	0.4514	-	Prox1	protein_coding	48	23	18	2
chr1	190700202	190911770	ENSMUSG00000089872	0.4657	-	Rps6kc1	protein_coding	722	1611	2280	1829
chr1	190925112	190946962	ENSMUSG00000026634	0.4315	+	Angel2	protein_coding	1118	173	751	644
chr1	190947646	190979296	ENSMUSG00000037568	0.5047	-	Vash2	protein_coding	29	163	267	471
chr1	191005847	191026158	ENSMUSG00000066595	0.4197	-	Mfsd7b	protein_coding	370	34	131	59
chr1	191036639	191042942	ENSMUSG00000057072	0.4318	+	Spata45	protein_coding	17	5	2	3
chr1	191045826	191062932	ENSMUSG00000026632	0.4491	-	Tatdn3	protein_coding	434	118	308	210
chr1	191063012	191086474	ENSMUSG00000062510	0.4609	+	Nsl1	protein_coding	472	921	1093	1086
chr1	191097847	191108945	ENSMUSG00000026630	0.5201	+	Batf3	protein_coding	992	341	96	149
chr1	191170296	191218039	ENSMUSG00000026628	0.4624	-	Atf3	protein_coding	935	242	1827	465
chr1	191224454	191226140	ENSMUSG00000073478	0.5169	+	D730003I15Rik	lincRNA	313	69	67	104
chr1	191267178	191288714	ENSMUSG00000103174	0.4937	+	Gm37168	lincRNA	17	2	20	35
chr1	191306789	191318194	ENSMUSG00000037499	0.4917	-	Nenf	protein_coding	1289	3693	2812	3083
chr1	191325912	191350914	ENSMUSG00000026627	0.5076	+	Tmem206	protein_coding	239	389	925	389
chr1	191351975	191403272	ENSMUSG00000026626	0.4283	-	Ppp2r5a	protein_coding	3010	566	983	843
chr1	191407666	191408247	ENSMUSG00000103433	0.5017	+	Gm2272	processed_pseudogene	19	12	151	117
chr1	191436340	191465048	ENSMUSG00000103114	0.4702	-	Gm32200	lincRNA	76	39	0	8
chr1	191537356	191575544	ENSMUSG00000037474	0.398	-	Dtl	protein_coding	256	133	221	227
chr1	191575636	191623688	ENSMUSG00000037461	0.4339	+	Ints7	protein_coding	1003	1211	2101	2051
chr1	191717834	191784255	ENSMUSG00000026623	0.4199	+	Lpgat1	protein_coding	1761	283	805	628
chr1	191820370	191821993	ENSMUSG00000102840	0.5493	-	Gm38037	antisense	0	11	25	21
chr1	191821444	191833050	ENSMUSG00000026622	0.4747	+	Nek2	protein_coding	118	1780	3314	2655
chr1	191886130	191907527	ENSMUSG00000055833	0.4897	-	1700034H15Rik	antisense	36	42	13	25
chr1	191906767	191913247	ENSMUSG00000037434	0.4689	+	Slc30a1	protein_coding	349	136	174	170
chr1	191977370	191988283	ENSMUSG00000049353	0.5097	+	Rd3	protein_coding	77	25	4	7
chr1	191986836	191990122	ENSMUSG00000097416	0.4387	-	Gm26670	antisense	1	25	8	8
chr1	191997205	192092559	ENSMUSG00000026637	0.4677	-	Traf5	protein_coding	665	453	337	823
chr1	192098546	192138062	ENSMUSG00000037395	0.4221	-	Rcor3	protein_coding	101	41	140	81
chr1	192136896	192151026	ENSMUSG00000097316	0.4632	+	Gm10516	antisense	118	27	74	63
chr1	192190774	192510159	ENSMUSG00000058248	0.4602	+	Kcnh1	protein_coding	83	87	37	70
chr1	192496711	192771223	ENSMUSG00000037375	0.4597	-	Hhat	protein_coding	192	354	173	301
chr1	192844488	192855756	ENSMUSG00000016262	0.4937	-	Sertad4	protein_coding	51	278	195	310
chr1	192854923	192856246	ENSMUSG00000089812	0.6964	+	Gm15867	antisense	1	16	3	32
chr1	192891233	193035775	ENSMUSG00000016200	0.3912	-	Syt14	protein_coding	83	16	21	17
chr1	193091104	193130272	ENSMUSG00000016181	0.461	-	Diexf	protein_coding	527	705	1513	1188
chr1	193168046	193177832	ENSMUSG00000079144	0.4438	+	A130010J15Rik	protein_coding	62	35	83	76
chr1	193175453	193201703	ENSMUSG00000037318	0.459	-	Traf3ip3	protein_coding	1646	11	3	3
chr1	193207699	193343878	ENSMUSG00000026639	0.465	+	Lamb3	protein_coding	95	30	254	28
chr1	194618218	194816869	ENSMUSG00000026640	0.4406	+	Plxna2	protein_coding	70	149	89	235
chr1	194938819	194961279	ENSMUSG00000016494	0.4105	+	Cd34	protein_coding	3	309	38	25
chr1	194976375	195037904	ENSMUSG00000096929	0.4256	+	A330023F24Rik	processed_transcript	279	4	19	13
chr1	195036826	195092249	ENSMUSG00000016493	0.3872	-	Cd46	protein_coding	107	5	3	6
chr1	195097382	195131586	ENSMUSG00000016481	0.3708	-	Cr1l	protein_coding	1373	267	526	485
chr1	195136811	195176716	ENSMUSG00000026616	0.3693	-	Cr2	protein_coding	142	9	8	6
chr10	3366057	3464975	ENSMUSG00000040653	0.4304	+	Ppp1r14c	protein_coding	26	18	36	4
chr10	3740364	3967303	ENSMUSG00000040624	0.4264	+	Plekhg1	protein_coding	781	44	16	28
chr10	3973118	4167081	ENSMUSG00000040675	0.4481	+	Mthfd1l	protein_coding	563	2695	3335	2525
chr10	4266380	4359470	ENSMUSG00000038587	0.4553	+	Akap12	protein_coding	83	946	753	635
chr10	4367075	4388108	ENSMUSG00000075327	0.4859	-	Zbtb2	protein_coding	377	136	302	167
chr10	4391587	4396424	ENSMUSG00000095123	0.4254	+	Gm21781	lincRNA	85	0	15	8
chr10	4401915	4432388	ENSMUSG00000019763	0.4521	-	Rmnd1	protein_coding	416	143	310	251
chr10	4432467	4455141	ENSMUSG00000061759	0.448	+	Armt1	protein_coding	221	64	374	277
chr10	4482502	4562231	ENSMUSG00000019767	0.4329	+	Ccdc170	protein_coding	118	4	8	9
chr10	4611593	5005614	ENSMUSG00000019768	0.4108	+	Esr1	protein_coding	148	65	58	77
chr10	5020917	5551482	ENSMUSG00000096054	0.4146	-	Syne1	protein_coding	387	279	222	155
chr10	5799160	5805600	ENSMUSG00000019773	0.4372	-	Fbxo5	protein_coding	176	51	241	227
chr10	5811887	5823910	ENSMUSG00000019774	0.4289	-	Mtrf1l	protein_coding	257	94	145	124
chr10	5825663	5922400	ENSMUSG00000019775	0.4076	-	Rgs17	protein_coding	158	106	30	76
chr10	6885796	7052478	ENSMUSG00000064065	0.4093	-	Ipcef1	protein_coding	490	283	406	184
chr10	7119063	7212237	ENSMUSG00000015202	0.464	-	Cnksr3	protein_coding	264	442	369	567
chr10	7444873	7473477	ENSMUSG00000079685	0.4292	-	Ulbp1	protein_coding	183	53	107	121
chr10	7589800	7625483	ENSMUSG00000019796	0.4417	+	Lrp11	protein_coding	60	120	284	311
chr10	7629373	7681136	ENSMUSG00000019795	0.4279	-	Pcmt1	protein_coding	1412	1319	2415	1798
chr10	7681209	7716458	ENSMUSG00000040021	0.4228	+	Lats1	protein_coding	701	233	140	87
chr10	7726000	7763150	ENSMUSG00000019794	0.4267	+	Katna1	protein_coding	330	207	173	216
chr10	7767947	7792824	ENSMUSG00000040006	0.4391	-	Ginm1	protein_coding	352	110	199	134
chr10	7792891	7823135	ENSMUSG00000015757	0.4086	+	Ppil4	protein_coding	979	28	180	99
chr10	7832470	7870397	ENSMUSG00000039981	0.4621	+	Zc3h12d	protein_coding	794	5	4	4
chr10	7905653	7956230	ENSMUSG00000015755	0.398	-	Tab2	protein_coding	1654	288	341	289
chr10	8204753	8518825	ENSMUSG00000047712	0.4332	-	Ust	protein_coding	353	560	429	121
chr10	8722219	8886070	ENSMUSG00000015305	0.4566	-	Sash1	protein_coding	644	244	79	99
chr10	9627259	9675208	ENSMUSG00000060487	0.4096	-	Samd5	protein_coding	5	51	81	74
chr10	9755547	9901079	ENSMUSG00000019790	0.401	-	Stxbp5	protein_coding	689	83	137	76
chr10	9976627	10151476	ENSMUSG00000101621	0.3919	+	Gm28905	lincRNA	14	14	160	37
chr10	10335703	10472326	ENSMUSG00000050994	0.393	-	Adgb	protein_coding	2646	30	31	30
chr10	10545011	10558233	ENSMUSG00000019832	0.4231	-	Rab32	protein_coding	3121	994	1054	874
chr10	10605945	10616313	ENSMUSG00000098065	0.4173	+	Gm5177	transcribed_processed_pseudogene	106	136	144	212
chr10	10686059	11082356	ENSMUSG00000019828	0.3951	-	Grm1	protein_coding	584	87	34	20
chr10	11149427	11217595	ENSMUSG00000090112	0.3808	+	Shprh	protein_coding	328	51	93	25
chr10	11281330	11298052	ENSMUSG00000047648	0.3765	+	Fbxo30	protein_coding	182	50	105	70
chr10	11343404	11459644	ENSMUSG00000055493	0.4123	+	Epm2a	protein_coding	64	51	36	14
chr10	11609257	11610438	ENSMUSG00000045455	0.4416	+	Gm9797	protein_coding	7	39	100	112
chr10	12382188	12861735	ENSMUSG00000019820	0.4129	-	Utrn	protein_coding	1449	393	359	293
chr10	12916648	12923100	ENSMUSG00000097378	0.4446	-	B230208H11Rik	lincRNA	74	57	54	67
chr10	12939983	12964259	ENSMUSG00000039232	0.4318	-	Stx11	protein_coding	482	193	260	388
chr10	13005343	13009183	ENSMUSG00000078348	0.4548	+	Sf3b5	protein_coding	1255	5530	4516	2948
chr10	13060504	13131694	ENSMUSG00000019817	0.4304	+	Plagl1	protein_coding	31	12	11	14
chr10	13178640	13193137	ENSMUSG00000019814	0.4383	-	Ltv1	protein_coding	594	324	589	379
chr10	13207717	13474396	ENSMUSG00000062866	0.4227	-	Phactr2	protein_coding	635	58	73	41
chr10	13499540	13519035	ENSMUSG00000019810	0.4443	+	Fuca2	protein_coding	815	324	1162	533
chr10	13523842	13553142	ENSMUSG00000019809	0.3837	-	Pex3	protein_coding	292	129	110	146
chr10	13552894	13563376	ENSMUSG00000019808	0.4313	+	Adat2	protein_coding	52	150	163	161
chr10	13647054	13868980	ENSMUSG00000019806	0.4198	-	Aig1	protein_coding	94	1158	642	427
chr10	13890646	13891653	ENSMUSG00000098048	0.5278	-	Gm8330	processed_pseudogene	0	19	6	9
chr10	13966075	14151374	ENSMUSG00000015501	0.4215	+	Hivep2	protein_coding	957	212	131	49
chr10	14402583	14545179	ENSMUSG00000039116	0.3917	-	Adgrg6	protein_coding	521	292	42	115
chr10	14654755	14705560	ENSMUSG00000019868	0.3888	-	Vta1	protein_coding	668	438	557	518
chr10	14705591	14770850	ENSMUSG00000019865	0.3749	+	Nmbr	protein_coding	41	127	146	171
chr10	16906427	17095807	ENSMUSG00000101969	0.3773	-	Gm20125	processed_transcript	35	48	26	11
chr10	17723228	17725673	ENSMUSG00000039910	0.5417	+	Cited2	protein_coding	513	835	970	1454
chr10	17900466	17948067	ENSMUSG00000039879	0.4054	-	Heca	protein_coding	676	126	192	63
chr10	18011263	18023252	ENSMUSG00000078453	0.4289	-	Abracl	protein_coding	829	322	1240	1179
chr10	18055861	18125155	ENSMUSG00000019854	0.4086	+	Reps1	protein_coding	593	797	1029	860
chr10	18128903	18210890	ENSMUSG00000071392	0.4348	-	Ect2l	protein_coding	8	21	15	15
chr10	18213676	18234998	ENSMUSG00000059554	0.4337	-	Ccdc28a	protein_coding	158	78	107	152
chr10	18235053	18246019	ENSMUSG00000096977	0.4459	+	Gm10827	lincRNA	11	4	124	45
chr10	18318985	18533892	ENSMUSG00000039835	0.4407	+	Nhsl1	protein_coding	52	479	205	188
chr10	18539498	18546076	ENSMUSG00000019853	0.4402	-	Hebp2	protein_coding	40	438	263	630
chr10	18581839	18743949	ENSMUSG00000019852	0.4181	-	Arfgef3	protein_coding	66	35	11	15
chr10	18845020	18857073	ENSMUSG00000019851	0.4371	+	Perp	protein_coding	5	187	19	3
chr10	19000910	19015657	ENSMUSG00000019850	0.4554	-	Tnfaip3	protein_coding	577	672	937	862
chr10	19101545	19102318	ENSMUSG00000110770	0.522	+	RP23-292G1.3	processed_pseudogene	0	14	8	21
chr10	19290989	19325817	ENSMUSG00000110917	0.4157	+	RP23-35O24.3	lincRNA	281	2	2	3
chr10	19486715	19507311	ENSMUSG00000110902	0.4165	+	RP23-353K11.3	lincRNA	34	0	0	0
chr10	19591949	19610229	ENSMUSG00000020009	0.4421	+	Ifngr1	protein_coding	3481	1391	604	750
chr10	19853900	19907689	ENSMUSG00000020003	0.4167	-	Pex7	protein_coding	603	263	457	334
chr10	19934472	20142753	ENSMUSG00000071369	0.4375	+	Map3k5	protein_coding	2603	219	218	185
chr10	20148471	20281590	ENSMUSG00000019996	0.4493	+	Map7	protein_coding	155	120	64	45
chr10	20312469	20344613	ENSMUSG00000037608	0.3787	+	Bclaf1	protein_coding	2240	233	535	406
chr10	20347770	20361304	ENSMUSG00000019992	0.4308	+	Mtfr2	protein_coding	72	233	387	375
chr10	20398004	20725078	ENSMUSG00000019990	0.4195	-	Pde7b	protein_coding	136	18	20	18
chr10	20952547	21080429	ENSMUSG00000019986	0.4085	+	Ahi1	protein_coding	202	41	58	87
chr10	21124935	21160984	ENSMUSG00000019982	0.4306	-	Myb	protein_coding	70	4	5	3
chr10	21295979	21368889	ENSMUSG00000019977	0.4228	+	Hbs1l	protein_coding	1317	783	2015	1170
chr10	21377291	21396585	ENSMUSG00000037542	0.4405	+	Aldh8a1	protein_coding	10	2	22	7
chr10	21593145	21622376	ENSMUSG00000050844	0.4346	+	1700020N01Rik	protein_coding	8	293	26	45
chr10	21882184	21999903	ENSMUSG00000019970	0.4378	+	Sgk1	protein_coding	814	2249	3005	3371
chr10	22056284	22058630	ENSMUSG00000104090	0.4376	-	Gm34267	TEC	1	0	46	3
chr10	22066307	22068079	ENSMUSG00000069712	0.467	-	4930444G20Rik	protein_coding	18	0	1	0
chr10	22113050	22149270	ENSMUSG00000097327	0.4031	-	E030030I06Rik	protein_coding	111	313	188	98
chr10	22402883	22407470	ENSMUSG00000096937	0.4385	+	Gm10825	lincRNA	50	4	3	7
chr10	22414514	22444036	ENSMUSG00000097012	0.4183	+	Gm16531	unprocessed_pseudogene	405	0	4	3
chr10	22645011	22704285	ENSMUSG00000037490	0.4509	+	Slc2a12	protein_coding	13	18	8	13
chr10	22703879	22731938	ENSMUSG00000071359	0.4287	-	Tbpl1	protein_coding	689	292	393	333
chr10	23785211	23787195	ENSMUSG00000061983	0.4695	-	Rps12	protein_coding	13377	8533	30044	21685
chr10	23796986	23827968	ENSMUSG00000037455	0.4374	+	Slc18b1	protein_coding	64	80	49	118
chr10	23851462	23869843	ENSMUSG00000020010	0.4154	+	Vnn3	protein_coding	269	9	794	414
chr10	23894688	23905343	ENSMUSG00000037440	0.422	+	Vnn1	protein_coding	5	92	3863	2543
chr10	24149317	24188959	ENSMUSG00000019998	0.4299	+	Stx7	protein_coding	4020	552	592	514
chr10	24223517	24302790	ENSMUSG00000020000	0.4041	+	Moxd1	protein_coding	7	39	7	3
chr10	24549441	24597108	ENSMUSG00000087400	0.4233	-	Gm15270	processed_transcript	2	90	10	16
chr10	24595442	24598683	ENSMUSG00000019997	0.5142	+	Ctgf	protein_coding	28	2548	6938	2068
chr10	24637914	24712159	ENSMUSG00000037370	0.4198	-	Enpp1	protein_coding	244	71	414	160
chr10	24773814	24836195	ENSMUSG00000019989	0.4188	-	Enpp3	protein_coding	18	110	72	64
chr10	24869986	24913681	ENSMUSG00000019984	0.4347	+	Med23	protein_coding	583	981	832	604
chr10	24915208	24927470	ENSMUSG00000019987	0.4364	-	Arg1	protein_coding	1664	50	81	42
chr10	25169090	25307870	ENSMUSG00000039166	0.4308	-	Akap7	protein_coding	575	46	23	25
chr10	25359798	25523519	ENSMUSG00000019978	0.428	+	Epb41l2	protein_coding	1661	1832	2099	2236
chr10	25991186	26079052	ENSMUSG00000049420	0.4138	-	Tmem200a	protein_coding	16	44	18	21
chr10	26229707	26272172	ENSMUSG00000051354	0.4111	+	Samd3	protein_coding	83	21	4	6
chr10	26274468	26375185	ENSMUSG00000039089	0.4155	-	L3mbtl3	protein_coding	290	200	193	110
chr10	26673601	26674612	ENSMUSG00000098179	0.497	-	Gm8709	processed_pseudogene	21	16	126	161
chr10	26753421	26918648	ENSMUSG00000039031	0.408	+	Arhgap18	protein_coding	1297	97	20	37
chr10	28074820	28597397	ENSMUSG00000019889	0.3858	+	Ptprk	protein_coding	67	852	1053	770
chr10	28668360	28883818	ENSMUSG00000049109	0.3776	+	Themis	protein_coding	68	12	7	11
chr10	28880921	28923507	ENSMUSG00000090126	0.3933	-	4930519F09Rik	transcribed_processed_pseudogene	22	9	47	27
chr10	29029128	29035453	ENSMUSG00000111542	0.3971	-	RP23-262P15.4	unprocessed_pseudogene	54	134	207	165
chr10	29143839	29199630	ENSMUSG00000038916	0.3998	+	Soga3	protein_coding	7	87	20	4
chr10	29211606	29230779	ENSMUSG00000004360	0.3719	+	9330159F19Rik	protein_coding	370	71	32	66
chr10	29297934	29313825	ENSMUSG00000110830	0.3993	-	RP23-331E5.8	antisense	29	2	4	0
chr10	29313166	29347469	ENSMUSG00000019883	0.3832	+	Echdc1	protein_coding	60	5	60	29
chr10	29344176	29362442	ENSMUSG00000038876	0.3888	-	Rnf146	protein_coding	260	37	77	65
chr10	29452416	29535867	ENSMUSG00000019880	0.3773	-	Rspo3	protein_coding	17	103	232	147
chr10	29698746	29699380	ENSMUSG00000069682	0.5339	-	Gm10275	transcribed_processed_pseudogene	1694	3345	6605	6562
chr10	29781411	29781999	ENSMUSG00000111427	0.5178	+	RP23-256D10.1	processed_pseudogene	0	9	5	21
chr10	30084265	30085334	ENSMUSG00000111001	0.5178	-	RP23-55G19.3	processed_pseudogene	16	235	273	201
chr10	30194569	30200560	ENSMUSG00000075266	0.3935	-	Cenpw	protein_coding	103	725	1015	934
chr10	30372918	30375561	ENSMUSG00000111047	0.458	+	RP24-308P8.1	transcribed_processed_pseudogene	1	25	14	18
chr10	30534225	30600749	ENSMUSG00000019792	0.4038	-	Trmt11	protein_coding	203	4	27	19
chr10	30603195	30606634	ENSMUSG00000111080	0.3709	-	RP23-128C4.4	lincRNA	143	4	4	5
chr10	30608141	30629632	ENSMUSG00000019791	0.3968	-	Hint3	protein_coding	164	58	145	92
chr10	30628999	30803326	ENSMUSG00000039697	0.4013	-	Ncoa7	protein_coding	837	28	64	53
chr10	31248023	31251043	ENSMUSG00000039684	0.4992	+	Gm5422	transcribed_processed_pseudogene	104	479	1375	1262
chr10	31313383	31328204	ENSMUSG00000000295	0.4209	+	Hddc2	protein_coding	146	110	717	532
chr10	31332376	31445958	ENSMUSG00000000296	0.4019	-	Tpd52l1	protein_coding	14	674	823	933
chr10	31493193	31609184	ENSMUSG00000063760	0.3958	-	Rnf217	protein_coding	55	500	464	404
chr10	33083483	33476709	ENSMUSG00000019787	0.3597	+	Trdn	protein_coding	157	28	33	38
chr10	33808497	33809498	ENSMUSG00000071343	0.5509	-	Gm10327	processed_pseudogene	23	316	246	195
chr10	33926936	33951212	ENSMUSG00000039531	0.3718	-	Zufsp	protein_coding	246	18	19	25
chr10	33996555	34019624	ENSMUSG00000019782	0.4137	-	Rwdd1	protein_coding	921	725	1526	1277
chr10	34037597	34109813	ENSMUSG00000071340	0.3969	+	Trappc3l	protein_coding	20	5	7	8
chr10	34126067	34127984	ENSMUSG00000046031	0.4807	-	Fam26f	protein_coding	74	2	0	7
chr10	34151393	34207715	ENSMUSG00000039497	0.4054	-	Dse	protein_coding	1441	51	146	145
chr10	34282190	34285275	ENSMUSG00000047514	0.4689	+	Tspyl1	protein_coding	1507	1853	1241	1101
chr10	34288288	34418552	ENSMUSG00000039480	0.4105	-	Nt5dc1	protein_coding	409	106	128	79
chr10	34483399	34611278	ENSMUSG00000019779	0.3767	+	Frk	protein_coding	56	35	50	53
chr10	35708675	35711892	ENSMUSG00000063953	0.4114	-	Amd2	protein_coding	32	23	37	19
chr10	36974544	37001889	ENSMUSG00000019777	0.4096	+	Hdac2	protein_coding	957	157	466	378
chr10	37133375	37138920	ENSMUSG00000069662	0.4859	-	Marcks	protein_coding	760	1611	964	1797
chr10	37139402	37151315	ENSMUSG00000046463	0.4258	+	5930403N24Rik	processed_transcript	1	2	32	14
chr10	38965515	39110188	ENSMUSG00000019846	0.4082	+	Lama4	protein_coding	23	2283	76	490
chr10	39118804	39133914	ENSMUSG00000051736	0.3992	-	Fam229b	protein_coding	12	0	17	14
chr10	39133976	39152542	ENSMUSG00000019845	0.4227	+	Tube1	protein_coding	141	39	73	66
chr10	39150970	39163794	ENSMUSG00000062074	0.4463	-	Wisp3	protein_coding	21	0	0	1
chr10	39198538	39199301	ENSMUSG00000111877	0.4136	+	RP24-389J11.1	processed_pseudogene	35	9	19	25
chr10	39368855	39565381	ENSMUSG00000019843	0.4637	+	Fyn	protein_coding	742	320	164	144
chr10	39558496	39613682	ENSMUSG00000086915	0.4679	-	Gm16365	antisense	26	60	7	36
chr10	39621412	39732007	ENSMUSG00000087177	0.4281	-	E130307A14Rik	antisense	171	21	43	3
chr10	39732118	39875211	ENSMUSG00000019841	0.3826	+	Rev3l	protein_coding	399	46	56	41
chr10	39890018	39899238	ENSMUSG00000096687	0.4728	-	Mfsd4b4	protein_coding	254	78	89	79
chr10	39899329	39907931	ENSMUSG00000097890	0.4432	+	4930547M16Rik	bidirectional_promoter_lncRNA	28	0	0	3
chr10	39946907	39960153	ENSMUSG00000071335	0.4143	-	Mfsd4b3	protein_coding	23	7	24	12
chr10	39958061	39986646	ENSMUSG00000038528	0.4408	-	Mfsd4b5	protein_coding	398	21	14	21
chr10	40001575	40025268	ENSMUSG00000038522	0.451	-	Mfsd4b1	protein_coding	8	19	5	14
chr10	40033532	40142258	ENSMUSG00000019838	0.4303	-	Slc16a10	protein_coding	573	311	370	114
chr10	40223246	40247036	ENSMUSG00000038510	0.4328	-	Rpf2	protein_coding	386	101	260	223
chr10	40247703	40258108	ENSMUSG00000019837	0.4641	-	Gtf3c6	protein_coding	941	347	815	582
chr10	40287458	40302186	ENSMUSG00000075232	0.4473	-	Amd1	protein_coding	1258	803	1038	730
chr10	40339564	40483818	ENSMUSG00000038481	0.4191	+	Cdk19	protein_coding	1287	272	161	179
chr10	40548892	40549574	ENSMUSG00000111251	0.5666	+	RP24-324J2.2	processed_pseudogene	29	193	296	240
chr10	40630011	40681847	ENSMUSG00000063428	0.4563	+	Ddo	protein_coding	27	39	22	11
chr10	40683282	40811083	ENSMUSG00000045555	0.4242	+	Mettl24	protein_coding	10	133	59	31
chr10	40831621	40883311	ENSMUSG00000038446	0.4219	-	Cdc40	protein_coding	754	141	220	143
chr10	40883475	40938570	ENSMUSG00000019831	0.4008	+	Wasf1	protein_coding	49	311	149	227
chr10	41075368	41101794	ENSMUSG00000111576	0.4473	+	RP23-381I17.3	lincRNA	58	0	1	4
chr10	41188172	41303260	ENSMUSG00000038417	0.452	-	Fig4	protein_coding	718	256	631	423
chr10	41303980	41434534	ENSMUSG00000091415	0.4282	+	Ak9	protein_coding	34	5	16	8
chr10	41450383	41465574	ENSMUSG00000019826	0.4665	+	Zbtb24	protein_coding	526	184	467	310
chr10	41476314	41487032	ENSMUSG00000019823	0.5552	+	Mical1	protein_coding	1279	2394	654	995
chr10	41485642	41490369	ENSMUSG00000019822	0.5451	-	Smpd2	protein_coding	482	1612	1023	1036
chr10	41490439	41514286	ENSMUSG00000078451	0.4487	+	Ppil6	protein_coding	82	4	5	16
chr10	41519414	41531048	ENSMUSG00000019818	0.41	+	Cd164	protein_coding	2236	449	927	620
chr10	41718840	41809871	ENSMUSG00000019813	0.4326	-	Cep57l1	protein_coding	224	136	184	244
chr10	41809935	41908424	ENSMUSG00000038332	0.4225	+	Sesn1	protein_coding	2165	428	211	236
chr10	41914990	42018442	ENSMUSG00000071324	0.4565	-	Armc2	protein_coding	440	18	29	68
chr10	42054113	42055306	ENSMUSG00000085666	0.5042	-	Gm9855	processed_pseudogene	1	27	50	18
chr10	42181841	42276755	ENSMUSG00000048756	0.475	-	Foxo3	protein_coding	1294	431	513	587
chr10	42312585	42478565	ENSMUSG00000038302	0.4388	-	Lace1	protein_coding	428	205	183	160
chr10	42502030	42535381	ENSMUSG00000019804	0.4286	+	Snx3	protein_coding	4062	5218	6456	4827
chr10	42561963	42583632	ENSMUSG00000019803	0.4782	-	Nr2e1	protein_coding	314	28	16	15
chr10	42583822	42702459	ENSMUSG00000038280	0.4605	+	Ostm1	protein_coding	766	57	283	162
chr10	42761496	42832514	ENSMUSG00000019802	0.3923	+	Sec63	protein_coding	1507	566	693	621
chr10	42860370	42960780	ENSMUSG00000044770	0.4571	+	Scml4	protein_coding	832	18	13	31
chr10	43002500	43174530	ENSMUSG00000038248	0.4451	-	Sobp	protein_coding	238	35	12	12
chr10	43174704	43176562	ENSMUSG00000045008	0.5207	+	9030612E09Rik	protein_coding	17	21	2	3
chr10	43221486	43464882	ENSMUSG00000038240	0.4298	+	Pdss2	protein_coding	444	398	561	359
chr10	43478831	43515396	ENSMUSG00000038214	0.4865	+	Bend3	protein_coding	221	260	627	446
chr10	43578284	43584265	ENSMUSG00000047139	0.4982	+	Cd24a	protein_coding	5685	382	572	1279
chr10	43593397	43709668	ENSMUSG00000075184	0.4469	+	F930017D23Rik	lincRNA	200	12	11	8
chr10	43821231	43822235	ENSMUSG00000094852	0.5154	+	Gm9034	processed_pseudogene	0	11	17	6
chr10	43874188	43901745	ENSMUSG00000019863	0.4411	-	Qrsl1	protein_coding	277	191	370	364
chr10	43901807	43957201	ENSMUSG00000019864	0.4509	+	Rtn4ip1	protein_coding	199	99	329	98
chr10	43950636	44148853	ENSMUSG00000019866	0.4411	-	Aim1	protein_coding	356	401	263	349
chr10	44169577	44170354	ENSMUSG00000111224	0.554	-	Gm18669	processed_pseudogene	2	14	38	10
chr10	44268358	44364291	ENSMUSG00000038160	0.4238	+	Atg5	protein_coding	905	180	438	430
chr10	44437177	44528501	ENSMUSG00000038151	0.4307	-	Prdm1	protein_coding	58	7	12	14
chr10	45067203	45167198	ENSMUSG00000019849	0.4614	+	Prep	protein_coding	868	2221	5513	3797
chr10	45178098	45318452	ENSMUSG00000019848	0.4207	+	Popdc3	protein_coding	40	16	11	4
chr10	45577829	45712345	ENSMUSG00000038822	0.3913	+	Hace1	protein_coding	245	32	117	60
chr10	45875291	45876086	ENSMUSG00000110841	0.5503	+	RP23-269H21.1	transcribed_processed_pseudogene	865	4063	3730	2606
chr10	46228639	46325294	ENSMUSG00000111182	0.3805	+	RP23-373D18.1	lincRNA	22	5	2	3
chr10	47016652	47102832	ENSMUSG00000110843	0.3717	-	RP24-165I13.1	lincRNA	10	32	8	4
chr10	50592669	50851202	ENSMUSG00000038774	0.3629	+	Ascc3	protein_coding	449	78	130	31
chr10	51480679	51496613	ENSMUSG00000062593	0.4042	+	Lilrb4a	protein_coding	10252	44	7	3
chr10	52022686	52028471	ENSMUSG00000049641	0.4877	+	Vgll2	protein_coding	2	19	2	1
chr10	52233619	52321377	ENSMUSG00000019891	0.4338	+	Dcbld1	protein_coding	13	118	199	243
chr10	52337024	52382124	ENSMUSG00000019861	0.4017	-	Gopc	protein_coding	835	283	498	586
chr10	52417547	52440192	ENSMUSG00000023068	0.4131	+	Nus1	protein_coding	1171	242	1310	1017
chr10	52542320	52545739	ENSMUSG00000049576	0.4193	-	Zfa-ps	transcribed_processed_pseudogene	19	2	8	8
chr10	52690533	53111622	ENSMUSG00000038602	0.3949	+	Slc35f1	protein_coding	119	14	25	18
chr10	53278081	53379851	ENSMUSG00000038594	0.383	-	Cep85l	protein_coding	259	417	742	517
chr10	53536329	53630439	ENSMUSG00000058298	0.4179	-	Mcm9	protein_coding	380	69	194	160
chr10	53633145	53750909	ENSMUSG00000019856	0.4136	-	Fam184a	protein_coding	25	81	53	18
chr10	53904788	54075796	ENSMUSG00000003746	0.3987	-	Man1a	protein_coding	7670	154	254	157
chr10	54075922	54081081	ENSMUSG00000097069	0.3899	+	Gm16998	lincRNA	40	18	0	7
chr10	56014298	56228689	ENSMUSG00000038122	0.3912	-	Tbc1d32	protein_coding	229	51	44	80
chr10	56377300	56390419	ENSMUSG00000050953	0.4398	+	Gja1	protein_coding	49	179	1392	689
chr10	57486385	57513133	ENSMUSG00000019878	0.3844	+	Hsf2	protein_coding	396	175	116	94
chr10	57515774	57532530	ENSMUSG00000019877	0.3736	-	Serinc1	protein_coding	1964	614	683	457
chr10	57631981	57741112	ENSMUSG00000019876	0.3866	+	Pkib	protein_coding	329	12	10	11
chr10	57784881	57788450	ENSMUSG00000019874	0.3838	+	Fabp7	protein_coding	588	0	8	4
chr10	57794335	57811830	ENSMUSG00000019872	0.391	+	Smpdl3a	protein_coding	9221	0	33	3
chr10	58255497	58305599	ENSMUSG00000038039	0.4019	+	Gcc2	protein_coding	542	21	55	32
chr10	58323466	58424691	ENSMUSG00000019920	0.4116	+	Lims1	protein_coding	2027	301	214	163
chr10	58446852	58494155	ENSMUSG00000003226	0.3723	+	Ranbp2	protein_coding	1788	202	193	95
chr10	58497970	58576242	ENSMUSG00000038010	0.4044	+	Ccdc138	protein_coding	74	19	16	29
chr10	58813359	59138916	ENSMUSG00000037990	0.4474	+	Sh3rf3	protein_coding	129	58	53	109
chr10	59164113	59221847	ENSMUSG00000019917	0.3991	-	2010-09-01	protein_coding	179	255	357	244
chr10	59221953	59226434	ENSMUSG00000098188	0.452	+	Sowahc	protein_coding	244	46	78	69
chr10	59323296	59373304	ENSMUSG00000019916	0.4147	+	P4ha1	protein_coding	1072	4986	3876	4677
chr10	59395632	59396757	ENSMUSG00000069622	0.4867	+	Gm10273	protein_coding	39	76	172	143
chr10	59422958	59441778	ENSMUSG00000009654	0.4546	-	Oit3	protein_coding	4	97	54	43
chr10	59446984	59616692	ENSMUSG00000009647	0.4363	-	Mcu	protein_coding	1727	721	1232	1136
chr10	59702477	59864132	ENSMUSG00000020111	0.4539	+	Micu1	protein_coding	1309	6498	7324	6961
chr10	59879556	59899302	ENSMUSG00000020109	0.5215	+	Dnajb12	protein_coding	1127	2999	2010	2303
chr10	59949675	59951770	ENSMUSG00000020108	0.5778	-	Ddit4	protein_coding	650	3624	1823	1522
chr10	59987409	60003135	ENSMUSG00000020107	0.4676	-	Anapc16	protein_coding	1386	1878	2735	2789
chr10	60002805	60099990	ENSMUSG00000044475	0.4637	+	Ascc1	protein_coding	923	1713	1505	1244
chr10	60106219	60135198	ENSMUSG00000058297	0.5302	+	Spock2	protein_coding	168	9	10	11
chr10	60181532	60219260	ENSMUSG00000057337	0.5064	-	Chst3	protein_coding	1119	11	13	14
chr10	60277627	60302597	ENSMUSG00000004207	0.5099	+	Psap	protein_coding	42851	53476	42936	29347
chr10	60302748	60696490	ENSMUSG00000012819	0.5079	-	Cdh23	protein_coding	1076	104	260	131
chr10	60712072	60752794	ENSMUSG00000020100	0.5159	-	Slc29a3	protein_coding	509	143	175	153
chr10	60762610	60831581	ENSMUSG00000020099	0.54	-	Unc5b	protein_coding	64	24390	11196	15528
chr10	61089343	61094328	ENSMUSG00000020098	0.4948	+	Pcbd1	protein_coding	19	41	14	117
chr10	61098642	61147703	ENSMUSG00000020097	0.4166	-	Sgpl1	protein_coding	1867	994	3300	1535
chr10	61197112	61273438	ENSMUSG00000059901	0.5071	-	Adamts14	protein_coding	94	948	43	204
chr10	61297836	61304263	ENSMUSG00000037202	0.4745	+	Prf1	protein_coding	17	2	1	0
chr10	61319657	61383523	ENSMUSG00000020092	0.5176	-	Pald1	protein_coding	85	5083	1749	694
chr10	61417972	61425338	ENSMUSG00000037171	0.5222	+	Nodal	protein_coding	121	55	19	9
chr10	61432497	61452669	ENSMUSG00000020091	0.4715	-	Eif4ebp2	protein_coding	772	1512	1236	662
chr10	61475833	61582226	ENSMUSG00000037151	0.4865	+	Lrrc20	protein_coding	390	1639	637	546
chr10	61595492	61628565	ENSMUSG00000020090	0.4837	+	Npffr1	protein_coding	19	5	0	2
chr10	61648552	61674168	ENSMUSG00000020089	0.4413	+	Ppa1	protein_coding	275	1422	5616	3275
chr10	61680310	61693295	ENSMUSG00000020088	0.4473	+	Sar1a	protein_coding	2699	5011	8060	6528
chr10	61695514	61702773	ENSMUSG00000020087	0.5419	+	Tysnd1	protein_coding	1004	2576	799	655
chr10	61715263	61739260	ENSMUSG00000020085	0.4976	+	Aifm2	protein_coding	1396	2703	1235	1365
chr10	61738665	61784147	ENSMUSG00000020086	0.4784	-	H2afy2	protein_coding	157	605	67	106
chr10	62071015	62072609	ENSMUSG00000046687	0.5392	+	Gm5424	protein_coding	98	97	50	5
chr10	62107655	62143920	ENSMUSG00000020083	0.4953	-	2010107G23Rik	protein_coding	53	141	142	137
chr10	62185396	62231218	ENSMUSG00000037031	0.5078	-	Tspan15	protein_coding	109	470	794	506
chr10	62252438	62265990	ENSMUSG00000020081	0.4767	+	Tacr2	protein_coding	1	9	17	14
chr10	62268855	62379908	ENSMUSG00000037012	0.4903	-	Hk1	protein_coding	2910	8679	7720	6253
chr10	62383137	62422491	ENSMUSG00000020080	0.4917	-	Hkdc1	protein_coding	15	30	137	44
chr10	62429209	62449738	ENSMUSG00000020079	0.4524	-	Supv3l1	protein_coding	415	969	2005	1213
chr10	62449489	62451322	ENSMUSG00000097129	0.5338	+	4930507D05Rik	protein_coding	0	5	19	9
chr10	62454843	62486805	ENSMUSG00000020078	0.4128	-	Vps26a	protein_coding	1604	507	1375	777
chr10	62493833	62527451	ENSMUSG00000020077	0.455	-	Srgn	protein_coding	13765	7	5	7
chr10	62538626	62578457	ENSMUSG00000036955	0.4637	-	Kif1bp	protein_coding	491	780	957	882
chr10	62580248	62602298	ENSMUSG00000020075	0.4535	-	Ddx21	protein_coding	2310	1577	6567	3500
chr10	62616023	62651218	ENSMUSG00000020076	0.3877	-	Ddx50	protein_coding	1241	28	195	182
chr10	62659043	62726128	ENSMUSG00000036923	0.4616	-	Stox1	protein_coding	64	120	206	177
chr10	62743928	62792368	ENSMUSG00000020074	0.4008	-	Ccar1	protein_coding	2204	113	339	236
chr10	62804570	62899118	ENSMUSG00000047146	0.44	-	Tet1	protein_coding	49	37	40	20
chr10	62920633	62946498	ENSMUSG00000071253	0.4346	+	Slc25a16	protein_coding	298	44	111	16
chr10	62947026	62974185	ENSMUSG00000036875	0.4797	+	Dna2	protein_coding	193	48	236	165
chr10	62980223	63017210	ENSMUSG00000020070	0.4538	+	Rufy2	protein_coding	310	233	109	37
chr10	63014664	63024217	ENSMUSG00000020069	0.4258	-	Hnrnph3	protein_coding	412	156	161	183
chr10	63024315	63077962	ENSMUSG00000020072	0.4642	+	Pbld2	protein_coding	213	263	595	368
chr10	63115795	63203952	ENSMUSG00000020067	0.4424	-	Mypn	protein_coding	154	72	83	36
chr10	63243797	63317881	ENSMUSG00000020064	0.3992	+	Herc4	protein_coding	2723	55	171	145
chr10	63319005	63381704	ENSMUSG00000020063	0.4408	-	Sirt1	protein_coding	437	14	49	42
chr10	63382443	63408840	ENSMUSG00000036764	0.4308	+	Dnajc12	protein_coding	82	99	202	150
chr10	66912489	66920258	ENSMUSG00000097134	0.4748	-	1110002J07Rik	lincRNA	20	2	13	1
chr10	67009189	67096988	ENSMUSG00000019873	0.4449	-	Reep3	protein_coding	2217	278	858	423
chr10	67096125	67256326	ENSMUSG00000037876	0.4041	+	Jmjd1c	protein_coding	2702	124	222	41
chr10	67266689	67285305	ENSMUSG00000075000	0.4372	-	Nrbf2	protein_coding	491	440	725	474
chr10	67535475	67542188	ENSMUSG00000037868	0.5581	+	Egr2	protein_coding	65	58	245	72
chr10	67544512	67548955	ENSMUSG00000057134	0.4827	-	Ado	protein_coding	602	1482	1146	999
chr10	67886103	67912662	ENSMUSG00000037855	0.451	-	Zfp365	protein_coding	4	161	222	217
chr10	67979570	68059740	ENSMUSG00000037846	0.4444	+	Rtkn2	protein_coding	22	166	209	223
chr10	68095593	68278726	ENSMUSG00000019947	0.4318	-	Arid5b	protein_coding	437	396	313	204
chr10	68430953	68541896	ENSMUSG00000019945	0.4221	-	1700040L02Rik	protein_coding	56	5	2	8
chr10	68723746	68782654	ENSMUSG00000060044	0.4053	+	Tmem26	protein_coding	6	53	10	61
chr10	69151434	69291791	ENSMUSG00000019944	0.4462	+	Rhobtb1	protein_coding	710	154	181	185
chr10	69336635	69352938	ENSMUSG00000019942	0.4687	-	Cdk1	protein_coding	274	5210	8171	7947
chr10	69533772	70027438	ENSMUSG00000069601	0.442	+	Ank3	protein_coding	305	543	422	496
chr10	70097121	70193200	ENSMUSG00000048701	0.4799	+	Ccdc6	protein_coding	944	428	420	316
chr10	70245100	70285968	ENSMUSG00000037762	0.447	+	Slc16a9	protein_coding	25	46	28	26
chr10	70440668	70558731	ENSMUSG00000043259	0.4469	+	Fam13c	protein_coding	9	80	28	53
chr10	70557682	70655965	ENSMUSG00000037747	0.3964	-	Phyhipl	protein_coding	16	92	30	34
chr10	70922832	71159700	ENSMUSG00000014329	0.4411	-	Bicc1	protein_coding	30	1133	1027	823
chr10	71225464	71238280	ENSMUSG00000003923	0.4375	-	Tfam	protein_coding	547	216	894	698
chr10	71254980	71285262	ENSMUSG00000019927	0.4428	-	Ube2d1	protein_coding	881	447	424	277
chr10	71330480	71344954	ENSMUSG00000037710	0.4683	-	Cisd1	protein_coding	364	1584	1925	1746
chr10	71347763	71433327	ENSMUSG00000060733	0.4531	+	Ipmk	protein_coding	1021	140	367	224
chr10	72654845	72674964	ENSMUSG00000019923	0.4083	+	Zwint	protein_coding	681	3073	6295	5884
chr10	75037058	75054748	ENSMUSG00000020175	0.5065	+	Rab36	protein_coding	26	180	60	80
chr10	75060896	75184923	ENSMUSG00000009681	0.4884	+	Bcr	protein_coding	193	2318	2052	1449
chr10	75212073	75312399	ENSMUSG00000033444	0.431	+	Specc1l	protein_coding	1140	979	1050	793
chr10	75316943	75334788	ENSMUSG00000020178	0.5278	+	Adora2a	protein_coding	1069	0	8	8
chr10	75351111	75517972	ENSMUSG00000033416	0.4516	-	Gucd1	protein_coding	1484	1303	900	921
chr10	75517551	75537373	ENSMUSG00000020180	0.4451	+	Snrpd3	protein_coding	1958	2930	5402	4214
chr10	75550125	75560330	ENSMUSG00000046807	0.5325	-	Lrrc75b	protein_coding	23	1031	1455	1290
chr10	75561604	75586200	ENSMUSG00000006345	0.5078	+	Ggt1	protein_coding	24	50	519	146
chr10	75589340	75617200	ENSMUSG00000006344	0.4745	+	Ggt5	protein_coding	54	34	9	21
chr10	75636619	75644008	ENSMUSG00000006342	0.5624	-	Susd2	protein_coding	9	101	6	9
chr10	75646110	75764357	ENSMUSG00000020196	0.497	-	Cabin1	protein_coding	2041	2279	1720	1432
chr10	75771230	75773414	ENSMUSG00000001666	0.5332	-	Ddt	protein_coding	67	209	107	65
chr10	75774115	75781414	ENSMUSG00000001665	0.4912	-	Gstt3	protein_coding	8	74	4	5
chr10	75783813	75798584	ENSMUSG00000001663	0.4662	-	Gstt1	protein_coding	64	994	39	59
chr10	75831845	75834881	ENSMUSG00000033318	0.5387	-	Gstt2	protein_coding	656	48	45	21
chr10	75859353	75860250	ENSMUSG00000033307	0.6225	-	Mif	protein_coding	758	24031	22963	16280
chr10	75893398	75895941	ENSMUSG00000009092	0.5814	+	Derl3	protein_coding	45	120	2	26
chr10	75896769	75921617	ENSMUSG00000000902	0.4804	-	Smarcb1	protein_coding	1074	4464	3162	3168
chr10	75923222	75932502	ENSMUSG00000000901	0.5397	-	Mmp11	protein_coding	8	1002	297	614
chr10	75935573	75937725	ENSMUSG00000049422	0.5685	+	Chchd10	protein_coding	41	2360	4886	317
chr10	75937723	75940672	ENSMUSG00000050157	0.5031	-	Gm867	antisense	26	32	41	7
chr10	75943057	75949657	ENSMUSG00000000903	0.4786	+	Vpreb3	protein_coding	22	2	13	4
chr10	75954514	76009591	ENSMUSG00000033255	0.4547	+	Gm5134	protein_coding	37	7	18	14
chr10	76032654	76043234	ENSMUSG00000049764	0.4567	+	Zfp280b	protein_coding	253	71	138	81
chr10	76207222	76237865	ENSMUSG00000020230	0.4658	-	Prmt2	protein_coding	626	1650	2066	1799
chr10	76259429	76345291	ENSMUSG00000020231	0.4715	-	Dip2a	protein_coding	317	965	988	885
chr10	76351254	76442912	ENSMUSG00000001151	0.4763	-	Pcnt	protein_coding	1334	808	1166	906
chr10	76449081	76461110	ENSMUSG00000009114	0.4904	+	2610028H24Rik	protein_coding	2	11	47	12
chr10	76459569	76469114	ENSMUSG00000033126	0.4913	-	Ybey	protein_coding	496	318	244	221
chr10	76468971	76515856	ENSMUSG00000001150	0.4596	+	Mcm3ap	protein_coding	1661	2042	1933	1845
chr10	76531588	76557138	ENSMUSG00000033105	0.4928	+	Lss	protein_coding	46	585	588	342
chr10	76575648	76590338	ENSMUSG00000001155	0.501	+	Ftcd	protein_coding	12	32	2	3
chr10	76595762	76623630	ENSMUSG00000020241	0.5044	-	Col6a2	protein_coding	115	13154	611	1112
chr10	76708792	76726168	ENSMUSG00000001119	0.5416	-	Col6a1	protein_coding	277	31485	872	2118
chr10	76761857	76961887	ENSMUSG00000001120	0.4507	-	Pcbp3	protein_coding	119	911	308	55
chr10	77032241	77061002	ENSMUSG00000001436	0.5238	+	Slc19a1	protein_coding	195	1089	2293	994
chr10	77052178	77166548	ENSMUSG00000001435	0.5081	-	Col18a1	protein_coding	365	3119	786	1210
chr10	77257776	77259223	ENSMUSG00000078444	0.4917	-	Gm10941	protein_coding	11	32	15	30
chr10	77259300	77269586	ENSMUSG00000020260	0.5532	+	Pofut2	protein_coding	1364	5606	2424	3116
chr10	77290726	77418270	ENSMUSG00000020262	0.4576	-	Adarb1	protein_coding	1083	592	765	567
chr10	77530252	77565708	ENSMUSG00000000290	0.5026	+	Itgb2	protein_coding	53522	628	134	544
chr10	77581720	77598732	ENSMUSG00000009291	0.5002	+	Pttg1ip	protein_coding	2796	12590	5974	5977
chr10	77606097	77641543	ENSMUSG00000020265	0.4849	+	Sumo3	protein_coding	1436	10928	10608	7632
chr10	77622275	77645993	ENSMUSG00000009293	0.4859	+	Ube2g2	protein_coding	1330	16475	7533	5030
chr10	77897575	77902536	ENSMUSG00000051652	0.5518	-	Lrrc3	protein_coding	116	34	49	15
chr10	77907722	77970563	ENSMUSG00000009292	0.4971	-	Trpm2	protein_coding	1935	166	62	76
chr10	77978524	77986905	ENSMUSG00000020284	0.5464	+	1810043G02Rik	protein_coding	374	2090	880	869
chr10	77986947	78010083	ENSMUSG00000020277	0.5426	-	Pfkl	protein_coding	3927	33275	11387	12639
chr10	78041947	78063622	ENSMUSG00000000730	0.5017	+	Dnmt3l	protein_coding	11	81	133	20
chr10	78069360	78079525	ENSMUSG00000000732	0.5133	+	Icosl	protein_coding	530	99	6	4
chr10	78162067	78169768	ENSMUSG00000053329	0.5401	-	D10Jhu81e	protein_coding	554	2146	1127	1162
chr10	78170910	78185149	ENSMUSG00000032834	0.5444	-	Pwp2	protein_coding	590	3216	5820	2821
chr10	78186725	78244642	ENSMUSG00000000374	0.4802	-	Trappc10	protein_coding	1749	2122	2165	1426
chr10	78269178	78352489	ENSMUSG00000001211	0.5047	-	Agpat3	protein_coding	1208	6897	4914	4063
chr10	78400362	78413043	ENSMUSG00000061032	0.5311	-	Rrp1	protein_coding	3592	10060	9762	7118
chr10	78425670	78427619	ENSMUSG00000005054	0.5282	+	Cstb	protein_coding	659	5444	8781	6402
chr10	78436744	78464975	ENSMUSG00000032788	0.5245	-	Pdxk	protein_coding	574	1607	1632	920
chr10	78484570	78487842	ENSMUSG00000055704	0.4549	-	Gm9978	protein_coding	19	0	0	0
chr10	78574500	78584498	ENSMUSG00000032763	0.5101	+	Ilvbl	protein_coding	682	5769	2244	1636
chr10	78584503	78591964	ENSMUSG00000032714	0.5355	-	Syde1	protein_coding	13	4337	2185	2729
chr10	78780496	78814825	ENSMUSG00000005357	0.4328	+	Slc1a6	protein_coding	21	4	4	4
chr10	79064374	79097600	ENSMUSG00000060301	0.395	-	2610008E11Rik	protein_coding	222	11	22	7
chr10	79526430	79533787	ENSMUSG00000052151	0.536	-	Plpp2	protein_coding	145	1993	2176	1732
chr10	79540245	79555199	ENSMUSG00000042570	0.565	-	Mier2	protein_coding	413	2118	1218	1319
chr10	79617940	79637918	ENSMUSG00000020312	0.5332	-	Shc2	protein_coding	8	127	19	57
chr10	79664574	79668536	ENSMUSG00000020310	0.5193	+	Madcam1	protein_coding	1	94	24	8
chr10	79669410	79676126	ENSMUSG00000020308	0.5461	+	Tpgs1	protein_coding	640	4332	1972	1567
chr10	79682195	79688394	ENSMUSG00000020307	0.5561	+	Cdc34	protein_coding	1683	14951	15110	6882
chr10	79689020	79695261	ENSMUSG00000054206	0.5058	+	Gzmm	protein_coding	16	118	108	21
chr10	79704491	79711969	ENSMUSG00000023175	0.5618	+	Bsg	protein_coding	12445	86410	42515	35537
chr10	79716634	79736108	ENSMUSG00000020331	0.5555	+	Hcn2	protein_coding	14	1439	166	266
chr10	79736123	79746581	ENSMUSG00000020329	0.5654	-	Polrmt	protein_coding	643	2196	1962	1759
chr10	79755119	79756961	ENSMUSG00000020327	0.5882	+	Fgf22	protein_coding	14	0	9	17
chr10	79758515	79766952	ENSMUSG00000035890	0.5638	-	Rnf126	protein_coding	641	4245	2724	2503
chr10	79777272	79782630	ENSMUSG00000020325	0.5762	+	Fstl3	protein_coding	19	246	75	71
chr10	79781474	79790961	ENSMUSG00000020323	0.5038	-	Prss57	protein_coding	4	25	16	3
chr10	79793572	79820896	ENSMUSG00000035863	0.5304	+	Palm	protein_coding	1807	16515	4405	3629
chr10	79821021	79830452	ENSMUSG00000035852	0.5364	+	Misp	protein_coding	35	21	6	4
chr10	79851381	79854956	ENSMUSG00000091994	0.5601	-	E130317F20Rik	processed_transcript	28	295	86	126
chr10	79854427	79864771	ENSMUSG00000006498	0.5585	+	Ptbp1	protein_coding	521	6043	7385	5106
chr10	79860475	79874634	ENSMUSG00000035835	0.535	-	Plppr3	protein_coding	389	92	37	13
chr10	79874476	79883174	ENSMUSG00000057729	0.5272	+	Prtn3	protein_coding	1242	0	1	1
chr10	79890853	79892656	ENSMUSG00000061780	0.5649	+	Cfd	protein_coding	2	39	24	8
chr10	79894708	79908923	ENSMUSG00000013833	0.5478	-	Med16	protein_coding	1139	2300	1497	1382
chr10	79910053	79917006	ENSMUSG00000035781	0.5615	-	R3hdm4	protein_coding	1775	6262	2532	1857
chr10	79916971	79922273	ENSMUSG00000035773	0.5851	+	Kiss1r	protein_coding	3	39	7	14
chr10	79927043	79955018	ENSMUSG00000019564	0.5587	+	Arid3a	protein_coding	1744	419	357	291
chr10	79960152	79969246	ENSMUSG00000035754	0.5476	+	Wdr18	protein_coding	1100	10944	10358	5684
chr10	79974948	79984330	ENSMUSG00000013858	0.5968	-	Tmem259	protein_coding	2518	6729	3034	3241
chr10	79988584	79996062	ENSMUSG00000004665	0.5391	+	Cnn2	protein_coding	5313	20004	7761	20478
chr10	79996494	80015572	ENSMUSG00000035722	0.5521	+	Abca7	protein_coding	6131	5292	1561	2207
chr10	80016653	80031472	ENSMUSG00000035697	0.5574	+	Hmha1	protein_coding	34899	5014	2787	2816
chr10	80035949	80039795	ENSMUSG00000004667	0.556	-	Polr2e	protein_coding	2979	15025	12470	9143
chr10	80047166	80056439	ENSMUSG00000075706	0.5384	+	Gpx4	protein_coding	6273	30578	23190	17178
chr10	80057416	80102698	ENSMUSG00000035673	0.5543	-	Sbno2	protein_coding	5766	12113	4878	7605
chr10	80115803	80130682	ENSMUSG00000003068	0.5515	+	Stk11	protein_coding	2769	10154	6102	6745
chr10	80130451	80140835	ENSMUSG00000035640	0.5891	-	Cbarp	protein_coding	139	2663	573	505
chr10	80138632	80145818	ENSMUSG00000003072	0.5593	+	Atp5d	protein_coding	6743	35547	20948	18396
chr10	80148272	80158368	ENSMUSG00000035621	0.5978	+	Midn	protein_coding	2797	7253	1975	3497
chr10	80165985	80172786	ENSMUSG00000045193	0.5335	+	Cirbp	protein_coding	1441	909	281	822
chr10	80172944	80175146	ENSMUSG00000035595	0.5184	+	1600002K03Rik	protein_coding	251	626	873	545
chr10	80179482	80190010	ENSMUSG00000003070	0.5551	+	Efna2	protein_coding	18	136	66	53
chr10	80226434	80243903	ENSMUSG00000020156	0.5313	+	Mum1	protein_coding	1736	3819	2594	3404
chr10	80249121	80256794	ENSMUSG00000020153	0.5349	+	Ndufs7	protein_coding	1111	3883	3932	2851
chr10	80258151	80261012	ENSMUSG00000020150	0.5835	-	Gamt	protein_coding	380	1239	652	1236
chr10	80261486	80288408	ENSMUSG00000069565	0.5289	+	Dazap1	protein_coding	1645	4201	4102	4514
chr10	80292453	80294114	ENSMUSG00000063457	0.589	+	Rps15	protein_coding	33610	42191	62688	54298
chr10	80295977	80318263	ENSMUSG00000020135	0.5705	+	Apc2	protein_coding	22	1098	208	363
chr10	80318254	80320537	ENSMUSG00000020133	0.5705	-	2310011J03Rik	protein_coding	1258	5660	3221	2318
chr10	80321283	80329498	ENSMUSG00000020131	0.5696	-	Pcsk4	protein_coding	16	246	323	258
chr10	80329953	80336441	ENSMUSG00000035504	0.5626	+	Reep6	protein_coding	32	838	1242	386
chr10	80339110	80348412	ENSMUSG00000043822	0.557	-	Adamtsl5	protein_coding	853	1048	709	541
chr10	80380355	80387659	ENSMUSG00000048696	0.5881	-	Mex3d	protein_coding	276	2988	1628	1124
chr10	80392539	80399550	ENSMUSG00000035478	0.5595	-	Mbd3	protein_coding	2211	15074	11520	10628
chr10	80402997	80406830	ENSMUSG00000020163	0.5235	-	Uqcr11	protein_coding	8298	44772	35343	25578
chr10	80409514	80433647	ENSMUSG00000020167	0.5556	-	Tcf3	protein_coding	5239	11006	6130	7359
chr10	80494835	80517276	ENSMUSG00000045518	0.5376	+	Onecut3	protein_coding	50	4	10	7
chr10	80519585	80539124	ENSMUSG00000003341	0.5432	-	Atp8b3	protein_coding	5	19	84	29
chr10	80540922	80561560	ENSMUSG00000047417	0.5631	-	Rexo1	protein_coding	1462	3587	2928	2256
chr10	80567124	80577321	ENSMUSG00000035397	0.5684	-	Klf16	protein_coding	696	2601	1893	1516
chr10	80578647	80580677	ENSMUSG00000097013	0.4978	+	Gm26710	lincRNA	1	7	19	20
chr10	80583654	80590341	ENSMUSG00000003346	0.5779	-	Abhd17a	protein_coding	1661	12451	6334	4356
chr10	80622780	80640771	ENSMUSG00000003345	0.5572	+	Csnk1g2	protein_coding	2817	14226	9928	10398
chr10	80642617	80657071	ENSMUSG00000003344	0.5569	-	Btbd2	protein_coding	838	7797	1031	1782
chr10	80665327	80678112	ENSMUSG00000020190	0.576	-	Mknk2	protein_coding	6497	8605	5815	3924
chr10	80681838	80687176	ENSMUSG00000097889	0.5098	+	Gm26541	lincRNA	148	5	5	24
chr10	80685256	80701820	ENSMUSG00000003348	0.5163	-	Mob3a	protein_coding	382	835	622	589
chr10	80702693	80705382	ENSMUSG00000055862	0.5613	+	Izumo4	protein_coding	1004	111	48	137
chr10	80706978	80742211	ENSMUSG00000020198	0.5167	-	Ap3d1	protein_coding	3312	3255	3635	2665
chr10	80755206	80795461	ENSMUSG00000061589	0.5338	+	Dot1l	protein_coding	1496	1932	2305	1340
chr10	80796100	80798626	ENSMUSG00000035278	0.571	-	Plekhj1	protein_coding	1689	3838	2467	2051
chr10	80798198	80804924	ENSMUSG00000020211	0.5664	+	Sf3a2	protein_coding	1215	5076	3162	2853
chr10	80805248	80807648	ENSMUSG00000035262	0.6285	+	Amh	protein_coding	19	39	51	10
chr10	80808496	80813498	ENSMUSG00000020216	0.5301	-	Jsrp1	protein_coding	2	0	0	30
chr10	80826656	80829290	ENSMUSG00000035242	0.5594	+	Oaz1	protein_coding	36700	78961	54484	44271
chr10	80832807	80844039	ENSMUSG00000051067	0.5689	-	Lingo3	protein_coding	1	28	17	3
chr10	80852825	80855209	ENSMUSG00000035215	0.5488	-	Lsm7	protein_coding	765	1966	4214	3173
chr10	80855275	80868705	ENSMUSG00000035206	0.5819	+	Sppl2b	protein_coding	779	1422	1013	841
chr10	80879720	80899441	ENSMUSG00000059406	0.5335	+	Tmprss9	protein_coding	7	87	33	30
chr10	80899450	80900969	ENSMUSG00000020219	0.5993	-	Timm13	protein_coding	981	4645	4453	3183
chr10	80901203	80918245	ENSMUSG00000062075	0.5565	-	Lmnb2	protein_coding	490	5499	2341	2553
chr10	80930091	80932204	ENSMUSG00000015312	0.5776	+	Gadd45b	protein_coding	138	695	1479	1134
chr10	80948624	81014945	ENSMUSG00000048240	0.5133	-	Gng7	protein_coding	150	437	160	146
chr10	81019589	81025662	ENSMUSG00000043670	0.5762	-	Diras1	protein_coding	8	27	6	5
chr10	81028538	81037426	ENSMUSG00000046822	0.5516	-	Slc39a3	protein_coding	675	1839	703	784
chr10	81044075	81060178	ENSMUSG00000004937	0.5448	-	Sgta	protein_coding	1271	8775	8048	5624
chr10	81070035	81082559	ENSMUSG00000004929	0.5678	+	Thop1	protein_coding	686	9026	10072	5658
chr10	81084324	81098874	ENSMUSG00000035041	0.5176	-	Creb3l3	protein_coding	3	34	27	9
chr10	81105915	81124697	ENSMUSG00000035027	0.5404	+	Map2k2	protein_coding	4191	17235	13505	13009
chr10	81135220	81152995	ENSMUSG00000035011	0.5971	+	Zbtb7a	protein_coding	4417	3975	2726	2450
chr10	81153266	81167923	ENSMUSG00000004934	0.5639	-	Pias4	protein_coding	2936	7191	3407	3600
chr10	81176631	81182507	ENSMUSG00000034994	0.5656	+	Eef2	protein_coding	44423	234257	171952	131276
chr10	81183007	81193197	ENSMUSG00000034974	0.5429	+	Dapk3	protein_coding	1184	7613	4850	4043
chr10	81204508	81230833	ENSMUSG00000034958	0.495	-	Atcay	protein_coding	4	48	25	3
chr10	81233155	81252123	ENSMUSG00000034949	0.5623	+	Zfr2	protein_coding	59	50	28	16
chr10	81252935	81263365	ENSMUSG00000004933	0.5555	+	Matk	protein_coding	611	55	68	37
chr10	81264713	81266934	ENSMUSG00000034932	0.5509	-	Mrpl54	protein_coding	418	2541	3445	2533
chr10	81268172	81273246	ENSMUSG00000004931	0.572	+	Apba3	protein_coding	400	3195	1625	1635
chr10	81273207	81291267	ENSMUSG00000034917	0.5538	-	Tjp3	protein_coding	301	2	8	13
chr10	81292963	81319973	ENSMUSG00000034902	0.5745	+	Pip5k1c	protein_coding	4445	4562	4020	2837
chr10	81321103	81326251	ENSMUSG00000034889	0.5865	+	Cactin	protein_coding	637	2779	2546	1963
chr10	81328732	81335171	ENSMUSG00000034881	0.5576	+	Tbxa2r	protein_coding	277	25	17	8
chr10	81337762	81343266	ENSMUSG00000034872	0.5183	-	Gipc3	protein_coding	6	27	0	3
chr10	81346048	81350480	ENSMUSG00000020232	0.5921	-	Hmg20b	protein_coding	1845	3568	1843	1550
chr10	81357491	81366225	ENSMUSG00000034854	0.5819	+	Mfsd12	protein_coding	335	483	279	104
chr10	81366222	81378516	ENSMUSG00000020235	0.5539	-	Fzr1	protein_coding	1048	5202	2756	2417
chr10	81384428	81391560	ENSMUSG00000078440	0.5657	+	Dohh	protein_coding	517	5435	3654	2810
chr10	81393051	81395392	ENSMUSG00000078439	0.5636	+	Smim24	protein_coding	217	71	32	64
chr10	81396186	81431005	ENSMUSG00000055053	0.5774	-	Nfic	protein_coding	4347	11098	5327	5838
chr10	81459227	81482709	ENSMUSG00000034818	0.5599	-	Celf5	protein_coding	32	19	10	18
chr10	81486249	81496392	ENSMUSG00000020238	0.5828	-	Ncln	protein_coding	2278	9852	5220	4189
chr10	81497745	81500132	ENSMUSG00000044199	0.5925	-	S1pr4	protein_coding	972	4	9	6
chr10	81502306	81524225	ENSMUSG00000034792	0.5053	-	Gna15	protein_coding	1208	5	14	4
chr10	81528724	81545190	ENSMUSG00000034781	0.5609	-	Gna11	protein_coding	1238	7643	5392	3860
chr10	81559494	81566362	ENSMUSG00000054452	0.5833	+	Aes	protein_coding	4551	24302	14268	15081
chr10	81572612	81575940	ENSMUSG00000090034	0.5542	-	Gm15917	antisense	0	27	0	0
chr10	81574561	81590845	ENSMUSG00000034771	0.5393	+	Tle2	protein_coding	38	255	21	310
chr10	81590904	81601073	ENSMUSG00000034758	0.5438	-	Tle6	protein_coding	4	987	731	949
chr10	81606270	81620703	ENSMUSG00000074862	0.4698	+	BC025920	protein_coding	4	14	19	34
chr10	81621785	81627797	ENSMUSG00000034748	0.5678	-	Sirt6	protein_coding	289	949	703	584
chr10	81628540	81647610	ENSMUSG00000054708	0.5318	+	Ankrd24	protein_coding	143	460	270	308
chr10	81649059	81667361	ENSMUSG00000096856	0.4168	+	Gm10778	protein_coding	26	7	16	4
chr10	81704825	81726686	ENSMUSG00000096795	0.4076	+	Zfp433	protein_coding	21	0	12	5
chr10	81812186	81826490	ENSMUSG00000094076	0.4167	+	Gm4767	protein_coding	163	48	119	76
chr10	81905073	81910899	ENSMUSG00000096718	0.4122	-	Zfp781	protein_coding	17	4	14	1
chr10	82048123	82064745	ENSMUSG00000061371	0.4214	+	Zfp873	protein_coding	131	4	10	7
chr10	82128013	82153065	ENSMUSG00000078435	0.399	+	AU041133	protein_coding	44	2	19	3
chr10	82178235	82198385	ENSMUSG00000087481	0.413	+	Gm15608	antisense	19	0	31	17
chr10	82224850	82241280	ENSMUSG00000062931	0.3968	-	Zfp938	protein_coding	84	16	85	99
chr10	82354255	82422882	ENSMUSG00000073427	0.3964	+	Gm4924	protein_coding	51	0	10	6
chr10	82585406	82587534	ENSMUSG00000094683	0.4162	+	Ap3m1-ps	pseudogene	24	0	1	1
chr10	82619851	82623228	ENSMUSG00000063320	0.4654	-	1190007I07Rik	protein_coding	130	449	181	156
chr10	82629828	82650799	ENSMUSG00000034674	0.4533	+	Tdg	protein_coding	716	2198	4222	2344
chr10	82650433	82690650	ENSMUSG00000020251	0.4453	-	Glt8d2	protein_coding	9	58	20	34
chr10	82696160	82742428	ENSMUSG00000020246	0.4078	+	Hcfc2	protein_coding	344	67	86	129
chr10	82748701	82764144	ENSMUSG00000020248	0.4575	-	Nfyb	protein_coding	495	76	284	210
chr10	82859206	82897724	ENSMUSG00000020250	0.4642	+	Txnrd1	protein_coding	674	3725	6451	3151
chr10	82954344	82955000	ENSMUSG00000071151	0.6286	+	Gm4799	protein_coding	27	170	428	266
chr10	82985498	83195900	ENSMUSG00000034612	0.49	+	Chst11	protein_coding	124	1135	517	631
chr10	83230848	83337882	ENSMUSG00000034591	0.4447	-	Slc41a2	protein_coding	414	152	186	223
chr10	83360221	83488505	ENSMUSG00000020255	0.4495	+	D10Wsu102e	protein_coding	689	410	1539	1073
chr10	83487450	83534140	ENSMUSG00000020256	0.4588	-	Aldh1l2	protein_coding	55	338	562	329
chr10	83543941	83596469	ENSMUSG00000034560	0.4018	+	A230046K03Rik	protein_coding	1351	403	1955	671
chr10	83600033	83648738	ENSMUSG00000020263	0.4828	-	Appl2	protein_coding	1537	110	323	301
chr10	84370905	84440597	ENSMUSG00000020032	0.4797	-	Nuak1	protein_coding	192	1563	1324	2194
chr10	84440826	84467009	ENSMUSG00000111583	0.4666	+	RP23-269O24.5	bidirectional_promoter_lncRNA	7	115	66	30
chr10	84488293	84497435	ENSMUSG00000020033	0.476	+	4930463O16Rik	lincRNA	89	48	16	9
chr10	84518045	84523270	ENSMUSG00000111514	0.4627	+	RP23-269O24.7	lincRNA	18	5	16	8
chr10	84526305	84534062	ENSMUSG00000046841	0.5211	-	Ckap4	protein_coding	2680	27963	11193	18235
chr10	84576626	84614359	ENSMUSG00000020034	0.4499	+	Tcp11l2	protein_coding	3063	336	267	406
chr10	84622292	84727178	ENSMUSG00000034453	0.4422	+	Polr3b	protein_coding	1055	219	404	322
chr10	84756062	84906538	ENSMUSG00000020037	0.463	+	Rfx4	protein_coding	59	30	13	14
chr10	84917616	85018337	ENSMUSG00000035620	0.4303	+	Ric8b	protein_coding	553	111	227	156
chr10	85102627	85120618	ENSMUSG00000060935	0.3873	+	Tmem263	protein_coding	222	239	309	295
chr10	85119433	85128027	ENSMUSG00000049038	0.4194	-	Mterf2	protein_coding	21	7	67	130
chr10	85131700	85185064	ENSMUSG00000020038	0.408	-	Cry1	protein_coding	215	272	579	424
chr10	85313488	85314439	ENSMUSG00000050490	0.4695	+	Gm8394	processed_pseudogene	36	131	400	281
chr10	85386814	85660292	ENSMUSG00000020042	0.4698	+	Btbd11	protein_coding	82	28	23	36
chr10	85871831	85889103	ENSMUSG00000001785	0.4484	+	Pwp1	protein_coding	488	396	1637	987
chr10	85891970	85916945	ENSMUSG00000035529	0.4327	-	Prdm4	protein_coding	595	477	762	468
chr10	85938637	85957823	ENSMUSG00000001783	0.4368	-	Rtcb	protein_coding	688	2214	2722	1897
chr10	86021972	86051873	ENSMUSG00000001786	0.4216	+	Fbxo7	protein_coding	671	751	672	628
chr10	86055125	86498896	ENSMUSG00000059602	0.4537	-	Syn3	protein_coding	115	129	53	50
chr10	86685601	86694806	ENSMUSG00000097412	0.4323	+	1810014B01Rik	lincRNA	77	12	68	18
chr10	86690209	86705509	ENSMUSG00000020048	0.4275	-	Hsp90b1	protein_coding	4317	1220	1465	1258
chr10	86705811	86776843	ENSMUSG00000044937	0.4466	+	Ttc41	protein_coding	65	25	17	12
chr10	86779005	86838389	ENSMUSG00000054027	0.4703	+	Nt5dc3	protein_coding	247	994	1768	955
chr10	87521795	87584129	ENSMUSG00000020051	0.429	+	Pah	protein_coding	15	55	18	3
chr10	87826377	87863381	ENSMUSG00000058934	0.4255	-	Igf1os	antisense	109	5	53	37
chr10	87858265	87937042	ENSMUSG00000020053	0.4103	+	Igf1	protein_coding	607	95	21	38
chr10	88091432	88146941	ENSMUSG00000035365	0.3962	-	Parpbp	protein_coding	45	30	83	64
chr10	88146992	88178388	ENSMUSG00000035351	0.3901	+	Nup37	protein_coding	173	177	681	420
chr10	88201093	88246158	ENSMUSG00000020056	0.4202	+	Ccdc53	protein_coding	620	209	547	561
chr10	88322804	88379080	ENSMUSG00000020057	0.4456	-	Dram1	protein_coding	918	230	138	272
chr10	88379132	88447329	ENSMUSG00000035311	0.4524	+	Gnptab	protein_coding	265	610	722	259
chr10	88452745	88504073	ENSMUSG00000060002	0.4036	-	Chpt1	protein_coding	202	205	215	191
chr10	88518279	88605152	ENSMUSG00000020061	0.4135	-	Mybpc1	protein_coding	37	16	11	16
chr10	88729541	88731101	ENSMUSG00000069540	0.4574	-	Gm4925	transcribed_processed_pseudogene	98	28	29	25
chr10	88730858	88744094	ENSMUSG00000060904	0.4273	+	Arl1	protein_coding	811	1724	3642	2749
chr10	88746607	88826814	ENSMUSG00000004356	0.437	-	Utp20	protein_coding	768	278	789	490
chr10	88885992	88929505	ENSMUSG00000020062	0.3963	+	Slc5a8	protein_coding	39	12	5	8
chr10	89408823	89443967	ENSMUSG00000074802	0.4178	-	Gas2l3	protein_coding	359	260	1117	751
chr10	89454234	89533585	ENSMUSG00000047638	0.4195	-	Nr1h4	protein_coding	12	18	92	232
chr10	89574020	89621253	ENSMUSG00000019935	0.4293	-	Slc17a8	protein_coding	131	23	54	34
chr10	89638721	89686285	ENSMUSG00000069539	0.4167	-	Scyl2	protein_coding	579	230	127	59
chr10	89686371	89700866	ENSMUSG00000097383	0.4278	+	1500026H17Rik	lincRNA	9	0	8	19
chr10	89711973	89732295	ENSMUSG00000019948	0.4159	-	Actr6	protein_coding	254	2	19	18
chr10	89744991	89819869	ENSMUSG00000019951	0.415	+	Uhrf1bp1l	protein_coding	902	159	360	211
chr10	89873509	90973300	ENSMUSG00000058589	0.4076	+	Anks1b	protein_coding	472	279	437	376
chr10	90989311	91082770	ENSMUSG00000019979	0.421	-	Apaf1	protein_coding	1214	194	272	153
chr10	91082940	91102607	ENSMUSG00000019975	0.4197	+	Ikbip	protein_coding	416	414	413	446
chr10	91116574	91124059	ENSMUSG00000061904	0.4337	-	Slc25a3	protein_coding	3812	11094	12981	9754
chr10	91147571	91181315	ENSMUSG00000019961	0.4294	-	Tmpo	protein_coding	2121	1335	2688	2280
chr10	92542405	92543670	ENSMUSG00000111759	0.4336	-	RP23-463P4.2	processed_pseudogene	21	113	204	128
chr10	92684746	92722420	ENSMUSG00000019988	0.3973	-	Nedd1	protein_coding	400	53	89	66
chr10	93160875	93267071	ENSMUSG00000020015	0.4201	+	Cdk17	protein_coding	650	194	179	175
chr10	93247414	93311135	ENSMUSG00000008398	0.4761	-	Elk3	protein_coding	243	156	213	312
chr10	93335393	93348877	ENSMUSG00000110647	0.4634	+	RP23-381H23.1	lincRNA	26	0	6	0
chr10	93453411	93484875	ENSMUSG00000015889	0.4452	+	Lta4h	protein_coding	1301	3126	2549	2960
chr10	93488768	93519304	ENSMUSG00000020017	0.4582	+	Hal	protein_coding	889	28	161	23
chr10	93523338	93540033	ENSMUSG00000015890	0.4457	-	Amdhd1	protein_coding	2	39	54	17
chr10	93540632	93584327	ENSMUSG00000036168	0.447	+	Ccdc38	protein_coding	34	11	36	5
chr10	93583029	93589706	ENSMUSG00000020018	0.4202	-	Snrpf	protein_coding	20	19	22	29
chr10	93618862	93634323	ENSMUSG00000111366	0.4334	+	RP23-130P17.4	lincRNA	32	0	1	0
chr10	93640681	93747207	ENSMUSG00000020019	0.432	+	Ntn4	protein_coding	191	212	244	248
chr10	93778660	93779719	ENSMUSG00000090610	0.5132	+	Gm3571	processed_pseudogene	3	350	504	406
chr10	93831555	93858088	ENSMUSG00000020020	0.4504	+	Usp44	protein_coding	14	16	21	11
chr10	93858489	93897093	ENSMUSG00000036112	0.4199	-	Metap2	protein_coding	2485	1105	3386	2089
chr10	93897158	93901956	ENSMUSG00000097689	0.4359	+	4930471D02Rik	lincRNA	1	37	6	4
chr10	93939165	94035817	ENSMUSG00000036099	0.4191	-	Vezt	protein_coding	442	274	433	325
chr10	94036001	94145339	ENSMUSG00000020021	0.4429	+	Fgd6	protein_coding	1282	80	206	97
chr10	94148023	94197211	ENSMUSG00000005897	0.422	+	Nr2c1	protein_coding	223	154	310	233
chr10	94198955	94221443	ENSMUSG00000020022	0.4495	+	Ndufa12	protein_coding	682	2758	4944	2915
chr10	94311949	94590956	ENSMUSG00000020023	0.455	+	Tmcc3	protein_coding	653	34	26	30
chr10	94673493	94688613	ENSMUSG00000097164	0.409	-	Cep83os	lincRNA	131	9	4	8
chr10	94688790	94790336	ENSMUSG00000020024	0.3838	+	Cep83	protein_coding	466	34	99	63
chr10	94790866	94944578	ENSMUSG00000074785	0.4518	-	Plxnc1	protein_coding	731	19	16	13
chr10	95174746	95324097	ENSMUSG00000045867	0.4569	-	Cradd	protein_coding	582	345	186	177
chr10	95336276	95363216	ENSMUSG00000100550	0.4408	+	2310039L15Rik	lincRNA	49	5	26	13
chr10	95385362	95417180	ENSMUSG00000020027	0.4587	-	Socs2	protein_coding	94	205	30	48
chr10	95480806	95501927	ENSMUSG00000062981	0.4277	-	Mrpl42	protein_coding	394	292	360	454
chr10	95515162	95545658	ENSMUSG00000074781	0.4076	+	Ube2n	protein_coding	892	928	1312	1167
chr10	95547007	95564167	ENSMUSG00000020029	0.4616	-	Nudt4	protein_coding	822	202	772	703
chr10	95940663	96045518	ENSMUSG00000036499	0.3881	+	Eea1	protein_coding	479	88	166	75
chr10	96617001	96622813	ENSMUSG00000036478	0.4554	+	Btg1	protein_coding	4167	2056	3586	3139
chr10	97479500	97518162	ENSMUSG00000019929	0.3745	+	Dcn	protein_coding	196	1319	241	77
chr10	97565501	97572703	ENSMUSG00000036446	0.3719	+	Lum	protein_coding	79	0	0	2
chr10	98915152	99026143	ENSMUSG00000019943	0.417	+	Atp2b1	protein_coding	7702	523	567	384
chr10	99107036	99198074	ENSMUSG00000019952	0.4414	+	Poc1b	protein_coding	484	400	253	278
chr10	99263231	99267488	ENSMUSG00000019960	0.4751	+	Dusp6	protein_coding	1651	5203	6049	4946
chr10	99298888	99423047	ENSMUSG00000044633	0.4157	+	B530045E10Rik	lincRNA	28	25	26	20
chr10	99757705	99759658	ENSMUSG00000046934	0.5087	-	Csl	protein_coding	29	173	308	149
chr10	100015630	100100413	ENSMUSG00000019966	0.4117	+	Kitl	protein_coding	48	25	103	28
chr10	100443902	100487350	ENSMUSG00000036676	0.3673	-	Tmtc3	protein_coding	218	115	130	50
chr10	100488289	100573655	ENSMUSG00000019971	0.3733	+	Cep290	protein_coding	83	28	29	19
chr10	100572274	100589259	ENSMUSG00000046567	0.4133	-	4930430F08Rik	protein_coding	44	0	25	10
chr10	101681487	102391469	ENSMUSG00000019888	0.3596	+	Mgat4c	protein_coding	212	50	36	34
chr10	102512222	102546560	ENSMUSG00000044921	0.3684	+	Rassf9	protein_coding	14	113	57	56
chr10	104194042	104196522	ENSMUSG00000090854	0.426	+	Gm4340	protein_coding	23	4	12	5
chr10	105187663	105574451	ENSMUSG00000036019	0.3963	-	Tmtc2	protein_coding	626	38874	8082	5995
chr10	105573953	105583874	ENSMUSG00000085282	0.4232	+	Gm15663	processed_transcript	130	32	13	11
chr10	105763189	105841380	ENSMUSG00000036009	0.3994	-	Mettl25	protein_coding	106	25	64	55
chr10	105841067	105847833	ENSMUSG00000019897	0.4265	+	Ccdc59	protein_coding	620	407	1292	854
chr10	106470310	106933467	ENSMUSG00000053825	0.3638	+	Ppfia2	protein_coding	116	48	31	35
chr10	107271843	107425143	ENSMUSG00000019906	0.3934	+	Lin7a	protein_coding	40	23	21	16
chr10	107482908	107486134	ENSMUSG00000000435	0.4332	-	Myf5	protein_coding	26	21	2	3
chr10	107517049	107720051	ENSMUSG00000035916	0.3743	-	Ptprq	protein_coding	22	272	1040	344
chr10	108162400	108277575	ENSMUSG00000019907	0.3874	+	Ppp1r12a	protein_coding	1328	191	250	150
chr10	108332189	108414391	ENSMUSG00000035873	0.4386	+	Pawr	protein_coding	36	398	554	317
chr10	110745439	110787384	ENSMUSG00000020185	0.4641	+	E2f7	protein_coding	34	260	203	192
chr10	110920177	110939599	ENSMUSG00000020186	0.452	+	Csrp2	protein_coding	190	3478	1203	574
chr10	110941782	111010066	ENSMUSG00000035798	0.409	-	Zdhhc17	protein_coding	383	18	72	45
chr10	111125851	111126738	ENSMUSG00000091086	0.5191	+	Rpl6l	protein_coding	722	957	865	1179
chr10	111164802	111297247	ENSMUSG00000020189	0.4092	+	Osbpl8	protein_coding	1141	76	95	51
chr10	111298679	111301736	ENSMUSG00000035759	0.4496	+	Bbs10	protein_coding	30	42	3	13
chr10	111473192	111498142	ENSMUSG00000058799	0.4135	+	Nap1l1	protein_coding	7780	3043	7278	4840
chr10	111506286	111508645	ENSMUSG00000020205	0.5805	+	Phlda1	protein_coding	42	1040	709	1385
chr10	111972664	111988432	ENSMUSG00000063334	0.4394	+	Krr1	protein_coding	242	60	173	84
chr10	111985448	112002631	ENSMUSG00000056888	0.4202	-	Glipr1	protein_coding	111	21	191	285
chr10	112083354	112108098	ENSMUSG00000020214	0.3902	+	Glipr1l2	protein_coding	17	9	1	7
chr10	112163621	112216555	ENSMUSG00000035694	0.3966	+	Caps2	protein_coding	18	5	3	8
chr10	112925430	112929001	ENSMUSG00000074748	0.4667	-	Atxn7l3b	protein_coding	997	728	1439	882
chr10	114398823	114802307	ENSMUSG00000050663	0.3773	-	Trhde	protein_coding	130	39	26	24
chr10	115197877	115251493	ENSMUSG00000020130	0.418	-	Tbc1d15	protein_coding	877	262	550	377
chr10	115289863	115315591	ENSMUSG00000020132	0.4386	-	Rab21	protein_coding	761	732	1247	902
chr10	115340739	115362262	ENSMUSG00000069520	0.4339	-	Tmem19	protein_coding	691	476	367	423
chr10	115369966	115384435	ENSMUSG00000020137	0.4065	-	Thap2	protein_coding	208	48	147	70
chr10	115384959	115432772	ENSMUSG00000034163	0.3817	+	Zfc3h1	protein_coding	1357	133	141	91
chr10	115450311	115587780	ENSMUSG00000020140	0.4222	-	Lgr5	protein_coding	170	182	78	43
chr10	115817284	115849893	ENSMUSG00000034127	0.4039	+	Tspan8	protein_coding	37	493	332	31
chr10	116018213	116274932	ENSMUSG00000020151	0.411	+	Ptprr	protein_coding	70	85	74	41
chr10	116301374	116389538	ENSMUSG00000020154	0.4348	+	Ptprb	protein_coding	59	72	54	80
chr10	116485161	116581511	ENSMUSG00000020166	0.3815	-	Cnot2	protein_coding	810	244	590	512
chr10	116581281	116583515	ENSMUSG00000052291	0.5306	+	5330438D12Rik	pseudogene	22	23	23	13
chr10	116776545	116896879	ENSMUSG00000034057	0.4488	-	Myrfl	protein_coding	36	11	23	14
chr10	116905784	116950380	ENSMUSG00000064181	0.46	-	Rab3ip	protein_coding	205	824	1411	1013
chr10	116956824	116972609	ENSMUSG00000069518	0.4526	-	Gm10271	protein_coding	38	219	162	265
chr10	117050998	117063814	ENSMUSG00000034024	0.448	-	Cct2	protein_coding	4018	10460	18005	12751
chr10	117070129	117148474	ENSMUSG00000020170	0.4242	-	Frs2	protein_coding	526	141	174	125
chr10	117215142	117224507	ENSMUSG00000020171	0.4836	-	Yeats4	protein_coding	1423	334	634	670
chr10	117277334	117282274	ENSMUSG00000069516	0.471	-	Lyz2	protein_coding	371100	157	4	1
chr10	117287796	117292868	ENSMUSG00000069515	0.4609	-	Lyz1	protein_coding	102955	5	1	3
chr10	117344673	117380015	ENSMUSG00000055531	0.3809	-	Cpsf6	protein_coding	1566	1126	1630	1713
chr10	117594353	117595882	ENSMUSG00000043800	0.5627	+	Kifc5c-ps	transcribed_processed_pseudogene	0	28	55	29
chr10	117629500	117687352	ENSMUSG00000020183	0.4577	+	Cpm	protein_coding	67	16	65	9
chr10	117688888	117710758	ENSMUSG00000020184	0.4259	-	Mdm2	protein_coding	1343	149	648	288
chr10	117733679	117746358	ENSMUSG00000060181	0.4838	-	Slc35e3	protein_coding	526	265	410	304
chr10	117750624	117792705	ENSMUSG00000052798	0.4496	-	Nup107	protein_coding	511	1050	2773	2379
chr10	117814471	117845935	ENSMUSG00000052681	0.4221	-	Rap1b	protein_coding	6955	458	1371	1191
chr10	118141787	118168997	ENSMUSG00000020212	0.4513	+	Mdm1	protein_coding	664	106	262	237
chr10	118859349	118868903	ENSMUSG00000028630	0.5027	-	Dyrk2	protein_coding	363	37	246	171
chr10	119199255	119240055	ENSMUSG00000020114	0.4218	-	Cand1	protein_coding	1303	1733	2265	2203
chr10	120083608	120112987	ENSMUSG00000020228	0.4569	-	Helb	protein_coding	251	223	259	164
chr10	120141648	120202130	ENSMUSG00000020227	0.4397	-	Irak3	protein_coding	697	221	76	116
chr10	120201590	120224917	ENSMUSG00000020225	0.4415	+	Tmbim4	protein_coding	1269	771	1101	934
chr10	120227070	120232071	ENSMUSG00000020224	0.4844	+	Llph	protein_coding	1425	341	1227	783
chr10	120361275	120476469	ENSMUSG00000056758	0.4419	-	Hmga2	protein_coding	108	1268	1345	1467
chr10	120781096	120899101	ENSMUSG00000051236	0.4346	-	Msrb3	protein_coding	52	133	231	468
chr10	120923413	120979332	ENSMUSG00000048661	0.4157	-	Lemd3	protein_coding	330	94	124	124
chr10	121033960	121100650	ENSMUSG00000020218	0.4349	+	Wif1	protein_coding	26	16	16	47
chr10	121263824	121311189	ENSMUSG00000052302	0.4705	-	Tbc1d30	protein_coding	112	23	14	8
chr10	121365090	121397245	ENSMUSG00000034707	0.4992	+	Gns	protein_coding	4082	1810	3956	2317
chr10	121410350	121476250	ENSMUSG00000025795	0.479	-	Rassf3	protein_coding	3912	424	1037	643
chr10	121546455	121586794	ENSMUSG00000020115	0.469	-	Tbk1	protein_coding	1346	175	820	484
chr10	121587380	121626316	ENSMUSG00000034667	0.4615	-	Xpot	protein_coding	721	668	2467	1241
chr10	121641588	121692892	ENSMUSG00000047642	0.453	+	D930020B18Rik	protein_coding	29	19	12	8
chr10	121739937	121752878	ENSMUSG00000053684	0.4672	+	BC048403	protein_coding	331	147	150	104
chr10	121780991	122047315	ENSMUSG00000020121	0.4449	-	Srgap1	protein_coding	71	279	617	87
chr10	122078114	122097371	ENSMUSG00000034620	0.3966	-	Tmem5	protein_coding	499	541	1394	799
chr10	122678762	122945795	ENSMUSG00000034613	0.4582	+	Ppm1h	protein_coding	1938	221	229	524
chr10	122992061	123076505	ENSMUSG00000034602	0.4192	-	Mon2	protein_coding	1126	819	1028	832
chr10	123113244	123196935	ENSMUSG00000020124	0.3987	-	Usp15	protein_coding	1243	37	168	65
chr10	125219270	125389465	ENSMUSG00000020102	0.4028	-	Slc16a7	protein_coding	571	25	8	20
chr10	125966219	126015359	ENSMUSG00000020105	0.4451	+	Lrig3	protein_coding	130	1084	394	326
chr10	126868430	126901371	ENSMUSG00000025436	0.4483	-	Xrcc6bp1	protein_coding	75	187	209	179
chr10	126978717	126999975	ENSMUSG00000078429	0.5402	+	Ctdsp2	protein_coding	3460	8538	3958	4482
chr10	127000709	127020994	ENSMUSG00000025432	0.5093	+	Avil	protein_coding	1	4	133	131
chr10	127011572	127030840	ENSMUSG00000040521	0.4794	-	Tsfm	protein_coding	1310	3800	2073	1568
chr10	127031004	127041513	ENSMUSG00000080115	0.4754	-	Mettl21b	protein_coding	5	16	19	36
chr10	127041414	127046365	ENSMUSG00000006732	0.5283	+	Mettl1	protein_coding	564	537	1076	608
chr10	127055011	127060184	ENSMUSG00000040502	0.5779	-	March9	protein_coding	96	559	260	46
chr10	127063534	127067920	ENSMUSG00000006728	0.5165	+	Cdk4	protein_coding	2132	22909	22954	19471
chr10	127067317	127070261	ENSMUSG00000006736	0.4968	-	Tspan31	protein_coding	613	2956	2358	1942
chr10	127078907	127093169	ENSMUSG00000025422	0.5587	+	Agap2	protein_coding	789	193	10	13
chr10	127094259	127121160	ENSMUSG00000040462	0.4989	-	Os9	protein_coding	8655	3966	2244	2562
chr10	127165156	127172340	ENSMUSG00000006731	0.5569	+	B4galnt1	protein_coding	5465	2359	595	964
chr10	127172426	127180645	ENSMUSG00000040441	0.5292	-	Slc26a10	protein_coding	66	210	47	137
chr10	127182521	127190054	ENSMUSG00000019467	0.5621	-	Arhgef25	protein_coding	25	4634	1091	1892
chr10	127190378	127195728	ENSMUSG00000040415	0.5416	-	Dtx3	protein_coding	433	1529	697	794
chr10	127195249	127202643	ENSMUSG00000097331	0.5176	+	F420014N23Rik	lincRNA	1	19	15	12
chr10	127197067	127211622	ENSMUSG00000025417	0.4967	-	Pip4k2c	protein_coding	124	355	572	302
chr10	127225696	127263363	ENSMUSG00000074657	0.5074	-	Kif5a	protein_coding	79	12	66	108
chr10	127266262	127281959	ENSMUSG00000025410	0.5005	+	Dctn2	protein_coding	3835	9730	7315	7446
chr10	127281956	127289018	ENSMUSG00000025409	0.5935	-	Mbd6	protein_coding	1645	1344	899	735
chr10	127288514	127289681	ENSMUSG00000092593	0.6738	+	Gm20492	processed_transcript	46	7	4	3
chr10	127289696	127290788	ENSMUSG00000092384	0.5572	-	Gm4189	processed_transcript	19	0	6	5
chr10	127290774	127296288	ENSMUSG00000025408	0.4881	+	Ddit3	protein_coding	678	1027	3000	1925
chr10	127296221	127311786	ENSMUSG00000040354	0.4955	-	Mars	protein_coding	915	8709	6282	5366
chr10	127313149	127314148	ENSMUSG00000098057	0.522	+	Gm6283	processed_pseudogene	2	48	9	10
chr10	127323727	127329943	ENSMUSG00000040345	0.5388	+	Arhgap9	protein_coding	3930	129	34	186
chr10	127329889	127341589	ENSMUSG00000025407	0.5383	-	Gli1	protein_coding	16	9	17	2
chr10	127380327	127499384	ENSMUSG00000025404	0.4417	+	R3hdm2	protein_coding	2210	1271	867	932
chr10	127501686	127508823	ENSMUSG00000040287	0.5163	+	Stac3	protein_coding	89	0	26	6
chr10	127517123	127522444	ENSMUSG00000025403	0.5665	-	Shmt2	protein_coding	898	13916	12792	9384
chr10	127525473	127534559	ENSMUSG00000040258	0.558	-	Nxph4	protein_coding	8	34	22	25
chr10	127538161	127621148	ENSMUSG00000040249	0.534	-	Lrp1	protein_coding	21777	15308	12072	11877
chr10	127642986	127660957	ENSMUSG00000002147	0.5023	+	Stat6	protein_coding	3710	4042	4977	3646
chr10	127660918	127668568	ENSMUSG00000025402	0.5823	-	Nab2	protein_coding	739	4415	1361	2274
chr10	127666901	127701049	ENSMUSG00000040195	0.4512	+	Nemp1	protein_coding	142	217	232	193
chr10	127705170	127720887	ENSMUSG00000025401	0.5285	+	Myo1a	protein_coding	8	18	18	22
chr10	127739538	127747335	ENSMUSG00000044617	0.5162	+	Zbtb39	protein_coding	172	136	275	173
chr10	127747276	127751732	ENSMUSG00000058396	0.5228	-	Gpr182	protein_coding	22	0	14	3
chr10	127801152	127846565	ENSMUSG00000069456	0.432	+	Rdh16	protein_coding	44	16	9	10
chr10	127849928	127861176	ENSMUSG00000054052	0.4303	+	Rdh19	protein_coding	50	11	4	6
chr10	128015168	128030037	ENSMUSG00000025395	0.4336	+	Prim1	protein_coding	177	242	704	613
chr10	128035346	128048637	ENSMUSG00000061315	0.4852	+	Naca	protein_coding	6616	1858	3976	3610
chr10	128058954	128077272	ENSMUSG00000071072	0.425	+	Ptges3	protein_coding	1354	350	1325	866
chr10	128083273	128090391	ENSMUSG00000025393	0.4526	+	Atp5b	protein_coding	10018	83187	108640	66685
chr10	128092783	128129303	ENSMUSG00000040054	0.4709	+	Baz2a	protein_coding	3542	1234	1468	961
chr10	128129470	128180297	ENSMUSG00000040043	0.4566	-	Rbms2	protein_coding	1078	2123	2707	2409
chr10	128194457	128210004	ENSMUSG00000044005	0.4817	+	Gls2	protein_coding	5	127	417	252
chr10	128209908	128211794	ENSMUSG00000051346	0.4992	-	Spryd4	protein_coding	232	499	575	479
chr10	128232065	128252941	ENSMUSG00000039994	0.507	+	Timeless	protein_coding	356	3533	2375	2492
chr10	128254131	128255901	ENSMUSG00000051716	0.4816	+	Apon	protein_coding	13	19	13	5
chr10	128267997	128270151	ENSMUSG00000047631	0.4961	+	Apof	protein_coding	64	37	22	17
chr10	128270576	128292849	ENSMUSG00000040033	0.4796	+	Stat2	protein_coding	1040	682	206	272
chr10	128303335	128321358	ENSMUSG00000005682	0.4736	+	Pan2	protein_coding	1175	260	292	392
chr10	128322459	128327187	ENSMUSG00000025381	0.4861	+	Cnpy2	protein_coding	1537	2717	3934	4172
chr10	128337832	128362479	ENSMUSG00000005683	0.438	+	Cs	protein_coding	2427	10416	14293	10572
chr10	128363097	128370032	ENSMUSG00000039914	0.4879	-	Coq10a	protein_coding	595	649	479	498
chr10	128377115	128408704	ENSMUSG00000014498	0.5245	+	Ankrd52	protein_coding	301	2466	2246	988
chr10	128401395	128411492	ENSMUSG00000025374	0.4835	-	Nabp2	protein_coding	37	336	409	242
chr10	128411616	128441438	ENSMUSG00000025373	0.4633	+	Rnf41	protein_coding	887	1954	2606	1480
chr10	128459236	128490173	ENSMUSG00000025369	0.4733	+	Smarcc2	protein_coding	3533	1915	2101	2206
chr10	128490860	128493875	ENSMUSG00000090841	0.5308	-	Myl6	protein_coding	23090	26565	40902	45363
chr10	128494157	128498685	ENSMUSG00000039824	0.5158	-	Myl6b	protein_coding	109	2046	824	1702
chr10	128499364	128504242	ENSMUSG00000097353	0.4692	+	A430046D13Rik	lincRNA	446	85	365	311
chr10	128510248	128525859	ENSMUSG00000025366	0.5149	-	Esyt1	protein_coding	9823	3603	1796	1946
chr10	128522263	128545359	ENSMUSG00000100548	0.4769	+	Gm29585	antisense	37	4	93	27
chr10	128541963	128547774	ENSMUSG00000039810	0.5103	-	Zc3h10	protein_coding	107	152	166	85
chr10	128548114	128549305	ENSMUSG00000093674	0.5243	-	Rpl41	protein_coding	21790	49088	50363	58041
chr10	128557766	128565934	ENSMUSG00000025364	0.4726	-	Pa2g4	protein_coding	2346	4726	10313	6686
chr10	128567523	128589652	ENSMUSG00000018166	0.4861	-	Erbb3	protein_coding	296	94	43	3
chr10	128624530	128626506	ENSMUSG00000025362	0.4871	-	Rps26	protein_coding	5074	5629	6462	5593
chr10	128630843	128645991	ENSMUSG00000002578	0.4983	-	Ikzf4	protein_coding	68	104	5	23
chr10	128669887	128673918	ENSMUSG00000049858	0.4945	-	Suox	protein_coding	298	389	322	259
chr10	128677193	128696268	ENSMUSG00000000711	0.4444	-	Rab5b	protein_coding	2272	1315	1488	1617
chr10	128697939	128705051	ENSMUSG00000025358	0.4774	-	Cdk2	protein_coding	815	1117	1512	1180
chr10	128706258	128720238	ENSMUSG00000025359	0.4641	+	Pmel	protein_coding	80	78	71	21
chr10	128720141	128744056	ENSMUSG00000025357	0.4638	-	Dgka	protein_coding	2648	412	137	175
chr10	128747879	128766568	ENSMUSG00000064030	0.4439	+	Pym1	protein_coding	1518	3407	1285	1596
chr10	128776742	128777251	ENSMUSG00000045055	0.5373	-	Rpsa-ps2	processed_pseudogene	276	766	835	825
chr10	128790953	128800824	ENSMUSG00000025355	0.4676	+	Mmp19	protein_coding	334	1383	294	767
chr10	128800036	128804370	ENSMUSG00000047090	0.5292	-	Tmem198b	protein_coding	253	1222	352	406
chr10	128805676	128819446	ENSMUSG00000025354	0.4481	+	Dnajc14	protein_coding	1137	2122	2523	1600
chr10	128817457	128821631	ENSMUSG00000025353	0.4295	-	Ormdl2	protein_coding	301	366	511	449
chr10	128821771	128877638	ENSMUSG00000078427	0.4044	+	Sarnp	protein_coding	1962	490	1546	1608
chr10	128882295	128891718	ENSMUSG00000025352	0.5137	-	Gdf11	protein_coding	67	787	644	1188
chr10	128908919	128912816	ENSMUSG00000025351	0.5818	+	Cd63	protein_coding	706	33862	43027	29642
chr10	128913593	128922888	ENSMUSG00000025350	0.5006	-	Rdh5	protein_coding	55	90	52	31
chr10	128917882	128924035	ENSMUSG00000090247	0.5336	-	Bloc1s1	protein_coding	76	203	68	112
chr10	128933813	128958277	ENSMUSG00000025348	0.4999	+	Itga7	protein_coding	322	2242	992	364
chr10	128958277	128960988	ENSMUSG00000025347	0.4967	-	Mettl7b	protein_coding	3	347	18	87
chr10	130268153	130280240	ENSMUSG00000048015	0.3722	-	Neurod4	protein_coding	68	11	6	8
chr10	130322852	130362642	ENSMUSG00000034833	0.3882	+	Tespa1	protein_coding	451	5	3	4
chr10	130412499	130413312	ENSMUSG00000040540	0.5614	+	Gm9770	pseudogene	18	94	67	92
chr10	130592154	130592705	ENSMUSG00000096755	0.5779	-	Ftl1-ps2	processed_pseudogene	11	30	40	23
chr11	3125904	3131004	ENSMUSG00000082286	0.5317	+	Pisd-ps1	transcribed_unprocessed_pseudogene	6066	1789	1750	3652
chr11	3131850	3193463	ENSMUSG00000023764	0.4621	-	Sfi1	protein_coding	4717	1275	471	895
chr11	3187360	3266415	ENSMUSG00000020457	0.4281	-	Drg1	protein_coding	1730	3421	5579	5195
chr11	3288874	3309083	ENSMUSG00000020453	0.5192	+	Patz1	protein_coding	551	1036	717	726
chr11	3305426	3331178	ENSMUSG00000053263	0.4507	-	Gm12592	processed_transcript	64	0	5	8
chr11	3330401	3342971	ENSMUSG00000034614	0.5046	+	Pik3ip1	protein_coding	1209	497	232	361
chr11	3344256	3409189	ENSMUSG00000020451	0.4887	-	Limk2	protein_coding	939	2930	3225	2820
chr11	3415982	3452363	ENSMUSG00000020448	0.4314	-	Rnf185	protein_coding	456	852	1440	1143
chr11	3452365	3479831	ENSMUSG00000034587	0.4598	+	8430429K09Rik	processed_transcript	86	58	195	149
chr11	3488284	3499350	ENSMUSG00000034579	0.5092	+	Pla2g3	protein_coding	5	34	1	7
chr11	3494375	3504821	ENSMUSG00000034570	0.5248	-	Inpp5j	protein_coding	40	78	5	10
chr11	3514684	3517351	ENSMUSG00000075702	0.5484	+	Selenom	protein_coding	201	5621	1269	3522
chr11	3517523	3540612	ENSMUSG00000020439	0.5434	-	Smtn	protein_coding	134	4758	2564	3943
chr11	3639785	3649673	ENSMUSG00000056579	0.4209	-	Tug1	processed_transcript	1409	216	77	61
chr11	3649494	3690477	ENSMUSG00000034543	0.4056	+	Morc2a	protein_coding	839	1222	1816	1685
chr11	3703731	3863903	ENSMUSG00000020435	0.4865	-	Osbp2	protein_coding	26	509	111	48
chr11	3886088	3895098	ENSMUSG00000020434	0.465	-	4921536K21Rik	protein_coding	60	9	88	56
chr11	3895240	3901296	ENSMUSG00000047205	0.4768	+	Dusp18	protein_coding	189	469	895	440
chr11	3907021	3914664	ENSMUSG00000048807	0.5519	-	Slc35e4	protein_coding	445	2756	3542	2033
chr11	3917192	3932159	ENSMUSG00000020432	0.4973	-	Tcn2	protein_coding	20597	3128	1976	2284
chr11	3963975	3980004	ENSMUSG00000020430	0.4909	+	Pes1	protein_coding	1252	5058	7059	6931
chr11	4064841	4077736	ENSMUSG00000054986	0.4943	+	Sec14l3	protein_coding	29	9	8	10
chr11	4091480	4095445	ENSMUSG00000004748	0.5229	-	Mtfp1	protein_coding	39	214	91	227
chr11	4097039	4123415	ENSMUSG00000003585	0.5096	-	Sec14l2	protein_coding	29	32	42	81
chr11	4135202	4141172	ENSMUSG00000003581	0.5446	+	Rnf215	protein_coding	798	1602	488	915
chr11	4141123	4160293	ENSMUSG00000051427	0.5013	-	Ccdc157	protein_coding	180	741	400	735
chr11	4160350	4182541	ENSMUSG00000002129	0.4656	+	Sf3a1	protein_coding	1180	3444	2705	3298
chr11	4186789	4215505	ENSMUSG00000034412	0.4913	+	Tbc1d10a	protein_coding	613	2325	1526	2194
chr11	4218225	4222409	ENSMUSG00000020424	0.5575	+	Gatsl3	protein_coding	216	1094	362	806
chr11	4230754	4231265	ENSMUSG00000084012	0.5527	-	Gm11956	processed_pseudogene	41	85	44	34
chr11	4236420	4241026	ENSMUSG00000058755	0.5502	+	Osm	protein_coding	385	0	12	2
chr11	4257557	4272514	ENSMUSG00000034394	0.5519	+	Lif	protein_coding	61	1453	4095	2230
chr11	4345814	4441105	ENSMUSG00000020419	0.3992	-	Hormad2	protein_coding	17	11	22	11
chr11	4480868	4594863	ENSMUSG00000034354	0.4136	-	Mtmr3	protein_coding	2460	1513	1902	2075
chr11	4637747	4685699	ENSMUSG00000020412	0.479	+	Ascc2	protein_coding	1595	2923	2096	3054
chr11	4701973	4704342	ENSMUSG00000059534	0.4772	-	Uqcr10	protein_coding	841	2806	3774	3160
chr11	4704678	4737669	ENSMUSG00000009076	0.4916	+	Zmat5	protein_coding	567	1683	845	1067
chr11	4736892	4746778	ENSMUSG00000009075	0.5744	-	Cabp7	protein_coding	2	656	3	3
chr11	4765845	4849536	ENSMUSG00000009073	0.4473	-	Nf2	protein_coding	2026	3236	5282	4317
chr11	4873951	4894200	ENSMUSG00000034285	0.482	+	Nipsnap1	protein_coding	263	1043	522	70
chr11	4895320	4928867	ENSMUSG00000034274	0.4714	+	Thoc5	protein_coding	637	1331	2126	2085
chr11	4986824	5042791	ENSMUSG00000009090	0.4812	+	Ap1b1	protein_coding	1516	6100	4306	4339
chr11	5054132	5065327	ENSMUSG00000034201	0.5865	-	Gas2l1	protein_coding	1153	5812	2925	4543
chr11	5069689	5099266	ENSMUSG00000009079	0.4257	-	Ewsr1	protein_coding	9478	8145	7886	12533
chr11	5098926	5106093	ENSMUSG00000034175	0.5409	+	Rhbdd3	protein_coding	808	2268	855	1209
chr11	5106265	5152257	ENSMUSG00000034164	0.5125	-	Emid1	protein_coding	23	21	12	5
chr11	5191552	5261558	ENSMUSG00000020393	0.4735	-	Kremen1	protein_coding	705	965	1046	1156
chr11	5276324	5444847	ENSMUSG00000041961	0.4256	-	Znrf3	protein_coding	198	187	267	179
chr11	5520659	5525893	ENSMUSG00000020484	0.5119	+	Xbp1	protein_coding	4023	8600	3092	4452
chr11	5528887	5542187	ENSMUSG00000020482	0.4512	-	Ccdc117	protein_coding	824	260	936	792
chr11	5569684	5689337	ENSMUSG00000020481	0.4221	+	Ankrd36	protein_coding	31	35	32	21
chr11	5703983	5715680	ENSMUSG00000020477	0.4849	-	Mrps24	protein_coding	466	3089	2062	1653
chr11	5713417	5762376	ENSMUSG00000049680	0.458	-	Urgcp	protein_coding	731	4807	2362	2175
chr11	5762129	5784710	ENSMUSG00000083844	0.4555	+	Ube2d-ps	transcribed_unprocessed_pseudogene	308	290	415	709
chr11	5788488	5800962	ENSMUSG00000020476	0.521	+	Dbnl	protein_coding	5031	8554	4911	6712
chr11	5801640	5803733	ENSMUSG00000020475	0.5444	-	Pgam2	protein_coding	35	37	157	67
chr11	5827860	5838016	ENSMUSG00000020474	0.5237	-	Polm	protein_coding	649	2046	557	1397
chr11	5861947	5872088	ENSMUSG00000020473	0.5628	+	Aebp1	protein_coding	202	48017	7843	38177
chr11	5872180	5878292	ENSMUSG00000020471	0.5441	-	Pold2	protein_coding	494	7297	7374	6221
chr11	5896637	5898782	ENSMUSG00000020469	0.5825	-	Myl7	protein_coding	7	74	23	16
chr11	5900820	5950081	ENSMUSG00000041798	0.4811	-	Gck	protein_coding	14	373	49	83
chr11	5955693	5967780	ENSMUSG00000002741	0.4793	+	Ykt6	protein_coding	3106	9445	8634	10213
chr11	5969644	6066362	ENSMUSG00000057897	0.5229	-	Camk2b	protein_coding	4111	83	47	30
chr11	6105691	6200415	ENSMUSG00000053838	0.4444	-	Nudcd3	protein_coding	1950	2502	3047	2485
chr11	6258919	6267772	ENSMUSG00000004393	0.5047	-	Ddx56	protein_coding	643	7321	6200	6201
chr11	6270369	6274870	ENSMUSG00000004394	0.4729	-	Tmed4	protein_coding	608	2102	1545	1825
chr11	6291633	6356642	ENSMUSG00000020456	0.4395	+	Ogdh	protein_coding	3987	10433	8007	8640
chr11	6389074	6406158	ENSMUSG00000041164	0.5374	+	Zmiz2	protein_coding	3373	2470	1618	1351
chr11	6415443	6419817	ENSMUSG00000071866	0.4871	+	Ppia	protein_coding	10435	16142	47009	52320
chr11	6427229	6444443	ENSMUSG00000041126	0.4274	-	H2afv	protein_coding	742	6040	2513	5844
chr11	6467599	6475917	ENSMUSG00000094483	0.4205	-	Purb	protein_coding	2554	359	490	353
chr11	6475425	6493535	ENSMUSG00000086839	0.4794	+	Gm11973	antisense	54	0	16	37
chr11	6506548	6520965	ENSMUSG00000020437	0.5216	-	Myo1g	protein_coding	10631	2	4	5
chr11	6525591	6528760	ENSMUSG00000085156	0.4858	-	Snhg15	processed_transcript	263	214	842	756
chr11	6546887	6596744	ENSMUSG00000000378	0.4775	+	Ccm2	protein_coding	3670	4127	3868	5261
chr11	6597823	6606053	ENSMUSG00000041073	0.5838	-	Nacad	protein_coding	62	438	28	160
chr11	6615598	6626067	ENSMUSG00000000384	0.5138	-	Tbrg4	protein_coding	1121	4788	5296	5077
chr11	6658521	6677475	ENSMUSG00000041046	0.5145	+	Ramp3	protein_coding	614	645	44	941
chr11	6781678	6783138	ENSMUSG00000083819	0.4771	-	Gm11977	processed_pseudogene	38	60	83	48
chr11	7063489	7178506	ENSMUSG00000020431	0.4767	+	Adcy1	protein_coding	65	1278	199	964
chr11	7206086	7213923	ENSMUSG00000020427	0.4911	-	Igfbp3	protein_coding	24	10939	4308	8999
chr11	8383182	8383853	ENSMUSG00000083553	0.5268	-	Gm11989	processed_pseudogene	9	14	26	29
chr11	8431652	8664535	ENSMUSG00000020422	0.4765	-	Tns3	protein_coding	411	2949	3614	4183
chr11	8826708	8973266	ENSMUSG00000046634	0.4413	-	Pkd1l1	protein_coding	185	156	59	43
chr11	8993137	9011191	ENSMUSG00000020413	0.4419	-	Hus1	protein_coding	137	2	43	66
chr11	9118103	9136170	ENSMUSG00000020407	0.4606	+	Upp1	protein_coding	20	133	169	255
chr11	9149778	9150597	ENSMUSG00000101841	0.5232	-	Gm11993	processed_pseudogene	29	232	546	272
chr11	9191942	9684259	ENSMUSG00000004668	0.4003	+	Abca13	protein_coding	158	60	54	86
chr11	11114223	11268931	ENSMUSG00000050830	0.4032	+	Vwc2	protein_coding	35	7	7	11
chr11	11279626	11462408	ENSMUSG00000020193	0.3852	-	Zpbp	protein_coding	62	19	5	13
chr11	11462094	11515192	ENSMUSG00000020191	0.3905	+	4930415F15Rik	protein_coding	68	2	6	3
chr11	11557421	11579460	ENSMUSG00000087452	0.4316	+	Gm11998	antisense	56	2	2	0
chr11	11685003	11772926	ENSMUSG00000018654	0.4422	+	Ikzf1	protein_coding	3714	27	40	20
chr11	11787431	11808962	ENSMUSG00000035455	0.4092	-	Fignl1	protein_coding	86	263	761	608
chr11	11814101	11898144	ENSMUSG00000020182	0.4396	-	Ddc	protein_coding	20	14	7	9
chr11	11930508	12038683	ENSMUSG00000020176	0.4292	-	Grb10	protein_coding	76	686	62	33
chr11	12236608	12464960	ENSMUSG00000020173	0.4141	-	Cobl	protein_coding	32	80	18	15
chr11	12997666	12998383	ENSMUSG00000084055	0.5125	+	Gm12004	processed_pseudogene	4	18	73	32
chr11	14072103	14179041	ENSMUSG00000085452	0.3791	-	4930554G24Rik	lincRNA	52	12	14	17
chr11	15049158	15050257	ENSMUSG00000084183	0.56	+	Gm12009	processed_pseudogene	23	134	89	64
chr11	16500530	16508484	ENSMUSG00000078974	0.4055	-	Sec61g	protein_coding	1498	2265	3565	4868
chr11	16514533	16515981	ENSMUSG00000084347	0.5473	+	Akt2-ps	processed_pseudogene	59	267	587	298
chr11	16635109	16636066	ENSMUSG00000101316	0.4426	-	Gm12663	processed_pseudogene	9	0	15	17
chr11	16752203	16918158	ENSMUSG00000020122	0.4194	+	Egfr	protein_coding	88	1745	509	1560
chr11	16935154	16951282	ENSMUSG00000087060	0.4048	-	Eldr	processed_transcript	52	177	75	361
chr11	16971206	17052381	ENSMUSG00000020120	0.4175	-	Plek	protein_coding	11522	11	33	10
chr11	17051586	17079371	ENSMUSG00000044629	0.3821	+	Cnrip1	protein_coding	78	0	8	3
chr11	17159263	17200375	ENSMUSG00000033953	0.4098	+	Ppp3r1	protein_coding	37	5	4	5
chr11	17182107	17233796	ENSMUSG00000078970	0.4155	+	Wdr92	protein_coding	323	951	949	858
chr11	17257579	17269176	ENSMUSG00000000581	0.3725	+	C1d	protein_coding	639	35	719	795
chr11	17938756	17953875	ENSMUSG00000016984	0.3647	-	Etaa1	protein_coding	225	2	91	35
chr11	17953970	17959578	ENSMUSG00000086468	0.4002	+	Etaa1os	antisense	17	0	7	8
chr11	17973788	17974790	ENSMUSG00000084413	0.5374	-	Gm12017	processed_pseudogene	4	44	32	26
chr11	18095986	18103384	ENSMUSG00000085453	0.3895	+	Gm12018	lincRNA	31	5	2	3
chr11	18325630	18327671	ENSMUSG00000081302	0.4447	-	Gm12020	processed_pseudogene	104	80	445	270
chr11	18879817	19018985	ENSMUSG00000020160	0.4122	-	Meis1	protein_coding	401	352	33	272
chr11	19065276	19075740	ENSMUSG00000086025	0.4243	+	4933406G16Rik	lincRNA	7	25	0	7
chr11	19720355	19721472	ENSMUSG00000082100	0.5349	+	Glns-ps1	processed_pseudogene	148	50	18	34
chr11	19924375	20024026	ENSMUSG00000045671	0.4683	+	Spred2	protein_coding	400	1178	823	877
chr11	20062304	20112913	ENSMUSG00000020152	0.4105	-	Actr2	protein_coding	5886	659	1310	1191
chr11	20201432	20226856	ENSMUSG00000020149	0.4093	+	Rab1a	protein_coding	2937	713	2392	2233
chr11	20227037	20249429	ENSMUSG00000044066	0.4669	-	Cep68	protein_coding	718	949	603	726
chr11	20302180	20332713	ENSMUSG00000020142	0.465	-	Slc1a4	protein_coding	28	1540	1272	1073
chr11	20335012	20336013	ENSMUSG00000078965	0.5529	-	Gm12033	processed_pseudogene	64	987	768	621
chr11	20543253	20653021	ENSMUSG00000049800	0.434	+	Sertad2	protein_coding	875	325	492	372
chr11	20685084	20741589	ENSMUSG00000049659	0.4029	-	Aftph	protein_coding	2079	53	379	238
chr11	20823576	20831056	ENSMUSG00000042363	0.4434	-	Lgalsl	protein_coding	158	12	8	12
chr11	21091291	21150323	ENSMUSG00000020134	0.3866	+	Peli1	protein_coding	781	216	115	105
chr11	21206410	21206946	ENSMUSG00000084259	0.4898	-	Gm12040	processed_pseudogene	2	5	44	39
chr11	21239281	21321136	ENSMUSG00000020128	0.3856	+	Vps54	protein_coding	1033	90	128	96
chr11	21321138	21371201	ENSMUSG00000001891	0.396	-	Ugp2	protein_coding	1189	407	590	548
chr11	21556787	21572367	ENSMUSG00000020321	0.4038	-	Mdh1	protein_coding	3985	5564	6313	6521
[truncated: 47,549 more rows]

## Sheet: raw
chromosome	start	end	gene_id	gc_content	strand	gene_name	biotype	p-value_deseq	FDR_deseq	log2_normalized_fold_change_WT_vs_KPM	log2_normalized_counts_wt1	log2_normalized_counts_KPM1	log2_normalized_counts_KPM2	log2_normalized_counts_KPM3	rpgm_normalized_counts_wt1	rpgm_normalized_counts_KPM1	rpgm_normalized_counts_KPM2	rpgm_normalized_counts_KPM3	LN	AR	MD	MN	QN	KN	CM	BT
chr11	100415697	100424824	ENSMUSG00000001555	0.5202	+	Fkbp10	protein_coding	2.68893e-06	0.000266229	11.4778	1	13.0664	11.8761	12.2213	0.000109565	0.939739	0.411745	0.523063	0	0	0	0	0	0	0	0
chr5	90759360	90761624	ENSMUSG00000029371	0.419	+	Cxcl5	protein_coding	1.16647e-06	0.000126764	11.1598	1.58496	11.2814	11.0808	13.96	0.000883392	1.09894	0.956272	7.03843	0	0	0	0	0	0	0	0
chr3	57285611	57301988	ENSMUSG00000027800	0.4108	-	Tm4sf1	protein_coding	7.75428e-06	0.000628987	11.0897	3.90689	14.5755	15.1311	15.2051	0.000854857	1.49081	2.19112	2.30647	0	0	0	0	0	0	0	0
chr2	25399351	25409494	ENSMUSG00000015094	0.5434	+	Npdc1	protein_coding	4.5424e-06	0.000411804	10.7774	2.32193	13.6151	12.5875	12.8965	0.000394361	1.23691	0.606724	0.751651	0	0	0	0	0	0	0	0
chr11	101769742	101785371	ENSMUSG00000017724	0.5212	-	Etv4	protein_coding	6.54545e-06	0.000549332	10.6048	2.32193	13.6217	12.0458	12.672	0.000255934	0.80645	0.270459	0.417493	0	0	0	0	0	0	0	0
chr15	78842647	78850902	ENSMUSG00000049521	0.5563	+	Cdc42ep1	protein_coding	8.70445e-06	0.000692311	10.4387	2.80735	14.2149	11.5656	12.7934	0.000726832	2.30345	0.36705	0.859843	0	0	0	0	0	0	0	0
chr4	127325235	127330844	ENSMUSG00000042367	0.5232	-	Gjb3	protein_coding	2.32305e-05	0.00157531	10.2299	1.58496	12.5591	11.4046	11.0098	0.00035657	1.07577	0.483152	0.367445	0	0	0	0	0	0	0	0
chr6	29433256	29461883	ENSMUSG00000068699	0.5513	+	Flnc	protein_coding	1.44241e-05	0.00105858	10.1529	3.70044	14.752	12.9546	13.1146	0.000419185	0.963845	0.277256	0.309777	0	0	0	0	0	0	0	0
chr2	148042877	148046969	ENSMUSG00000037025	0.5864	-	Foxa2	protein_coding	7.89785e-05	0.0041711	10.114	1	11.5488	10.9174	10.7474	0.000244379	0.731916	0.472385	0.419844	0	0	0	0	0	0	0	0
chr9	121489824	121495694	ENSMUSG00000032532	0.4916	-	Cck	protein_coding	2.36843e-05	0.00159968	9.95047	1.58496	10.611	10.6046	12.4979	0.000340716	0.266269	0.265077	0.985179	0	0	0	0	0	0	0	0
chr9	78182774	78209349	ENSMUSG00000032348	0.4409	+	Gsta4	protein_coding	1.82517e-05	0.00130557	9.93165	2.80735	13.4826	12.6795	11.2894	0.000225776	0.430668	0.246811	0.0941486	0	0	0	0	0	0	0	0
chr19	4445908	4477447	ENSMUSG00000049303	0.4963	-	Syt12	protein_coding	8.54974e-05	0.00444613	9.89263	1.58496	12.4051	10.6156	10.6092	6.34136e-05	0.171946	0.0497162	0.0494943	0	0	0	0	0	0	0	0
chr15	98632220	98644530	ENSMUSG00000003352	0.5578	+	Cacnb3	protein_coding	2.46335e-05	0.00163769	9.74062	2.58496	13.0028	11.2009	12.2399	0.000406174	0.666694	0.191145	0.392851	0	0	0	0	0	0	0	0
chr1	75247027	75264502	ENSMUSG00000026204	0.5165	-	Ptprn	protein_coding	3.67435e-05	0.00230708	9.61961	2.58496	12.733	11.7694	11.9148	0.000286123	0.389528	0.199714	0.220887	0	0	0	0	0	0	0	0
chr4	148160621	148166424	ENSMUSG00000041556	0.5608	+	Fbxo2	protein_coding	0.000111382	0.00537966	9.53181	1.58496	11.679	7.81378	11.6248	0.000344649	0.56488	0.0386007	0.544029	0	0	0	0	0	0	0	0
chr11	98701263	98703629	ENSMUSG00000038067	0.5657	+	Csf3	protein_coding	0.00135271	0.0355543	9.47708	0	8.58871	8.55459	10.4273	0	0.162299	0.158495	0.581572	0	0	0	0	0	0	0	0
chr1	92831645	92860779	ENSMUSG00000034220	0.5448	+	Gpc1	protein_coding	2.05789e-05	0.0014357	9.44624	4.45943	13.5212	14.1543	13.9703	0.000720807	0.403515	0.625832	0.550868	0	0	0	0	0	0	0	0
chr2	84742169	84743655	ENSMUSG00000097187	0.5985	-	Gm19426	protein_coding	0.00447847	0.0840793	9.23282	0	10.5459	7.18982	7.35755	0	1.00538	0.0975774	0.10969	0	0	0	0	0	0	0	0
chr11	78920787	78960254	ENSMUSG00000020826	0.5008	+	Nos2	protein_coding	3.54043e-05	0.00224613	9.22836	2.80735	10.9787	11.5608	12.8836	0.000152026	0.051106	0.0765196	0.191451	0	0	0	0	0	0	0	0
chr7	99345376	99353239	ENSMUSG00000070436	0.5374	-	Serpinh1	protein_coding	0.000306542	0.0119467	9.22486	6.50779	16.4009	15.0151	15.4157	0.011446	11.0042	4.21112	5.55895	0	0	0	0	0	0	0	0
chr4	141239499	141257564	ENSMUSG00000028919	0.5474	+	Arhgef19	protein_coding	0.000340701	0.0130973	9.20348	1.58496	11.7258	8.93369	10.4818	0.000110711	0.187434	0.0270136	0.0791032	0	0	0	0	0	0	0	0
chr19	36111965	36119844	ENSMUSG00000024803	0.4397	-	Ankrd1	protein_coding	0.000124299	0.00582109	9.18859	2	10.8202	10.196	11.9733	0.000380759	0.229344	0.14875	0.510217	0	0	0	0	0	0	0	0
chr5	5736317	5749326	ENSMUSG00000015652	0.4145	-	Steap1	protein_coding	8.943e-05	0.00460823	9.14057	2.32193	10.7524	10.7347	12.2983	0.000307479	0.132524	0.130909	0.387117	0	0	0	0	0	0	0	0
chr3	92352143	92353449	ENSMUSG00000055030	0.443	+	Sprr2e	protein_coding	0.000485215	0.0168013	9.12455	1	8.06609	10.4898	10.6821	0.000765697	0.204441	1.10031	1.25727	0	0	0	0	0	0	0	0
chr17	46016993	46032369	ENSMUSG00000023951	0.5483	-	Vegfa	protein_coding	2.9156e-05	0.0018794	9.10654	4.16993	13.0785	13.5889	13.1025	0.00110562	0.5625	0.801314	0.57193	0	0	0	0	0	0	0	0
chr15	77403789	77411080	ENSMUSG00000057346	0.5078	-	Apol9a	protein_coding	0.000773193	0.022937	9.09246	1.58496	11.9355	6.49185	9.82337	0.000274311	0.537101	0.0122068	0.124126	0	0	0	0	0	0	0	0
chr15	77729121	77736381	ENSMUSG00000068246	0.5092	+	Apol9b	protein_coding	0.00018095	0.00786576	9.07664	2.32193	12.4486	8.89785	10.9887	0.000550964	0.769835	0.0655647	0.279752	0	0	0	0	0	0	0	0
chr2	31950139	31973442	ENSMUSG00000001864	0.5211	+	Aif1l	protein_coding	6.33095e-05	0.00351897	9.06842	3.32193	12.997	12.403	11.2963	0.000386216	0.35077	0.232374	0.107883	0	0	0	0	0	0	0	0
chr3	92483952	92485895	ENSMUSG00000050359	0.4573	-	Sprr1a	protein_coding	0.000791513	0.0231753	9.04257	1	9.78953	10.6008	9.50383	0.000514668	0.454967	0.798765	0.373134	0	0	0	0	0	0	0	0
chr5	66676091	66687234	ENSMUSG00000029223	0.4803	+	Uchl1	protein_coding	0.000149389	0.00669997	9.02804	2.80735	12.937	10.792	10.3966	0.000538455	0.70367	0.159024	0.120883	0	0	0	0	0	0	0	0
chr11	118444200	118454995	ENSMUSG00000086514	0.5069	-	Gm11747	antisense	0.000691422	0.0213175	9.02083	1.58496	11.4336	8.73809	10.5333	0.000185271	0.256137	0.0394627	0.137193	0	0	0	0	0	0	0	0
chr4	130164454	130175122	ENSMUSG00000028776	0.5457	-	Tinagl1	protein_coding	4.68064e-05	0.00276484	9.01873	3.90689	13.5821	11.952	12.7966	0.00131234	1.14951	0.371297	0.666854	0	0	0	0	0	0	0	0
chr6	124530345	124542359	ENSMUSG00000038521	0.4617	-	C1s1	protein_coding	0.00390584	0.0761975	9.01216	0	8.2854	8.94544	9.53916	0	0.0258865	0.0409522	0.0618445	0	0	0	0	0	0	0	0
chr6	72206177	72235577	ENSMUSG00000037621	0.5292	-	Atoh8	protein_coding	3.18427e-05	0.00203709	8.98513	3.58496	11.9944	11.5073	13.4579	0.00037415	0.138741	0.0989796	0.382687	0	0	0	0	0	0	0	0
chr15	102028216	102032026	ENSMUSG00000023043	0.5377	+	Krt18	protein_coding	0.000176825	0.00770621	8.96463	5.80735	15.9811	13.7855	12.3253	0.0144357	16.9764	3.70577	1.34672	0	0	0	0	0	0	0	0
chr13	28948919	28953713	ENSMUSG00000076431	0.5114	-	Sox4	protein_coding	0.00132005	0.0349124	8.88976	1	10.207	9.88874	9.48382	0.000208594	0.24635	0.197539	0.149145	0	0	0	0	0	0	0	0
chr9	48591877	48605153	ENSMUSG00000032271	0.4501	-	Nnmt	protein_coding	0.000101191	0.00498782	8.83375	3.45943	13.1788	10.4273	12.1056	0.000753239	0.698403	0.103646	0.331877	0	0	0	0	0	0	0	0
chr3	92385685	92387324	ENSMUSG00000046259	0.4207	+	Sprr2h	protein_coding	0.0055528	0.0967489	8.8009	0	5.32193	10.1176	7.54689	0	0.023795	0.677242	0.113484	0	0	0	0	0	0	0	0
chr8	94772009	94782427	ENSMUSG00000031778	0.5268	+	Cx3cl1	protein_coding	0.00100875	0.0284074	8.79838	1.58496	10.809	8.45943	10.8619	0.000191975	0.172106	0.0336917	0.178537	0	0	0	0	0	0	0	0
chr11	61207537	61218421	ENSMUSG00000019102	0.5207	+	Aldh3a1	protein_coding	4.6464e-05	0.00276185	8.7879	3.80735	12.1589	12.733	12.8104	0.00119441	0.420066	0.625413	0.659868	0	0	0	0	0	0	0	0
chr5	31292242	31296080	ENSMUSG00000038552	0.5447	-	Fndc4	protein_coding	0.00100596	0.0283761	8.78354	1.58496	10.5878	9.47573	10.744	0.000521105	0.40073	0.185253	0.446587	0	0	0	0	0	0	0	0
chr2	91255954	91264679	ENSMUSG00000027257	0.5485	+	Pacsin3	protein_coding	0.00146651	0.0374989	8.64145	1.58496	11.1331	8.21917	10.0362	0.000229226	0.257307	0.0340401	0.120229	0	0	0	0	0	0	0	0
chr11	100117327	100121566	ENSMUSG00000044041	0.5101	-	Krt13	protein_coding	0.0106489	0.149447	8.64024	0	9.62753	8.55842	4.85798	0	0.186365	0.0887002	0.00660533	0	0	0	0	0	0	0	0
chr19	10208272	10240748	ENSMUSG00000036098	0.5446	-	Myrf	protein_coding	0.000140714	0.00645636	8.52806	4.75489	14.4202	12.3061	11.5088	0.000800591	0.675022	0.1559	0.089697	0	0	0	0	0	0	0	0
chr10	23894688	23905343	ENSMUSG00000037440	0.422	+	Vnn1	protein_coding	0.000297199	0.0116901	8.49652	2.58496	6.53916	11.9159	11.3129	0.000469263	0.00863444	0.362553	0.238667	0	0	0	0	0	0	0	0
chr4	43514711	43523765	ENSMUSG00000028464	0.5289	-	Tpm2	protein_coding	8.52558e-05	0.00444613	8.47789	5.12928	14.1102	12.6786	13.6877	0.00375525	1.95317	0.723989	1.45726	0	0	0	0	0	0	0	0
chr4	89274471	89294653	ENSMUSG00000044303	0.4376	-	Cdkn2a	protein_coding	0.000472925	0.0165651	8.47696	7.20945	15.7695	15.0483	16.0629	0.00728372	2.76771	1.67882	3.39188	0	0	0	0	0	0	0	0
chr12	31265234	31329644	ENSMUSG00000002900	0.4581	+	Lamb1	protein_coding	9.27782e-05	0.00469513	8.47573	3.90689	12.3278	11.7607	12.8551	0.000217358	0.0798013	0.0538581	0.115013	0	0	0	0	0	0	0	0
chr15	99590849	99594829	ENSMUSG00000044217	0.5825	+	Aqp5	protein_coding	0.000279457	0.0112001	8.46926	3.16993	12.3979	9.84392	11.6676	0.00201005	1.35578	0.230653	0.817085	0	0	0	0	0	0	0	0
chr5	116408491	116422864	ENSMUSG00000041548	0.4917	-	Hspb8	protein_coding	0.000149142	0.00669997	8.44647	4.16993	13.6295	9.68475	12.3832	0.00118277	0.881653	0.0571906	0.3716	0	0	0	0	0	0	0	0
chr8	34807297	34819894	ENSMUSG00000031530	0.5187	+	Dusp4	protein_coding	0.000120748	0.00570205	8.43324	3.90689	12.432	12.6499	11.8146	0.00111138	0.438596	0.510121	0.285862	0	0	0	0	0	0	0	0
chr9	50751078	50752354	ENSMUSG00000038086	0.5795	-	Hspb2	protein_coding	0.01366	0.175305	8.40372	0	9.48985	3.32193	8.16491	0	0.562696	0.00705329	0.224138	0	0	0	0	0	0	0	0
chr19	10041548	10059671	ENSMUSG00000024664	0.5086	+	Fads3	protein_coding	0.00014779	0.00668131	8.39689	3.90689	12.823	11.8198	12.0725	0.000772499	0.399768	0.199415	0.237599	0	0	0	0	0	0	0	0
chr2	167538195	167542814	ENSMUSG00000042821	0.5695	+	Snai1	protein_coding	0.00112918	0.0310258	8.38586	2	10.4325	9.22641	10.9894	0.000649491	0.298982	0.129465	0.439922	0	0	0	0	0	0	0	0
chr9	50751325	50756636	ENSMUSG00000032060	0.5034	+	Cryab	protein_coding	0.000444291	0.0159578	8.36648	3.16993	12.6071	8.88874	11.102	0.00150631	1.17454	0.0890604	0.41367	0	0	0	0	0	0	0	0
chr13	60174405	60177365	ENSMUSG00000052957	0.5836	-	Gas1	protein_coding	0.000191505	0.00819844	8.35271	4.90689	14.572	9.8009	12.0269	0.0097973	8.22804	0.301014	1.40946	0	0	0	0	0	0	0	0
chr7	30434982	30445535	ENSMUSG00000006651	0.5361	-	Aplp1	protein_coding	0.000532962	0.0178706	8.33945	3.45943	13.2812	7.37504	9.14975	0.000947598	0.943239	0.0156354	0.0537288	0	0	0	0	0	0	0	0
chr11	7206086	7213923	ENSMUSG00000020427	0.4911	-	Igfbp3	protein_coding	0.000100329	0.00498782	8.33682	4.64386	13.4173	12.0731	13.1357	0.0030624	1.39581	0.5497	1.14827	0	0	0	0	0	0	0	0
chr9	7445822	7455975	ENSMUSG00000043613	0.4079	+	Mmp3	protein_coding	0.00409934	0.0788345	8.27146	1.58496	10.3565	9.32643	9.69349	0.000196986	0.129026	0.063134	0.0814538	0	0	0	0	0	0	0	0
chr8	11198423	11312826	ENSMUSG00000031502	0.4776	-	Col4a1	protein_coding	0.000153836	0.00686312	8.25688	5.72792	14.6941	13.285	13.5684	0.000454534	0.231698	0.0872355	0.106177	0	0	0	0	0	0	0	0
chr1	75479310	75506452	ENSMUSG00000026211	0.5405	-	Obsl1	protein_coding	0.000224906	0.00932234	8.23742	4.39232	13.7504	10.9418	11.6729	0.000736865	0.5077	0.0724339	0.120256	0	0	0	0	0	0	0	0
chr9	98422961	98446575	ENSMUSG00000046402	0.4941	+	Rbp1	protein_coding	0.000117776	0.00557937	8.23338	5.88264	14.3004	12.8467	14.6509	0.00245617	0.854366	0.311891	1.0894	0	0	0	0	0	0	0	0
chr14	76532814	76556687	ENSMUSG00000052584	0.4544	-	Serp2	protein_coding	0.00828948	0.126834	8.22882	1	9.15482	9.41151	9.10066	4.18883e-05	0.0238345	0.0284841	0.0229548	0	0	0	0	0	0	0	0
chr2	158116402	158146436	ENSMUSG00000037820	0.5249	-	Tgm2	protein_coding	0.00190636	0.0452639	8.22657	2.32193	11.902	8.53916	8.19967	0.000133182	0.127389	0.0123527	0.00975561	0	0	0	0	0	0	0	0
chr8	11312805	11449287	ENSMUSG00000031503	0.4943	+	Col4a2	protein_coding	0.000115003	0.00550748	8.19733	5.45943	13.9047	13.1975	13.7746	0.00031506	0.112366	0.0688223	0.102673	0	0	0	0	0	0	0	0
chr2	180176373	180225859	ENSMUSG00000015647	0.5534	-	Lama5	protein_coding	0.00014091	0.00645636	8.17073	4.75489	13.5376	12.101	12.7848	0.000525401	0.24027	0.0887524	0.142586	0	0	0	0	0	0	0	0
chrX	37804842	37808876	ENSMUSG00000095180	0.4709	+	Rhox5	protein_coding	0.0103315	0.147184	8.15987	0	3	3.45943	9.71253	0	0.00173525	0.00247893	0.207734	0	0	0	0	0	0	0	0
chr3	92750148	92752338	ENSMUSG00000027919	0.435	-	Lce1g	protein_coding	0.00547019	0.0957029	8.14466	1	2.32193	10.2444	8.90689	0.000456621	0.00182648	0.553425	0.218721	0	0	0	0	0	0	0	0
chr12	33957671	33959817	ENSMUSG00000035799	0.5897	+	Twist1	protein_coding	0.00484173	0.0887371	8.11143	1.58496	9.80896	5.42626	10.5971	0.000931966	0.417521	0.0195713	0.721342	0	0	0	0	0	0	0	0
chr11	100131758	100135928	ENSMUSG00000054146	0.5251	-	Krt15	protein_coding	0.0162528	0.194311	8.06788	1	10.218	8.69	2.58496	0.000239808	0.285372	0.098801	0.00119904	0	0	0	0	0	0	0	0
chr6	87980421	87981637	ENSMUSG00000044927	0.7132	-	H1fx	protein_coding	0.0211712	0.230296	8.06609	0	9.30834	5.64386	6.90689	0	0.520559	0.0402961	0.0978618	0	0	0	0	0	0	0	0
chr10	60762610	60831581	ENSMUSG00000020099	0.54	-	Unc5b	protein_coding	0.000190258	0.00816567	8.03419	6.02237	14.5741	13.4508	13.9227	0.000927926	0.353627	0.162329	0.225138	0	0	0	0	0	0	0	0
chr8	4257660	4259274	ENSMUSG00000048644	0.6142	-	Ctxn1	protein_coding	0.0014103	0.0363356	8.00781	2.58496	11.1	10.0607	10.42	0.00309789	1.35936	0.66109	0.848203	0	0	0	0	0	0	0	0
chr15	39076932	39087121	ENSMUSG00000054196	0.4265	+	Cthrc1	protein_coding	0.00820238	0.126378	7.97728	1	8.80735	7.98868	9.66178	9.81451e-05	0.0438708	0.0248307	0.0793994	0	0	0	0	0	0	0	0
chr14	65968483	65981548	ENSMUSG00000022037	0.5061	+	Clu	protein_coding	0.00065237	0.0205018	7.96901	6.58496	16.0306	11.8206	10.6448	0.00727134	5.12377	0.27677	0.122465	0	0	0	0	0	0	0	0
chr5	91139599	91148432	ENSMUSG00000029378	0.4083	+	Areg	protein_coding	0.00780868	0.121785	7.95161	1.58496	9.36632	10.3891	7.82655	0.000226424	0.0746066	0.151704	0.0255859	0	0	0	0	0	0	0	0
chr3	102469919	102521013	ENSMUSG00000027859	0.4587	+	Ngf	protein_coding	0.000664161	0.020774	7.94382	3.16993	10.7465	11.3772	11.1485	0.000156574	0.0336047	0.0520413	0.0444083	0	0	0	0	0	0	0	0
chr19	10064164	10101503	ENSMUSG00000024665	0.4842	-	Fads2	protein_coding	0.000511597	0.0173425	7.93329	4.08746	13.1735	10.7665	10.5362	0.000428506	0.247409	0.0466269	0.039744	0	0	0	0	0	0	0	0
chr17	47815328	47834691	ENSMUSG00000032717	0.5242	-	Mdfi	protein_coding	0.00158567	0.0397172	7.91289	3	12.2149	7.2384	9.77972	0.000361514	0.245468	0.00774673	0.0453442	0	0	0	0	0	0	0	0
chr11	100140810	100148665	ENSMUSG00000020911	0.5148	-	Krt19	protein_coding	0.00160366	0.0399829	7.88646	7.58496	16.887	13.7353	10.5127	0.0243157	15.4292	1.73609	0.185869	0	0	0	0	0	0	0	0
chr7	141338880	141363020	ENSMUSG00000025504	0.4907	+	Eps8l2	protein_coding	0.0100631	0.145145	7.88468	1.58496	10.1586	8.59246	9.224	8.285e-05	0.0473074	0.0159486	0.0247307	0	0	0	0	0	0	0	0
chr19	18732741	18732904	ENSMUSG00000064941	0.5366	+	Gm23238	snRNA	NA	NA	7.86212	1	10.4419	1.58496	1	0.00613497	8.52761	0.0122699	0.00613497	1	0	0	0	0	0	0	0
chr9	58287738	58313186	ENSMUSG00000032334	0.5228	-	Loxl1	protein_coding	0.00334609	0.0685927	7.85026	2.80735	12.2255	4.32193	5.20945	0.000235775	0.188148	0.000746621	0.00141465	0	0	0	0	0	0	0	0
chrX	73483602	73495933	ENSMUSG00000031375	0.5034	+	Bgn	protein_coding	0.000269136	0.0108635	7.83478	6.97728	14.3536	13.9021	15.6112	0.0101371	1.69767	1.24142	4.05904	0	0	0	0	0	0	0	0
chr13	36725625	36734477	ENSMUSG00000039114	0.4831	-	Nrn1	protein_coding	0.000456557	0.0163095	7.81182	3.58496	10.2432	11.7043	11.7895	0.00124266	0.136805	0.376864	0.399797	0	0	0	0	0	0	0	0
chr19	34473786	34475135	ENSMUSG00000050370	0.4985	-	Ch25h	protein_coding	0.0167989	0.198047	7.80305	1	8.94544	8.49586	8.92481	0.00074129	0.364715	0.266864	0.359526	0	0	0	0	0	0	0	0
chr19	4425459	4439432	ENSMUSG00000041845	0.4973	-	Rhod	protein_coding	0.000609023	0.0196288	7.79141	3.70044	12.0434	10.4105	11.5784	0.000858799	0.302011	0.0973306	0.218779	0	0	0	0	0	0	0	0
chr6	29396309	29426994	ENSMUSG00000029769	0.4775	+	Ccdc136	protein_coding	0.00243649	0.053924	7.78821	2.80735	11.6357	9.31741	9.68299	0.000195535	0.103666	0.0207593	0.0267557	0	0	0	0	0	0	0	0
chr10	78584503	78591964	ENSMUSG00000032714	0.5355	-	Syde1	protein_coding	0.000571711	0.0187834	7.78354	3.80735	12.0828	11.0941	11.4147	0.00174239	0.581289	0.292856	0.365769	0	0	0	0	0	0	0	0
chr6	94604529	94700158	ENSMUSG00000030029	0.4698	-	Lrig1	protein_coding	0.000163074	0.00716216	7.76611	5	12.3955	12.5974	13.185	0.000324169	0.0563323	0.0647921	0.0973763	0	0	0	0	0	0	0	0
chr3	96596636	96599775	ENSMUSG00000049097	0.5892	+	Ankrd34a	protein_coding	0.0258322	0.256401	7.75711	0	8.84862	5.93074	6.98868	0	0.146543	0.0191144	0.0401402	0	0	0	0	0	0	0	0
chr1	150100031	150108227	ENSMUSG00000032487	0.3816	+	Ptgs2	protein_coding	0.000469369	0.0164746	7.73215	3.90689	11.0042	12.5491	10.5708	0.00170815	0.250488	0.731088	0.185456	0	0	0	0	0	0	0	0
chr6	91212455	91272540	ENSMUSG00000064080	0.5173	+	Fbln2	protein_coding	0.000371888	0.0140728	7.72311	7.07682	14.6754	14.8693	14.8474	0.00223017	0.43545	0.498094	0.490622	0	0	0	0	0	0	0	0
chr11	95140447	95146263	ENSMUSG00000020871	0.5419	-	Dlx4	protein_coding	0.0245509	0.25073	7.69116	1	9.67243	7.49185	7.93074	0.000171939	0.140131	0.0307772	0.0417813	0	0	0	0	0	0	0	0
chr5	146845071	146847726	ENSMUSG00000029641	0.5094	+	Rasl11a	protein_coding	0.00764679	0.119989	7.69116	2	10.4727	7.06609	9.85331	0.00112994	0.53484	0.0500942	0.348023	0	0	0	0	0	0	0	0
chr17	23675447	23677449	ENSMUSG00000023905	0.5746	-	Tnfrsf12a	protein_coding	0.000206597	0.00875609	7.68437	5.80735	13.5382	13.5823	13.3437	0.0274725	5.94156	6.12587	5.19231	0	0	0	0	0	0	0	0
chr2	92383676	92401263	ENSMUSG00000027223	0.5557	-	Mapk8ip1	protein_coding	0.00120634	0.0325137	7.67641	3.70044	12.5375	9.50779	10.3498	0.000682322	0.337977	0.0413374	0.0741457	0	0	0	0	0	0	0	0
chr15	101884351	101892920	ENSMUSG00000075402	0.4923	-	Krt76	protein_coding	0.0022615	0.051462	7.63465	3.45943	12.5732	8.73471	5.24793	0.001167	0.711051	0.0495974	0.00431789	0	0	0	0	0	0	0	0
chr14	56082166	56085216	ENSMUSG00000022157	0.4569	-	Mcpt8	protein_coding	0.0175531	0.20438	7.58996	0	3	6.30378	8.93958	0	0.00229508	0.0255738	0.160656	0	0	0	0	0	0	0	0
chr9	60712989	60738801	ENSMUSG00000034839	0.4716	+	Larp6	protein_coding	0.0190005	0.21575	7.56055	1.58496	10.0279	7.20945	8.98584	7.74833e-05	0.0404076	0.00569503	0.0196033	0	0	0	0	0	0	0	0
chr4	131768457	131838288	ENSMUSG00000028909	0.5182	-	Ptpru	protein_coding	0.000883907	0.0253551	7.54929	3.90689	12.0172	11.2592	10.84	0.000200484	0.0593433	0.0350847	0.0262348	0	0	0	0	0	0	0	0
chr3	145646976	145649981	ENSMUSG00000028195	0.505	-	Cyr61	protein_coding	0.000226615	0.00934744	7.54635	5.04439	12.0911	12.0741	13.2631	0.0106489	1.45158	1.43461	3.27121	0	0	0	0	0	0	0	0
chr7	30291728	30308367	ENSMUSG00000013921	0.5248	+	Clip3	protein_coding	0.000367413	0.0139346	7.54627	5.04439	13.2386	11.7553	12.3942	0.00192319	0.580804	0.207705	0.323457	0	0	0	0	0	0	0	0
chr5	77349240	77408041	ENSMUSG00000036256	0.4574	-	Igfbp7	protein_coding	0.000245222	0.0099934	7.5356	6.16993	13.8843	12.3545	14.2673	0.00120746	0.257138	0.0890461	0.335334	0	0	0	0	0	0	0	0
chr17	35681567	35704621	ENSMUSG00000003534	0.53	-	Ddr1	protein_coding	0.0004947	0.017046	7.52691	6.14975	14.7704	12.371	12.5601	0.00303635	1.2122	0.229722	0.261907	0	0	0	0	0	0	0	0
chr4	80910646	80955628	ENSMUSG00000048706	0.4088	+	Lurap1l	protein_coding	0.0022272	0.0509551	7.49652	3	10.5661	10.1383	10.7237	0.000155618	0.0336801	0.0250322	0.0375706	0	0	0	0	0	0	0	0
chr5	24319589	24351604	ENSMUSG00000038319	0.5429	-	Kcnh2	protein_coding	0.00295474	0.0618416	7.47978	3	11.1793	9.68825	10.1548	0.000218648	0.0724036	0.0257379	0.0355771	0	0	0	0	0	0	0	0
chr10	81590904	81601073	ENSMUSG00000034758	0.5438	-	Tle6	protein_coding	0.00613642	0.103186	7.47573	2.32193	9.94837	9.5157	9.89178	0.000393352	0.0970597	0.0718851	0.0933228	0	0	0	0	0	0	0	0
chr6	42315312	42324643	ENSMUSG00000029861	0.5087	-	Fam131b	protein_coding	0.00494908	0.0892572	7.46171	2.58496	10.2396	7.82018	10.7632	0.000535848	0.129461	0.0241132	0.186154	0	0	0	0	0	0	0	0
chr7	101858331	101870788	ENSMUSG00000001827	0.4635	-	Folr1	protein_coding	0.022763	0.239066	7.4567	1.58496	10.2969	8.11894	5.49185	0.000160552	0.100907	0.0222365	0.00353215	0	0	0	0	0	0	0	0
chr1	136213531	136234264	ENSMUSG00000041605	0.5208	-	5730559C18Rik	protein_coding	0.0169992	0.199705	7.45578	1.58496	8.30378	9.5411	9.01959	9.64646e-05	0.0151932	0.0358848	0.0249843	0	0	0	0	0	0	0	0
chr13	55473429	55488111	ENSMUSG00000034675	0.5536	-	Dbn1	protein_coding	0.000474022	0.0165693	7.45223	5.75489	14.1993	11.8731	12.5038	0.00360986	1.28116	0.255415	0.395518	0	0	0	0	0	0	0	0
chr19	29925114	29960718	ENSMUSG00000024810	0.4214	+	Il33	protein_coding	0.000591289	0.0193143	7.44048	4.16993	11.672	9.08481	12.4445	0.000477474	0.0916189	0.015223	0.156527	0	0	0	0	0	0	0	0
chr3	107981702	107986453	ENSMUSG00000040562	0.5023	-	Gstm2	protein_coding	0.000665708	0.0207841	7.43107	4.16993	11.8126	10.1573	12.1611	0.00357819	0.756893	0.24016	0.963797	0	0	0	0	0	0	0	0
chr4	154020470	154026230	ENSMUSG00000078350	0.5721	-	Smim1	protein_coding	0.00234106	0.0524279	7.42652	3.45943	11.856	9.12153	10.4645	0.00173611	0.643403	0.0965278	0.245139	0	0	0	0	0	0	0	0
chr13	12996132	13005383	ENSMUSG00000079092	0.3558	-	Prl2c2	protein_coding	0.0170729	0.200303	7.42066	1.58496	8.32643	8.70044	9.65284	0.000216193	0.0345909	0.04486	0.0869095	0	0	0	0	0	0	0	0
chr1	132298626	132307357	ENSMUSG00000042115	0.5266	+	Klhdc8a	protein_coding	0.00261604	0.0564965	7.41316	3.16993	10.764	10.5324	10.4325	0.000916275	0.199061	0.169511	0.158172	0	0	0	0	0	0	0	0
chr17	79706953	79715041	ENSMUSG00000024087	0.4473	-	Cyp1b1	protein_coding	0.000729483	0.0220402	7.38993	4.16993	11.2586	11.7789	11.5948	0.00210188	0.302794	0.434347	0.382295	0	0	0	0	0	0	0	0
chr14	51984719	52006251	ENSMUSG00000004562	0.5109	+	Arhgef40	protein_coding	0.000438895	0.0159481	7.38684	5.04439	12.9331	10.9506	12.7247	0.00148616	0.36318	0.0918633	0.314323	0	0	0	0	0	0	0	0
chr17	17843328	17855188	ENSMUSG00000003665	0.4484	-	Has1	protein_coding	0.013053	0.169829	7.38154	2	9.31515	10.2396	7.27612	0.000252951	0.0536256	0.101855	0.0129848	0	0	0	0	0	0	0	0
chr11	95044474	95076801	ENSMUSG00000001507	0.5082	-	Itga3	protein_coding	0.000360561	0.0137671	7.38053	5.64386	13.4821	12.3208	13.0425	0.00151576	0.353915	0.158227	0.260958	0	0	0	0	0	0	0	0
chr5	110773667	110780659	ENSMUSG00000029507	0.5222	-	Pus1	protein_coding	0.0264367	0.258104	7.37214	0	7.22882	7.54689	7.32193	0	0.0213101	0.0266018	0.0227403	0	0	0	0	0	0	0	0
chr7	19716644	19750483	ENSMUSG00000062300	0.5181	-	Nectin2	protein_coding	0.000533389	0.0178706	7.34622	5.55459	13.8634	11.5304	12.3109	0.00135938	0.440409	0.0873844	0.150123	0	0	0	0	0	0	0	0
chr2	157418444	157471862	ENSMUSG00000027646	0.5349	+	Src	protein_coding	0.000443539	0.0159578	7.34449	5.72792	13.8049	12.2963	12.666	0.000973455	0.267906	0.0941443	0.121644	0	0	0	0	0	0	0	0
chr7	145300828	145309557	ENSMUSG00000031070	0.5267	+	Mrgprf	protein_coding	0.0278592	0.265634	7.33985	1.58496	10.3072	5.78136	7.08746	0.000229121	0.145034	0.00618628	0.0154657	0	0	0	0	0	0	0	0
chr18	36345619	36402980	ENSMUSG00000046727	0.4571	+	Cystm1	protein_coding	0.000885796	0.0253664	7.31813	4.24793	11.638	11.9121	11.0049	0.000313802	0.055543	0.0671711	0.0358083	0	0	0	0	0	0	0	0
chr12	78888691	78906964	ENSMUSG00000021118	0.463	-	Plek2	protein_coding	0.0139564	0.177496	7.29462	2	9.01959	9.68825	9.07682	0.000164177	0.0283478	0.0450939	0.0294971	0	0	0	0	0	0	0	0
chr15	77388221	77399110	ENSMUSG00000010601	0.4811	-	Apol7a	protein_coding	0.0261064	0.257042	7.29155	0	6.85798	6.97728	7.83289	0	0.0105611	0.0114795	0.0208467	0	0	0	0	0	0	0	0
chr11	5861947	5872088	ENSMUSG00000020473	0.5628	+	Aebp1	protein_coding	0.000897268	0.0256084	7.27069	7.66534	15.5513	12.9374	15.2205	0.0199191	4.73494	0.773395	3.76462	0	0	0	0	0	0	0	0
chr11	82045712	82047525	ENSMUSG00000035373	0.4311	+	Ccl7	protein_coding	0.00810678	0.125396	7.26209	2.58496	9.93664	9.68475	9.90689	0.00275786	0.539989	0.453392	0.528958	0	0	0	0	0	0	0	0
chr9	58063788	58153996	ENSMUSG00000032327	0.5069	+	Stra6	protein_coding	0.00909195	0.135207	7.22418	3.16993	11.9755	2.32193	2.32193	8.86839e-05	0.0446302	4.4342e-05	4.4342e-05	0	0	0	0	0	0	0	0
chr2	32621758	32635058	ENSMUSG00000026817	0.5406	+	Ak1	protein_coding	0.000483097	0.0167827	7.22252	5.67243	13.5614	10.5294	13.1804	0.0037594	0.908872	0.111053	0.697895	0	0	0	0	0	0	0	0
chr5	41761483	41764501	ENSMUSG00000049691	0.6164	-	Nkx3-2	protein_coding	0.0322644	0.285033	7.20945	0	7.82655	5.52356	7.41785	0	0.074884	0.0149105	0.0563287	0	0	0	0	0	0	0	0
chr7	100869752	100932107	ENSMUSG00000032875	0.5271	-	Arhgef17	protein_coding	0.000598675	0.019406	7.20452	5.12928	12.8961	11.3219	12.3729	0.000545265	0.122236	0.0410392	0.0850453	0	0	0	0	0	0	0	0
chr1	180935022	180938400	ENSMUSG00000038793	0.5472	+	Lefty1	protein_coding	0.00512763	0.091504	7.18322	3.16993	10.9979	9.5411	10.1472	0.00236827	0.605092	0.220249	0.335406	0	0	0	0	0	0	0	0
chr3	135281221	135304426	ENSMUSG00000028167	0.4564	+	Bdh2	protein_coding	0.0200859	0.222414	7.1677	1.58496	7.47573	9.25739	8.97728	8.61883e-05	0.00762767	0.0263305	0.0216764	0	0	0	0	0	0	0	0
chr8	64592542	64693054	ENSMUSG00000037852	0.4269	-	Cpe	protein_coding	0.000595993	0.0193561	7.16435	4.90689	11.7956	12.2556	12.1244	0.000288523	0.035359	0.048641	0.0444126	0	0	0	0	0	0	0	0
chr14	63198922	63271692	ENSMUSG00000021944	0.4731	-	Gata4	protein_coding	0.00150401	0.0382732	7.15388	4.16993	11.8289	10.1749	11.4998	0.000233613	0.0499794	0.0158719	0.0397829	0	0	0	0	0	0	0	0
chr11	100956733	100970887	ENSMUSG00000004044	0.5287	-	Ptrf	protein_coding	0.00117031	0.0317803	7.13676	7.71425	15.7223	12.7237	14.7645	0.0147661	3.81942	0.477815	1.96637	0	0	0	0	0	0	0	0
chr18	61045150	61085061	ENSMUSG00000024620	0.5152	+	Pdgfrb	protein_coding	0.00368191	0.0733482	7.13408	3.32193	10.7624	9.04439	10.9285	0.000225502	0.0434968	0.0132044	0.0488086	0	0	0	0	0	0	0	0
chr4	41638144	41640324	ENSMUSG00000028445	0.6153	-	Enho	protein_coding	0.0468628	0.347437	7.13271	0	8.5812	4.70044	3.58496	0	0.175229	0.0114679	0.00504587	0	0	0	0	0	0	0	0
chr12	8771323	8793715	ENSMUSG00000020592	0.5295	+	Sdc1	protein_coding	0.000615064	0.0197859	7.1235	7	14.5996	13.6899	13.9204	0.00567167	1.10865	0.590121	0.692345	0	0	0	0	0	0	0	0
chr11	100408456	100414836	ENSMUSG00000006931	0.5487	-	P3h4	protein_coding	0.000770279	0.022937	7.12285	5.24793	13.1357	11.6466	11.8467	0.00579937	1.4105	0.502351	0.577116	0	0	0	0	0	0	0	0
chr6	113471427	113483140	ENSMUSG00000030281	0.5176	+	Il17rc	protein_coding	0.000705569	0.0215523	7.1041	5.35755	13.1655	11.5211	12.2273	0.00341501	0.784342	0.250832	0.409289	0	0	0	0	0	0	0	0
chr5	35502218	35525698	ENSMUSG00000036596	0.5364	-	Cpz	protein_coding	0.0537027	0.375179	7.06369	1.58496	10.2204	2.80735	2	8.51789e-05	0.0507666	0.000255537	0.000127768	0	0	0	0	0	0	0	0
chr8	107388225	107403206	ENSMUSG00000003849	0.4688	-	Nqo1	protein_coding	0.0012438	0.0333115	7.06349	4.16993	9.2503	12.1212	11.0761	0.00113477	0.0405847	0.29731	0.144049	0	0	0	0	0	0	0	0
chr2	119351229	119354381	ENSMUSG00000027313	0.5274	+	Chac1	protein_coding	0.0142548	0.179008	7.05709	2.58496	10.1674	9.47776	9.0607	0.00158629	0.36453	0.225888	0.169099	0	0	0	0	0	0	0	0
chr10	24595442	24598683	ENSMUSG00000019997	0.5142	+	Ctgf	protein_coding	0.000757936	0.0226619	7.05354	4.85798	11.3157	12.7605	11.0147	0.00863931	0.786177	2.1407	0.638075	0	0	0	0	0	0	0	0
chr6	54501173	54566489	ENSMUSG00000019124	0.4591	-	Scrn1	protein_coding	0.00332428	0.0683109	7.04473	3.45943	9.96578	10.6129	10.8065	0.000153102	0.0152949	0.0239604	0.0274052	0	0	0	0	0	0	0	0
chr1	74791516	74804179	ENSMUSG00000026167	0.5411	+	Wnt10a	protein_coding	0.0168706	0.198616	7.03709	2.58496	10.7056	8.99152	7.53138	0.000394851	0.131801	0.0401169	0.0145305	0	0	0	0	0	0	0	0
chr4	127351086	127354081	ENSMUSG00000046623	0.5137	-	Gjb4	protein_coding	0.00757784	0.119616	7.02191	3	10.3151	10.255	9.28309	0.00233723	0.425042	0.407679	0.207679	0	0	0	0	0	0	0	0
chr14	65919395	65953744	ENSMUSG00000034463	0.4808	-	Scara3	protein_coding	0.0121586	0.162221	7.01913	3	11.3945	6.44294	8.3837	0.000203791	0.0783429	0.00250371	0.00969461	0	0	0	0	0	0	0	0
chr17	23776916	23786081	ENSMUSG00000023911	0.4971	-	Flywch2	protein_coding	0.0440229	0.334022	6.98868	1.58496	9.66356	5.24793	8.19967	0.000218221	0.0883797	0.0040371	0.0319694	0	0	0	0	0	0	0	0
chr9	95637601	95698096	ENSMUSG00000015354	0.4438	+	Pcolce2	protein_coding	0.000849801	0.0245848	6.98572	4.52356	9.90539	11.3929	12.3154	0.000363666	0.015836	0.0444334	0.0842384	0	0	0	0	0	0	0	0
chr19	4861223	4877909	ENSMUSG00000006457	0.507	-	Actn3	protein_coding	0.0357942	0.30122	6.97855	1.58496	9.54882	6.67243	8.14975	0.000119861	0.044828	0.00605298	0.0169603	0	0	0	0	0	0	0	0
chrX	136066564	136068236	ENSMUSG00000042750	0.5929	-	Bex2	protein_coding	0.0295463	0.273267	6.97537	1	7.11894	9.24793	3	0.000598086	0.0825359	0.363038	0.0041866	0	0	0	0	0	0	0	0
chr11	102604396	102608058	ENSMUSG00000050288	0.5662	+	Fzd2	protein_coding	0.00189604	0.0450822	6.96438	4.45943	12.1883	10.1293	11.2615	0.00573457	1.27417	0.305571	0.670126	0	0	0	0	0	0	0	0
chr4	120161206	120167360	ENSMUSG00000028635	0.5378	+	Edn2	protein_coding	0.0616267	0.403537	6.95031	1	9.34873	5.55459	5.42626	0.000162496	0.105785	0.00747481	0.00682483	0	0	0	0	0	0	0	0
chr15	78399556	78405859	ENSMUSG00000044986	0.5232	-	Tst	protein_coding	0.00138159	0.0359788	6.93766	4.64386	11.7834	11.6738	11.23	0.00380771	0.559099	0.518166	0.38093	0	0	0	0	0	0	0	0
chr9	7272514	7283331	ENSMUSG00000050578	0.3772	+	Mmp13	protein_coding	0.033339	0.290291	6.93467	1.58496	6.30378	9.80574	6.98868	0.000184894	0.00721087	0.0826477	0.0116483	0	0	0	0	0	0	0	0
chr17	39846353	39848827	ENSMUSG00000106106	0.5939	-	Rn18s-rs5	rRNA	NA	NA	6.91156	13.8134	21.2724	20.6973	19.882	5.81851	1023.82	687.24	390.539	0	0	0	0	0	0	0	1
chr11	78188430	78192193	ENSMUSG00000002059	0.5664	+	Rab34	protein_coding	0.000684987	0.0212296	6.90311	5.67243	12.8273	12.1222	12.6852	0.0132873	1.93117	1.18443	1.74993	0	0	0	0	0	0	0	0
chr2	155751117	155755471	ENSMUSG00000027611	0.5109	+	Procr	protein_coding	0.00164759	0.0404408	6.89534	4.52356	11.4969	11.611	11.1007	0.00505282	0.663528	0.71819	0.504134	0	0	0	0	0	0	0	0
chr1	155212471	155244444	ENSMUSG00000033722	0.5302	-	BC034090	protein_coding	0.00365579	0.0729995	6.89185	3.90689	11.4924	7.7211	11.137	0.000437869	0.090076	0.00656804	0.0704032	0	0	0	0	0	0	0	0
chr4	155839680	155844088	ENSMUSG00000029070	0.5521	+	Mxra8	protein_coding	0.000629804	0.0200697	6.87627	6.04439	13.2098	11.9465	13.2644	0.0147459	2.14905	0.895191	2.23208	0	0	0	0	0	0	0	0
chr17	28331671	28350805	ENSMUSG00000002249	0.5635	-	Tead3	protein_coding	0.0114712	0.157466	6.85475	3.16993	11.0728	7.99435	9.48382	0.000418104	0.112522	0.0132748	0.037368	0	0	0	0	0	0	0	0
chr2	70474923	70477729	ENSMUSG00000075304	0.6106	+	Sp5	protein_coding	0.0371698	0.307085	6.8413	1	8.59991	5.83289	7.92481	0.000356379	0.137919	0.0199572	0.0862438	0	0	0	0	0	0	0	0
chr4	135728172	135752140	ENSMUSG00000037157	0.4994	+	Il22ra1	protein_coding	0.0136429	0.175218	6.83131	3	10.5479	9.14975	9.3837	0.000292056	0.0624166	0.0236565	0.0278288	0	0	0	0	0	0	0	0
chr19	34241090	34255336	ENSMUSG00000035783	0.4443	-	Acta2	protein_coding	0.00170219	0.0413428	6.80921	8.38802	15.5103	13.9938	15.6015	0.0234452	3.27608	1.14509	3.48996	0	0	0	0	0	0	0	0
chr5	90786103	90789600	ENSMUSG00000029379	0.4294	+	Cxcl3	protein_coding	0.0146145	0.181775	6.80162	2.58496	8.50383	8.15482	10.4094	0.0014298	0.103517	0.0812125	0.388619	0	0	0	0	0	0	0	0
chr9	22099216	22109630	ENSMUSG00000001349	0.5199	+	Cnn1	protein_coding	0.0311837	0.280157	6.8009	2	9.24555	6.08746	9.37287	0.000288074	0.0581909	0.00643365	0.0635683	0	0	0	0	0	0	0	0
chr14	32322019	32347820	ENSMUSG00000021913	0.5157	+	Ogdhl	protein_coding	0.00378591	0.0747177	6.80028	3.80735	10.4686	9.92184	11.1636	0.000503856	0.0548816	0.0375567	0.0888725	0	0	0	0	0	0	0	0
chr17	55986511	55996881	ENSMUSG00000011589	0.5309	+	Fsd1	protein_coding	0.0290542	0.27019	6.78834	2.32193	9.79279	7.88874	9.0607	0.000385728	0.0854388	0.022758	0.0513983	0	0	0	0	0	0	0	0
chr9	58488603	58499780	ENSMUSG00000066607	0.5386	+	6030419C18Rik	protein_coding	0.0213604	0.230914	6.74707	3	11.0553	6.40939	8.51175	0.000626286	0.190302	0.00751543	0.0325669	0	0	0	0	0	0	0	0
chr1	75360329	75368579	ENSMUSG00000026208	0.5259	+	Des	protein_coding	0.0312878	0.280498	6.73632	2.80735	11.0861	5.24793	4.75489	0.000727273	0.263394	0.00448485	0.00315152	0	0	0	0	0	0	0	0
chr11	35838400	35980527	ENSMUSG00000018849	0.4802	-	Wwc1	protein_coding	0.000788654	0.0231316	6.73122	5.45943	11.352	12.556	12.3955	0.000302546	0.018385	0.0423635	0.0379027	0	0	0	0	0	0	0	0
chr10	93778660	93779719	ENSMUSG00000090610	0.5132	+	Gm3571	processed_pseudogene	0.0327214	0.287125	6.71768	2	8.45533	8.98014	8.66888	0.00283286	0.3305	0.475921	0.383381	0	0	0	0	0	0	0	0
chr7	16992708	16997516	ENSMUSG00000041117	0.5336	+	Ccdc8	protein_coding	0.078054	0.452239	6.71195	1	9.22641	4.08746	3.70044	0.000207987	0.124376	0.00332779	0.00249584	0	0	0	0	0	0	0	0
chr7	19394437	19404104	ENSMUSG00000040714	0.561	-	Klc3	protein_coding	0.0114444	0.157227	6.71081	3.58496	11.5873	7.97728	8.7879	0.00113789	0.318196	0.0259646	0.0456191	0	0	0	0	0	0	0	0
chr6	49036546	49070929	ENSMUSG00000029816	0.447	+	Gpnmb	protein_coding	0.00169144	0.0411996	6.70666	4.52356	8.67596	12.2003	11.0307	0.000639851	0.0118663	0.136841	0.0608149	0	0	0	0	0	0	0	0
chr19	10182888	10196870	ENSMUSG00000010663	0.5143	+	Fads1	protein_coding	0.0015113	0.0383548	6.69479	5.35755	12.6671	11.633	11.5803	0.00286082	0.465098	0.227078	0.218924	0	0	0	0	0	0	0	0
chr3	103722222	103738001	ENSMUSG00000027848	0.4913	-	Olfml3	protein_coding	0.00491944	0.089155	6.69444	4.08746	11.5632	9.48583	10.5878	0.00101401	0.191711	0.0453768	0.0974713	0	0	0	0	0	0	0	0
chr16	21204755	21223305	ENSMUSG00000005958	0.5368	+	Ephb3	protein_coding	0.00883813	0.132478	6.68692	3.45943	10.6978	8.97154	10.2726	0.000539084	0.0894879	0.0270081	0.0666307	0	0	0	0	0	0	0	0
chr11	83409137	83421039	ENSMUSG00000020684	0.5304	+	Rasl10b	protein_coding	0.0160877	0.193429	6.68299	3.58496	11.8106	1	6.71425	0.000924214	0.301714	8.40195e-05	0.00873803	0	0	0	0	0	0	0	0
chr7	19282624	19296160	ENSMUSG00000030401	0.5013	+	Rtn2	protein_coding	0.021805	0.233371	6.68182	2.80735	10.207	8.69349	9.12928	0.000443262	0.0872488	0.0305112	0.0412973	0	0	0	0	0	0	0	0
chr3	132881745	132950291	ENSMUSG00000040998	0.4297	-	Npnt	protein_coding	0.000915648	0.0260453	6.66504	5	9.04985	10.7254	12.8763	0.000452251	0.00771745	0.0246842	0.109678	0	0	0	0	0	0	0	0
chr5	24413392	24417835	ENSMUSG00000038276	0.5473	+	Asic3	protein_coding	0.0218698	0.233441	6.64866	2.58496	9.31967	6.70044	10.0539	0.00112537	0.143597	0.0231825	0.239028	0	0	0	0	0	0	0	0
chr18	38185914	38212053	ENSMUSG00000051375	0.542	-	Pcdh1	protein_coding	0.00609856	0.10292	6.63936	3.90689	11.158	9.73471	10.3977	0.000535598	0.087379	0.0325567	0.0515705	0	0	0	0	0	0	0	0
chr2	32384633	32388252	ENSMUSG00000026822	0.547	-	Lcn2	protein_coding	0.00161101	0.0399829	6.63193	6.08746	13.8143	10.9794	11.8948	0.0185134	3.98011	0.557613	1.05195	0	0	0	0	0	0	0	0
chr4	155768149	155774698	ENSMUSG00000042116	0.5557	-	Vwa1	protein_coding	0.0506084	0.363775	6.61961	0	7.53138	4.9542	6.30378	0	0.0280959	0.00458085	0.0119102	0	0	0	0	0	0	0	0
chr2	35256380	35307892	ENSMUSG00000026879	0.5022	+	Gsn	protein_coding	0.00192221	0.0454495	6.61079	8.05528	15.485	13.6247	14.2512	0.00514443	0.890278	0.245186	0.378533	0	0	0	0	0	0	0	0
chr2	119797733	119818104	ENSMUSG00000027298	0.5276	+	Tyro3	protein_coding	0.00575276	0.0987318	6.61034	4.16993	11.5836	10.1674	10.0458	0.00083452	0.150606	0.0564037	0.0518384	0	0	0	0	0	0	0	0
chr10	127182521	127190054	ENSMUSG00000019467	0.5621	-	Arhgef25	protein_coding	0.00329488	0.0678713	6.61017	4.70044	12.1784	10.0928	10.8865	0.00331873	0.61516	0.144829	0.251162	0	0	0	0	0	0	0	0
chr13	19623175	19632821	ENSMUSG00000021319	0.4098	+	Sfrp4	protein_coding	0.0437521	0.333283	6.60979	1.58496	7.44294	7.33985	9.08481	0.00020734	0.0179349	0.0166909	0.0561891	0	0	0	0	0	0	0	0
chr8	111710474	111743809	ENSMUSG00000031955	0.5283	-	Bcar1	protein_coding	0.001042	0.028959	6.60725	5.90689	12.7696	12.1864	12.5277	0.00176991	0.20945	0.139793	0.177111	0	0	0	0	0	0	0	0
chr7	142283210	142290418	ENSMUSG00000109936	0.473	+	RP23-145I16.5	lincRNA	0.0687272	0.426164	6.59991	0	8.17493	0	0	0	0.0399556	0	0	0	0	0	0	0	0	0	0
chr5	90794534	90803067	ENSMUSG00000029375	0.3879	+	Cxcl15	protein_coding	0.0468906	0.347437	6.59246	2	9.50383	6.40939	8.43879	0.000351576	0.0849643	0.00984413	0.0405485	0	0	0	0	0	0	0	0
chr5	37289098	37336894	ENSMUSG00000029122	0.4942	-	Evc	protein_coding	0.00253733	0.0553608	6.58816	4.64386	11.363	10.4115	11.6528	0.000502134	0.0550883	0.0284752	0.0673487	0	0	0	0	0	0	0	0
chr9	63926655	63937121	ENSMUSG00000111058	0.4928	-	RP23-449K22.2	lincRNA	0.0391339	0.317282	6.58496	1	7.70044	6.52356	8.10852	9.55475e-05	0.0197783	0.00869482	0.0262756	0	0	0	0	0	0	0	0
chr8	22757727	22782844	ENSMUSG00000031538	0.4708	+	Plat	protein_coding	0.00163348	0.0402523	6.57482	5.75489	13.0941	11.7249	11.6944	0.00211012	0.348091	0.134729	0.131903	0	0	0	0	0	0	0	0
chr11	94936224	94953042	ENSMUSG00000001506	0.5392	+	Col1a1	protein_coding	0.00359518	0.0722146	6.56074	8.56986	16.2913	11.5083	14.5809	0.0225354	4.76852	0.173148	1.45713	0	0	0	0	0	0	0	0
chr3	116109949	116129688	ENSMUSG00000027962	0.3991	-	Vcam1	protein_coding	0.00560535	0.0973642	6.55186	3.90689	9.82972	10.5962	10.7846	0.000709256	0.046051	0.0783728	0.0893156	0	0	0	0	0	0	0	0
chr13	45507444	45546382	ENSMUSG00000000253	0.488	+	Gmpr	protein_coding	0.00797138	0.12364	6.55166	3.80735	10.9337	9.53528	10.2784	0.000333864	0.050208	0.0190303	0.0318712	0	0	0	0	0	0	0	0
chr13	31625816	31631403	ENSMUSG00000038402	0.5596	+	Foxf2	protein_coding	0.00979968	0.142238	6.55133	3.45943	9.81538	9.90087	10.2738	0.00178987	0.161088	0.170933	0.221407	0	0	0	0	0	0	0	0
chr18	61953075	62015715	ENSMUSG00000045629	0.4555	+	Sh3tc2	protein_coding	0.00242108	0.0536815	6.54592	4.85798	11.6595	11.0627	11.4278	0.000446999	0.0516284	0.0341315	0.0439655	0	0	0	0	0	0	0	0
chr5	52363791	52371418	ENSMUSG00000072941	0.5005	+	Sod3	protein_coding	0.00154402	0.0390683	6.53089	5.39232	12.0891	11.23	12.2562	0.00537564	0.571129	0.314803	0.641274	0	0	0	0	0	0	0	0
chr15	89322972	89324728	ENSMUSG00000054136	0.5692	+	Adm2	protein_coding	0.0532087	0.373055	6.52356	0	7.27612	6.30378	5.39232	0	0.0876993	0.0444191	0.0233485	0	0	0	0	0	0	0	0
chr15	102356609	102366325	ENSMUSG00000060284	0.51	-	Sp7	protein_coding	0.0378548	0.310626	6.52007	1.58496	6.58496	7.50779	9.09803	0.000205846	0.00977769	0.0186291	0.0562989	0	0	0	0	0	0	0	0
chr11	115347707	115367756	ENSMUSG00000034586	0.5354	-	Hid1	protein_coding	0.00265912	0.0570287	6.51926	5.49185	13.0768	10.9951	10.733	0.00219462	0.430894	0.101751	0.0848421	0	0	0	0	0	0	0	0
chr11	70054085	70057894	ENSMUSG00000020884	0.5444	+	Asgr1	protein_coding	0.0535033	0.374192	6.51833	1.58496	8.92778	6.78136	7.83289	0.000525072	0.127593	0.0286164	0.0595957	0	0	0	0	0	0	0	0
chr17	35552128	35557180	ENSMUSG00000039518	0.5375	+	Cdsn	protein_coding	0.0421698	0.329135	6.51833	1.58496	7.63662	7.89482	8.59991	0.000395883	0.0391924	0.0469121	0.0766033	0	0	0	0	0	0	0	0
chr3	107888850	107896213	ENSMUSG00000086968	0.4746	-	4933431E20Rik	antisense	0.0420807	0.328606	6.51833	0	5.85798	6.72792	6.79442	0	0.00774141	0.0142605	0.0149396	0	0	0	0	0	0	0	0
chr2	27886425	28039514	ENSMUSG00000026837	0.5115	+	Col5a1	protein_coding	0.00137695	0.0359788	6.51802	6.70044	14.1229	10.9091	13.1082	0.000672811	0.116534	0.0125548	0.0576723	0	0	0	0	0	0	0	0
chr2	127425199	127436092	ENSMUSG00000046338	0.5218	+	Gpat2	protein_coding	0.0335506	0.291534	6.51096	2.32193	0	10.4094	2.80735	0.000367208	0	0.124759	0.000550812	0	0	0	0	0	0	0	0
chr5	37338499	37425055	ENSMUSG00000050248	0.4751	+	Evc2	protein_coding	0.00115255	0.0315147	6.5062	5.72792	12.1033	11.9766	12.5563	0.000600767	0.0508226	0.0465479	0.0695735	0	0	0	0	0	0	0	0
chr3	87971078	87980451	ENSMUSG00000004891	0.547	+	Nes	protein_coding	0.00418284	0.0798555	6.49371	4.52356	11.6627	8.10852	11.3987	0.00234717	0.34578	0.0293396	0.287955	0	0	0	0	0	0	0	0
chr6	112273758	112330425	ENSMUSG00000057604	0.4459	+	Lmcd1	protein_coding	0.0175295	0.204246	6.49007	3.16993	9.73978	9.85643	9.33316	0.000141176	0.0150705	0.0163411	0.0113646	0	0	0	0	0	0	0	0
chr12	111417430	111431182	ENSMUSG00000021280	0.5504	+	Exoc3l4	protein_coding	0.0404591	0.323998	6.48561	2.58496	10.1923	6.59991	8.43463	0.000363583	0.0850058	0.0069808	0.0250873	0	0	0	0	0	0	0	0
chr5	142960343	142973185	ENSMUSG00000029581	0.5442	+	Fscn1	protein_coding	0.00116317	0.0317484	6.46726	7.3837	14.3326	11.4813	14.3469	0.0129263	1.60653	0.222551	1.62249	0	0	0	0	0	0	0	0
chr17	26196226	26207786	ENSMUSG00000073433	0.5585	-	Arhgdig	protein_coding	0.010187	0.145861	6.46237	3.70044	10.0861	10.7465	9.30834	0.00103806	0.0939446	0.148529	0.0547578	0	0	0	0	0	0	0	0
chr5	112384354	112394866	ENSMUSG00000029348	0.5422	-	Asphd2	protein_coding	0.0338885	0.293223	6.4567	2.58496	9.29921	6.98868	9.6865	0.000475647	0.0598364	0.0119863	0.0782915	0	0	0	0	0	0	0	0
chr2	71543408	71546754	ENSMUSG00000023391	0.5751	-	Dlx2	protein_coding	0.0362074	0.302332	6.44956	2.32193	7.6865	9.33092	8.84862	0.00119546	0.0612672	0.19217	0.137478	0	0	0	0	0	0	0	0
chr1	134182176	134190181	ENSMUSG00000064246	0.5034	+	Chil1	protein_coding	0.0199663	0.221814	6.44432	3	7.32193	10.9031	3.90689	0.000874453	0.0198626	0.239101	0.00174891	0	0	0	0	0	0	0	0
chr13	12790822	12800078	ENSMUSG00000056457	0.3565	-	Prl2c3	protein_coding	0.0472944	0.349022	6.44294	0	6.47573	6.33985	6.50779	0	0.00950735	0.00864304	0.00972342	0	0	0	0	0	0	0	0
chr9	65398506	65414853	ENSMUSG00000041696	0.4965	+	Rasl12	protein_coding	0.0294217	0.272859	6.43851	2.32193	6.83289	8.54303	9.66888	0.000244693	0.00691258	0.0227565	0.0497339	0	0	0	0	0	0	0	0
chr14	46383520	46390669	ENSMUSG00000021835	0.5305	-	Bmp4	protein_coding	0.00184261	0.0440589	6.43643	5.08746	10.983	10.7507	12.3126	0.00461603	0.282977	0.240873	0.711428	0	0	0	0	0	0	0	0
chr11	84048041	84069261	ENSMUSG00000018648	0.4718	-	Dusp14	protein_coding	0.0311179	0.280081	6.42066	3	10.3151	8.41363	8.78463	0.000329877	0.0599906	0.0160226	0.0207352	0	0	0	0	0	0	0	0
chr13	98686235	98694834	ENSMUSG00000052485	0.4833	-	Tmem171	protein_coding	0.0611778	0.401983	6.42066	0	7.53138	5.04439	5.2854	0	0.0213978	0.00372136	0.00441912	0	0	0	0	0	0	0	0
chr4	148713703	148716581	ENSMUSG00000087273	0.5318	+	Gm13203	lincRNA	0.0399514	0.321756	6.42066	1	6.45943	7.48382	7.94837	0.000347464	0.0302293	0.0618485	0.085476	0	0	0	0	0	0	0	0
chr11	100203162	100207548	ENSMUSG00000045545	0.525	-	Krt14	protein_coding	0.0126087	0.16583	6.4135	3.45943	6.47573	11.2527	8.14975	0.00227998	0.0200638	0.556088	0.0645235	0	0	0	0	0	0	0	0
chr3	92407991	92409271	ENSMUSG00000042157	0.4223	+	Sprr2i	protein_coding	0.0502918	0.36285	6.40939	1	3.58496	7.73471	8.15482	0.00078125	0.00859375	0.165625	0.221875	0	0	0	0	0	0	0	0
chr11	105292643	105351139	ENSMUSG00000020695	0.4958	+	Mrc2	protein_coding	0.00138025	0.0359788	6.40093	5.93074	12.5387	11.4589	12.7097	0.00102571	0.101699	0.0481059	0.114504	0	0	0	0	0	0	0	0
chr19	5070859	5085531	ENSMUSG00000061451	0.5199	-	Tmem151a	protein_coding	0.004691	0.0869923	6.38861	5.08746	12.5836	10.5314	9.85798	0.00224918	0.41828	0.100804	0.0631816	0	0	0	0	0	0	0	0
chr6	31519488	31563981	ENSMUSG00000025608	0.4939	-	Podxl	protein_coding	0.00229169	0.0517323	6.38064	5.9542	13.2213	11.9469	10.9658	0.001371	0.214618	0.0887106	0.0449284	0	0	0	0	0	0	0	0
chr11	31357307	31370074	ENSMUSG00000020303	0.4995	-	Stc2	protein_coding	0.0387195	0.314794	6.37697	2.58496	9.41363	8.82655	8.49185	0.000391635	0.0533406	0.0354821	0.0281194	0	0	0	0	0	0	0	0
chr15	79516408	79527739	ENSMUSG00000010830	0.4937	+	Kdelr3	protein_coding	0.00497601	0.0896475	6.37432	4.58496	11.6253	8.45943	11.2656	0.00202983	0.278704	0.030977	0.217192	0	0	0	0	0	0	0	0
chr1	75375297	75432320	ENSMUSG00000026207	0.5354	+	Speg	protein_coding	0.00463912	0.0861413	6.36749	4.90689	12.2158	9.47776	10.9374	0.000508567	0.0834049	0.0124862	0.0343721	0	0	0	0	0	0	0	0
chr12	8297934	8301954	ENSMUSG00000037660	0.5902	-	Gdf7	protein_coding	0.0467674	0.347029	6.36691	2.32193	9.19967	6.53916	9.12153	0.000995025	0.14602	0.0228856	0.138308	0	0	0	0	0	0	0	0
chr1	135371057	135375237	ENSMUSG00000041889	0.5444	-	Shisa4	protein_coding	0.00749738	0.118899	6.35971	4.24793	11.2258	9.5411	10.5897	0.00430622	0.572727	0.17799	0.368421	0	0	0	0	0	0	0	0
chr15	99055174	99058978	ENSMUSG00000023484	0.5716	+	Prph	protein_coding	0.0783614	0.453037	6.35755	1	8.22882	7.29462	5.12928	0.000262881	0.0786015	0.0410095	0.00893796	0	0	0	0	0	0	0	0
chr18	61639542	61647472	ENSMUSG00000098098	0.4938	+	Bvht	lincRNA	0.035354	0.299379	6.3552	2.32193	7.6865	8.76487	9.19722	0.000504414	0.0258512	0.0547289	0.0738966	0	0	0	0	0	0	0	0
chr6	48537615	48541801	ENSMUSG00000039347	0.5176	+	Atp6v0e2	protein_coding	0.00900043	0.134081	6.35508	4.24793	11.4445	10.1911	9.47168	0.00430005	0.665552	0.279025	0.169374	0	0	0	0	0	0	0	0
chr7	29303951	29318243	ENSMUSG00000030584	0.5519	+	Dpf1	protein_coding	0.0538052	0.37529	6.33985	1.58496	8.02791	7.85798	7.88264	0.000139938	0.018192	0.0161629	0.0164428	0	0	0	0	0	0	0	0
chr19	4510472	4621752	ENSMUSG00000024892	0.4622	+	Pcx	protein_coding	0.00236522	0.0527601	6.33953	5.80735	12.8895	11.7566	11.3202	0.000494249	0.0681794	0.0310838	0.0229691	0	0	0	0	0	0	0	0
chr1	43123074	43196984	ENSMUSG00000008136	0.4475	-	Fhl2	protein_coding	0.00245041	0.0539503	6.32362	5	10.3197	11.5103	11.7707	0.000419429	0.0172778	0.0394534	0.0472602	0	0	0	0	0	0	0	0
chr8	57331692	57334585	ENSMUSG00000109697	0.5301	-	Gm45357	lincRNA	0.079699	0.455388	6.32193	0	7.89482	0	0	0	0.0819219	0	0	0	0	0	0	0	0	0	0
chr17	14665500	14694262	ENSMUSG00000023885	0.4651	-	Thbs2	protein_coding	0.00144127	0.0369091	6.31777	5.39232	10.6257	4.16993	13.0452	0.00142549	0.0548988	0.000591058	0.29386	0	0	0	0	0	0	0	0
chr5	38137192	38159907	ENSMUSG00000029126	0.5163	-	Nsg1	protein_coding	0.00518153	0.0920781	6.31046	4.32193	10.3387	5.32193	11.7427	0.000836452	0.0569668	0.00171693	0.150825	0	0	0	0	0	0	0	0
chr6	29735503	29761365	ENSMUSG00000001761	0.4836	+	Smo	protein_coding	0.0014091	0.0363356	6.30894	6.42626	12.9885	12.4735	12.6972	0.00328668	0.314206	0.219859	0.256747	0	0	0	0	0	0	0	0
chr14	24133953	24245920	ENSMUSG00000021782	0.4981	-	Dlg5	protein_coding	0.00206762	0.0480401	6.29624	5.67243	12.2447	11.1774	12.2453	0.00044656	0.0433342	0.0206757	0.0433521	0	0	0	0	0	0	0	0
chr7	112427505	112591692	ENSMUSG00000030770	0.4648	+	Parva	protein_coding	0.00166517	0.0406848	6.28957	6.02237	12.5672	11.7474	12.4886	0.000389799	0.0369579	0.0209334	0.0349967	0	0	0	0	0	0	0	0
chr11	69396519	69398234	ENSMUSG00000045377	0.5606	-	Tmem88	protein_coding	0.0515682	0.36748	6.28848	2	8.51964	3.90689	9.11894	0.00174927	0.213411	0.00816327	0.323615	0	0	0	0	0	0	0	0
chrX	141475385	141689234	ENSMUSG00000031274	0.3699	+	Col4a5	protein_coding	0.00275361	0.0584988	6.27382	5.75489	12.8388	10.9816	11.638	0.000247838	0.0342531	0.00945059	0.0148984	0	0	0	0	0	0	0	0
chr12	112106683	112127573	ENSMUSG00000037686	0.5677	+	Aspg	protein_coding	0.0310921	0.280076	6.26411	2.80735	8.3966	8.45533	9.85487	0.000287219	0.0160843	0.0167544	0.0442796	0	0	0	0	0	0	0	0
chr3	92080271	92083142	ENSMUSG00000043165	0.5961	-	Lor	protein_coding	0.0516498	0.367761	6.25424	1	7.67243	6.02237	7.56224	0.000348311	0.0707071	0.0222919	0.0654824	0	0	0	0	0	0	0	0
chr4	131921771	131923140	ENSMUSG00000070720	0.6723	+	Tmem200b	protein_coding	0.0726599	0.437094	6.25109	1	7.86419	5	7.58496	0.00073046	0.169467	0.0226443	0.139518	0	0	0	0	0	0	0	0
chr1	171250421	171260637	ENSMUSG00000006403	0.5197	+	Adamts4	protein_coding	0.0486801	0.355722	6.25046	2.32193	9.04439	7.77479	8.62571	0.000391543	0.0515857	0.0213391	0.038567	0	0	0	0	0	0	0	0
chr2	10094593	10131396	ENSMUSG00000037254	0.4259	-	Itih2	protein_coding	0.0132275	0.171835	6.24286	3.90689	10.5216	9.35094	10.3276	0.000380404	0.0399152	0.0177159	0.0348885	0	0	0	0	0	0	0	0
chr15	76001093	76014336	ENSMUSG00000046761	0.5858	-	Fam83h	protein_coding	0.0110462	0.152995	6.23713	4.32193	11.4934	9.74315	9.61839	0.00143472	0.217624	0.0646379	0.0592766	0	0	0	0	0	0	0	0
chr8	106130319	106136974	ENSMUSG00000084128	0.5554	-	Esrp2	protein_coding	0.038387	0.313626	6.23522	2.58496	7.85175	9.46352	8.71081	0.000751315	0.0345605	0.105935	0.0628099	0	0	0	0	0	0	0	0
chr7	43472904	43490075	ENSMUSG00000013367	0.5208	-	Iglon5	protein_coding	0.0111987	0.154728	6.23415	4.16993	11.0553	9.52748	10.2276	0.000990041	0.123872	0.0429212	0.0697688	0	0	0	0	0	0	0	0
chr12	84783212	84876532	ENSMUSG00000002020	0.4992	-	Ltbp2	protein_coding	0.00266304	0.0570287	6.22913	5.35755	11.8353	6.91886	12.4126	0.000428633	0.0391449	0.0012859	0.0584119	0	0	0	0	0	0	0	0
chr5	135887919	135889563	ENSMUSG00000004951	0.5964	+	Hspb1	protein_coding	0.00208988	0.0484013	6.2277	6.97728	14.1582	10.6147	13.0493	0.0760341	11.1204	0.953163	5.15572	0	0	0	0	0	0	0	0
chrX	150806370	150814345	ENSMUSG00000025268	0.5013	-	Maged2	protein_coding	0.00139972	0.036263	6.22086	7.07682	13.5853	12.1948	13.6914	0.0168025	1.54107	0.587712	1.65868	0	0	0	0	0	0	0	0
chr11	100102007	100105626	ENSMUSG00000020916	0.524	-	Krt36	protein_coding	0.0873854	0.475696	6.21809	1.58496	9.22159	5.75489	4.24793	0.000552639	0.164686	0.0146449	0.00497375	0	0	0	0	0	0	0	0
chr9	7931999	8004596	ENSMUSG00000053110	0.4352	-	Yap1	protein_coding	0.00347974	0.0707331	6.21476	5.04439	10.9396	11.245	11.5324	0.00044079	0.0270397	0.0334174	0.0407868	0	0	0	0	0	0	0	0
chr2	130390775	130397574	ENSMUSG00000027408	0.5206	-	Cpxm1	protein_coding	0.0327145	0.287125	6.2127	3.58496	11.168	6.42626	8.14466	0.00161788	0.338285	0.0125018	0.0414767	0	0	0	0	0	0	0	0
chr15	6813577	6874969	ENSMUSG00000022146	0.4311	-	Osmr	protein_coding	0.0340388	0.293818	6.21108	3	9.44294	7.98868	9.69349	0.000114021	0.0113207	0.00412106	0.0134708	0	0	0	0	0	0	0	0
chr11	4736892	4746778	ENSMUSG00000009075	0.5744	-	Cabp7	protein_coding	0.112155	0.522642	6.20729	1.58496	9.35975	2	2	0.000202306	0.0663565	0.000303459	0.000303459	0	0	0	0	0	0	0	0
chr19	45015176	45027104	ENSMUSG00000035342	0.5526	+	Lzts2	protein_coding	0.00206862	0.0480401	6.19097	6.76818	13.7145	12.1548	12.5236	0.00905433	1.12684	0.38221	0.493545	0	0	0	0	0	0	0	0
chr9	98486115	98509781	ENSMUSG00000032454	0.4625	+	Rbp2	protein_coding	0.0530802	0.372734	6.18982	1	7.29462	7.26679	6.98868	4.22547e-05	0.00659173	0.00646497	0.00532409	0	0	0	0	0	0	0	0
chr12	105603085	105605428	ENSMUSG00000041347	0.5205	+	Bdkrb1	protein_coding	0.0410565	0.325824	6.18982	1	5.24793	4.32193	8.56986	0.000426803	0.0157917	0.00810926	0.161758	0	0	0	0	0	0	0	0
chr4	122946850	122961188	ENSMUSG00000028655	0.5106	-	Mfsd2a	protein_coding	0.0653661	0.416196	6.1788	1.58496	8.07682	8.17493	6.53916	0.000139489	0.0187613	0.0200865	0.00641652	0	0	0	0	0	0	0	0
chr2	155490379	155518237	ENSMUSG00000027603	0.488	-	Ggt7	protein_coding	0.0413802	0.326744	6.1777	2.58496	8.70736	6.30378	9.65464	0.000179482	0.0149688	0.00279991	0.0288965	0	0	0	0	0	0	0	0
chr19	5447703	5455945	ENSMUSG00000024912	0.511	+	Fosl1	protein_coding	0.00288414	0.0608902	6.16698	5.64386	12.2282	11.2755	11.7736	0.00594516	0.582019	0.300655	0.424654	0	0	0	0	0	0	0	0
chr4	132884763	132886626	ENSMUSG00000083816	0.463	+	Gm13033	processed_pseudogene	0.0558654	0.38328	6.16323	0	6.35755	5.93074	6.16993	0	0.0434783	0.0322061	0.0381106	0	0	0	0	0	0	0	0
chr11	99041244	99054392	ENSMUSG00000017493	0.5197	+	Igfbp4	protein_coding	0.0287599	0.268976	6.1518	10.9506	17.6245	15.8915	17.2811	0.150441	15.3689	4.62329	12.1135	0	0	0	0	0	0	0	0
chr10	75923222	75932502	ENSMUSG00000000901	0.5397	-	Mmp11	protein_coding	0.037735	0.310093	6.14899	3.16993	9.97011	8.21917	9.26444	0.000862069	0.107974	0.0320043	0.0661638	0	0	0	0	0	0	0	0
chrX	71727657	71727871	ENSMUSG00000082337	0.5116	+	Gm14723	processed_pseudogene	NA	NA	6.14636	1	6.70044	7.76155	6.70044	0.0046729	0.481308	1.00935	0.481308	1	0	0	0	0	0	0	0
chr7	100285520	100319699	ENSMUSG00000051048	0.4637	+	P4ha3	protein_coding	0.0187896	0.213786	6.138	3.45943	8.16491	8.40514	10.7296	0.000292577	0.00836771	0.00988911	0.0496504	0	0	0	0	0	0	0	0
chr8	105269801	105275845	ENSMUSG00000033249	0.5363	+	Hsf4	protein_coding	0.0155224	0.189046	6.12424	3.90689	10.1548	10.0566	9.86728	0.00231635	0.188451	0.176042	0.154368	0	0	0	0	0	0	0	0
chr18	36684923	36695925	ENSMUSG00000044719	0.4856	-	E230025N22Rik	protein_coding	0.0815293	0.461799	6.11548	1	7.66534	6.79442	6.67243	9.08926e-05	0.0183603	0.00999818	0.00918015	0	0	0	0	0	0	0	0
chr1	167340369	167340424	ENSMUSG00000088246	0.7143	-	Gm25911	miRNA	NA	NA	6.11398	5.67243	12.7286	11.2819	10.3663	0.909091	123.382	45.2545	23.9818	1	0	0	0	0	0	0	0
chr1	150159043	150164948	ENSMUSG00000097754	0.3949	-	Ptgs2os2	lincRNA	0.0598638	0.396744	6.10387	1.58496	2.32193	7.80735	8.60733	0.000338696	0.000677392	0.0377646	0.0658764	0	0	0	0	0	0	0	0
chr3	90537254	90543151	ENSMUSG00000074457	0.5353	+	S100a16	protein_coding	0.00536468	0.0945005	6.09872	6.26679	13.8163	9.21189	9.66711	0.0128879	2.44599	0.10039	0.137697	0	0	0	0	0	0	0	0
chr2	180456245	180474867	ENSMUSG00000038963	0.5335	+	Slco4a1	protein_coding	0.0108552	0.151464	6.09358	3.90689	6.80735	7.74147	11.4236	0.000751799	0.00596069	0.0114381	0.14746	0	0	0	0	0	0	0	0
chr17	33773750	33781575	ENSMUSG00000002289	0.4877	-	Angptl4	protein_coding	0.00271375	0.0577967	6.09345	6.30378	13.0493	12.1437	11.6353	0.00996805	1.08319	0.578147	0.40639	0	0	0	0	0	0	0	0
chr1	171437535	171464603	ENSMUSG00000038235	0.4647	+	F11r	protein_coding	0.00302557	0.0630904	6.08974	5.9542	12.4873	12.1602	11.1978	0.00225358	0.212095	0.169056	0.0867445	0	0	0	0	0	0	0	0
chr6	34354119	34368463	ENSMUSG00000029762	0.4523	+	Akr1b8	protein_coding	0.00405573	0.0783106	6.08954	5.08746	10.6284	11.3465	11.4299	0.00230061	0.11029	0.18147	0.192276	0	0	0	0	0	0	0	0
chr2	37776249	37799103	ENSMUSG00000035403	0.5437	+	Crb2	protein_coding	0.021248	0.230318	6.08784	4.24793	11.6738	9.09011	6.02237	0.000787608	0.142907	0.0238033	0.00280039	0	0	0	0	0	0	0	0
chr6	4504814	4541544	ENSMUSG00000029661	0.4094	+	Col1a2	protein_coding	0.00666614	0.109258	6.08223	8.85798	16.2976	8.64024	13.7061	0.0126055	2.193	0.0108358	0.363817	0	0	0	0	0	0	0	0
chr15	83149644	83149794	ENSMUSG00000065176	0.5166	+	Rnu12	snRNA	NA	NA	6.08037	0	7.58496	3.16993	1	0	1.27333	0.0533333	0.00666667	1	0	0	0	0	0	0	0
chr15	80173721	80215519	ENSMUSG00000042428	0.4924	+	Mgat3	protein_coding	0.00796349	0.123631	6.07964	4.85798	11.7368	10.2155	10.3242	0.000669889	0.0816307	0.0284224	0.0306474	0	0	0	0	0	0	0	0
chr9	123366927	123462666	ENSMUSG00000035202	0.4395	+	Lars2	protein_coding	0.176317	0.618111	6.06902	12.6066	19.0011	18.9483	17.7838	0.0651354	5.48053	5.28339	2.35697	0	0	0	0	0	0	0	0
chr13	22042460	22042944	ENSMUSG00000069301	0.6433	-	Hist1h2ag	protein_coding	NA	NA	6.06065	5.35755	12.8482	8.98584	8.36194	0.0826446	15.2335	1.04545	0.677686	1	0	0	0	0	0	0	0
[truncated: 49,253 more rows]

## Sheet: norm
chromosome	start	end	gene_id	gc_content	strand	gene_name	biotype	p-value_deseq	FDR_deseq	log2_normalized_fold_change_WT_vs_KPM	log2_normalized_counts_wt1	log2_normalized_counts_KPM1	log2_normalized_counts_KPM2	log2_normalized_counts_KPM3	rpgm_normalized_counts_wt1	rpgm_normalized_counts_KPM1	rpgm_normalized_counts_KPM2	rpgm_normalized_counts_KPM3	LN	AR	MD	MN	QN	KN	CM	BT
[truncated: 2,344 more rows]
