# Supplementary material for: KRAS signaling in malignant pleural mesothelioma
Source: EMBO Mol Med. 2021 Dec 13;14(2):e13631. doi: 10.15252/emmm.202013631 (PMC8819314; doi:10.15252/emmm.202013631)
Supplement: Supplementary file 11 — Source Data for Figure 9 [file EMMM-14-e13631-s010.zip › EMM-2020-13631.R2_SourceDataForFigure9.xlsx/Mouse_rank.rnk]

#mouse_rank
FKBP10	11.47775827
CXCL5	11.15980127
TM4SF1	11.08974471
NPDC1	10.77736492
ETV4	10.6048003
CDC42EP1	10.43869286
GJB3	10.22988696
FLNC	10.15286984
FOXA2	10.11395916
CCK	9.950474895
GSTA4	9.931652106
SYT12	9.892627138
CACNB3	9.740624044
PTPRN	9.619608644
FBXO2	9.531814637
CSF3	9.477083637
GPC1	9.446237429
NOS2	9.228360619
SERPINH1	9.22485862
ARHGEF19	9.203483959
ANKRD1	9.188588846
STEAP1	9.140574178
SPRR2E	9.12455216
VEGFA	9.106538708
APOL9A	9.092463522
APOL9B	9.076637476
AIF1L	9.068420022
SPRR1A	9.042571384
UCHL1	9.028037599
GM11747	9.020825648
TINAGL1	9.018725655
ATOH8	8.985130373
KRT18	8.964633104
SOX4	8.889757446
NNMT	8.833752612
CX3CL1	8.798381793
ALDH3A1	8.787902559
FNDC4	8.783543961
PACSIN3	8.641449692
MYRF	8.528056111
VNN1	8.496520937
TPM2	8.477893154
CDKN2A	8.476955969
LAMB1	8.475733431
AQP5	8.469264948
HSPB8	8.446470682
DUSP4	8.433237678
FADS3	8.396890153
SNAI1	8.385862401
CRYAB	8.366484124
GAS1	8.352705567
APLP1	8.339445149
IGFBP3	8.336818943
COL4A1	8.256883668
OBSL1	8.237418644
RBP1	8.233375944
TGM2	8.226572751
COL4A2	8.197328404
LAMA5	8.170728749
UNC5B	8.034185234
CTXN1	8.007805966
CLU	7.96900671
NGF	7.943817165
FADS2	7.933285655
MDFI	7.912889336
KRT19	7.886458696
BGN	7.834780362
NRN1	7.811820644
RHOD	7.791413378
SYDE1	7.783543961
LRIG1	7.766114758
PTGS2	7.732148578
FBLN2	7.72310681
TNFRSF12A	7.684372935
MAPK8IP1	7.676409189
PTPRU	7.549292671
CYR61	7.546348855
CLIP3	7.546270895
IGFBP7	7.535599396
DDR1	7.52690787
DBN1	7.452228527
IL33	7.440484705
GSTM2	7.431071933
CYP1B1	7.38993004
ARHGEF40	7.386842293
ITGA3	7.380533216
NECTIN2	7.346215076
SRC	7.344491325
CYSTM1	7.318126525
AEBP1	7.270688501
AK1	7.222518702
ARHGEF17	7.204524567
CPE	7.164348284
GATA4	7.153880381
PTRF	7.136755179
SDC1	7.123501742
P3H4	7.122850695
IL17RC	7.104097964
NQO1	7.063494953
CTGF	7.053535831
PCOLCE2	6.985718212
FZD2	6.964384629
TST	6.93765826
RAB34	6.903113905
PROCR	6.895344775
MXRA8	6.87626888
ACTA2	6.809212208
WWC1	6.731216161
GPNMB	6.706658673
FADS1	6.694789617
NPNT	6.665039767
LCN2	6.63192598
GSN	6.610793591
BCAR1	6.607248107
PLAT	6.574815418
SOD3	6.530886242
COL5A1	6.518022613
EVC2	6.506198407
FSCN1	6.467263859
BMP4	6.436425775
MRC2	6.400926084
THBS2	6.317771502
SMO	6.308938661
DLG5	6.296241451
PARVA	6.289569671
HSPB1	6.227698704
MAGED2	6.220864952
LZTS2	6.190972408
ID3	5.960598394
ACTN1	5.947580979
SPP1	5.893215659
ITGB5	5.849665727
CTSH	-3.40016244
NEAT1	-3.816804827
MAN2B1	-3.824572163
CRIP1	-3.839187306
CYTH4	-3.844970335
TGFBI	-3.957068119
LCP1	-3.958851444
ATP2B1	-3.9677131
NBEAL2	-3.990265565
SERINC3	-3.994418632
CCDC88B	-4.00810712
TMSB4X	-4.015440092
MTSS1	-4.023513595
TSC22D3	-4.042699721
ADGRE5	-4.089402442
DOK2	-4.116819051
SIGLECG	-4.149405077
SH3TC1	-4.156047695
CEP85	-4.192057509
CSF2RA	-4.218393711
WNT2	-4.229541665
AU020206	-4.31153135
CD68	-4.349227952
ITGA6	-4.454765602
ABHD17B	-4.465865205
MBNL1	-4.492112317
PLTP	-4.529214603
H2-Q7	-4.531145127
ENGASE	-4.5332154
CCDC50	-4.548785565
AKAP13	-4.615478172
RABGAP1L	-4.62058641
MDM4	-4.648954057
SCN1B	-4.672699958
ADD3	-4.675445851
ABLIM1	-4.70560935
H2-DMA	-4.710493383
PRCP	-4.720980065
NIPBL	-4.723920072
IL6RA	-4.742143587
FXYD5	-4.756777968
SERPINB2	-4.758020392
MAN2A1	-4.768624585
KLF2	-4.773968966
FCHO1	-4.777607579
DOCK8	-4.777879145
BIRC3	-4.788550694
MAP3K1	-4.795024984
SP100	-4.826618326
MNDAL	-4.845085311
AHNAK	-4.857324475
H2-DMB1	-4.869480677
37135	-4.90727221
PLXDC2	-4.941976733
GRK5	-4.942203076
PIK3C2B	-4.953655063
PREX1	-4.968249683
FMNL1	-4.980415082
SLC11A1	-4.981365967
LY6A	-5.020403173
PLCL2	-5.029563314
SIRPA	-5.036137924
ITSN2	-5.037275888
RNF130	-5.043763433
ARHGAP9	-5.066211531
UNC13D	-5.074227803
PTPN7	-5.100378729
TBC1D10C	-5.148706115
PLA2G16	-5.149046272
FOS	-5.19430916
A630001G21RIK	-5.215047571
CD93	-5.22881869
RAB27A	-5.251114383
TRIM14	-5.264748548
HDAC9	-5.268706934
FRY	-5.325246271
ANKRD44	-5.333826215
FAM129C	-5.335463575
MAN1A	-5.340414327
HOPX	-5.348944013
CSF1R	-5.367998792
SP110	-5.390268625
BLNK	-5.428623201
SSH2	-5.432368865
MALT1	-5.433069499
DENND4A	-5.433242594
CYFIP2	-5.434990759
PARP14	-5.437476908
KCNAB2	-5.446886365
CX3CR1	-5.448302033
FAM65B	-5.454935237
PTPRE	-5.475642869
CTSO	-5.479142045
PECAM1	-5.497670423
GBP3	-5.517418867
TPPP3	-5.525698031
CD38	-5.534174391
CLK1	-5.542465293
SH3BGRL	-5.54630088
RUNX3	-5.559377091
PTBP3	-5.559387298
AKNA	-5.561655127
FGF9	-5.562242424
FABP4	-5.564406123
CTLA2B	-5.574908836
KCNK13	-5.577428828
EVI5	-5.578544237
ADAP1	-5.614317221
RNASEL	-5.621822947
GALNT6	-5.654206378
PCMTD1	-5.664264621
TMEM229B	-5.665335917
FAM78A	-5.682259702
AFF3	-5.688289753
APBB1IP	-5.694214935
PTPN6	-5.754487698
HDC	-5.774252827
DOCK10	-5.778819011
CPA3	-5.818118264
ABCA9	-5.823215577
ARHGAP25	-5.835948517
9330158H04RIK	-5.838462424
BE692007	-5.847996907
PTPRJ	-5.853745478
NAIP1	-5.857666099
OCLN	-5.858510133
EAR2	-5.862947248
PSTPIP2	-5.887194794
APOBEC1	-5.900089639
NAIP5	-5.903089025
ANKRD33B	-5.917014813
UBE2QL1	-5.927354698
RARB	-5.933077096
TRIM30D	-5.94753258
GM13986	-5.948280052
AP1S2	-5.959757096
MFNG	-5.969793165
IGKV4-59	-5.977279923
CCL9	-5.978844881
MEF2C	-5.987178385
IGKV4-72	-6
GRAP	-6.006092273
DPP4	-6.008173931
TGFB2	-6.019012643
ABCG1	-6.032775036
IGKV5-45	-6.044394119
4732496C06RIK	-6.044394119
IGHV11-2	-6.044394119
GM2619	-6.048246445
GM5431	-6.057450272
RHOH	-6.06608919
PRKCB	-6.066927885
CLEC4A1	-6.071462363
C3AR1	-6.074347341
GDA	-6.080116364
ABCD2	-6.084808388
GM43218	-6.087462841
FAM46C	-6.089401296
TRP53INP1	-6.097775216
EBF1	-6.112551209
GM2427	-6.124121312
CSF2RB2	-6.126059116
SIGLECH	-6.129283017
KCNA2	-6.135655099
TRIM12A	-6.141047924
CACNA1E	-6.141871005
GM13423	-6.14974712
CMAH	-6.161021946
GM4951	-6.169925001
GM12940	-6.169925001
CD163	-6.175219301
ORM3	-6.186998515
NFE2	-6.201090576
GM38309	-6.209453366
IL18	-6.225420114
GM6904	-6.22881869
FCRL1	-6.22881869
ITGAX	-6.22881869
CAMK2B	-6.241858896
SGK3	-6.243433671
GPCPD1	-6.254813899
H2-EB2	-6.257387843
S1PR1	-6.259631188
GM44642	-6.266786541
CD33	-6.276567561
IGKV3-2	-6.285402219
IGKV4-57	-6.285402219
GM26693	-6.285402219
GM20559	-6.285402219
IL5RA	-6.292045492
PYGL	-6.296596805
I830077J02RIK	-6.297680549
TRIM12C	-6.316978879
ATXN7L1OS2	-6.330916878
LYN	-6.337419177
IGKV2-112	-6.339850003
PLCG2	-6.34186494
PARVG	-6.354219594
CHST3	-6.356693513
H2-Q6	-6.367133249
CLEC7A	-6.372139541
TRBC2	-6.392317423
ADGB	-6.400516129
RP23-35O24.3	-6.402585758
CYSLTR1	-6.405141463
PID1	-6.406093926
PTPRCAP	-6.416362897
HBQ1A	-6.426264755
XLR4A	-6.426264755
CCL3	-6.432959407
PI16	-6.433262973
NT5E	-6.43685456
JAKMIP1	-6.437960088
IGKV6-25	-6.442943496
GM13647	-6.442943496
TAL1	-6.447458977
CD69	-6.448460501
GM15674	-6.459431619
IGHV2-5	-6.459431619
OAS2	-6.473605954
GM44762	-6.476470064
ST14	-6.480265122
GM13768	-6.483815777
IGKV6-14	-6.491853096
GM44154	-6.491853096
TESPA1	-6.498250868
ZFP831	-6.507119853
IGKV17-121	-6.50779464
GM38019	-6.515699838
PYCARD	-6.52438706
ARHGEF6	-6.526286593
NAIP3	-6.527477006
RASGRP1	-6.532680601
PTPN22	-6.536707332
CLEC4A3	-6.539158811
APOE	-6.542029762
ZEB2	-6.553652209
IGKV3-10	-6.554588852
TRP53I11	-6.556589354
BANK1	-6.567517366
GM2617	-6.569855608
GM28053	-6.575917361
SP140	-6.583056275
GM44734	-6.593951284
TOX2	-6.605032418
PIK3CG	-6.615378843
GM43388	-6.618385502
CCM2L	-6.62497818
IGHV5-4	-6.62935662
MS4A6C	-6.64385619
E330020D12RIK	-6.655351829
BTK	-6.658211483
IGHV7-1	-6.658211483
BST1	-6.663464474
CXCR4	-6.685099172
GM14085	-6.692092375
AKAP17B	-6.693486957
MLXIPL	-6.715176739
LAX1	-6.732450113
GM10521	-6.741466986
IGKV4-55	-6.741466986
CD83	-6.752528229
AQP9	-6.753551055
IGKV5-39	-6.754887502
GM7592	-6.754887502
TPPP	-6.783155227
NRROS	-6.787576121
GM45050	-6.787902559
IFI206	-6.794415866
NAPSA	-6.817623258
GM11427	-6.820178962
MS4A6D	-6.8397764
CCR5	-6.839991071
FABP7	-6.880195729
POU2F2	-6.886555299
TMEM246	-6.896548651
SRPK3	-6.898543253
PDE1B	-6.900866808
TBXAS1	-6.911628515
GBP7	-6.915452609
IGKV2-109	-6.918863237
PILRA	-6.920829787
HSH2D	-6.921245889
CD40	-6.9260546
ZFP811	-6.927354698
OLFR164	-6.927354698
GM16531	-6.928370323
CD300LD5	-6.933690655
ITGB2	-6.938584481
IKZF1	-6.9522559
TIFAB	-6.958979107
LPAR5	-6.967881225
CORO2A	-6.976375696
GM17231	-6.985841937
TMEM156	-6.990103964
TRIM30A	-6.991710792
FCRLA	-6.992161724
TSPO2	-6.997744026
A630023P12RIK	-7.006426269
TRIM34A	-7.009701401
ATP2A3	-7.016684499
SERPINA3F	-7.017314585
DKKL1	-7.020781562
RCSD1	-7.043358321
CHIL3	-7.049070607
S1PR4	-7.051826877
GM15922	-7.055282436
ARHGAP15	-7.075636443
F830208F22RIK	-7.087462841
CORO1A	-7.087914177
ST8SIA4	-7.101690266
IGKV6-13	-7.108524457
IGKV8-19	-7.108524457
GNA15	-7.124121312
PHF11A	-7.127994321
HEPACAM2	-7.12854676
IGKV12-44	-7.129283017
KMO	-7.130754404
BC064078	-7.131856961
HAAO	-7.136316609
APOL11B	-7.139551352
PLCB2	-7.140046358
LRMP	-7.146841388
IGKV6-20	-7.169925001
NAIP2	-7.179004295
FCGR3	-7.190676159
CD180	-7.207157908
GM9025	-7.214319121
ZC3H12D	-7.219773551
FLI1	-7.229522273
DIRAS2	-7.248233656
2010007H06RIK	-7.250298418
CD300C2	-7.285402219
CD200R1	-7.291554446
EIF2S3Y	-7.327926836
STAP1	-7.329123596
IGKV4-53	-7.330916878
RP23-263C23.7	-7.335390355
CFH	-7.347635748
IGKV6-17	-7.348728154
ABI3	-7.350497247
ZBTB32	-7.357433122
SYK	-7.363131278
B3GNT5	-7.36833856
MGL2	-7.36923381
FAM46A	-7.380035666
IGKV8-16	-7.392317423
TLR9	-7.394891366
IFI207	-7.395534135
APOC1	-7.398743692
ADORA2A	-7.400430069
SAMSN1	-7.434628228
GM5547	-7.451211112
TRIM30B	-7.454205809
IGKV6-15	-7.459431619
P2RY10	-7.46760555
SELP	-7.468963381
GM1966	-7.480171291
INTS6L	-7.503825738
WAS	-7.504393393
IGKV5-43	-7.50779464
F10	-7.508181266
SERPINB1A	-7.530574509
HBA-PS4	-7.531381461
PAX5	-7.544623572
IFI209	-7.594214814
RGS18	-7.594324604
GIMAP8	-7.610830586
GAPT	-7.611024797
TRIM5	-7.62388149
CALML4	-7.626230519
F730311O21RIK	-7.62935662
SAMD9L	-7.635588574
RGS1	-7.640244936
IKZF3	-7.642954223
GYPA	-7.645658432
CARD11	-7.655918814
IGKV6-23	-7.658211483
IGKV8-24	-7.665335917
TNFRSF13B	-7.667702932
F7	-7.681489424
H2-EB1	-7.691520711
HCST	-7.706496018
GM12185	-7.708344916
CLEC2G	-7.717950543
SLAMF6	-7.72730167
IGHV5-17	-7.727920455
PLBD1	-7.729920587
RASGRP2	-7.73306114
SLFN4	-7.73470962
B430306N03RIK	-7.737754352
P2RX1	-7.741863495
SNCA	-7.765424242
LY86	-7.782739623
CD86	-7.784634846
PIRA2	-7.8008999
CMA1	-7.812498225
CD209A	-7.830175629
ARHGAP4	-7.831214086
KCTD12	-7.846630071
5031425F14RIK	-7.84862294
FCMR	-7.851749041
TM6SF1	-7.855688143
IGKV1-117	-7.861086906
INPP5D	-7.86507042
RSAD2	-7.883788803
CLEC2I	-7.893715207
OLFR56	-7.900317942
SLFN1	-7.912889336
GM4070	-7.918863237
ADGRE4	-7.926719569
TRAF3IP3	-7.948659246
NAT8L	-7.954559847
ACSS1	-7.959458646
GM15931	-7.981091537
MPEG1	-7.982924032
CLEC10A	-7.996962289
A530030E21RIK	-7.99859043
DOK3	-7.998643983
HCK	-8.00152747
CCR2	-8.005175391
CD300LG	-8.010628005
GVIN1	-8.011227255
BTLA	-8.024887805
CXCR5	-8.038512596
CSF2RB	-8.04502453
CD300LB	-8.050284014
FERMT3	-8.075634995
2010309G21RIK	-8.080817528
H2-DMB2	-8.085103568
GM26908	-8.132558149
LILRA6	-8.133399125
CD300LD	-8.151016539
PTPN18	-8.163469979
RGS14	-8.171080544
THEMIS2	-8.181638422
VSIG4	-8.187846909
GM14548	-8.209828238
VAV1	-8.216327746
NCF2	-8.225823327
CD53	-8.257760007
PANCT2	-8.266065734
IGKV8-30	-8.30833903
SPIB	-8.310360319
ITGAL	-8.347463187
CD300LD3	-8.351491409
PHF11B	-8.371558863
PLD4	-8.372221308
RNASE6	-8.373797335
CYTIP	-8.379378367
RGS2	-8.402707561
FGR	-8.413892328
CYBB	-8.421207343
TLR13	-8.433585441
CXCL13	-8.448116305
PTAFR	-8.448170658
GNGT2	-8.454005466
CLEC4D	-8.460509786
MIR142HG	-8.466731984
SH2D6	-8.46760555
ITGA4	-8.481887157
NCF1	-8.482575283
FGD2	-8.488844346
RASAL3	-8.503825738
SLC4A1	-8.505613095
IGKV1-135	-8.50779464
PILRB2	-8.530672345
SUSD3	-8.555356039
RASSF4	-8.577069099
NXPE5	-8.594791118
CCR1	-8.609442606
GM15912	-8.62935662
CD84	-8.63481105
TNFAIP8L2	-8.649178061
EDNRB	-8.650333754
WDFY4	-8.689401447
IGKV4-91	-8.689997971
GIMAP5	-8.693486957
RP23-2F19.2	-8.714245518
CYP4F18	-8.721953613
PTPRC	-8.725895877
MCPT4	-8.730639956
1700047M11RIK	-8.752380647
IFITM6	-8.77280941
SERPINB10	-8.831214086
DOCK2	-8.841109102
CHIL5	-8.885696373
2010008C14RIK	-8.891783703
BIN2	-8.909705611
DPEP2	-8.922026839
RASGRP4	-8.935459748
4930455G09RIK	-8.937005927
F630028O10RIK	-8.943613702
IRF4	-8.945590147
GBP2B	-8.945615965
CFP	-8.961334112
SELL	-8.979731402
IGKV1-110	-9.002815016
RHOX8	-9.009228786
BC147527	-9.036173613
LILRB4A	-9.075830966
NCKAP1L	-9.094779611
AB124611	-9.095056664
CD74	-9.113650125
ARHGAP30	-9.122180901
GM15228	-9.13442632
FBXW13	-9.158609688
CD36	-9.171478793
VMN2R26	-9.179456764
NFAM1	-9.217069115
SLC28A2	-9.217957698
PLEK	-9.244301236
SASH3	-9.247758014
IGHG3	-9.299208018
C4A	-9.313932127
LY6D	-9.329973323
LTC4S	-9.34251919
SPI1	-9.357112092
HK3	-9.358431429
NCF4	-9.388878339
CYP2AB1	-9.396604781
FCRLS	-9.397674633
C4B	-9.406105727
CLEC4E	-9.422365171
CD79A	-9.430346233
NAIP6	-9.444719121
POU2AF1	-9.461479447
SMPDL3A	-9.470424232
F5	-9.479124791
LTB	-9.500509958
PRTN3	-9.542644987
CD48	-9.577900837
CD22	-9.597431853
MZB1	-9.599680431
SULT1A1	-9.622661968
HCLS1	-9.682994584
MYO1F	-9.686500527
PADI4	-9.708143333
GIMAP4	-9.712527
LRG1	-9.726808979
IL10RA	-9.781564627
LRRC25	-9.802920199
ASPA	-9.807584925
PILRB1	-9.830039776
RAC2	-9.833025599
ALOX5AP	-9.882643049
FCER1G	-9.889503963
MAFB	-9.897147321
MSR1	-9.898042694
CMKLR1	-9.905032991
TPSB2	-9.915879379
DENND1C	-9.919980595
CARD9	-9.924812504
ADGRE1	-9.926673367
MARCO	-9.952158811
BLK	-9.957682486
CCL24	-9.989252565
H2-OB	-10.00422047
ALOX5	-10.03140962
GIMAP6	-10.11322124
WFDC17	-10.23157415
CD2	-10.34235251
IGHD	-10.47978026
SNX20	-10.53677703
CD52	-10.56319627
IGLC2	-10.56338697
RP24-216P6.3	-10.58120058
GIMAP3	-10.62853667
TIMD4	-10.63284377
PIRB	-10.65981755
IL9R	-10.69145274
PRG4	-10.76480052
GM8995	-10.82634986
FCGR2B	-10.84893586
GM43291	-10.86108691
SRGN	-10.87435268
CD19	-11.04074634
MCEMP1	-11.14744345
MYO1G	-11.15373297
CD37	-11.16000841
ICAM2	-11.18735207
MS4A8A	-11.19136771
SELPLG	-11.24441555
H2-AB1	-11.47625257
LAPTM5	-11.85254724
ALOX15	-11.98687366
H2-AA	-12.11898162
CTSS	-12.20398322
RETNLA	-12.3625466
CD5L	-12.39087907
IGHM	-12.59201039
PF4	-12.61930296
LYZ2	-12.72009265
C1QC	-12.79201496
C1QA	-13.31948396
TYROBP	-13.39211614
CD79B	-13.52184578
LYZ1	-14.65166838
HBB-BS	-15.1897973
C1QB	-15.33636272
HBA-A2	-15.51841361
HBA-A1	-18.06363362
HBB-BT	-18.53888799
PTPRO	-5.577788468
MACF1	-3.519262959
FFAR1	-6.31676639
LSP1	-3.400113533
4930444P10RIK	-5.657941946
LURAP1L	7.496520937
GM21188	-5.638073837
GM10371	-5.87036472
AGMO	-5.673839056
KRT76	7.634646067
ARHGEF3	-3.732634232
DAPK1	-4.150274806
SLFN8	-6.14101231
ASNS	6.033756688
GARNL3	-3.168800969
PODXL	6.380635618
GFPT2	5.906961523
ZFP36	-3.793053991
BEX3	5.963217211
NT5DC2	5.825400513
TOP2B	-4.435982486
SMIM1	7.426518907
PCX	6.339531913
ACAP1	-4.635588574
PTGIR	-5.205548911
FAM49B	-4.395754686
GM15925	-5.906890596
4932435O22RIK	-5.31960998
SH3TC2	6.545918677
ABCG3	-6.017921908
CCDC136	7.788213385
FHL2	6.323617763
UNC93B1	-3.145808328
KLHL6	-3.592313829
TRPV2	-5.298527662
GM26705	-5.677719642
IGKV17-127	-5.906890596
GM12353	-5.906890596
GM45138	-5.906890596
TLR1	-5.813781191
MTUS1	-4.89779795
EVC	6.588164933
OSM	-6.089956697
HACD4	-4.638996473
CD274	-5.196052029
NEDD9	-4.145941986
KLRK1	-5.919946748
DENND4B	-4.268129273
PIK3R6	-5.486558797
KLHDC8A	7.413157766
HPN	-5.752595691
CD244	-4.741112124
SLC7A8	-5.894399651
MERTK	-4.307737818
HID1	6.519257658
LTBP2	6.229131436
DNAH12	-5.603186259
TRIM34B	-5.523561956
GZMA	-5.87774425
RNF13	-4.832890014
ANGPTL4	6.09344821
IGKV6-32	-5.857980995
COL4A5	6.273824373
AXL	5.703687791
GM568	-5.832890014
1810011H11RIK	-6.145677455
FOSL1	6.166983181
TICAM2	-5.832890014
IRF5	-3.845874821
DLL4	-5.918235569
MADD	-4.193732391
JMJD1C	-4.377977984
LAT2	-5.365228849
GM15448	-5.491853096
KCNH2	7.479780264
CD209B	-5.794415866
PIGR	-4.538287039
F11R	6.089742341
RBP4	5.932456367
GM8369	-5.962482922
FGD4	-5.402165209
BCL2A1A	-5.786596362
CD300A	-4.376776572
RIMS3	-5.779978483
GM8989	-5.453956489
TRIM10	-5.927952211
MS4A4B	-5.816526568
ARHGEF25	6.610173064
SCRN1	7.044725279
PLPPR4	-5.461615866
UBE2L6	-3.372546202
LOXL1	7.850261267
C5AR1	-5.684851733
HMHA1	-3.301405771
GM20753	-5.0754902
YAP1	6.21476065
PCOLCE	5.626578198
ROCK1	-4.69434596
PLP1	-5.495109746
GM16094	-5.754887502
ADGRG5	-5.832890014
SHANK3	-4.357641996
CHIA1	-5.604862058
SOX12	6.025152939
TMEM132A	5.972711331
GNRH1	-6.063009798
EFEMP2	5.546530391
MAGED1	5.71937543
COL1A1	6.560741766
SOX5	-4.26837349
GM20605	-5.853829352
CSF3R	-3.851519973
KCNK6	-5.56309032
BC034090	6.891851196
GM31520	-5.478047297
PDGFRB	7.134084003
OGT	-4.085245357
SNHG11	-4.548165594
CIITA	-5.786596362
WIPF1	-3.635247793
A630033H20RIK	-5.750662916
RSRP1	-3.655351829
IGKV4-68	-5.727920455
OGDHL	6.800283627
SERPINA3G	-4.340079311
IL2RA	-5.524457762
TNFSF14	-5.714245518
CCR6	-5.533978572
HERC4	-4.449579029
FCGR1	-5.64385619
GM37494	-5.801122968
GM26863	-5.802663227
CELF2	-3.878953719
C1S1	9.012158928
EPSTI1	-5.401655287
FAM105A	-5.779549556
H2-K2	-4.848175801
YPEL2	-4.262910202
IGKV4-57-1	-5.672425342
GM43848	-5.672425342
RP24-282C4.4	-5.672425342
PLXNC1	-5.428236997
AKR1B8	6.089541353
MMP3	8.271463028
LTBP1	-3.523021652
TMEM123	-4.040611062
ARG1	-4.826837344
ATP1A3	-3.766875853
PDCD1LG2	-5.741466986
GM13238	-5.672425342
KRT222	-5.515699838
ENTPD1	-4.677915354
NES	6.493710445
IGHG2B	-5.672425342
SDC4	5.577303629
NTNG2	-3.748770968
NOTCH1	-4.925161698
ZCCHC11	-4.830142895
GM16556	-5.377520421
MITF	-5.301587647
STARD9	-4.830109361
GM42722	-5.64385619
PROS1	-3.831166285
TRMT10A	-4.282744832
ARHGDIB	-3.938931652
OPCML	-4.657746344
DNAJB13	-5.285402219
GM19426	9.232820621
PLEKHM3	-4.22932481
PDE2A	-5.169925001
ACOT7	5.53038466
UBASH3B	-4.680435498
AIM2	-5.198333417
PLATR26	-4.970393538
LUM	-5.584962501
NLGN2	5.824428435
CTSE	-5.231065296
SPEG	6.367487558
TMEM151A	6.38860826
VPS13B	-4.5692576
IGFBP6	5.752461181
EIF4A2	-3.616885921
RP1	-5.200762405
PPP3CA	-3.556864824
ZFP950	-4.827819025
H2-Q4	-3.151309323
TLR6	-5.765304118
GM20754	-5.314314911
ERV3	-5.442943496
TWIST1	8.111425514
MTCL1	5.652677694
TRAF4	5.623433472
MAFF	5.586445992
FAM49A	-4.478187412
MYH7	-5.364778399
GPR65	-5.377520421
MRC1	-5.404701147
GM37874	-5.607330314
GM21454	-5.584962501
OLFML3	6.694443244
NHSL2	-4.722883652
MARCH1	-4.767654798
GPR132	-4.855665272
FAR1	-4.505249296
FAM131B	7.461706804
KDELR3	6.374315005
KRT8	5.166035438
SMC6	-4.535380472
RASSF2	-3.742202243
GM15008	-5.285402219
RAB39	-5.504620392
SLC16A2	5.586762495
RAB8B	-4.520045024
GM29284	-5.584962501
LEFTY1	7.183221824
MALAT1	-3.508937251
NSG1	6.31046131
SPARC	5.744154606
OLFML2B	5.589081967
FAM169B	-5.259867127
ARID4A	-4.507160349
IL12A	-5.105219312
SORL1	-5.124758685
S100A9	-5.554588852
IGKV8-28	-5.554588852
PHEX	-5.028626804
S100A16	6.098715727
ARHGAP18	-4.63241642
PGLYRP1	-5.410933101
TRIP11	-4.679109655
PTGER4	-4.463725357
H2-Q5	-4.770654818
CASP4	-4.912358808
LCE1G	8.144658243
NGFR	-5.080772624
LTB4R1	-4.926557629
CD209D	-5.121015401
SPRR2H	8.8008999
GM10693	-4.987060944
TRPM2	-4.241730893
VCAM1	6.551857767
MMP23	5.774082548
MRGPRA6	-3.861547022
LPXN	-5.326228232
PDPN	5.402197505
BTG2	-3.430970854
BCAT1	5.554247749
DNASE1L3	-5.173260714
SCML4	-5.264767373
TYRO3	6.610341347
CHCHD10	5.908035138
CD63	5.650425505
SIRPB1C	-5.09592442
TEP1	-3.343181094
KLHL24	-4.528505519
RC3H2	-4.79714519
CTSG	-5.214319121
IGKV5-48	-5.523561956
GM33370	-5.523561956
SLC15A3	-5.523561956
EPS8L1	-5.440778912
KCNG1	-5.312882955
SLC17A9	-3.559606926
ZMYM5	-4.841088537
C330024D21RIK	-5.392317423
SLC2A6	-4.343117717
PAN3	-4.359226636
EFEMP1	5.728928275
PCDH1	6.639360809
KLRA2	-5.324048147
TLE6	7.475733431
GM15601	-5.209453366
KDM5D	-5.247927513
AI987944	-5.40546879
HNMT	-5.308578541
FBLN1	5.549817855
HSPG2	5.375597969
CTTN	4.979301792
ATG4C	-4.296257158
GLUL	-3.110256176
A530017D24RIK	-5.599912842
MS4A6B	-5.177917792
RP23-158E1.3	-5.15264701
HGSNAT	-3.282821788
TNFAIP8	-3.69228058
ZG16	-5.122927522
INPP4A	-4.015090913
PMAIP1	-4.906890596
GM8848	-5.121015401
NIN	-4.12157426
1700012D14RIK	-5.119551479
ZFP791	5.661731835
LTBP3	5.602039464
KCTD17	5.367940493
TRPS1	-4.666492386
MYLIP	-4.709401545
GM37249	-5.459431619
COL1A2	6.082225528
MAG	-5.218598848
GM28875	-5.26237125
TNFRSF8	-4.956218308
TCN2	-3.063625285
GPR35	-4.72199075
TPSG1	-5.124121312
PHLDA3	5.203855983
4833403J16RIK	-5.459431619
GM45419	-5.417852515
TNKS1BP1	5.365707809
STAT4	-4.995895602
UPK3B	5.930807102
MPP2	5.777793099
AVPI1	5.135332062
ZFP518A	-5.335262733
LGALS4	-5.309328058
LYVE1	-5.169925001
RBM25	-3.552765146
SLC22A18	-5.327466278
UCP2	-2.966681451
GBP8	-5.078208832
S1PR5	-4.033816267
GM9989	-5.426264755
HBQ1B	-5.426264755
IGKV3-7	-5.426264755
GM37065	-5.426264755
EPHB4	5.777076598
COL5A2	5.12983251
SLC37A1	-4.985339693
A430078G23RIK	-4.837349662
COL6A6	5.757326213
KIF9	-5.339850003
SHISA4	6.359711036
STAG2	-4.368614342
SLC10A6	-4.896548651
GM16201	-5.420151631
GRAP2	-5.308182088
MOB3B	-4.685258889
H2-K1	-2.659418086
CHAF1A	4.970393538
GJB4	7.021905337
CHTF18	5.3775392
ZBTB16	-4.517848305
4931406B18RIK	-4.958029445
NLRP1B	-5.311793718
5430427O19RIK	-5.320287737
RASL11A	7.691161905
SMG1	-4.024752979
LIF	5.386581053
CAMK2A	-4.994153742
9030617O03RIK	-4.457314678
H2-D1	-3.061051247
IL31RA	5.490744099
AREG	7.951608516
TGFB1I1	5.654149789
PSMB9	-3.971910387
PRDM9	-4.398768837
MGAT3	6.079638035
MALL	-5.010144557
GMPR	6.551662492
CDH3	5.970863548
FCHO2	-4.628148434
CCL7	7.262094845
TLR8	-5.029747343
GM15848	-5.339850003
1300002E11RIK	-5.143929793
CTHRC1	7.977279923
TRIB3	5.732931156
KLF13	-3.287617629
CERS6	-3.75274223
GM43457	-5.357552005
SERP2	8.22881869
KCNN3	-4.830003661
KYNU	-5.100022988
CAR6	-5.220551075
GM20671	-5.22881869
B020031M17RIK	-5.339850003
CSF1	4.563143297
AMOTL2	5.461070114
EPDR1	5.584739845
CLEC5A	-5.021061616
MST1R	-2.974937141
BPGM	-3.282815294
FUT8	-4.584962501
DOCK11	-4.263776342
SERPINB8	-4.190654696
SLC16A7	-4.937478915
GM9889	-5.357552005
IGKV4-90	-5.357552005
KBTBD11	-4.293717487
CDK1	4.692413671
CCDC88C	-3.871129872
PALLD	5.104755987
MKRN1	-3.102743728
CLRN1	-5.014950341
TUFT1	5.249859655
EPHB3	6.686924912
GM26561	6.003200845
TRABD2B	-4.122961522
MS4A4C	-4.649092838
CDR2L	5.231252194
SLAMF7	-5.089956697
PLK1	5.007126862
MXRA7	5.31476657
ATP6V0E2	6.355080578
IGKV4-58	-5.321928095
STRA6	7.224180369
PQLC3	-4.187918438
ZFP182	-5.240314329
IL27	-5.108524457
BCO2	-5.255500733
RCN3	5.301265443
RP23-101D11.3	-4.95419631
AURKA	4.992353586
PSAT1	4.600269754
PTPN14	5.453633774
PGPEP1L	-4.958420896
SLC25A10	5.104138705
PRR29	-4.820178962
GM8091	-5.15721395
THBS1	-3.183974401
CNBD2	-4.22031913
RIN3	-3.00033238
EPB41	-3.043275651
RNF144B	-4.454770241
BC005537	-3.314177179
TNFRSF13C	-4.8899602
FSTL1	4.572195869
PLEKHG1	-4.688192658
KIRREL	5.098661983
FOXP1	-3.335717979
PIK3CD	-3.157755422
TTYH2	5.434119168
FOXF2	6.551329575
TSGA10	-5.054197294
TTC14	-4.590622355
ST8SIA6	-4.771097729
CHD7	-3.956397638
N4BP2L1	-4.444972603
ZFP36L1	-4.343330572
SALL2	5.674257668
EPS8L2	7.884679317
LGALS1	5.984938757
RANBP6	-5.100136671
SETD2	-3.84421679
CREBRF	-4.68102991
ART2A-PS	-5.145677455
CBL	-3.596352258
ARHGDIG	6.462371182
FMR1NB	-4.861086906
PRKCG	-4.947783026
ZFP799	-5.017921908
GM5537	5.592457037
CD3D	-5.031218731
DCAF12L2	-4.968666793
RHOX5	8.159871337
4933417E11RIK	-5.09592442
ADGRA2	5.558518832
ARPC5	-3.163013346
XYLT1	-4.303780748
1700010I02RIK	-4.803054785
ADCY4	-4.854423176
GM37004	-4.935459748
BOK	5.835159678
BAZ1A	-3.793070696
DEK	-4.0291685
MSS51	-4.705977902
FAM208A	-4.772348472
IGKV4-79	-5.247927513
CDC20	4.710918952
CXCL12	4.233539791
PIK3R1	-4.203640127
GM5834	-4.862947248
BMT2	-4.670760373
KRT13	8.640244936
FAM172A	-3.998544937
IFIT1BL1	-4.534921818
TFAP2A	-4.587777516
TJP3	-5.122927522
FAM64A	4.932070865
IL15RA	-5.016678741
SLCO4A1	6.093578955
UCK2	4.484313207
NKG7	-5.044394119
FBXL22	-4.672425342
IGKV8-21	-5.247927513
IGHV4-1	-5.247927513
GM28869	-5.247927513
DGKA	-3.450383075
FAM83H	6.237130274
PGK1-RS7	5.280508168
MPZL1	6.034238544
ST5	5.163032976
IGLON5	6.234152135
CD320	5.325622578
TFEC	-4.958420896
COL6A1	5.369484895
DUSP22	-3.630410659
MIF	4.796475006
PLIN1	-4.817623258
KLC3	6.710806434
TEAD3	6.854752972
ZBTB38	-3.982418805
CARMIL2	-4.819101808
CHST10	-4.573647187
PDCD1	-4.664689693
LRRCC1	-4.593136432
CAPZA1	-3.597959841
SHTN1	-4.207657649
IGF2BP1	4.994506338
TMEM98	5.165162505
2900005J15RIK	-4.356546292
ZFP984	-4.685009678
PRKCQ	-4.742503778
MAP3K5	-3.643763854
TMEM71	-4.611241826
FFAR2	-4.832890014
IRF2	-2.964017358
COL6A2	5.41814341
GNB1L	4.556856396
CKS1B	4.412430679
A530064D06RIK	-4.649092838
PHF20L1	-4.352077706
ANKUB1	-4.937478915
RBM39	-3.391367344
4930523C07RIK	-4.227749632
NUCB2	-3.779867558
GM16124	-5.044394119
IL1B	-4.617383978
ETV1	-4.736965594
SCARA3	7.019127361
ERBIN	-4.002618797
ABCA1	-4.018573385
SLC38A9	-4.109804009
NLRP10	-4.724513853
SLC34A1	-4.772589504
CLEC4N	-5.044394119
IGKV4-70	-5.169925001
HMGA1-RS1	4.788925354
CLEC4B1	-4.665882496
9230104L09RIK	-4.769387072
NOL3	5.776354695
CLK4	-4.200207568
FAM228A	-4.617383978
NXPE1-PS	-4.942514505
TREM1	-4.689299161
RBFOX2	4.736030211
NR3C1	-3.979494345
GPR153	5.859707327
ARSG	-4.214642922
STAP2	5.621620971
PIP4K2A	-3.615785424
USP17LA	-4.734937913
GM12159	-5.070389328
SEMA4D	-4.331248723
KRT14	6.413499718
NHLH2	-4.934112064
GPT2	5.30455529
GM26542	-5.022367813
FARP1	4.764277598
EHD2	4.699420506
D830044I16RIK	-4.741466986
DLEU2	-4.422064766
PKIB	-4.781359714
HTRA3	-3.516774472
PIFO	-5.070389328
REL	-4.395637781
GM4737	4.626524355
ITGAM	-4.72073928
HAS1	7.381542951
ATXN1	-3.519055601
ITIH2	6.242856524
PMM1	4.536065937
MUCL1	-5
SMTN	4.798165751
CD3G	-4.584962501
TRIP6	4.52515959
ZNF41-PS	-4.559695742
RP23-128C4.4	-4.754887502
TPH1	-4.885086225
CDH2	5.218707375
PRPF39	-4.731236234
RP23-353K11.3	-5.129283017
RP24-296C19.4	-4.650166512
CD151	4.643788456
UBN2	-3.762932616
IL22RA1	6.831307244
HSPB2	8.403722186
C1QTNF6	5.466015521
RP24-248F14.2	-4.927354698
6530409C15RIK	-4.754887502
RND1	5.077025124
CCNF	4.704387674
GM45390	-4.686500527
GM29088	-4.714245518
I830127L07RIK	-5.076815597
RAPGEF6	-3.963669492
ZFP40	-4.669026766
PDCD4	-3.206330648
PLEK2	7.294620749
ZFP972	5.61629192
METTL5OS	-4.68182404
FETUB	6.06026703
SERPINF1	5.586764743
TRMT13	-5.017921908
PHGDH	4.68966501
ITCH	-3.870256867
ROCK2	-4.011674533
A930015D03RIK	-4.17746655
ARHGAP29	-4.273814245
TNFRSF14	-4.367995551
KLK8	-4.437171659
SPATA6	-4.464951639
GM45629	-4.906890596
JCHAIN	-4.95419631
GM38171	-5.129283017
CHAC1	7.057089192
VAV3	-4.293499687
MGAT4A	-4.505974205
JRKL	-4.707359132
CSRP1	4.772792566
AHCY	4.718679893
ZFP445	-4.164233889
OFCC1	-4.703700047
PTP4A3	-2.870676755
CWF19L2	-4.413748803
IFI214	-4.517848305
RAB19	-4.584962501
SLTM	-3.451856808
CXCL3	6.801618553
DZIP1L	5.565134915
CSMD2	-4.191971107
CNR2	-4.903279342
TSPAN32	-2.945874786
KCNIP1	4.847332276
MTM1	-4.390295425
SEMA3F	5.588678947
BMP1	4.554169187
LAP3	4.243626793
INPP4B	-4.305616582
RP23-247P3.6	-5.087462841
SNHG18	5.961260938
GM26621	-5.044394119
LRRC75B	5.713863802
RASGRP3	-4.596074456
FAM43A	-2.89736162
UPK1B	5.977661538
DAPP1	-3.373201631
SELENOP	-2.832692923
CXCL1	4.939610808
IRGC1	-4.558967292
SCN10A	-2.700522516
KIF21B	-3.030671696
TIAM1	-3.529138086
B230303O12RIK	-4.64385619
GM42749	-4.46760555
APOBEC2	-4.851749041
FAT1	5.113299564
HSF4	6.124236217
ID1	4.386309314
CK137956	-4.138216142
ZFP101	-4.844829627
PPFIA4	-4.199890423
WNT4	4.915251218
CTPS	4.440607744
GPR160	-4.598259323
F9	-4.317678622
XIAP	-4.091177213
STK26	-4.018783476
RIN1	4.8397764
PPP1CB	-3.482496306
PHIP	-4.099535674
BC051142	-4.291915526
GM5441	-4.472487771
ZFP369	-4.533123569
NDRG1	4.857980995
RASL10B	6.682994584
EPS15	-3.632268215
SLC29A1	4.355018994
1700112E06RIK	-3.670895443
GM11690	-4.442943496
ZFP52	-4.807354922
TRBC1	-4.155711142
KRT15	8.067882472
NLRC5	-3.908232014
SRXN1	4.585367241
TSC22D1	4.231958398
BNIP3L	-3.140250502
PLEKHB1	-4.237958209
GCM1	-4.539158811
RNF144A	-4.566346823
SNAP47	4.375902999
MATR3	-3.776614192
DDX3Y	-4.408805546
SLC22A17	-3.518728802
GM9949	-4.700439718
FCRL5	-4.573280696
GGH	-4.125929098
PCED1B	-3.106720316
NGEF	5.875379623
PHLDB1	4.589388228
RP23-330G24.3	-4.832890014
GABARAPL1	4.300921407
OLFR1459	-4.977279923
CH25H	7.803054785
WNT10A	7.037089319
GALK1	4.486193362
ZFP429	-4.820178962
5730559C18RIK	7.455783842
EMP1	4.001480881
ZFP935	-4.329123596
PRL2C2	7.420662048
TMCC3	-4.398950515
MCM2	4.245831538
PXDN	5.331172879
TDO2	-4.461691126
GM11998	-4.610497593
1810046K07RIK	-4.539158811
TMCC1	-3.138256081
LMCD1	6.490070891
IGKV4-61	-5
GM29650	-5
MCPT8	7.589963182
ZDHHC20	-3.712776129
TEC	-3.242720827
ITGA9	4.528347144
AI467606	-3.303967083
MYCBP2	-3.464718933
MYSM1	-4.249885702
GM14018	-4.769387072
TPM1	4.613303023
SAMHD1	-2.829645509
2610203C22RIK	-4.906890596
AICDA	-4.392317423
IL7R	-4.661313387
IFIT1	-4.107460914
TMTC2	4.815167912
TRPV3	-4.407503827
SLC6A8	4.984093609
ICOSL	-3.830175629
GM44250	-4.791413378
GM16025	-4.942514505
CASS4	-4.290677161
RAP1A	-3.291462814
LAT	-4.536707332
NTMT1	4.336204778
LRRK2	-4.013704269
SMAGP	-2.537951987
SLC25A37	-3.316597338
GM9873	-4.87774425
CALCRL	-3.967736151
ENKD1	5.8639568
2810474O19RIK	-3.91280733
LPL	-2.534762407
P4HA3	6.138000234
PITPNC1	-3.89704281
GM26798	-4.339850003
UNC5CL	-4.437405312
LY6I	-4.584962501
LARP6	7.560545136
KIFC1	4.360724298
PRKCDBP	5.198212051
TLR7	-4.351822645
COL15A1	5.815033563
CTLA2A	-4.31676639
MYBL2	4.250521123
ZFP709	-4.659509454
PFKM	4.366341775
GPR55	-4.454378391
ACPP	-4.512111935
CLOCK	-4.083540696
RREB1	-3.233453078
DRAM2	-4.233367391
HNRNPH1	-3.02196712
ZFP120	-4.397730919
SKINT3	-4.48112669
PAPOLG	-4.684498174
NFKBID	-3.407616559
KLRD1	-4.329123596
HMGA1	4.859625046
2900026A02RIK	5.018398911
MSL2	-4.00363125
SLC13A3	-4.392317423
CPED1	-4.488747185
GM4035	-4.602884409
ZFP867	-4.655351829
TUG1	-3.566661684
ATAD2B	-4.34129342
GBE1	-3.369529732
RUBCNL	-3.948761347
KCNC3	-4.365475811
GM45000	-4.906890596
CHIL1	6.444324726
ENO3	4.546132289
IFI213	-4.142957954
ZFP488	-4.178487015
GREM1	5.141307273
BDH2	7.167696901
CLEC12A	-4.207892852
SLC1A4	5.481869008
4933406M09RIK	-4.754887502
GPHN	4.835778966
SIRPB1A	-4.817623258
FCGR4	-4.054447784
ANKRD13B	4.61072033
ZFP292	-4.122759893
CYP11A1	-4.305439972
CNOT6L	-3.894522038
P2RY6	-4.276840205
IFI208	-4.426264755
RAB3C	-2.799087306
STK38	-2.914311644
DCTPP1	4.170022149
GM26582	-4.62935662
GAB3	-4.47658634
BC026585	-4.604156066
HLTF	-4.176701411
NEK6	4.373240186
P2RY1	-4.392317423
PUM2	-3.488835766
ADGRG1	5.097090013
IER3	4.569317851
H1FX	8.06608919
MCM5	4.114835787
ARHGAP12	-3.627907146
RFX2	-3.776240743
PARD3B	-3.8148087
AKAP7	-4.15497466
D130040H23RIK	-4.356338126
GM28933	-4.605234896
CRB2	6.087835006
SRM	3.973587928
6030419C18RIK	6.747074048
TTLL12	4.198893226
SLC39A14	4.187155663
STXBP3	-3.750771394
DLK2	5.961380786
KLRI1	-4.266786541
NFATC2	-4.304650103
SH2D4B	-4.339850003
NSD1	-3.126335733
DOK5	-4.04176865
FNIP1	-4.062396537
KLF3	-2.940860767
OSBPL8	-3.928528245
NEK2	4.440572591
DUT	4.099733289
MFSD4B5	-4.342564388
ZFP455	-4.633325522
MIER1	-3.698767416
RTN2	6.68182404
MORC3	-3.615955214
ASIC3	6.648657176
AQP7	-4.319438543
2610021A01RIK	-4.367371066
ENKUR	-4.491853096
ARFGEF1	-3.604051874
TBC1D9	-3.800050121
ID2	-3.192894384
SLC12A5	-4.182048561
KRIT1	-4.215380316
TCP11L2	-3.183169508
SHMT1	4.108697245
SMAD6	5.276862923
PMP22	-3.091220405
ERC2	-3.786398475
GM38399	-3.880873063
FAM212B	-4.339850003
SLAMF1	-4.350497247
SLCO2A1	4.681612315
HSPA12A	-3.607446515
SMEK2	-4.030318934
LRRC34	-4.442943496
ITGB7	-2.930599224
RP23-403G9.6	-4.832890014
FAM63B	-3.912581708
RANBP2	-3.444456336
HECW1	-4.235812937
PPP3CC	-3.83450467
FOLR1	7.456696651
BAG2	5.726852583
THOC2	-3.75222226
UBXN2B	-4.330389674
MYO5A	-3.25263281
ATRX	-3.601062178
GSTT2	-4.074347341
WDR37	-3.931765264
USF3	-4.139030993
ST6GAL1	-2.668708429
NOTCH2	-2.84832898
KIF20A	4.326032493
TTC9	5.99414388
CNTNAP5B	4.144876084
PRMT1	4.055849385
FNDC3A	-3.579763594
NKX2-1	-4.169925001
AP3M1	-4.184280294
OLFR856-PS1	-4.284484766
ZFP472	-4.469969978
0610030E20RIK	-3.381831982
ERO1LB	-3.813781191
FDFT1	4.391830108
SAPCD1	-4.857980995
AP1S3	-4.032421478
GM37267	-4.392317423
L1CAM	-4.354349573
WNK1	-2.732082722
OSGIN1	4.47290945
RNF169	-3.516665889
MFSD7A	-4.233313708
LAIR1	-4.376375879
PTEN	-3.432552499
ZFP329	-4.328028294
MICU3	-4.233035045
PRKAR2B	-3.608441568
CXCL14	-4.447458977
A330023F24RIK	-4.428843299
MX1	-4.42931163
FLT1	4.842154995
PLA2G7	-2.594710477
ZFP715	-4.396129037
FAM132A	4.362219732
BC035044	-4.420468463
AGAP2	-3.435884284
HIPK2	-3.346323249
IGIP	-4.392317423
DLX4	7.691161905
BASP1	4.358485889
NCS1	4.295909877
ABHD8	4.115885162
SDCBP	-3.472986868
ASH1L	-3.524589883
DCP1B	-3.87774425
ZFP729B	-4.111249094
TMPRSS13	-4.221271881
RGCC	-4.264812949
IL6	-4.57026599
FAM171A2	5.841302254
GPR39	5.787518506
ARPIN	4.787440908
OSBPL9	-3.025535092
IGKV3-4	-4.857980995
GM43464	-4.857980995
GM18748	-4.857980995
GM20712	-4.64385619
ADGRB2	5.808345444
GRWD1	4.02774499
LONP1	3.948270766
GM8909	-2.6711261
DENND4C	-3.73470962
TRDMT1	-4.45532722
SMEK1	-3.877099374
BEGAIN	-4.076815597
UMPS	3.904637139
5330439K02RIK	-4.345774837
CPT1C	5.741230421
GCAT	4.189571166
KMT2E	-3.34129342
CHAF1B	3.998323032
CD55	-3.697477304
TBR1	-3.961931959
DAAM2	4.540812567
ARHGAP24	-3.86941589
CD46	-4.252387162
SLC25A36	-4.275858446
IQGAP2	-3.431024202
AOX1	5.743463106
ECM1	-2.95229052
1700020L24RIK	-4.296837114
PDZK1	-4.376375879
LRRC59	4.007295461
CATSPERG1	-4.269460675
GM10636	-4.257387843
JAG2	6.048551745
ANKRD34A	7.757112167
ANXA5	3.706955198
SBF2	-3.718922005
NRIP1	-3.775872527
APOL7A	7.291554446
DKK3	5.337762515
PHLDB2	5.319614229
PXDC1	4.919490632
1810055G02RIK	4.786060144
TNPO2	4.293961462
GNAI3	-3.081213281
TRIM30C	-3.75727805
ATP8A1	-3.884348027
EML6	-4.029977347
AW549877	-4.063991557
MEF2A	-4.096861539
GM12057	-4.304410334
ATP8B4	-4.392317423
FCER1A	-4.558967292
ZBTB20	-3.110666119
ZFP638	-3.639760853
IFI27L2A	-2.669135789
PRMT7	4.429626797
AK4	5.446957954
OPLAH	4.75258747
ZSCAN26	-4.491853096
ACOT1	4.916979413
PUS1	7.372139541
OAF	4.737679623
CEP170B	4.518820144
BOD1L	-3.632204982
ADH6-PS1	-3.893407366
TLR4	-4.061467633
IGHV7-4	-4.807354922
PGK1	4.679659632
GPBP1	-3.756794568
NCOA7	-4.086315569
F930017D23RIK	-4.148551351
BTNL7-PS	-4.401655287
VEGFC	5.68474862
PALD1	4.867015288
TMED5	-3.298351158
CASP1	-3.857716353
DMRT2	-4.125530882
MFSD6L	-4.285402219
MSANTD1	-4.403124178
INF2	3.952713884
RALGAPA1	-3.760049207
STRN3	-3.764691984
CEACAM20	-4.098666318
SNX2	-2.693555659
ENC1	4.800565756
AI314180	-3.181750437
PPP2R5B	4.316691447
OASL1	5.845290907
ZFP317	-3.981852653
MYH10	4.498019244
SPATA1	-4.266140317
RPP25	5.498959983
UHMK1	-3.40930113
BCL11B	-3.906890596
MCL1	-2.599486399
CRYL1	-2.581080674
NFIA	-3.497880756
CEBPD	4.036716898
STX7	-2.860464764
UBASH3A	-3.935459748
RGS7BP	-4.054447784
GM15411	-4.274033405
DUSP12	-4.379378367
MRGPRF	7.339850003
IGFBP5	-3.933690655
CAR2	-4.418952549
PRDM11	-3.478452264
RBM12B1	-3.85433629
TPD52L1	5.756667509
BC003331	-3.774062581
ARID4B	-3.814593748
PYCRL	3.993751933
STK17B	-3.362395577
4930516B21RIK	-4.408084739
GPRC5A	4.976363636
DDAH2	4.310525768
BACH1	-3.252995092
PAQR9	-3.558195591
KCTD12B	-4.039528364
GM4992	-4.754887502
GM18407	-4.754887502
PTRH1	5.177419538
CSGALNACT2	-3.954777925
LIMS1	-3.15929345
1700120G07RIK	-4.087462841
LRCH1	-3.363344514
GNG2	-3.967432138
KLK14	-4.079727192
PHF11C	-4.299985542
IL2RB	-4.411813598
NDRG2	4.733632451
ZFP942	-4.182308726
IGFBP4	6.151802604
COL5A3	5.404142858
TSPAN4	3.924389371
CD24A	-2.931456412
MAFA	-3.56953246
GLDN	-3.993047239
TXNDC16	-4.125981654
NEMF	-3.831036841
NOD2	-4.199672345
GXYLT2	5.278994299
SLC7A11	4.091730271
FSD1	6.788337696
ZSWIM6	-3.758610588
TBXA2R	-3.975983119
7530416G11RIK	-4.070389328
CHST7	-4.128874842
GM15133	-4.169925001
RDH12	-4.185521856
D430019H16RIK	-4.200711127
CEP83OS	-4.044394119
SSPN	5.527060648
RASL12	6.438514651
KIF5B	-3.327848066
PHF11D	-3.491853096
GM37768	-3.781359714
GRK1	-4.003275132
BEX2	6.975370333
FES	-3.121709602
ACRBP	-4.029443778
SIGLECE	-4.091315167
AGO4	-3.854062907
CR2	-4.044394119
POT1B	-4.153328491
ZFP62	-4.140562942
NLRP3	-4.205709577
GBP5	-4.268105395
IFI203-PS	-4.502500341
TPI1	5.15875671
SAMD14	4.430750365
PTGES2	4.142066821
PIM3	4.088041346
MSTO1	3.989068784
XPNPEP1	3.894572824
USP15	-3.77297613
IREB2	-3.979877035
4933406I18RIK	-4.0138058
MYLK4	-4.029747343
AKR1C6	-4.044394119
GM20498	-4.070389328
ACKR2	-4.199672345
FXYD2	-4.247927513
GM3604	-4.375039431
GM14286	-4.478047297
SVIP	-4.164322295
CYP4B1-PS2	-4.754887502
PLATR27	-4.754887502
GPX1	-2.576924608
RECQL4	5.041059371
PLEKHF1	4.699465911
POLD2	3.814622923
FBXO11	-3.628854026
LIFR	-2.924628873
B4GALT2	5.440638502
ACAP2	-3.364456669
RAP1B	-2.787239454
ZFP69	-4.211745177
BC049352	-4.132450296
TNNI2	-4.269460675
UHRF1	3.735274961
ZFP13	5.539430941
PTPRF	5.200383347
MCM7	3.732156286
ZFP619	-4.108524457
CECR2	-4.150161747
GM45123	-4.257387843
ASPG	6.26410744
DUSP14	6.420662048
COPRS	4.436480211
USP25	-3.391818307
9330160F10RIK	-4.392317423
CNN1	6.8008999
FGD1	5.751320887
RSBN1L	-3.734819452
DES	6.73632139
TCP11	-3.554068493
CYB561	5.491344119
ZMAT1	-3.889817082
NXN	3.723864324
CCNL1	-3.227912
MDK	4.432442476
KLHL22	3.675639721
HMOX1	3.703143927
PSPH	3.780824291
CYSLTR2	-3.993047239
PNISR	-3.337434873
GNB4	4.702749879
PCBP4	4.018755793
ARL15	-3.613287769
BDP1	-3.851065073
NR2E1	-3.929974209
ADRB2	-4.16728028
2900076A07RIK	-4.26052755
MATN2	5.017236705
ZFP809	-3.534847046
AW112010	-3.918235569
PIK3AP1	-3.504453133
KLRA7	-4.62935662
RP23-130P17.4	-4.62935662
GM684	-4.186413124
ZFC3H1	-3.468668309
FAM26F	-4.22881869
AI606181	-4.307428525
NKX3-2	7.209453366
TMEM170B	-3.821029859
FBXO44	4.871628856
GM20619	-3.942100473
1700109H08RIK	-3.987060944
MANEA	-3.948059785
1110025M09RIK	-4.263034406
GM12689	-4.700439718
IGKV4-51	-4.700439718
FYB	-3.924099886
INPPL1	3.758356622
GM3571	6.717676423
CPXM1	6.212699025
CHPF	3.841766324
CEBPA	-2.58548211
LAMA3	-3.828103188
LCORL	-3.937751559
DSE	-3.648365398
ST3GAL4	-2.630557319
EIF4G2	-2.559328372
GM26870	-3.744161096
STXBP1	4.287455878
CELSR3	-3.803561349
GM20503	-4.108524457
GUCY2G	5.873723732
PDS5A	-3.500227532
RCOR2	5.223877949
IL1RL1	-4.080856327
MMP13	6.934673752
GM11131	-3.345011708
LSMEM1	-4.285402219
CCAR1	-3.258983541
GPAT2	6.510961919
GM9870	-4.62935662
SHISA5	-2.452929419
FMNL3	3.800961513
AKAP5	4.432371187
ERRFI1	3.776981273
GRM1	-3.607330314
CD163L1	-3.754887502
ASPHD2	6.456696651
CDC45	4.029547039
ITPR2	-3.51887331
UAP1L1	3.608143457
LRRC51	-4.459431619
OSMR	6.211077108
RGS4	5.889523464
CDCA3	3.786908397
ACACA	-2.693529311
RTKN	5.302843933
IPO4	3.752084541
USP43	5.589463893
C1QBP	3.557097941
CD8B1	-3.94753258
ARHGAP21	5.525506345
CERKL	-3.906890596
TSPAN14	-2.806278284
BACH2	-3.645045551
SCN2A	-3.791656236
ALX4	-3.802867531
4932412D23RIK	-3.818161677
GPR83	-3.837349662
TIPARP	-4.021533162
RP23-381I17.3	-4.46760555
MICAL2	4.422936039
ZFP873	-4.044394119
E230016K23RIK	-3.842521776
SHMT2	3.742371577
GM26714	-4.510961919
GLDC	4.836306296
TGS1	-3.790261832
COL4A3BP	-3.548125733
SMIM10L2A	-3.639410285
IER5L	4.218342643
GM3443	-4.700439718
GM38050	-4.700439718
GM42797	-4.700439718
PVRIG	-4.700439718
4833420G17RIK	-3.262867726
FOXO1	-3.468638383
CACNA2D4	-3.93910522
[truncated: 47,549 more rows]
